# Supplementary material for: A single-cell transcriptional gradient in human cutaneous memory T cells restricts Th17/Tc17 identity
Source: Cell Rep Med. 2022 Aug 16;3(8):100715. doi: 10.1016/j.xcrm.2022.100715 (PMC9418858; doi:10.1016/j.xcrm.2022.100715)
Supplement: Table S1. Clinical sample descriptions, related to Figure 1 [file mmc2.xlsx]

## Sheet: Age, sex, histopathology, site
DonorID	Disease Category	Age	Gender	Clinical	Histopathology	Anatomic Site
Normal1	healthy control	46-50	F	normal skin	normal skin	breast
Normal2	healthy control	46-50	M	normal skin	normal skin	abdomen
Normal3	healthy control	66-70	M	normal skin	normal skin	abdomen
Normal4	healthy control	36-40	F	normal skin	normal skin	breast
Normal5	healthy control	21-25	F	normal skin	normal skin	breast
Normal6	healthy control	46-50	F	normal skin	normal skin	breast
Normal7	healthy control	21-25	F	normal skin	normal skin	breast
Psoriasis1	psoriasis vulgaris	76-80	F	sparse, thick psoriasiform plaques, trunk and extremities	superficial perivascular infiltrate, elongated rete ridges of roughly equal length, dilated vessels within edematous dermal papillae, and mounds of parakeratosis containing neutrophils	left arm
Psoriasis2	psoriasis vulgaris	26-30	M	thin, scaly erythematous plaques, scalp	superficial perivascular and interstitial lymphocytic infiltrate coupled with psoriasiform epidermal hyperplasia	right vertex
Psoriasis3	psoriasis vulgaris	16-20	M	thin psoriasiform plaques, extremities	superficial perivascular infiltrate, elongated rete ridges of roughly equal length, dilated vessels within edematous dermal papillae, and mounds of parakeratosis containing neutrophils	right leg
Psoriasis4	psoriasis vulgaris	36-40	M	thick, well marginated plaques with micaceous scale, trunk	superficial perivascular lymphocytic infiltrate, psoriasiform epidermal hyperplasia, and parakeratosis	flank
Psoriasis5	psoriasis vulgaris	46-50	M	thick, well marginated plaques, trunk, extremities (on tacrolimus and mycophenolate mofetil)	superficial perivascular infiltrate, elongated rete ridges of roughly equal length, dilated vessels within edematous dermal papillae, and mounds of parakeratosis containing neutrophils	lower back
Psoriasis6	psoriasis vulgaris	26-30	F	guttate psoriasiform papules, trunk	superficial perivascular infiltrate, elongated rete ridges of roughly equal length, dilated vessels within edematous dermal papillae, and mounds of parakeratosis containing neutrophils	lower back
Psoriasis7	psoriasis vulgaris	31-35	F	psoriasiform plaques	superficial perivascular lymphocytic infiltrate, psoriasiform epidermal hyperplasia, and parakeratosis	lower back
Psoriasis8	psoriasis vulgaris	36-40	F	thin psoriasiform plaques, extremities	superficial perivascular lymphocytic infiltrate, psoriasiform epidermal hyperplasia, and parakeratosis	left knee
							PASI before IL23 blockade	PASI at biopsy (mid IL23 blockade)	PASI improvement
Patient A	psoriasis vulgaris	21-15	F	psoriasiform plaques	superficial perivascular infiltrate, elongated rete ridges of roughly equal length, dilated vessels within edematous dermal papillae, and mounds of parakeratosis containing neutrophils.	R leg	9	2	78
Patient B	psoriasis vulgaris	31-35	M	psoriasiform plaques	superficial perivascular infiltrate, elongated rete ridges of roughly equal length, dilated vessels within edematous dermal papillae, and mounds of parakeratosis containing neutrophils.	left knee	13	3	77
Patient C	psoriasis vulgaris	36-40	F	thin psoriasiform plaques, extremities	superficial perivascular lymphocytic infiltrate, psoriasiform epidermal hyperplasia, and parakeratosis	mid-back	7	2	71
