# Supplementary material for: A single-cell transcriptional gradient in human cutaneous memory T cells restricts Th17/Tc17 identity
Source: Cell Rep Med. 2022 Aug 16;3(8):100715. doi: 10.1016/j.xcrm.2022.100715 (PMC9418858; doi:10.1016/j.xcrm.2022.100715)
Supplement: Table S2. scRNA-seq metrics and CITE-seq details, related to Figure 1 [file mmc3.xlsx]

## Sheet: (a) Composite scRNA-seq metrics
Sample Name	10x chemistry	Cell Ranger Version	GRCh38 est # of cells	mean reads/cell	median genes per cell	RNA total reads	GRCh38 Median UMI Counts per Cell	fraction reads in cells%	q30 bases in rna read	Singlets	Doublets	Doublets%	Before filter	After filter	Truseq Small RNA primers	fraction αbody reads (CITE-seq)	fraction αbody reads usable (CITE-seq)	αbody reads usable/cell (CITE-seq)	αbody reads in cells (CITE-seq)
Healthy Control
Normal1	v2	3.0.2	4822	73926	922	356474532	2326	85.3	95.9	4564	258	5.35	4822	4822	RPI1	94.3	79.6	7976	85.8
Normal2	v2	3.0.2	7899	91601	1174	723563122	3404	92.5	93.5	7183	716	9.06	7899	7870
Normal3	v2	3.0.2	7155	18818	653	134643848	1427	84.8	89.9	6570	585	8.18	7155	7149
Normal4	v3	3.0.2	5720	21634	1322	123750324	3682	81.9	93.4	5297	423	7.40	5720	5648	RPI5	89.7	58.3	11556	65.6
Normal5	v3	3.0.2	5306	26416	1381	151289043	4437	91.9	90.3	5212	368	6.59	5580	5508
Normal6	v3	3.0.2	8445	20603	1163	178450740	3272	67.5	89.8	7793	868	10.02	8661	8544	RPI4	83.6	52.7	2856	65.2
Normal7	v3	3.0.2	7780	32246	1341	256680698	3869	91	85.1	7297	666	8.36	7963	7831
PV
Psoriasis1	v3	3.0.2	5499	29299	1695	161115601	4116	90.5	92.5	5109	390	7.09	5499	5483	RPI34	91.7	48.3	8089	53.3
Psoriasis2	v3	3.0.2	2956	53806	2041	159052013	5824	90.3	94.3	2852	104	3.52	2956	2934	RPI7	79.8	59.9	17031	75.8
Psoriasis3	v3	3.0.2	5517	34844	1788	192237240	4828	93.1	91.7	5165	352	6.38	5517	5197
Psoriasis4	v3	3.0.2	6646	24214	1631	163324917	4472	93.5	91.9	6282	496	7.32	6778	6680	RPI3	80.6	31.1	3263	39
Psoriasis5	v3	3.0.2	6050	32725	1283	204667993	3951	93.6	91.2	5810	444	7.10	6254	6148
Psoriasis6	v3	3.0.2	6228	34152	1592	222131011	4214	92.5	97.9	6034	470	7.23	6504	6443
Psoriasis7	v3	3.0.2	1417	59787	987	98829545	2021	49.1	79	1627	26	1.57	1653	1529
Psoriasis8	v3	3.0.2	4215	44767	1546	194961242	3955	85	92.7	4128	227	5.21	4355	4270	RPI5	92.8	35	3497	38.1

## Sheet: (b) CITE-seq antibody detail
Antibody	Clone	Lot #	Catalog #	Sequence	ADT normalization cutoff
TotalSeq-A anti-human CD11c	S-HCL-3	B275493	371519	TACGCCTATAACTTG	0.684224
TotalSeq-A anti-human CD123	6H6	B296757	306037	CTTCACTCTGTCAGG	0.78294
TotalSeq-A anti-human CD127	A019D5	B300523	351352	GTGTGTTGTCCTATG	-0.172662
TotalSeq-A anti-human CD14	63D3	B306101	367131	CAATCAGACCTATGA	1.72987
TotalSeq-A anti-human CD141	M80	B279895	344121	GGATAACCGCGCTTT	0.632566
TotalSeq-A anti-human CD161	HP-3G10	B26337	339945	GTACGCAGTCCTTCT	0.288378
TotalSeq-A anti-human CD19	HIB19	B295118	302259	CTGGGCAATTACTCG	1.71094
TotalSeq-A anti-human CD195	J418F1	B26354	359135	CCAAAGTAAGAGCCA	0.209159
TotalSeq-A anti-human CD196 (CCR6)	G034E3	B318859	353437	GATCCCTTTGTCACT	1.57053
TotalSeq-A anti-human CD197 (CCR7)	G043H7	B277726	353247	AGTTCAGTCAACCGA	1.73902
TotalSeq-A anti-human CD1c	L161	B271540	331539	GAGCTACTTCACTCG	0.853155
TotalSeq-A anti-human CD207 (Langerin)	10E2	B271800	352207	CATTCTTCACGGGAT	2.02668
TotalSeq-A anti-human CD21	Bu32	B263529	354915	AACCTAGTAGTTCGG	2.27889
TotalSeq-A anti-human CD25	BC96	B278848	302643	TTTGTCCTGTACGCC	0.11507
TotalSeq-A anti-human CD294	BM16	B259969	350127	TGTTTACGAGAGCCC	1.85584
TotalSeq-A anti-human CD3	UCHT1	B300526	300475	CTCATTGTAACTCCT	-0.213347
TotalSeq-A anti-human CD4	SK3	B310997	344649	GAGGTTAGTGATGGA	0.248111
TotalSeq-A anti-human CD45RA	HI100	B294182	304157	TCAATCCTTCCGCTT	0.379176
TotalSeq-A anti-human CD45RO	UCHL1	B283484	304255	CTCCGAATCATGTTG	-0.168549
TotalSeq-A anti-human CD56 (NCAM)	5.1H11	B310981	362557	TCCTTTCCTGATAGG	1.03223
TotalSeq-A anti-human CD69	FN50	B278847	310947	GTCTCTTGGCTTAAA	-0.306197
TotalSeq-A anti-human CD8	SK1	B277210	344751	GCGCAACTTGATGAT	0.284451
TotalSeq-A anti-human CD80	2D10	B263376	305239	ACGAATCAATCTGTG	0.796551
TotalSeq-A anti-human HLA-DR	L234	B297981	307659	AATAGCGAGCAAGTA	-0.163793
