# Supplementary material for: A single-cell transcriptional gradient in human cutaneous memory T cells restricts Th17/Tc17 identity
Source: Cell Rep Med. 2022 Aug 16;3(8):100715. doi: 10.1016/j.xcrm.2022.100715 (PMC9418858; doi:10.1016/j.xcrm.2022.100715)
Supplement: Table S3. T cell cluster markers and frequency metrics and CD4 and CD8 transcript frequency in Trm1, related to Figure 1 [file mmc4.xlsx]

## Sheet: (a) Cluster markers T cells
	p_val	avg_log2FC	pct.1	pct.2	p_val_adj	cluster	gene
SESN3	0	1.1517	0.471	0.186	0	Tcm	SESN3
KLF2	0	1.06487	0.409	0.154	0	Tcm	KLF2
GIMAP7	0	0.729401	0.567	0.351	0	Tcm	GIMAP7
CCR7	0	0.820717	0.294	0.092	0	Tcm	CCR7
GPR183	0	0.556201	0.481	0.303	0	Tcm	GPR183
IL7R	0	0.797445	0.948	0.773	0	Tcm	IL7R
PASK	0	0.78657	0.303	0.144	0	Tcm	PASK
GIMAP1	0	0.422875	0.408	0.267	0	Tcm	GIMAP1
GIMAP4	0	0.357894	0.441	0.305	0	Tcm	GIMAP4
TCF7	0	0.392702	0.3	0.174	0	Tcm	TCF7
LTB	0	0.283415	0.616	0.49	0	Tcm	LTB
TRAT1	0	0.286505	0.503	0.393	0	Tcm	TRAT1
ICAM2	0	0.385773	0.23	0.121	0	Tcm	ICAM2
LDHB	0	0.391688	0.702	0.595	0	Tcm	LDHB
SC5D	0	0.392769	0.226	0.122	0	Tcm	SC5D
KLF3	0	0.303565	0.231	0.128	0	Tcm	KLF3
EVI2B	0	0.30739	0.549	0.448	0	Tcm	EVI2B
ANK3	0	0.402892	0.164	0.064	0	Tcm	ANK3
TNFAIP8	0	0.29	0.465	0.367	0	Tcm	TNFAIP8
SELL	0	0.355545	0.223	0.128	0	Tcm	SELL
GLIPR1	0	0.363868	0.499	0.405	0	Tcm	GLIPR1
S1PR1	0	0.321625	0.14	0.047	0	Tcm	S1PR1
SORL1	0	0.25712	0.263	0.171	0	Tcm	SORL1
SMCHD1	0	0.387061	0.666	0.575	0	Tcm	SMCHD1
NOP53	0	0.458119	0.818	0.729	0	Tcm	NOP53
EIF3E	0	0.385617	0.747	0.66	0	Tcm	EIF3E
RIPOR2	3.72279e-304	0.274139	0.298	0.213	1.26266e-299	Tcm	RIPOR2
GPR171	4.33833e-246	0.321308	0.403	0.32	1.47143e-241	Tcm	GPR171
CCR4	6.07085e-308	0.286585	0.279	0.196	2.05905e-303	Tcm	CCR4
RCAN3	4.95859e-267	0.254289	0.339	0.258	1.68181e-262	Tcm	RCAN3
AP3M2	0	0.303233	0.194	0.113	0	Tcm	AP3M2
PABPC1	0	0.814999	0.95	0.871	0	Tcm	PABPC1
CMTM8	0	0.302534	0.144	0.066	0	Tcm	CMTM8
LEF1	0	0.275887	0.203	0.126	0	Tcm	LEF1
RASGRP2	0	0.267067	0.158	0.084	0	Tcm	RASGRP2
GIMAP2	1.35213e-272	0.25521	0.227	0.156	4.58604e-268	Tcm	GIMAP2
TESPA1	2.77234e-292	0.298432	0.186	0.12	9.40294e-288	Tcm	TESPA1
TXNIP	2.2802e-237	0.296421	0.706	0.641	7.73374e-233	Tcm	TXNIP
EEF1B2	0	0.635624	0.913	0.849	0	Tcm	EEF1B2
TOMM7	0	0.376013	0.854	0.791	0	Tcm	TOMM7
MRPL1	1.88396e-159	0.311259	0.288	0.233	6.38982e-155	Tcm	MRPL1
SARAF	0	0.373525	0.972	0.939	0	Tcm	SARAF
PFDN5	0	0.254905	0.949	0.927	0	Tcm	PFDN5
EEF1D	0	0.264397	0.948	0.928	0	Tcm	EEF1D
EEF1G	5.73978e-48	0.327447	0.353	0.334	1.94676e-43	Tcm	EEF1G
UBA52	0	0.27296	0.97	0.958	0	Tcm	UBA52
FTH1	0	0.522471	0.99	0.98	0	Tcm	FTH1
TPT1	0	0.475609	0.993	0.989	0	Tcm	TPT1
EEF1A1	0	0.393791	0.997	0.993	0	Tcm	EEF1A1
NACA	0	0.250327	0.969	0.966	0	Tcm	NACA
CXCR6	0	1.2271	0.719	0.264	0	Trm1	CXCR6
LMO4	0	1.31056	0.704	0.251	0	Trm1	LMO4
LGALS3	0	1.11444	0.858	0.474	0	Trm1	LGALS3
JAML	0	1.25797	0.923	0.543	0	Trm1	JAML
NBAS	0	1.10057	0.549	0.176	0	Trm1	NBAS
SLC1A4	0	1.02584	0.525	0.16	0	Trm1	SLC1A4
LINC01871	0	0.908303	0.677	0.313	0	Trm1	LINC01871
BATF	0	0.611982	0.852	0.498	0	Trm1	BATF
RBPJ	0	0.757552	0.7	0.361	0	Trm1	RBPJ
GPR1711	0	0.76304	0.625	0.297	0	Trm1	GPR171
KDSR	0	0.680964	0.686	0.364	0	Trm1	KDSR
COTL1	0	0.873938	0.715	0.407	0	Trm1	COTL1
ANXA2	0	0.59921	0.798	0.493	0	Trm1	ANXA2
CD3G	0	0.834344	0.719	0.42	0	Trm1	CD3G
FURIN	0	0.717578	0.469	0.17	0	Trm1	FURIN
MFHAS1	0	0.756803	0.497	0.2	0	Trm1	MFHAS1
CTSH	0	0.855956	0.367	0.071	0	Trm1	CTSH
EGLN3	0	1.00802	0.36	0.065	0	Trm1	EGLN3
TSPO	0	0.593522	0.785	0.494	0	Trm1	TSPO
FKBP11	0	0.646012	0.533	0.243	0	Trm1	FKBP11
DUSP4	0	0.380556	0.648	0.361	0	Trm1	DUSP4
ALOX5AP	0	0.759911	0.883	0.597	0	Trm1	ALOX5AP
PLIN2	0	0.68542	0.555	0.274	0	Trm1	PLIN2
SOS1	0	0.730468	0.447	0.168	0	Trm1	SOS1
RBMS1	0	0.520543	0.551	0.274	0	Trm1	RBMS1
MFSD10	0	0.521882	0.559	0.283	0	Trm1	MFSD10
ANXA5	0	0.544383	0.672	0.396	0	Trm1	ANXA5
REEP5	0	0.511085	0.693	0.417	0	Trm1	REEP5
CDC123	0	0.562053	0.494	0.22	0	Trm1	CDC123
HLA-DRB1	0	0.410777	0.67	0.396	0	Trm1	HLA-DRB1
NUDT5	0	0.583719	0.508	0.236	0	Trm1	NUDT5
SLC4A7	0	0.667647	0.52	0.249	0	Trm1	SLC4A7
CAPZB	0	0.550017	0.741	0.47	0	Trm1	CAPZB
PDCD4	0	0.723971	0.735	0.466	0	Trm1	PDCD4
PRDX1	0	0.592096	0.837	0.57	0	Trm1	PRDX1
AHI1	0	0.573589	0.509	0.244	0	Trm1	AHI1
CD63	0	0.508088	0.802	0.537	0	Trm1	CD63
NDUFB2	0	0.486	0.737	0.472	0	Trm1	NDUFB2
DBI	0	0.435638	0.687	0.423	0	Trm1	DBI
TNFSF10	0	0.602609	0.512	0.248	0	Trm1	TNFSF10
CD96	0	0.426642	0.755	0.492	0	Trm1	CD96
EVL	0	0.508152	0.767	0.505	0	Trm1	EVL
OSTF1	0	0.47041	0.623	0.361	0	Trm1	OSTF1
RCBTB2	0	0.654931	0.491	0.232	0	Trm1	RCBTB2
DYNLL1	0	0.490239	0.751	0.492	0	Trm1	DYNLL1
PEBP1	0	0.4398	0.706	0.451	0	Trm1	PEBP1
SMCO4	0	0.624882	0.331	0.078	0	Trm1	SMCO4
ZNRF1	0	0.598884	0.394	0.146	0	Trm1	ZNRF1
HMOX2	0	0.45841	0.494	0.246	0	Trm1	HMOX2
HLA-DPA1	0	0.347325	0.529	0.282	0	Trm1	HLA-DPA1
ANKRD28	0	0.312499	0.544	0.298	0	Trm1	ANKRD28
TMEM173	0	0.561539	0.428	0.183	0	Trm1	TMEM173
CD84	0	0.504926	0.43	0.186	0	Trm1	CD84
IKZF3	0	0.438902	0.561	0.318	0	Trm1	IKZF3
CD3D	0	0.725882	0.872	0.63	0	Trm1	CD3D
ITGAE	0	0.51358	0.441	0.199	0	Trm1	ITGAE
FKBP5	0	0.418047	0.628	0.387	0	Trm1	FKBP5
ARL3	0	0.52662	0.377	0.139	0	Trm1	ARL3
EMB	0	0.422274	0.624	0.386	0	Trm1	EMB
ARPC1B	0	0.393847	0.715	0.477	0	Trm1	ARPC1B
ECH1	0	0.383144	0.557	0.321	0	Trm1	ECH1
GLO1	0	0.453388	0.486	0.251	0	Trm1	GLO1
SEC11A	0	0.436195	0.737	0.502	0	Trm1	SEC11A
ATP5MC3	0	0.383927	0.756	0.521	0	Trm1	ATP5MC3
PRDX5	0	0.373457	0.602	0.367	0	Trm1	PRDX5
RNH1	0	0.386603	0.566	0.331	0	Trm1	RNH1
JPT1	0	0.343773	0.562	0.328	0	Trm1	JPT1
HIPK2	0	0.614711	0.348	0.115	0	Trm1	HIPK2
FAM129A	0	0.426827	0.763	0.53	0	Trm1	FAM129A
NEDD8	0	0.387102	0.748	0.515	0	Trm1	NEDD8
LCK	0	0.359797	0.767	0.534	0	Trm1	LCK
ARL6IP5	0	0.513536	0.796	0.564	0	Trm1	ARL6IP5
S100A4	0	1.05239	0.946	0.714	0	Trm1	S100A4
LSP1	0	0.393331	0.704	0.472	0	Trm1	LSP1
TMEM50A	0	0.479028	0.814	0.583	0	Trm1	TMEM50A
TMBIM4	0	0.383513	0.538	0.308	0	Trm1	TMBIM4
NR3C1	0	0.403168	0.848	0.618	0	Trm1	NR3C1
TALDO1	0	0.370168	0.595	0.365	0	Trm1	TALDO1
SEC11C	0	0.344718	0.572	0.342	0	Trm1	SEC11C
S100A11	0	0.60368	0.908	0.679	0	Trm1	S100A11
CAP1	0	0.409714	0.704	0.475	0	Trm1	CAP1
SLA	0	0.40669	0.559	0.331	0	Trm1	SLA
GSTK1	0	0.408141	0.628	0.4	0	Trm1	GSTK1
AHNAK	0	0.393263	0.629	0.401	0	Trm1	AHNAK
PPP1CA	0	0.350833	0.596	0.368	0	Trm1	PPP1CA
GMFG	0	0.441958	0.814	0.587	0	Trm1	GMFG
DPP7	0	0.341098	0.584	0.358	0	Trm1	DPP7
PRELID1	0	0.403196	0.648	0.423	0	Trm1	PRELID1
ATP5PF	0	0.341537	0.67	0.445	0	Trm1	ATP5PF
TXN	0	0.438115	0.868	0.643	0	Trm1	TXN
UQCR11	0	0.382023	0.758	0.533	0	Trm1	UQCR11
NAP1L4	0	0.473444	0.681	0.458	0	Trm1	NAP1L4
NDUFB10	0	0.346974	0.657	0.434	0	Trm1	NDUFB10
NDUFC2	0	0.351278	0.58	0.357	0	Trm1	NDUFC2
CCDC167	0	0.419385	0.412	0.19	0	Trm1	CCDC167
TYMP	0	0.419611	0.463	0.242	0	Trm1	TYMP
C4orf48	0	0.359063	0.521	0.3	0	Trm1	C4orf48
HLA-DPB1	0	0.284752	0.534	0.313	0	Trm1	HLA-DPB1
FYB1	0	0.401752	0.764	0.543	0	Trm1	FYB1
PSMD8	0	0.309443	0.679	0.459	0	Trm1	PSMD8
DEK	0	0.400417	0.78	0.56	0	Trm1	DEK
SEM1	0	0.348898	0.604	0.384	0	Trm1	SEM1
PDIA6	0	0.345307	0.566	0.346	0	Trm1	PDIA6
ARPC5	0	0.361481	0.712	0.493	0	Trm1	ARPC5
GNAI2	0	0.385648	0.648	0.43	0	Trm1	GNAI2
RNASET2	0	0.335547	0.63	0.412	0	Trm1	RNASET2
TBXAS1	0	0.63026	0.26	0.042	0	Trm1	TBXAS1
CAMK4	0	0.311699	0.563	0.345	0	Trm1	CAMK4
ACTN4	0	0.299048	0.575	0.357	0	Trm1	ACTN4
COX6C	0	0.352952	0.785	0.568	0	Trm1	COX6C
PSMB3	0	0.291581	0.626	0.409	0	Trm1	PSMB3
EID1	0	0.366695	0.583	0.366	0	Trm1	EID1
ATP5F1C	0	0.318293	0.583	0.367	0	Trm1	ATP5F1C
NDUFB8	0	0.330549	0.631	0.416	0	Trm1	NDUFB8
COPE	0	0.310657	0.657	0.442	0	Trm1	COPE
MIS18BP1	0	0.442584	0.431	0.216	0	Trm1	MIS18BP1
ETFB	0	0.488027	0.411	0.196	0	Trm1	ETFB
METTL9	0	0.291591	0.667	0.453	0	Trm1	METTL9
SRI	0	0.345013	0.531	0.318	0	Trm1	SRI
ATP5MF	0	0.278823	0.635	0.422	0	Trm1	ATP5MF
SPCS1	0	0.326681	0.699	0.486	0	Trm1	SPCS1
CSTB	0	0.325515	0.724	0.511	0	Trm1	CSTB
NDUFA11	0	0.323488	0.572	0.359	0	Trm1	NDUFA11
POLR2L	0	0.285138	0.643	0.431	0	Trm1	POLR2L
RBX1	0	0.261475	0.657	0.445	0	Trm1	RBX1
DSTN	0	0.299241	0.579	0.367	0	Trm1	DSTN
PDCD5	0	0.296285	0.535	0.324	0	Trm1	PDCD5
TMEM160	0	0.294387	0.54	0.329	0	Trm1	TMEM160
BLOC1S1	0	0.382505	0.474	0.263	0	Trm1	BLOC1S1
TRAC	0	0.37353	0.761	0.55	0	Trm1	TRAC
SNX6	0	0.331058	0.567	0.356	0	Trm1	SNX6
LAMTOR5	0	0.282004	0.588	0.377	0	Trm1	LAMTOR5
TMEM167A	0	0.386308	0.454	0.244	0	Trm1	TMEM167A
RABAC1	0	0.334166	0.843	0.633	0	Trm1	RABAC1
TSHZ2	0	0.472626	0.388	0.179	0	Trm1	TSHZ2
CD2	0	0.504267	0.863	0.654	0	Trm1	CD2
SPCS2	0	0.301996	0.745	0.536	0	Trm1	SPCS2
ATP6V0B	0	0.254567	0.675	0.467	0	Trm1	ATP6V0B
MPRIP	0	0.441301	0.357	0.149	0	Trm1	MPRIP
VPS28	0	0.29636	0.594	0.386	0	Trm1	VPS28
TWF2	0	0.347265	0.457	0.25	0	Trm1	TWF2
FKBP1A	0	0.346577	0.512	0.305	0	Trm1	FKBP1A
ACADVL	0	0.346102	0.515	0.308	0	Trm1	ACADVL
PAG1	0	0.337708	0.466	0.259	0	Trm1	PAG1
DRAP1	0	0.275667	0.666	0.459	0	Trm1	DRAP1
VPS4B	0	0.349015	0.469	0.262	0	Trm1	VPS4B
MTDH	0	0.304227	0.713	0.506	0	Trm1	MTDH
PDCD6	0	0.294713	0.535	0.329	0	Trm1	PDCD6
BRK1	0	0.269085	0.669	0.463	0	Trm1	BRK1
CD3E	0	0.313752	0.826	0.62	0	Trm1	CD3E
IL2RG	0	0.274575	0.712	0.506	0	Trm1	IL2RG
FKBP8	0	0.284209	0.585	0.38	0	Trm1	FKBP8
MRPL41	0	0.291969	0.559	0.355	0	Trm1	MRPL41
MBD2	0	0.456911	0.421	0.217	0	Trm1	MBD2
TGFBR3	0	0.378992	0.369	0.165	0	Trm1	TGFBR3
MRPL51	0	0.285753	0.545	0.342	0	Trm1	MRPL51
SPOCK2	0	0.368939	0.776	0.574	0	Trm1	SPOCK2
TLN1	0	0.324824	0.528	0.326	0	Trm1	TLN1
BAX	0	0.308492	0.547	0.346	0	Trm1	BAX
SELENOT	0	0.269716	0.548	0.347	0	Trm1	SELENOT
ACTR3	0	0.313346	0.666	0.465	0	Trm1	ACTR3
TPM4	0	0.376746	0.564	0.363	0	Trm1	TPM4
RAP1B	0	0.328725	0.762	0.561	0	Trm1	RAP1B
NSMCE1	0	0.596938	0.353	0.153	0	Trm1	NSMCE1
ITGB1	0	0.258416	0.711	0.511	0	Trm1	ITGB1
NDUFB7	0	0.285133	0.519	0.32	0	Trm1	NDUFB7
GHITM	0	0.256074	0.61	0.411	0	Trm1	GHITM
DUT	0	0.308095	0.427	0.228	0	Trm1	DUT
MGST3	0	0.264535	0.568	0.369	0	Trm1	MGST3
SSBP1	0	0.25376	0.592	0.393	0	Trm1	SSBP1
NDUFA13	0	0.286099	0.68	0.482	0	Trm1	NDUFA13
PTPN13	0	0.650037	0.241	0.043	0	Trm1	PTPN13
ZNHIT1	0	0.288321	0.501	0.303	0	Trm1	ZNHIT1
NDUFAB1	0	0.254312	0.516	0.318	0	Trm1	NDUFAB1
CORO1A	0	0.360049	0.679	0.482	0	Trm1	CORO1A
TNFRSF25	0	0.358742	0.397	0.2	0	Trm1	TNFRSF25
YWHAQ	0	0.264533	0.602	0.405	0	Trm1	YWHAQ
ISG15	0	0.347198	0.542	0.346	0	Trm1	ISG15
CANX	0	0.283631	0.551	0.355	0	Trm1	CANX
COX5A	0	0.250473	0.672	0.476	0	Trm1	COX5A
IFI27L2	0	0.385561	0.395	0.199	0	Trm1	IFI27L2
GLUL	0	0.395573	0.363	0.167	0	Trm1	GLUL
TMEM59	0	0.287298	0.801	0.606	0	Trm1	TMEM59
PDIA3	0	0.279022	0.665	0.47	0	Trm1	PDIA3
PPP1R7	0	0.322383	0.447	0.252	0	Trm1	PPP1R7
AP2S1	0	0.275216	0.487	0.292	0	Trm1	AP2S1
ABRACL	0	0.271081	0.607	0.412	0	Trm1	ABRACL
AP2M1	0	0.261024	0.52	0.325	0	Trm1	AP2M1
XRCC5	0	0.254741	0.622	0.427	0	Trm1	XRCC5
SPTAN1	0	0.277794	0.538	0.344	0	Trm1	SPTAN1
PPP1R12A	0	0.268028	0.56	0.366	0	Trm1	PPP1R12A
SCP2	0	0.340684	0.403	0.209	0	Trm1	SCP2
SEPT11	0	0.356962	0.37	0.176	0	Trm1	SEPT11
TRAPPC1	0	0.258333	0.536	0.342	0	Trm1	TRAPPC1
USF2	0	0.349342	0.432	0.239	0	Trm1	USF2
CAPG	0	0.533832	0.372	0.18	0	Trm1	CAPG
APRT	0	0.284555	0.733	0.541	0	Trm1	APRT
REEP3	0	0.397735	0.342	0.151	0	Trm1	REEP3
ANXA6	0	0.333653	0.45	0.259	0	Trm1	ANXA6
BST2	0	0.312472	0.464	0.273	0	Trm1	BST2
PARK7	0	0.264412	0.734	0.543	0	Trm1	PARK7
C9orf16	0	0.273809	0.683	0.493	0	Trm1	C9orf16
SEPT2	0	0.274995	0.526	0.336	0	Trm1	SEPT2
MYH9	0	0.282136	0.698	0.509	0	Trm1	MYH9
PTMS	0	0.469695	0.332	0.144	0	Trm1	PTMS
RER1	0	0.297505	0.422	0.234	0	Trm1	RER1
RNF213	0	0.32024	0.687	0.5	0	Trm1	RNF213
CDCA7	0	0.498437	0.257	0.07	0	Trm1	CDCA7
DCTN2	0	0.286161	0.426	0.239	0	Trm1	DCTN2
SEC61G	0	0.26249	0.709	0.522	0	Trm1	SEC61G
OCIAD1	0	0.272738	0.467	0.281	0	Trm1	OCIAD1
PPIB	0	0.377662	0.828	0.642	0	Trm1	PPIB
PSMD13	0	0.271076	0.51	0.325	0	Trm1	PSMD13
ARPC4	0	0.307616	0.439	0.255	0	Trm1	ARPC4
FKBP2	0	0.276281	0.479	0.295	0	Trm1	FKBP2
POLR3GL	0	0.299659	0.404	0.221	0	Trm1	POLR3GL
CD82	0	0.299829	0.366	0.183	0	Trm1	CD82
HCST	0	0.297536	0.631	0.448	0	Trm1	HCST
REXO2	0	0.274577	0.462	0.279	0	Trm1	REXO2
SEC61B	0	0.271471	0.821	0.638	0	Trm1	SEC61B
KLRB1	0	0.435097	0.441	0.259	0	Trm1	KLRB1
ELK3	0	0.332863	0.363	0.181	0	Trm1	ELK3
IL32	0	0.649004	0.964	0.782	0	Trm1	IL32
CD226	0	0.420959	0.271	0.09	0	Trm1	CD226
SYTL2	0	0.316769	0.388	0.207	0	Trm1	SYTL2
TBCB	0	0.276697	0.416	0.236	0	Trm1	TBCB
NDUFB3	0	0.274231	0.443	0.263	0	Trm1	NDUFB3
TMCO1	0	0.272566	0.454	0.274	0	Trm1	TMCO1
THOC7	0	0.308798	0.382	0.203	0	Trm1	THOC7
HMGN1	0	0.332613	0.845	0.666	0	Trm1	HMGN1
CAPN2	0	0.301742	0.377	0.199	0	Trm1	CAPN2
EMP3	0	0.31922	0.862	0.684	0	Trm1	EMP3
ARPC3	0	0.46749	0.909	0.732	0	Trm1	ARPC3
PPP1R14B	0	0.28456	0.444	0.268	0	Trm1	PPP1R14B
PARP1	0	0.251553	0.457	0.281	0	Trm1	PARP1
ELOB	0	0.337826	0.858	0.682	0	Trm1	ELOB
CHMP5	0	0.277978	0.396	0.221	0	Trm1	CHMP5
BLM	0	0.494699	0.223	0.048	0	Trm1	BLM
NMRK1	0	0.316477	0.342	0.168	0	Trm1	NMRK1
KCNAB2	0	0.288019	0.363	0.189	0	Trm1	KCNAB2
UBL5	0	0.27977	0.851	0.677	0	Trm1	UBL5
PLEKHO1	0	0.294395	0.395	0.222	0	Trm1	PLEKHO1
SUMO3	0	0.26522	0.406	0.233	0	Trm1	SUMO3
IL26	0	0.537557	0.187	0.014	0	Trm1	IL26
HPGD	0	0.428008	0.358	0.185	0	Trm1	HPGD
FBXO32	0	0.377537	0.298	0.125	0	Trm1	FBXO32
CYBA	0	0.499295	0.952	0.779	0	Trm1	CYBA
HDLBP	0	0.338434	0.378	0.206	0	Trm1	HDLBP
RECQL	0	0.255224	0.399	0.227	0	Trm1	RECQL
PRDX3	0	0.307431	0.333	0.162	0	Trm1	PRDX3
MAP4	0	0.265804	0.391	0.22	0	Trm1	MAP4
GTF3C6	0	0.260344	0.381	0.21	0	Trm1	GTF3C6
CD9	0	0.386301	0.301	0.13	0	Trm1	CD9
TMEM14C	0	0.299526	0.352	0.181	0	Trm1	TMEM14C
TMBIM6	0	0.288104	0.854	0.683	0	Trm1	TMBIM6
COMMD8	0	0.356601	0.288	0.118	0	Trm1	COMMD8
ARL4C	0	0.484328	0.771	0.602	0	Trm1	ARL4C
ADGRG1	0	0.577752	0.231	0.062	0	Trm1	ADGRG1
DNPH1	0	0.333346	0.334	0.165	0	Trm1	DNPH1
DDRGK1	0	0.263674	0.378	0.209	0	Trm1	DDRGK1
TIMP1	0	0.261835	0.49	0.321	0	Trm1	TIMP1
FAM107B	0	0.260479	0.579	0.41	0	Trm1	FAM107B
FABP5	0	0.331719	0.28	0.112	0	Trm1	FABP5
PRRC2B	0	0.25502	0.404	0.236	0	Trm1	PRRC2B
ATRAID	0	0.260965	0.392	0.224	0	Trm1	ATRAID
MAF	0	0.369216	0.364	0.197	0	Trm1	MAF
CSGALNACT1	0	0.332757	0.34	0.174	0	Trm1	CSGALNACT1
ANXA1	0	0.425225	0.814	0.648	0	Trm1	ANXA1
CD99	0	0.386927	0.879	0.714	0	Trm1	CD99
NENF	0	0.314845	0.326	0.161	0	Trm1	NENF
LAMTOR2	0	0.252657	0.394	0.229	0	Trm1	LAMTOR2
WASHC3	0	0.27872	0.347	0.182	0	Trm1	WASHC3
CDV3	0	0.268739	0.493	0.328	0	Trm1	CDV3
KIAA0319L	0	0.495637	0.271	0.107	0	Trm1	KIAA0319L
CLIC1	0	0.410257	0.905	0.741	0	Trm1	CLIC1
TRADD	0	0.259473	0.381	0.217	0	Trm1	TRADD
HLA-DQA1	0	0.355888	0.299	0.135	0	Trm1	HLA-DQA1
TMPO	0	0.263085	0.429	0.265	0	Trm1	TMPO
CD52	0	0.393367	0.8	0.637	0	Trm1	CD52
TRBC2	0	0.31073	0.751	0.588	0	Trm1	TRBC2
MAP2K2	0	0.276592	0.4	0.237	0	Trm1	MAP2K2
RASAL3	0	0.261131	0.342	0.179	0	Trm1	RASAL3
AP3S1	0	0.252224	0.39	0.227	0	Trm1	AP3S1
ITGB7	0	0.301129	0.302	0.141	0	Trm1	ITGB7
ATP2B4	0	0.270324	0.35	0.189	0	Trm1	ATP2B4
MVP	0	0.27227	0.34	0.18	0	Trm1	MVP
HMGN3	0	0.251694	0.371	0.211	0	Trm1	HMGN3
CAPNS1	0	0.285327	0.325	0.166	0	Trm1	CAPNS1
FAM241A	0	0.331243	0.27	0.112	0	Trm1	FAM241A
SQOR	0	0.306323	0.284	0.126	0	Trm1	SQOR
HEBP2	0	0.298177	0.358	0.2	0	Trm1	HEBP2
MYL12A	0	0.577372	0.946	0.788	0	Trm1	MYL12A
ADAM19	0	0.351233	0.228	0.071	0	Trm1	ADAM19
MXRA7	0	0.342333	0.27	0.113	0	Trm1	MXRA7
NTAN1	0	0.277147	0.321	0.164	0	Trm1	NTAN1
NMB	0	0.889523	0.216	0.06	0	Trm1	NMB
CTSB	0	0.309026	0.321	0.165	0	Trm1	CTSB
IL4R	0	0.250347	0.36	0.204	0	Trm1	IL4R
LGALS1	0	0.438706	0.878	0.723	0	Trm1	LGALS1
H2AFZ	0	0.412245	0.864	0.71	0	Trm1	H2AFZ
SSR4	0	0.262791	0.87	0.716	0	Trm1	SSR4
TRERF1	0	0.338236	0.245	0.091	0	Trm1	TRERF1
ARL6IP6	0	0.257692	0.308	0.154	0	Trm1	ARL6IP6
SLC27A2	0	0.431448	0.199	0.047	0	Trm1	SLC27A2
CYSLTR1	0	0.329014	0.31	0.159	0	Trm1	CYSLTR1
SYNE1	0	0.257382	0.293	0.142	0	Trm1	SYNE1
SNX9	0	0.259065	0.404	0.254	0	Trm1	SNX9
NCF4	0	0.284065	0.255	0.107	0	Trm1	NCF4
ODF2L	0	0.27077	0.395	0.247	0	Trm1	ODF2L
PFN1	0	0.310485	0.913	0.766	0	Trm1	PFN1
IGFLR1	0	0.277607	0.305	0.158	0	Trm1	IGFLR1
TMEM70	0	0.270757	0.309	0.163	0	Trm1	TMEM70
ZCRB1	0	0.268911	0.315	0.169	0	Trm1	ZCRB1
TXNIP1	0	0.376675	0.78	0.636	0	Trm1	TXNIP
ETV7	0	0.465279	0.176	0.032	0	Trm1	ETV7
CFL1	0	0.4364	0.949	0.805	0	Trm1	CFL1
DAPK2	0	0.40706	0.171	0.03	0	Trm1	DAPK2
ENTPD1	0	0.383601	0.237	0.097	0	Trm1	ENTPD1
YPEL2	0	0.286072	0.29	0.151	0	Trm1	YPEL2
FKBP3	0	0.250233	0.286	0.147	0	Trm1	FKBP3
AGPAT2	0	0.25131	0.25	0.112	0	Trm1	AGPAT2
GPX4	0	0.263325	0.843	0.706	0	Trm1	GPX4
CTSZ	0	0.251455	0.253	0.117	0	Trm1	CTSZ
SRP14	0	0.367949	0.935	0.8	0	Trm1	SRP14
ATF7IP2	0	0.287729	0.216	0.081	0	Trm1	ATF7IP2
SLC1A5	0	0.251944	0.277	0.143	0	Trm1	SLC1A5
CCNG2	0	0.366013	0.256	0.122	0	Trm1	CCNG2
GNAS	0	0.303065	0.768	0.634	0	Trm1	GNAS
TWIST1	0	0.871353	0.158	0.026	0	Trm1	TWIST1
GPR68	0	0.256902	0.232	0.1	0	Trm1	GPR68
IL9R	0	0.327708	0.184	0.053	0	Trm1	IL9R
RFLNB	0	0.289245	0.208	0.078	0	Trm1	RFLNB
CLU	0	0.3315	0.223	0.094	0	Trm1	CLU
MIIP	0	0.327296	0.239	0.11	0	Trm1	MIIP
GDE1	0	0.250711	0.249	0.121	0	Trm1	GDE1
ITM2B	0	0.366401	0.949	0.825	0	Trm1	ITM2B
MYL12B	0	0.310756	0.93	0.806	0	Trm1	MYL12B
CARS	0	0.258003	0.246	0.122	0	Trm1	CARS
HMGB1	0	0.324098	0.954	0.831	0	Trm1	HMGB1
NTRK2	0	0.370105	0.144	0.025	0	Trm1	NTRK2
ARPC2	0	0.272195	0.912	0.793	0	Trm1	ARPC2
SMIM3	0	0.285288	0.195	0.077	0	Trm1	SMIM3
HLA-DRB5	0	0.278449	0.223	0.106	0	Trm1	HLA-DRB5
MSC	0	0.307233	0.15	0.033	0	Trm1	MSC
LINC02195	0	0.330248	0.199	0.085	0	Trm1	LINC02195
BCL2L11	0	0.272342	0.241	0.128	0	Trm1	BCL2L11
CHN1	0	0.296124	0.161	0.052	0	Trm1	CHN1
SLC2A8	0	0.252942	0.145	0.037	0	Trm1	SLC2A8
CALM1	0	0.349736	0.934	0.828	0	Trm1	CALM1
RDH10	0	0.394014	0.143	0.037	0	Trm1	RDH10
HLF	0	0.286269	0.14	0.035	0	Trm1	HLF
S100A6	0	0.873854	0.992	0.887	0	Trm1	S100A6
GAS2L1	0	0.264844	0.143	0.038	0	Trm1	GAS2L1
ATP5MG	0	0.279717	0.93	0.826	0	Trm1	ATP5MG
AC020571.1	0	0.266434	0.146	0.043	0	Trm1	AC020571.1
ACTG1	0	0.43083	0.911	0.809	0	Trm1	ACTG1
ARHGEF12	0	0.304741	0.152	0.051	0	Trm1	ARHGEF12
DMD	0	0.293551	0.122	0.026	0	Trm1	DMD
SH3BGRL3	0	0.523712	0.972	0.877	0	Trm1	SH3BGRL3
CXCL13	0	1.49531	0.106	0.012	0	Trm1	CXCL13
KRT7	0	0.337857	0.111	0.027	0	Trm1	KRT7
S100A10	0	0.257674	0.966	0.888	0	Trm1	S100A10
MYL6	0	0.446832	0.985	0.91	0	Trm1	MYL6
VIM	0	0.33031	0.956	0.881	0	Trm1	VIM
APP	0	0.292168	0.135	0.062	0	Trm1	APP
ACTB	0	0.491889	0.971	0.898	0	Trm1	ACTB
CPM	0	0.394974	0.11	0.038	0	Trm1	CPM
SERF2	0	0.329351	0.981	0.914	0	Trm1	SERF2
FTL	0	0.423043	0.994	0.965	0	Trm1	FTL
B2M	0	0.409828	1	0.998	0	Trm1	B2M
TIGIT	0	2.21391	0.834	0.249	0	Treg	TIGIT
MIR4435-2HG	0	1.819	0.642	0.114	0	Treg	MIR4435-2HG
FOXP3	0	1.93239	0.546	0.02	0	Treg	FOXP3
CD27	0	1.66855	0.678	0.156	0	Treg	CD27
CARD16	0	1.87376	0.736	0.236	0	Treg	CARD16
CYTOR	0	1.49165	0.737	0.277	0	Treg	CYTOR
CTLA4	0	1.34349	0.553	0.115	0	Treg	CTLA4
IL2RA	0	2.05219	0.519	0.084	0	Treg	IL2RA
HTATIP2	0	1.60535	0.753	0.333	0	Treg	HTATIP2
GBP5	0	1.45679	0.493	0.083	0	Treg	GBP5
IKZF2	0	1.22941	0.465	0.082	0	Treg	IKZF2
LAYN	0	1.42273	0.445	0.065	0	Treg	LAYN
GLRX	0	1.22802	0.672	0.304	0	Treg	GLRX
LINC01943	0	1.22493	0.5	0.14	0	Treg	LINC01943
CTSC	0	1.35513	0.631	0.272	0	Treg	CTSC
GBP2	0	1.09037	0.624	0.268	0	Treg	GBP2
CD247	0	1.22878	0.796	0.446	0	Treg	CD247
TBC1D4	0	1.19734	0.403	0.06	0	Treg	TBC1D4
IKZF31	0	1.01437	0.632	0.314	0	Treg	IKZF3
CORO1B	0	1.0797	0.531	0.214	0	Treg	CORO1B
RTKN2	0	1.30099	0.44	0.124	0	Treg	RTKN2
HPGD1	0	1.46034	0.478	0.174	0	Treg	HPGD
PBXIP1	0	1.06217	0.731	0.427	0	Treg	PBXIP1
TNFRSF4	0	1.44252	0.563	0.259	0	Treg	TNFRSF4
PMAIP1	0	1.04396	0.396	0.097	0	Treg	PMAIP1
CD74	0	1.23573	0.825	0.526	0	Treg	CD74
CMTM7	0	1.05247	0.462	0.164	0	Treg	CMTM7
SELL1	0	1.01206	0.412	0.115	0	Treg	SELL
BATF1	0	0.886434	0.804	0.509	0	Treg	BATF
STAM	0	0.876631	0.508	0.221	0	Treg	STAM
MAGEH1	0	1.39262	0.353	0.067	0	Treg	MAGEH1
ITM2C	0	1.4299	0.542	0.258	0	Treg	ITM2C
UGP2	0	1.01447	0.61	0.326	0	Treg	UGP2
HLA-DRB11	0	0.907677	0.681	0.399	0	Treg	HLA-DRB1
FANK1	0	1.0099	0.305	0.024	0	Treg	FANK1
TNFRSF18	0	1.114	0.671	0.396	0	Treg	TNFRSF18
SAMHD1	0	0.855118	0.472	0.201	0	Treg	SAMHD1
RNASET21	0	0.868378	0.674	0.411	0	Treg	RNASET2
TTN	0	1.076	0.308	0.046	0	Treg	TTN
SKAP1	0	0.797224	0.539	0.278	0	Treg	SKAP1
ZC2HC1A	0	1.05614	0.312	0.054	0	Treg	ZC2HC1A
TNFRSF1B	0	0.908042	0.577	0.32	0	Treg	TNFRSF1B
CASP1	0	0.861883	0.339	0.083	0	Treg	CASP1
GPR55	0	1.02842	0.294	0.043	0	Treg	GPR55
LCK1	0	0.781344	0.787	0.536	0	Treg	LCK
LAT	0	0.79895	0.582	0.332	0	Treg	LAT
TRAF3IP3	0	0.753741	0.462	0.213	0	Treg	TRAF3IP3
TPP1	0	0.767992	0.414	0.166	0	Treg	TPP1
CD4	0	0.763262	0.357	0.112	0	Treg	CD4
ICOS	0	0.76432	0.401	0.157	0	Treg	ICOS
HLA-DPA11	0	0.669854	0.527	0.286	0	Treg	HLA-DPA1
TRAC1	0	1.0262	0.79	0.55	0	Treg	TRAC
PPM1G	0	0.741095	0.63	0.394	0	Treg	PPM1G
DNPH11	0	0.759833	0.396	0.161	0	Treg	DNPH1
AC017002.3	0	0.897229	0.261	0.027	0	Treg	AC017002.3
POU2F2	0	0.826166	0.297	0.064	0	Treg	POU2F2
GK	0	0.793757	0.349	0.116	0	Treg	GK
SH3BGRL	0	0.683754	0.53	0.299	0	Treg	SH3BGRL
AC133644.2	0	0.957206	0.3	0.069	0	Treg	AC133644.2
NCF41	0	0.768699	0.331	0.101	0	Treg	NCF4
S100A41	0	1.22079	0.945	0.717	0	Treg	S100A4
LTB1	0	0.815702	0.715	0.489	0	Treg	LTB
ARL6IP51	0	0.672425	0.793	0.568	0	Treg	ARL6IP5
USP15	0	0.69775	0.597	0.372	0	Treg	USP15
PTTG1	0	0.702727	0.41	0.187	0	Treg	PTTG1
DYNLRB1	0	0.763028	0.664	0.444	0	Treg	DYNLRB1
SELPLG	0	0.775958	0.449	0.23	0	Treg	SELPLG
LGALS31	0	0.466204	0.712	0.496	0	Treg	LGALS3
TSHZ21	0	0.614775	0.396	0.181	0	Treg	TSHZ2
ENTPD11	0	0.756468	0.307	0.092	0	Treg	ENTPD1
LAIR2	0	0.982236	0.237	0.024	0	Treg	LAIR2
PYHIN1	0	0.647435	0.35	0.137	0	Treg	PYHIN1
CD79B	0	0.688454	0.258	0.046	0	Treg	CD79B
C15orf53	0	0.731381	0.272	0.061	0	Treg	C15orf53
RASGRP1	0	0.616485	0.542	0.331	0	Treg	RASGRP1
IFI6	0	1.03795	0.321	0.111	0	Treg	IFI6
SEPT6	0	0.636355	0.636	0.427	0	Treg	SEPT6
PHACTR2	0	0.692896	0.463	0.255	0	Treg	PHACTR2
EVL1	0	0.572203	0.721	0.514	0	Treg	EVL
TTC39C	0	0.658851	0.6	0.394	0	Treg	TTC39C
FKBP1A1	0	0.59921	0.512	0.308	0	Treg	FKBP1A
LINC021951	0	0.80402	0.282	0.078	0	Treg	LINC02195
PIM2	0	0.688079	0.347	0.144	0	Treg	PIM2
ISG20	0	0.700866	0.794	0.592	0	Treg	ISG20
CALM3	0	0.601433	0.517	0.315	0	Treg	CALM3
TRAF3	0	0.68132	0.294	0.092	0	Treg	TRAF3
SUSD3	0	0.623901	0.369	0.167	0	Treg	SUSD3
SOD1	0	0.742554	0.857	0.655	0	Treg	SOD1
CD7	0	0.591913	0.779	0.579	0	Treg	CD7
FYB11	0	0.564293	0.746	0.549	0	Treg	FYB1
APLP2	0	0.771408	0.368	0.172	0	Treg	APLP2
RBX11	0	0.603106	0.645	0.449	0	Treg	RBX1
CCM2	0	0.547408	0.453	0.259	0	Treg	CCM2
NSD3	0	0.586289	0.679	0.486	0	Treg	NSD3
PAK2	0	0.602109	0.673	0.481	0	Treg	PAK2
RNF2131	0	0.745675	0.693	0.502	0	Treg	RNF213
TLK1	0	0.598561	0.449	0.259	0	Treg	TLK1
CTSA	0	0.604752	0.341	0.153	0	Treg	CTSA
EPB41	0	0.567569	0.521	0.333	0	Treg	EPB41
LSP11	0	0.498307	0.666	0.479	0	Treg	LSP1
APBB1IP	0	0.527019	0.518	0.331	0	Treg	APBB1IP
IL321	0	1.33238	0.971	0.784	0	Treg	IL32
CD3D1	0	0.38707	0.825	0.639	0	Treg	CD3D
ISG151	0	0.721198	0.535	0.35	0	Treg	ISG15
GMFG1	0	0.555229	0.779	0.594	0	Treg	GMFG
CTSS	0	0.566966	0.365	0.18	0	Treg	CTSS
HS3ST3B1	0	0.650433	0.241	0.057	0	Treg	HS3ST3B1
HLA-DPB11	0	0.466495	0.504	0.32	0	Treg	HLA-DPB1
CD5	0	0.587159	0.436	0.253	0	Treg	CD5
ATP5IF1	0	0.526574	0.677	0.495	0	Treg	ATP5IF1
CD28	0	0.439403	0.431	0.249	0	Treg	CD28
CXCR61	0	0.429186	0.479	0.297	0	Treg	CXCR6
PRDX11	0	0.450059	0.764	0.583	0	Treg	PRDX1
BTG3	0	0.626539	0.439	0.258	0	Treg	BTG3
ANTXR2	0	0.600109	0.332	0.152	0	Treg	ANTXR2
NAP1L41	0	0.50538	0.646	0.466	0	Treg	NAP1L4
RHOG	0	0.6355	0.695	0.515	0	Treg	RHOG
ARPC1B1	0	0.494546	0.665	0.486	0	Treg	ARPC1B
MAF1	0	0.527582	0.377	0.198	0	Treg	MAF
RAP1A	0	0.572467	0.656	0.478	0	Treg	RAP1A
SH3KBP1	0	0.504143	0.464	0.286	0	Treg	SH3KBP1
NDUFC1	0	0.509668	0.437	0.26	0	Treg	NDUFC1
BTN3A2	0	0.489836	0.427	0.25	0	Treg	BTN3A2
MALT1	0	0.711689	0.353	0.177	0	Treg	MALT1
GADD45A	0	0.587196	0.288	0.112	0	Treg	GADD45A
CD3E1	0	0.598825	0.801	0.626	0	Treg	CD3E
JPT11	0	0.515073	0.512	0.337	0	Treg	JPT1
TENT5C	0	0.534667	0.404	0.23	0	Treg	TENT5C
IPCEF1	0	0.495657	0.331	0.158	0	Treg	IPCEF1
SYNE2	0	0.689813	0.663	0.491	0	Treg	SYNE2
FBH1	0	0.634369	0.248	0.076	0	Treg	FBH1
EPSTI1	0	0.589214	0.263	0.093	0	Treg	EPSTI1
UXS1	0	0.53733	0.27	0.1	0	Treg	UXS1
CUTA	0	0.602228	0.698	0.528	0	Treg	CUTA
HERPUD1	0	0.504702	0.776	0.607	0	Treg	HERPUD1
GLCCI1	0	0.570448	0.262	0.093	0	Treg	GLCCI1
GTF3C61	0	0.512034	0.382	0.213	0	Treg	GTF3C6
MAD1L1	0	0.550201	0.286	0.117	0	Treg	MAD1L1
UQCR10	0	0.461258	0.654	0.488	0	Treg	UQCR10
LINC00649	0	0.538866	0.262	0.096	0	Treg	LINC00649
PARK71	0	0.477499	0.713	0.548	0	Treg	PARK7
CAST	0	0.508104	0.633	0.469	0	Treg	CAST
RAB11FIP1	0	0.517261	0.353	0.189	0	Treg	RAB11FIP1
MRPS6	0	0.530971	0.673	0.51	0	Treg	MRPS6
ZC3H12D	0	0.511794	0.268	0.105	0	Treg	ZC3H12D
CORO1A1	0	0.458815	0.651	0.488	0	Treg	CORO1A
ADAT2	0	0.574393	0.194	0.031	0	Treg	ADAT2
SH2D1A	0	0.555964	0.408	0.245	0	Treg	SH2D1A
RAD21	0	0.494135	0.587	0.424	0	Treg	RAD21
LY6E	0	0.664198	0.515	0.353	0	Treg	LY6E
IL2RG1	0	0.511989	0.675	0.513	0	Treg	IL2RG
BACH1	0	0.517634	0.3	0.138	0	Treg	BACH1
CSK	0	0.488382	0.341	0.18	0	Treg	CSK
CASP4	0	0.493877	0.378	0.218	0	Treg	CASP4
ETS1	0	0.522882	0.722	0.562	0	Treg	ETS1
PSMB8	0	0.451173	0.641	0.482	0	Treg	PSMB8
ANKRD10	0	0.610621	0.321	0.162	0	Treg	ANKRD10
ANXA21	0	0.329295	0.669	0.512	0	Treg	ANXA2
MAN1A2	0	0.515689	0.315	0.158	0	Treg	MAN1A2
RAB33A	0	0.509929	0.248	0.091	0	Treg	RAB33A
HLA-DQB1	0	0.499827	0.413	0.256	0	Treg	HLA-DQB1
SEC11C1	0	0.529354	0.508	0.352	0	Treg	SEC11C
SMAP2	0	0.510832	0.687	0.532	0	Treg	SMAP2
ICAM3	0	0.443064	0.507	0.352	0	Treg	ICAM3
APOLD1	0	0.502109	0.298	0.143	0	Treg	APOLD1
IL2RB	0	0.429517	0.321	0.166	0	Treg	IL2RB
OPTN	0	0.431666	0.596	0.441	0	Treg	OPTN
TYMP1	0	0.574745	0.406	0.252	0	Treg	TYMP
NDUFB81	0	0.472368	0.579	0.425	0	Treg	NDUFB8
PRDX2	0	0.416163	0.525	0.372	0	Treg	PRDX2
PSIP1	0	0.433939	0.494	0.341	0	Treg	PSIP1
PPM1K	0	0.459801	0.343	0.191	0	Treg	PPM1K
TXN1	0	0.433236	0.805	0.653	0	Treg	TXN
ZBTB38	0	0.446031	0.33	0.179	0	Treg	ZBTB38
TALDO11	0	0.434748	0.527	0.376	0	Treg	TALDO1
DDHD1	0	0.497951	0.296	0.145	0	Treg	DDHD1
UQCRC2	0	0.533129	0.444	0.294	0	Treg	UQCRC2
ZNF292	0	0.443175	0.533	0.383	0	Treg	ZNF292
YWHAH	0	0.442436	0.461	0.311	0	Treg	YWHAH
MT2A	0	0.329044	0.588	0.438	0	Treg	MT2A
FOXP1	0	0.464152	0.573	0.424	0	Treg	FOXP1
SPOCK21	0	0.462759	0.73	0.582	0	Treg	SPOCK2
MRPS34	0	0.405926	0.513	0.365	0	Treg	MRPS34
FAS	0	0.46801	0.35	0.202	0	Treg	FAS
HLA-F	0	0.437084	0.474	0.326	0	Treg	HLA-F
ZNF706	0	0.385784	0.496	0.349	0	Treg	ZNF706
CCR6	0	0.490508	0.289	0.142	0	Treg	CCR6
LIMA1	0	0.470417	0.248	0.101	0	Treg	LIMA1
NOP10	0	0.403618	0.576	0.429	0	Treg	NOP10
GABARAPL2	0	0.379465	0.611	0.464	0	Treg	GABARAPL2
ZNRF2	0	0.492391	0.271	0.125	0	Treg	ZNRF2
CPM1	0	0.644569	0.178	0.032	0	Treg	CPM
OAS1	0	0.592014	0.182	0.036	0	Treg	OAS1
ADTRP	0	0.57882	0.179	0.033	0	Treg	ADTRP
PSMB31	0	0.390174	0.565	0.419	0	Treg	PSMB3
VAMP5	0	0.448788	0.326	0.181	0	Treg	VAMP5
ARHGAP25	0	0.439868	0.247	0.102	0	Treg	ARHGAP25
TRAPPC11	0	0.41902	0.495	0.35	0	Treg	TRAPPC1
CLTA	0	0.387295	0.496	0.351	0	Treg	CLTA
CCDC141	0	0.516871	0.169	0.025	0	Treg	CCDC141
ANXA11	0	0.397006	0.488	0.344	0	Treg	ANXA11
NAMPT	0	0.400377	0.483	0.339	0	Treg	NAMPT
JAK1	0	0.495597	0.792	0.649	0	Treg	JAK1
TULP4	0	0.486553	0.23	0.087	0	Treg	TULP4
DUSP16	0	0.424877	0.333	0.19	0	Treg	DUSP16
TOX	0	0.497756	0.235	0.092	0	Treg	TOX
RHBDD2	0	0.472241	0.361	0.218	0	Treg	RHBDD2
TNIK	0	0.43627	0.29	0.147	0	Treg	TNIK
MX1	0	0.609481	0.227	0.085	0	Treg	MX1
CD21	0	0.253426	0.806	0.664	0	Treg	CD2
EZR	0	0.297943	0.694	0.552	0	Treg	EZR
SMS	0	0.507513	0.323	0.182	0	Treg	SMS
NDUFA131	0	0.416946	0.632	0.491	0	Treg	NDUFA13
REXO21	0	0.401295	0.427	0.286	0	Treg	REXO2
IRF2	0	0.397904	0.374	0.233	0	Treg	IRF2
PIM3	0	0.425936	0.434	0.294	0	Treg	PIM3
GCHFR	0	0.39787	0.387	0.247	0	Treg	GCHFR
TNIP1	0	0.413039	0.409	0.269	0	Treg	TNIP1
ECH11	0	0.391035	0.474	0.334	0	Treg	ECH1
IL6R	0	0.469479	0.225	0.086	0	Treg	IL6R
SFT2D1	0	0.438611	0.261	0.122	0	Treg	SFT2D1
TSPO1	0	0.327323	0.652	0.513	0	Treg	TSPO
SAT1	0	0.508402	0.699	0.56	0	Treg	SAT1
TECR	0	0.401139	0.503	0.365	0	Treg	TECR
COX8A	0	0.365031	0.688	0.55	0	Treg	COX8A
TRBC21	0	0.661226	0.73	0.593	0	Treg	TRBC2
ATRX	0	0.403718	0.524	0.387	0	Treg	ATRX
TANK	0	0.39506	0.428	0.291	0	Treg	TANK
PSMB9	0	0.347096	0.576	0.439	0	Treg	PSMB9
ANKS1B	0	0.499271	0.159	0.023	0	Treg	ANKS1B
PSAP	0	0.47327	0.427	0.291	0	Treg	PSAP
U2AF1L4	0	0.449738	0.291	0.155	0	Treg	U2AF1L4
TMEM219	0	0.394953	0.409	0.273	0	Treg	TMEM219
GPR155	0	0.448686	0.259	0.124	0	Treg	GPR155
BAX1	0	0.42839	0.49	0.355	0	Treg	BAX
NOP58	0	0.391424	0.489	0.354	0	Treg	NOP58
METTL8	0	0.497515	0.225	0.091	0	Treg	METTL8
WNK1	0	0.369108	0.455	0.321	0	Treg	WNK1
SDHA	0	0.388196	0.346	0.212	0	Treg	SDHA
KAT2B	0	0.501755	0.205	0.072	0	Treg	KAT2B
SDF4	0	0.447038	0.448	0.315	0	Treg	SDF4
MDH2	0	0.391979	0.418	0.285	0	Treg	MDH2
MPHOSPH8	0	0.357678	0.601	0.468	0	Treg	MPHOSPH8
ARID5B	0	0.276044	0.688	0.555	0	Treg	ARID5B
ZFAND5	0	0.479432	0.406	0.274	0	Treg	ZFAND5
CHURC1	0	0.377311	0.509	0.377	0	Treg	CHURC1
NDUFA4	0	0.375853	0.706	0.574	0	Treg	NDUFA4
NDUFS7	0	0.374439	0.375	0.243	0	Treg	NDUFS7
ICA1	0	0.573332	0.141	0.009	0	Treg	ICA1
ITGB2	0	0.336987	0.356	0.224	0	Treg	ITGB2
GATA3	0	0.409681	0.409	0.277	0	Treg	GATA3
UCP2	0	0.509422	0.267	0.136	0	Treg	UCP2
SLC16A1	0	0.492989	0.189	0.058	0	Treg	SLC16A1
YIPF6	0	0.436997	0.265	0.134	0	Treg	YIPF6
VOPP1	0	0.400034	0.255	0.124	0	Treg	VOPP1
ATP6V1G1	0	0.396186	0.786	0.655	0	Treg	ATP6V1G1
COX5B	0	0.37231	0.705	0.574	0	Treg	COX5B
AQP3	0	0.341583	0.268	0.137	0	Treg	AQP3
PPP1CA1	0	0.331092	0.512	0.381	0	Treg	PPP1CA
TNFRSF9	0	0.576048	0.163	0.033	0	Treg	TNFRSF9
HPRT1	0	0.500637	0.321	0.191	0	Treg	HPRT1
VMP1	0	0.435262	0.426	0.296	0	Treg	VMP1
TRIM14	0	0.428294	0.229	0.099	0	Treg	TRIM14
NDUFC21	0	0.338118	0.5	0.37	0	Treg	NDUFC2
UQCR111	0	0.321021	0.675	0.545	0	Treg	UQCR11
DBI1	0	0.279183	0.57	0.44	0	Treg	DBI
ARHGDIB	0	0.537149	0.898	0.769	0	Treg	ARHGDIB
SKA2	0	0.414431	0.253	0.124	0	Treg	SKA2
CREM	0	0.32866	0.702	0.573	0	Treg	CREM
SLFN5	0	0.45972	0.538	0.41	0	Treg	SLFN5
MYCBP2	0	0.378124	0.429	0.301	0	Treg	MYCBP2
PPP1R12A1	0	0.339409	0.503	0.375	0	Treg	PPP1R12A
ATP5MF1	0	0.321731	0.561	0.434	0	Treg	ATP5MF
PRDM2	0	0.391885	0.342	0.215	0	Treg	PRDM2
JAZF1	0	0.440523	0.231	0.104	0	Treg	JAZF1
SGMS1	0	0.431288	0.224	0.097	0	Treg	SGMS1
WASHC31	0	0.406025	0.315	0.188	0	Treg	WASHC3
COX5A1	0	0.358379	0.613	0.486	0	Treg	COX5A
HCLS1	0	0.356694	0.524	0.397	0	Treg	HCLS1
BRK11	0	0.335411	0.6	0.473	0	Treg	BRK1
CACYBP	0	0.459106	0.511	0.385	0	Treg	CACYBP
TSPAN5	0	0.44429	0.183	0.057	0	Treg	TSPAN5
EIF3J	0	0.420216	0.477	0.351	0	Treg	EIF3J
C16orf87	0	0.399407	0.218	0.092	0	Treg	C16orf87
MBNL1	0	0.388177	0.625	0.499	0	Treg	MBNL1
ATP6V0E1	0	0.366972	0.727	0.602	0	Treg	ATP6V0E1
STAT1	0	0.458383	0.238	0.113	0	Treg	STAT1
ENO1	0	0.517867	0.831	0.707	0	Treg	ENO1
FAM184A	0	0.502657	0.152	0.028	0	Treg	FAM184A
SUB1	0	0.459893	0.849	0.725	0	Treg	SUB1
HACD1	0	0.451026	0.152	0.028	0	Treg	HACD1
ACP5	0	0.443547	0.16	0.036	0	Treg	ACP5
UBE2D2	0	0.354619	0.701	0.577	0	Treg	UBE2D2
CD841	0	0.330539	0.326	0.202	0	Treg	CD84
AKIP1	0	0.415426	0.207	0.083	0	Treg	AKIP1
HLA-DMA	0	0.414441	0.205	0.081	0	Treg	HLA-DMA
IGFLR11	0	0.538104	0.287	0.163	0	Treg	IGFLR1
SUMO1	0	0.300699	0.587	0.463	0	Treg	SUMO1
CCDC66	0	0.385899	0.33	0.207	0	Treg	CCDC66
HLA-DRB51	0	0.459346	0.23	0.107	0	Treg	HLA-DRB5
CLTB	0	0.352319	0.32	0.197	0	Treg	CLTB
IFI16	0	0.337058	0.615	0.492	0	Treg	IFI16
CD521	0	0.288667	0.766	0.643	0	Treg	CD52
TCEA1	0	0.377988	0.505	0.383	0	Treg	TCEA1
PAIP2	0	0.374561	0.638	0.516	0	Treg	PAIP2
C12orf57	0	0.351578	0.662	0.54	0	Treg	C12orf57
SQSTM1	0	0.341738	0.662	0.54	0	Treg	SQSTM1
SPTAN11	0	0.331342	0.476	0.354	0	Treg	SPTAN1
TPR	0	0.422173	0.542	0.421	0	Treg	TPR
UHRF2	0	0.403265	0.265	0.144	0	Treg	UHRF2
PGM2L1	0	0.398076	0.265	0.144	0	Treg	PGM2L1
AES	0	0.351381	0.621	0.5	0	Treg	AES
PCSK7	0	0.335693	0.409	0.288	0	Treg	PCSK7
PSMA5	0	0.328705	0.521	0.4	0	Treg	PSMA5
PSMD81	0	0.313099	0.593	0.472	0	Treg	PSMD8
ELOB1	0	0.371167	0.81	0.69	0	Treg	ELOB
LIMD2	0	0.347332	0.483	0.363	0	Treg	LIMD2
PARP11	0	0.344534	0.409	0.289	0	Treg	PARP1
BCL11B	0	0.336108	0.411	0.291	0	Treg	BCL11B
LBH	0	0.328475	0.321	0.201	0	Treg	LBH
AHNAK1	7.42918e-246	0.270938	0.534	0.415	2.51975e-241	Treg	AHNAK
GLB1	0	0.408759	0.239	0.12	0	Treg	GLB1
LDLRAD4	0	0.399724	0.216	0.097	0	Treg	LDLRAD4
CD59	0	0.390884	0.256	0.137	0	Treg	CD59
AP1S2	0	0.387163	0.317	0.198	0	Treg	AP1S2
PHTF2	0	0.358699	0.306	0.187	0	Treg	PHTF2
LDHB1	0	0.330838	0.721	0.602	0	Treg	LDHB
NINJ1	0	0.409364	0.283	0.164	0	Treg	NINJ1
ZNRF11	0	0.377042	0.281	0.163	0	Treg	ZNRF1
ODF2L1	0	0.332584	0.37	0.252	0	Treg	ODF2L
CCNG21	0	0.329286	0.243	0.125	0	Treg	CCNG2
NUDT51	0	0.311964	0.373	0.255	0	Treg	NUDT5
TERF2IP	0	0.306291	0.613	0.495	0	Treg	TERF2IP
BUB3	8.72744e-305	0.331092	0.54	0.423	2.96009e-300	Treg	BUB3
PEX3	0	0.515509	0.177	0.06	0	Treg	PEX3
SETD7	0	0.41973	0.178	0.061	0	Treg	SETD7
ANXA7	0	0.31567	0.418	0.301	0	Treg	ANXA7
COPE1	2.84242e-298	0.291185	0.572	0.455	9.64065e-294	Treg	COPE
NDUFA12	8.80403e-300	0.327419	0.524	0.408	2.98606e-295	Treg	NDUFA12
MIR3142HG	0	0.423866	0.153	0.037	0	Treg	MIR3142HG
IQGAP2	2.642e-282	0.324026	0.523	0.408	8.96086e-278	Treg	IQGAP2
ITGAL	0	0.349574	0.239	0.124	0	Treg	ITGAL
CCNDBP1	6.52577e-293	0.299432	0.431	0.316	2.21335e-288	Treg	CCNDBP1
NDUFS6	4.89545e-289	0.29468	0.467	0.353	1.66039e-284	Treg	NDUFS6
YWHAB	0	0.765472	0.964	0.85	0	Treg	YWHAB
MICAL2	0	0.392964	0.178	0.064	0	Treg	MICAL2
VCPIP1	0	0.367872	0.245	0.131	0	Treg	VCPIP1
LEPROT	0	0.367485	0.249	0.135	0	Treg	LEPROT
AIMP1	0	0.356624	0.315	0.201	0	Treg	AIMP1
UBE2N	3.34368e-306	0.316336	0.417	0.303	1.13408e-301	Treg	UBE2N
AIP	8.57445e-300	0.314634	0.409	0.295	2.90819e-295	Treg	AIP
CMTM3	0	0.35265	0.346	0.232	0	Treg	CMTM3
PARP14	0	0.371831	0.26	0.147	0	Treg	PARP14
HEBP21	0	0.360825	0.319	0.206	0	Treg	HEBP2
IKZF4	0	0.425352	0.134	0.021	0	Treg	IKZF4
F5	0	0.405712	0.131	0.018	0	Treg	F5
ACOT9	0	0.397689	0.223	0.11	0	Treg	ACOT9
NDUFB1	4.95061e-302	0.351997	0.43	0.317	1.6791e-297	Treg	NDUFB1
ATP5MC2	0	0.328678	0.775	0.662	0	Treg	ATP5MC2
ANKRD12	0	0.325546	0.774	0.661	0	Treg	ANKRD12
TAP1	2.25717e-272	0.295017	0.45	0.337	7.65563e-268	Treg	TAP1
GNAI21	5.26973e-281	0.313438	0.556	0.444	1.78733e-276	Treg	GNAI2
ATP13A3	0	0.389652	0.19	0.078	0	Treg	ATP13A3
TACC3	0	0.370937	0.209	0.097	0	Treg	TACC3
FOXO1	0	0.353591	0.252	0.14	0	Treg	FOXO1
BLOC1S11	1.36513e-290	0.317969	0.387	0.275	4.63012e-286	Treg	BLOC1S1
ZNHIT11	5.32518e-289	0.302536	0.426	0.314	1.80614e-284	Treg	ZNHIT1
PPP1R2	0	0.352499	0.68	0.569	0	Treg	PPP1R2
RAC1	5.8523e-260	0.29762	0.521	0.41	1.98492e-255	Treg	RAC1
ZNF101	0	0.373592	0.199	0.088	0	Treg	ZNF101
ASXL1	0	0.319508	0.296	0.185	0	Treg	ASXL1
PSMB1	0	0.305258	0.675	0.565	0	Treg	PSMB1
SLAMF1	0	0.405188	0.315	0.205	0	Treg	SLAMF1
NCOA3	0	0.337642	0.263	0.153	0	Treg	NCOA3
MIIP1	0	0.408232	0.223	0.113	0	Treg	MIIP
CCR41	6.52195e-306	0.284359	0.309	0.199	2.21205e-301	Treg	CCR4
SF3B1	8.3969e-282	0.295666	0.564	0.454	2.84797e-277	Treg	SF3B1
ADAM12	0	0.411006	0.145	0.036	0	Treg	ADAM12
DPP71	8.67687e-260	0.289193	0.482	0.373	2.94293e-255	Treg	DPP7
PET100	4.42919e-247	0.28583	0.485	0.376	1.50225e-242	Treg	PET100
VMA21	0	0.454767	0.279	0.171	0	Treg	VMA21
FAM118A	0	0.407686	0.312	0.204	0	Treg	FAM118A
CUL9	0	0.382573	0.133	0.025	0	Treg	CUL9
TCEAL4	0	0.381226	0.2	0.092	0	Treg	TCEAL4
PRDX31	0	0.341396	0.279	0.171	0	Treg	PRDX3
RNASEH2B	0	0.341378	0.262	0.154	0	Treg	RNASEH2B
ACAP2	7.16518e-302	0.322193	0.336	0.228	2.43021e-297	Treg	ACAP2
SUMO2	0	0.536433	0.919	0.811	0	Treg	SUMO2
LRPAP1	3.30235e-276	0.307035	0.436	0.328	1.12006e-271	Treg	LRPAP1
NECAP2	1.76384e-283	0.306785	0.37	0.262	5.9824e-279	Treg	NECAP2
MXD4	0	0.305543	0.29	0.182	0	Treg	MXD4
EMC7	2.32237e-280	0.29258	0.387	0.279	7.87677e-276	Treg	EMC7
ACTR2	1.60439e-251	0.283945	0.552	0.445	5.4416e-247	Treg	ACTR2
DAPP1	0	0.359973	0.171	0.064	0	Treg	DAPP1
NPC2	0	0.336321	0.311	0.204	0	Treg	NPC2
CCND2	1.45411e-286	0.327727	0.337	0.23	4.9319e-282	Treg	CCND2
TNFRSF251	5.83771e-296	0.289823	0.319	0.212	1.97998e-291	Treg	TNFRSF25
SAMD9L	0	0.399566	0.182	0.075	0	Treg	SAMD9L
ALDH9A1	0	0.353652	0.221	0.114	0	Treg	ALDH9A1
SCAND1	8.5163e-269	0.316943	0.478	0.371	2.88847e-264	Treg	SCAND1
YPEL3	2.80794e-221	0.25356	0.46	0.354	9.52369e-217	Treg	YPEL3
CCDC88C	3.77796e-302	0.302777	0.31	0.204	1.28137e-297	Treg	CCDC88C
TFRC	0	0.368532	0.212	0.106	0	Treg	TFRC
DDX24	0	0.319692	0.724	0.618	0	Treg	DDX24
MIAT	0	0.307759	0.245	0.139	0	Treg	MIAT
C9orf161	9.01065e-252	0.282671	0.61	0.504	3.05614e-247	Treg	C9orf16
DDX17	1.22321e-247	0.265716	0.6	0.494	4.14876e-243	Treg	DDX17
MRPS21	1.64626e-241	0.290003	0.466	0.361	5.58362e-237	Treg	MRPS21
TSPAN14	3.10356e-291	0.316059	0.322	0.217	1.05263e-286	Treg	TSPAN14
CAPN21	1.35136e-293	0.313108	0.313	0.208	4.58342e-289	Treg	CAPN2
LAX1	0	0.364954	0.187	0.082	0	Treg	LAX1
BSG	6.78467e-258	0.316371	0.446	0.341	2.30116e-253	Treg	BSG
HADHB	0	0.315566	0.288	0.183	0	Treg	HADHB
NME3	2.715e-265	0.299983	0.371	0.266	9.20847e-261	Treg	NME3
PKM	1.80215e-224	0.292306	0.642	0.537	6.11235e-220	Treg	PKM
CALCOCO2	2.30682e-255	0.299298	0.397	0.293	7.82406e-251	Treg	CALCOCO2
ANP32A	4.10083e-237	0.273281	0.455	0.351	1.39088e-232	Treg	ANP32A
UBR5	0	0.319285	0.263	0.159	0	Treg	UBR5
CCDC1671	5.98525e-295	0.299215	0.309	0.205	2.03002e-290	Treg	CCDC167
HERC5	0	0.413719	0.206	0.102	0	Treg	HERC5
CREB3L2	0	0.38505	0.181	0.077	0	Treg	CREB3L2
XAF1	0	0.414867	0.172	0.068	0	Treg	XAF1
LPXN	7.24977e-258	0.365826	0.414	0.31	2.4589e-253	Treg	LPXN
CD320	0	0.357876	0.236	0.132	0	Treg	CD320
ARPC31	0	0.308304	0.846	0.742	0	Treg	ARPC3
ARGLU1	1.55618e-260	0.288226	0.615	0.511	5.27808e-256	Treg	ARGLU1
TRIM22	7.98796e-305	0.324501	0.281	0.178	2.70928e-300	Treg	TRIM22
LSM7	4.43799e-226	0.269295	0.522	0.419	1.50523e-221	Treg	LSM7
SVBP	0	0.347177	0.195	0.092	0	Treg	SVBP
TNFRSF14	0	0.315582	0.25	0.147	0	Treg	TNFRSF14
COMMD7	0	0.299909	0.273	0.17	0	Treg	COMMD7
PNISR	0	0.297523	0.72	0.617	0	Treg	PNISR
FKBP81	8.43863e-238	0.277288	0.496	0.393	2.86213e-233	Treg	FKBP8
LAMTOR4	4.483e-225	0.275026	0.492	0.389	1.5205e-220	Treg	LAMTOR4
ATP5F1C1	4.70189e-222	0.256349	0.485	0.382	1.59474e-217	Treg	ATP5F1C
SMC6	0	0.351224	0.191	0.089	0	Treg	SMC6
USP48	0	0.317049	0.258	0.156	0	Treg	USP48
ABI3	0	0.349643	0.175	0.073	0	Treg	ABI3
PPP1R18	5.23037e-260	0.293165	0.35	0.248	1.77399e-255	Treg	PPP1R18
SIT1	2.40189e-290	0.278037	0.285	0.183	8.14649e-286	Treg	SIT1
ATP5F1A	1.22402e-231	0.27517	0.499	0.397	4.15152e-227	Treg	ATP5F1A
SEM11	1.05542e-217	0.258776	0.5	0.398	3.57965e-213	Treg	SEM1
SGTB	4.29214e-301	0.296139	0.276	0.175	1.45577e-296	Treg	SGTB
GRB2	4.40685e-225	0.265942	0.452	0.351	1.49467e-220	Treg	GRB2
AC005224.3	0	0.406574	0.128	0.027	0	Treg	AC005224.3
APOL6	0	0.332928	0.233	0.132	0	Treg	APOL6
KIAA0040	0	0.324973	0.199	0.098	0	Treg	KIAA0040
MSI2	0	0.310311	0.26	0.159	0	Treg	MSI2
ADAM10	0	0.299702	0.257	0.156	0	Treg	ADAM10
DPY30	4.51505e-268	0.285931	0.326	0.225	1.53137e-263	Treg	DPY30
SHMT2	0	0.385625	0.209	0.108	0	Treg	SHMT2
PCED1B	0	0.350224	0.173	0.072	0	Treg	PCED1B
TMEM60	0	0.335273	0.207	0.106	0	Treg	TMEM60
UBE2B	3.99177e-273	0.329238	0.659	0.558	1.35389e-268	Treg	UBE2B
IL27RA	0	0.308174	0.238	0.137	0	Treg	IL27RA
ATP5MC31	9.91926e-238	0.263388	0.639	0.538	3.36432e-233	Treg	ATP5MC3
ARL6IP1	3.05388e-205	0.253017	0.458	0.358	1.03579e-200	Treg	ARL6IP1
ETFB1	6.0318e-270	0.281569	0.311	0.211	2.04581e-265	Treg	ETFB
SLC35E3	0	0.388708	0.15	0.05	0	Treg	SLC35E3
FCMR	0	0.377522	0.183	0.083	0	Treg	FCMR
IFNAR2	0	0.316373	0.204	0.104	0	Treg	IFNAR2
ADI1	0	0.340259	0.236	0.136	0	Treg	ADI1
SAMD9	6.65412e-289	0.32928	0.289	0.189	2.25688e-284	Treg	SAMD9
NDUFB71	5.80637e-221	0.25762	0.433	0.333	1.96935e-216	Treg	NDUFB7
AP2M11	1.63954e-217	0.256312	0.437	0.337	5.56083e-213	Treg	AP2M1
IRF3	1.02956e-227	0.256229	0.366	0.266	3.49195e-223	Treg	IRF3
TAPBP	2.00677e-222	0.266546	0.381	0.282	6.80635e-218	Treg	TAPBP
BARD1	0	0.359428	0.171	0.072	0	Treg	BARD1
PTPRJ	0	0.310217	0.192	0.093	0	Treg	PTPRJ
TSC22D4	2.46667e-243	0.271984	0.33	0.231	8.36622e-239	Treg	TSC22D4
MAP3K1	0	0.341688	0.214	0.115	0	Treg	MAP3K1
TMEM591	0	0.309433	0.717	0.618	0	Treg	TMEM59
LBR	1.04872e-267	0.283211	0.3	0.201	3.55695e-263	Treg	LBR
CSTB1	3.91897e-230	0.264599	0.625	0.526	1.3292e-225	Treg	CSTB
FAM104A	1.0449e-295	0.294681	0.274	0.176	3.544e-291	Treg	FAM104A
COX17	3.28266e-227	0.29459	0.382	0.284	1.11338e-222	Treg	COX17
SPATS2L	0	0.370339	0.19	0.092	0	Treg	SPATS2L
BCL2	0	0.324355	0.192	0.094	0	Treg	BCL2
LYPLA1	0	0.303907	0.254	0.156	0	Treg	LYPLA1
TXNDC17	7.37098e-275	0.291914	0.293	0.195	2.50002e-270	Treg	TXNDC17
LCP2	3.61082e-267	0.283165	0.287	0.189	1.22468e-262	Treg	LCP2
RCAN31	8.07887e-226	0.266167	0.36	0.262	2.74011e-221	Treg	RCAN3
LAMTOR21	8.35341e-246	0.276398	0.335	0.238	2.83323e-241	Treg	LAMTOR2
MPC2	4.28823e-221	0.256325	0.388	0.291	1.45444e-216	Treg	MPC2
LY96	0	0.337871	0.192	0.095	0	Treg	LY96
DOK2	4.56433e-299	0.278469	0.252	0.155	1.54808e-294	Treg	DOK2
ZC3H18	4.96246e-253	0.276163	0.304	0.207	1.68312e-248	Treg	ZC3H18
GBP1	0	0.349254	0.172	0.075	0	Treg	GBP1
MGST2	0	0.325166	0.175	0.078	0	Treg	MGST2
UBL51	0	0.283864	0.784	0.687	0	Treg	UBL5
COMMD6	4.53147e-294	0.279167	0.778	0.681	1.53694e-289	Treg	COMMD6
MDH1	5.71498e-212	0.26069	0.408	0.311	1.93835e-207	Treg	MDH1
TMBIM41	1.11245e-206	0.257133	0.421	0.324	3.77309e-202	Treg	TMBIM4
CSGALNACT11	1.78842e-276	0.313359	0.28	0.184	6.06579e-272	Treg	CSGALNACT1
ARG2	0	0.498347	0.111	0.015	0	Treg	ARG2
GNG8	0	0.480079	0.101	0.005	0	Treg	GNG8
BEX3	0	0.426415	0.122	0.026	0	Treg	BEX3
IL1R1	0	0.399847	0.124	0.028	0	Treg	IL1R1
CEP120	0	0.35338	0.159	0.063	0	Treg	CEP120
NAAA	0	0.307546	0.241	0.145	0	Treg	NAAA
LINC01089	0	0.318741	0.175	0.079	0	Treg	LINC01089
EHMT1	0	0.309177	0.213	0.117	0	Treg	EHMT1
PFN11	0	0.302249	0.869	0.773	0	Treg	PFN1
FBXW5	7.31183e-266	0.285787	0.294	0.198	2.47995e-261	Treg	FBXW5
DUSP41	5.21058e-179	0.285393	0.48	0.384	1.76727e-174	Treg	DUSP4
CD821	2.34437e-252	0.273772	0.29	0.194	7.95139e-248	Treg	CD82
RAB2A	3.49791e-216	0.27229	0.429	0.333	1.18639e-211	Treg	RAB2A
CASP8	2.01828e-216	0.267403	0.347	0.251	6.8454e-212	Treg	CASP8
TRBC1	6.23709e-301	0.658797	0.528	0.433	2.11543e-296	Treg	TRBC1
SCAMP2	3.25439e-232	0.278378	0.33	0.235	1.10379e-227	Treg	SCAMP2
COX7A2L	4.00078e-209	0.263756	0.514	0.419	1.35694e-204	Treg	COX7A2L
TRAPPC4	1.46667e-222	0.250785	0.338	0.243	4.97449e-218	Treg	TRAPPC4
ISCU	2.3516e-259	0.315808	0.669	0.575	7.97593e-255	Treg	ISCU
ZCRB11	1.57161e-268	0.292702	0.27	0.176	5.33044e-264	Treg	ZCRB1
MRPS18C	7.63225e-222	0.253049	0.331	0.237	2.58863e-217	Treg	MRPS18C
DGKE	1.31766e-300	0.323546	0.244	0.15	4.46911e-296	Treg	DGKE
RUNX1	0	0.302468	0.193	0.099	0	Treg	RUNX1
MBD21	2.72313e-231	0.285993	0.325	0.231	9.23603e-227	Treg	MBD2
IFI27L21	8.76502e-241	0.274553	0.306	0.212	2.97283e-236	Treg	IFI27L2
PFDN4	1.06493e-254	0.29367	0.289	0.195	3.61191e-250	Treg	PFDN4
ARID4A	2.32084e-216	0.284818	0.355	0.261	7.87159e-212	Treg	ARID4A
TRIR	7.70137e-300	0.275268	0.76	0.666	2.61207e-295	Treg	TRIR
PSMC5	1.90717e-196	0.250829	0.434	0.34	6.46856e-192	Treg	PSMC5
SAR1B	6.25541e-223	0.28346	0.335	0.242	2.12165e-218	Treg	SAR1B
WDR1	6.97368e-203	0.267739	0.389	0.296	2.36526e-198	Treg	WDR1
ACTA2	0	0.347104	0.147	0.054	0	Treg	ACTA2
NFE2L3	0	0.332217	0.117	0.024	0	Treg	NFE2L3
ZC3H7A	1.36034e-266	0.291954	0.258	0.165	4.61387e-262	Treg	ZC3H7A
LAPTM4A	1.54942e-194	0.305688	0.493	0.4	5.25518e-190	Treg	LAPTM4A
UBE2L6	3.36071e-250	0.28075	0.283	0.19	1.13985e-245	Treg	UBE2L6
NDUFA3	1.35487e-197	0.273266	0.393	0.301	4.59532e-193	Treg	NDUFA3
CPNE2	0	0.367861	0.112	0.02	0	Treg	CPNE2
RDX	0	0.308929	0.22	0.128	0	Treg	RDX
PHF11	4.248e-233	0.297986	0.312	0.22	1.44079e-228	Treg	PHF11
TNRC6A	0	0.280844	0.216	0.124	0	Treg	TNRC6A
GRN	0	0.31512	0.209	0.117	0	Treg	GRN
HOXB2	0	0.299418	0.204	0.112	0	Treg	HOXB2
SRP141	0	0.351881	0.898	0.806	0	Treg	SRP14
PPP1R71	2.25911e-206	0.251741	0.357	0.265	7.66223e-202	Treg	PPP1R7
P2RY10	1.01549e-183	0.254142	0.399	0.308	3.44424e-179	Treg	P2RY10
SLC16A1-AS1	0	0.335112	0.148	0.057	0	Treg	SLC16A1-AS1
THEM4	3.74536e-224	0.293342	0.313	0.222	1.27031e-219	Treg	THEM4
NDUFB5	3.38276e-220	0.265429	0.324	0.233	1.14733e-215	Treg	NDUFB5
DCTN3	5.82085e-220	0.25748	0.312	0.221	1.97426e-215	Treg	DCTN3
AKR1A1	2.13014e-248	0.275134	0.269	0.179	7.2248e-244	Treg	AKR1A1
ARPP19	8.82288e-190	0.260922	0.372	0.282	2.99246e-185	Treg	ARPP19
CRLF3	4.77091e-259	0.279387	0.254	0.164	1.61815e-254	Treg	CRLF3
TBC1D15	3.36952e-214	0.26361	0.307	0.217	1.14284e-209	Treg	TBC1D15
TMEM154	0	0.317633	0.155	0.066	0	Treg	TMEM154
NSUN6	0	0.299946	0.155	0.066	0	Treg	NSUN6
CMTM6	1.87218e-184	0.289314	0.41	0.321	6.34986e-180	Treg	CMTM6
VDAC3	4.75822e-201	0.271006	0.349	0.26	1.61385e-196	Treg	VDAC3
PFKP	3.0076e-230	0.272486	0.277	0.189	1.02009e-225	Treg	PFKP
OAS2	0	0.295912	0.165	0.077	0	Treg	OAS2
UNC119	4.46178e-288	0.279692	0.214	0.126	1.5133e-283	Treg	UNC119
SQOR1	3.50465e-285	0.273629	0.223	0.135	1.18867e-280	Treg	SQOR
TADA3	1.53862e-260	0.267576	0.242	0.154	5.21854e-256	Treg	TADA3
VPS13C	4.53065e-205	0.254713	0.302	0.214	1.53666e-200	Treg	VPS13C
ITM2B1	0	0.313334	0.917	0.83	0	Treg	ITM2B
LFNG	0	0.296327	0.15	0.063	0	Treg	LFNG
CD58	1.8299e-223	0.310089	0.273	0.187	6.20648e-219	Treg	CD58
SNX2	2.44594e-227	0.257256	0.259	0.173	8.29589e-223	Treg	SNX2
ACBD6	0	0.299986	0.202	0.116	0	Treg	ACBD6
HAPLN3	0	0.297001	0.132	0.046	0	Treg	HAPLN3
FAM110A	0	0.294439	0.162	0.076	0	Treg	FAM110A
PHF19	0	0.277905	0.194	0.108	0	Treg	PHF19
TRIB2	0	0.293211	0.147	0.061	0	Treg	TRIB2
MORC3	2.39261e-191	0.263386	0.319	0.233	8.11503e-187	Treg	MORC3
CCDC28A	1.52349e-246	0.257391	0.235	0.149	5.16722e-242	Treg	CCDC28A
ZEB1	3.51192e-197	0.263606	0.288	0.202	1.19114e-192	Treg	ZEB1
NDUFB4	5.9727e-196	0.250178	0.616	0.53	2.02576e-191	Treg	NDUFB4
DDX5	0	0.344477	0.904	0.819	0	Treg	DDX5
COMMD3	6.61426e-223	0.255606	0.257	0.172	2.24336e-218	Treg	COMMD3
GALM	6.1857e-244	0.254303	0.232	0.147	2.098e-239	Treg	GALM
SP110	9.26518e-230	0.275702	0.252	0.167	3.14247e-225	Treg	SP110
LAMP2	2.51834e-263	0.273184	0.224	0.139	8.54144e-259	Treg	LAMP2
PYCARD	5.41365e-242	0.266381	0.237	0.152	1.83615e-237	Treg	PYCARD
SLC9A3R1	5.14034e-194	0.252926	0.301	0.216	1.74345e-189	Treg	SLC9A3R1
SYNGR2	7.67345e-225	0.406351	0.269	0.185	2.6026e-220	Treg	SYNGR2
PMM1	0	0.277316	0.192	0.108	0	Treg	PMM1
JAK3	1.74082e-288	0.255972	0.198	0.114	5.90432e-284	Treg	JAK3
ETV71	0	0.32845	0.124	0.04	0	Treg	ETV7
CFAP20	0	0.299893	0.172	0.088	0	Treg	CFAP20
DCK	1.87932e-231	0.274437	0.248	0.164	6.37409e-227	Treg	DCK
KIF20B	3.86739e-218	0.264351	0.247	0.163	1.3117e-213	Treg	KIF20B
CNST	1.66466e-256	0.262456	0.217	0.133	5.64604e-252	Treg	CNST
ZFP36L1	2.35479e-170	0.417719	0.569	0.485	7.98673e-166	Treg	ZFP36L1
RNPEPL1	5.70644e-239	0.26185	0.229	0.146	1.93545e-234	Treg	RNPEPL1
TBL1XR1	9.58586e-203	0.259058	0.27	0.187	3.25124e-198	Treg	TBL1XR1
SLC1A41	3.80816e-183	0.254277	0.276	0.193	1.29161e-178	Treg	SLC1A4
POLR3K	4.21936e-257	0.263102	0.215	0.132	1.43108e-252	Treg	POLR3K
GOLGA8B	2.33258e-252	0.261301	0.216	0.133	7.91142e-248	Treg	GOLGA8B
GPRIN3	1.56879e-186	0.252579	0.284	0.201	5.32086e-182	Treg	GPRIN3
CLIP1	5.10119e-234	0.261236	0.23	0.148	1.73017e-229	Treg	CLIP1
YIPF4	1.32467e-209	0.252961	0.255	0.173	4.49289e-205	Treg	YIPF4
PHPT1	7.5376e-200	0.27038	0.267	0.186	2.55653e-195	Treg	PHPT1
RAP1GDS1	2.48845e-255	0.254946	0.203	0.122	8.44009e-251	Treg	RAP1GDS1
R3HDM4	3.66803e-170	0.250029	0.316	0.235	1.24409e-165	Treg	R3HDM4
DMAC1	3.26114e-264	0.268099	0.204	0.123	1.10608e-259	Treg	DMAC1
PAFAH1B3	0	0.265658	0.178	0.097	0	Treg	PAFAH1B3
NSF	0	0.259043	0.166	0.086	0	Treg	NSF
HIVEP1	0	0.270493	0.163	0.083	0	Treg	HIVEP1
TP53INP1	0	0.261235	0.153	0.073	0	Treg	TP53INP1
SLC6A6	8.0138e-263	0.254297	0.193	0.113	2.71804e-258	Treg	SLC6A6
LINC00239	0	0.28475	0.141	0.061	0	Treg	LINC00239
NINJ2	0	0.287614	0.115	0.036	0	Treg	NINJ2
FAM53B	0	0.261934	0.139	0.06	0	Treg	FAM53B
TRIM16	0	0.273336	0.108	0.029	0	Treg	TRIM16
AKTIP	5.9319e-288	0.264684	0.175	0.096	2.01192e-283	Treg	AKTIP
SRSF7	1.04648e-286	0.343314	0.774	0.696	3.54935e-282	Treg	SRSF7
EPHB6	0	0.38108	0.131	0.053	0	Treg	EPHB6
DYNC1I2	2.23195e-187	0.266883	0.261	0.183	7.5701e-183	Treg	DYNC1I2
ABI2	1.95599e-272	0.26797	0.179	0.101	6.63414e-268	Treg	ABI2
HLA-DQA11	1.12501e-198	0.345386	0.223	0.146	3.81571e-194	Treg	HLA-DQA1
SLC44A2	0	0.251658	0.158	0.081	0	Treg	SLC44A2
GRSF1	6.82106e-195	0.273787	0.242	0.165	2.3135e-190	Treg	GRSF1
EIF2AK2	1.71906e-207	0.313022	0.223	0.147	5.83054e-203	Treg	EIF2AK2
CRIP1	4.27473e-146	0.316038	0.582	0.506	1.44986e-141	Treg	CRIP1
TMBIM61	8.06299e-227	0.261608	0.769	0.694	2.73472e-222	Treg	TMBIM6
MYO5A	0	0.271519	0.137	0.062	0	Treg	MYO5A
MTMR6	1.01015e-197	0.258569	0.221	0.146	3.42612e-193	Treg	MTMR6
CALM11	0	0.292875	0.907	0.833	0	Treg	CALM1
LPCAT4	4.78017e-243	0.257084	0.174	0.1	1.62129e-238	Treg	LPCAT4
HLA-E	0	0.474417	0.944	0.87	0	Treg	HLA-E
UQCRB	0	0.358711	0.908	0.835	0	Treg	UQCRB
MIB1	4.48118e-231	0.270608	0.185	0.112	1.51988e-226	Treg	MIB1
ARHGEF121	0	0.263988	0.125	0.055	0	Treg	ARHGEF12
OAZ1	0	0.629927	0.967	0.897	0	Treg	OAZ1
ACTB1	0	0.417377	0.969	0.899	0	Treg	ACTB
MT1E	0	0.336661	0.134	0.065	0	Treg	MT1E
ZDBF2	0	0.255181	0.113	0.044	0	Treg	ZDBF2
H3F3A	0	0.360289	0.94	0.871	0	Treg	H3F3A
THADA	8.24518e-236	0.280596	0.159	0.091	2.79652e-231	Treg	THADA
SORL11	2.64521e-132	0.276075	0.245	0.18	8.97175e-128	Treg	SORL1
XIST	4.09132e-115	0.316207	0.295	0.232	1.38765e-110	Treg	XIST
CD70	0	0.267046	0.102	0.042	0	Treg	CD70
MAL	2.98783e-172	0.364613	0.163	0.104	1.01338e-167	Treg	MAL
AD000671.2	3.85888e-223	0.303237	0.11	0.056	1.30882e-218	Treg	AD000671.2
ATP5F1E	0	0.314382	0.949	0.905	0	Treg	ATP5F1E
TMSB10	0	0.609681	0.989	0.948	0	Treg	TMSB10
RNASEK	3.1751e-62	0.336898	0.359	0.318	1.0769e-57	Treg	RNASEK
FTL1	0	0.543453	0.991	0.966	0	Treg	FTL
HLA-C	0	0.531204	0.992	0.968	0	Treg	HLA-C
HLA-A	0	0.989075	0.998	0.977	0	Treg	HLA-A
HLA-B	0	0.623511	0.998	0.987	0	Treg	HLA-B
B2M1	0	0.658919	1	0.998	0	Treg	B2M
MALAT1	0	0.25776	1	0.999	0	Treg	MALAT1
LMO41	0	0.66514	0.544	0.278	0	Trm2	LMO4
GPR1712	0	0.603973	0.553	0.313	0	Trm2	GPR171
ANXA12	0	0.596492	0.876	0.646	0	Trm2	ANXA1
GIMAP71	0	0.619535	0.596	0.368	0	Trm2	GIMAP7
PDCD41	0	0.654389	0.694	0.477	0	Trm2	PDCD4
KDSR1	0	0.513155	0.595	0.381	0	Trm2	KDSR
LGALS32	0	0.412597	0.701	0.499	0	Trm2	LGALS3
CD3G1	0	0.36765	0.637	0.436	0	Trm2	CD3G
S100A111	0	0.49962	0.888	0.687	0	Trm2	S100A11
GIMAP11	0	0.46727	0.475	0.274	0	Trm2	GIMAP1
COTL11	0	0.378802	0.621	0.424	0	Trm2	COTL1
ANXA22	0	0.29785	0.706	0.51	0	Trm2	ANXA2
MFHAS11	0	0.516248	0.409	0.216	0	Trm2	MFHAS1
JAML1	0	0.289133	0.76	0.569	0	Trm2	JAML
FKBP111	0	0.507772	0.448	0.259	0	Trm2	FKBP11
LTB2	0	0.447105	0.683	0.495	0	Trm2	LTB
ALOX5AP1	0	0.302919	0.799	0.612	0	Trm2	ALOX5AP
GSTK11	0	0.437139	0.593	0.409	0	Trm2	GSTK1
EMB1	0	0.388904	0.579	0.396	0	Trm2	EMB
TMEM1731	0	0.511103	0.373	0.194	0	Trm2	TMEM173
GLIPR11	0	0.501025	0.584	0.405	0	Trm2	GLIPR1
S100A42	0	0.404524	0.9	0.724	0	Trm2	S100A4
CXCR62	0	0.405273	0.472	0.3	0	Trm2	CXCR6
NDUFB21	0	0.323739	0.657	0.486	0	Trm2	NDUFB2
ABRACL1	0	0.358265	0.585	0.42	0	Trm2	ABRACL
TSPO2	0	0.271191	0.676	0.512	0	Trm2	TSPO
IL7R1	0	0.739976	0.952	0.789	0	Trm2	IL7R
ARPC1B2	0	0.28507	0.65	0.49	0	Trm2	ARPC1B
TRADD1	0	0.409307	0.381	0.221	0	Trm2	TRADD
APRT1	0	0.336507	0.707	0.548	0	Trm2	APRT
FKBP51	0	0.276424	0.558	0.4	0	Trm2	FKBP5
CD522	0	0.352113	0.798	0.641	0	Trm2	CD52
RNASET22	0	0.272196	0.58	0.423	0	Trm2	RNASET2
CYBA1	0	0.395031	0.941	0.784	0	Trm2	CYBA
FYB12	0	0.380423	0.711	0.554	0	Trm2	FYB1
C4orf481	0	0.317935	0.466	0.311	0	Trm2	C4orf48
TNFSF101	0	0.367477	0.419	0.264	0	Trm2	TNFSF10
UQCR112	0	0.297006	0.699	0.544	0	Trm2	UQCR11
RABAC11	0	0.278932	0.797	0.643	0	Trm2	RABAC1
PEBP11	0	0.291296	0.619	0.466	0	Trm2	PEBP1
PRDX21	0	0.291859	0.524	0.374	0	Trm2	PRDX2
AES1	0	0.295814	0.647	0.498	0	Trm2	AES
CAMK41	0	0.278447	0.503	0.356	0	Trm2	CAMK4
CAPZB1	0	0.325076	0.633	0.487	0	Trm2	CAPZB
RBMS11	0	0.299108	0.438	0.292	0	Trm2	RBMS1
SOS11	0	0.384298	0.331	0.187	0	Trm2	SOS1
DEK1	0	0.293074	0.716	0.572	0	Trm2	DEK
MYL12A1	0	0.424016	0.935	0.793	0	Trm2	MYL12A
TC2N	0	0.31958	0.333	0.191	0	Trm2	TC2N
AHNAK2	3.96742e-273	0.255964	0.555	0.414	1.34563e-268	Trm2	AHNAK
GIMAP41	1.51665e-295	0.261997	0.457	0.316	5.14403e-291	Trm2	GIMAP4
SYNE21	3.696e-278	0.252752	0.636	0.496	1.25357e-273	Trm2	SYNE2
FURIN1	0	0.352437	0.328	0.192	0	Trm2	FURIN
DUT1	0	0.310679	0.374	0.238	0	Trm2	DUT
ITGB11	1.87102e-264	0.269826	0.656	0.521	6.34593e-260	Trm2	ITGB1
RCBTB21	0	0.319881	0.382	0.249	0	Trm2	RCBTB2
MT-ND6	8.98869e-267	0.28978	0.489	0.359	3.04869e-262	Trm2	MT-ND6
CD991	0	0.311666	0.848	0.721	0	Trm2	CD99
CSGALNACT12	0	0.326409	0.308	0.182	0	Trm2	CSGALNACT1
PAG11	1.40204e-273	0.253339	0.396	0.271	4.7553e-269	Trm2	PAG1
GIMAP21	0	0.310982	0.282	0.157	0	Trm2	GIMAP2
CYSLTR11	0	0.366492	0.287	0.165	0	Trm2	CYSLTR1
TNFRSF252	5.15336e-298	0.276461	0.329	0.212	1.74786e-293	Trm2	TNFRSF25
GIMAP6	0	0.312714	0.246	0.129	0	Trm2	GIMAP6
AQP31	0	0.278506	0.254	0.14	0	Trm2	AQP3
ODF2L2	1.87853e-243	0.259895	0.367	0.253	6.37141e-239	Trm2	ODF2L
CCR61	0	0.292965	0.26	0.147	0	Trm2	CCR6
MTERF4	1.925e-245	0.255182	0.362	0.25	6.52902e-241	Trm2	MTERF4
ITM2B2	0	0.390043	0.939	0.829	0	Trm2	ITM2B
TXNIP2	2.12909e-211	0.309778	0.746	0.643	7.22122e-207	Trm2	TXNIP
RGS14	1.86935e-303	0.266847	0.244	0.144	6.34026e-299	Trm2	RGS14
S100A61	0	0.434501	0.989	0.89	0	Trm2	S100A6
ISG152	3.95562e-145	0.307296	0.457	0.359	1.34163e-140	Trm2	ISG15
CLU1	0	0.302215	0.197	0.1	0	Trm2	CLU
CTSH1	0	0.30157	0.193	0.096	0	Trm2	CTSH
FXYD7	0	0.326199	0.213	0.119	0	Trm2	FXYD7
SH3BGRL31	0	0.380858	0.971	0.879	0	Trm2	SH3BGRL3
CALM12	0	0.310273	0.923	0.832	0	Trm2	CALM1
YWHAB1	0	0.266291	0.943	0.854	0	Trm2	YWHAB
S100A101	0	0.291024	0.969	0.889	0	Trm2	S100A10
EGLN31	3.30084e-260	0.257483	0.168	0.091	1.11955e-255	Trm2	EGLN3
IFITM1	2.05704e-92	0.353515	0.445	0.375	6.97687e-88	Trm2	IFITM1
PCSK1N	1.69733e-287	0.254622	0.135	0.065	5.75685e-283	Trm2	PCSK1N
ACTB2	0	0.304199	0.969	0.9	0	Trm2	ACTB
TBXAS11	1.66505e-298	0.274119	0.129	0.061	5.64735e-294	Trm2	TBXAS1
MT-ND4L	8.57182e-42	0.306292	0.628	0.572	2.9073e-37	Trm2	MT-ND4L
CCL5	0	3.00189	0.842	0.133	0	CTLex	CCL5
NKG7	0	2.2688	0.775	0.149	0	CTLex	NKG7
GZMK	0	2.99302	0.616	0.031	0	CTLex	GZMK
GZMA	0	2.1198	0.556	0.079	0	CTLex	GZMA
CD8A	0	1.70455	0.641	0.166	0	CTLex	CD8A
CCL4	0	2.31711	0.497	0.036	0	CTLex	CCL4
CST7	0	1.69531	0.877	0.449	0	CTLex	CST7
CD8B	0	1.65193	0.553	0.138	0	CTLex	CD8B
GZMH	0	1.79475	0.387	0.029	0	CTLex	GZMH
HLA-DPB12	0	1.18155	0.634	0.312	0	CTLex	HLA-DPB1
DUSP2	0	1.11806	0.671	0.356	0	CTLex	DUSP2
GZMB	0	0.982167	0.443	0.135	0	CTLex	GZMB
GIMAP42	0	1.03859	0.584	0.306	0	CTLex	GIMAP4
HLA-DPA12	0	0.980979	0.557	0.288	0	CTLex	HLA-DPA1
HLA-DRB12	0	1.09882	0.673	0.405	0	CTLex	HLA-DRB1
CMC1	0	1.65413	0.395	0.133	0	CTLex	CMC1
APOBEC3G	0	1.11064	0.461	0.203	0	CTLex	APOBEC3G
LAG3	0	1.04372	0.307	0.055	0	CTLex	LAG3
CLEC2B	0	0.731529	0.634	0.39	0	CTLex	CLEC2B
LITAF	0	1.06572	0.536	0.293	0	CTLex	LITAF
PRF1	0	0.916316	0.386	0.143	0	CTLex	PRF1
GZMM	0	0.995463	0.388	0.147	0	CTLex	GZMM
C12orf75	0	0.956016	0.369	0.132	0	CTLex	C12orf75
RARRES3	0	0.944241	0.424	0.189	0	CTLex	RARRES3
LYAR	0	0.953489	0.351	0.125	0	CTLex	LYAR
GIMAP72	0	0.750941	0.583	0.371	0	CTLex	GIMAP7
CD3G2	0	0.876195	0.646	0.437	0	CTLex	CD3G
F2R	0	0.828434	0.275	0.071	0	CTLex	F2R
CD271	0	0.734912	0.393	0.192	0	CTLex	CD27
HLA-DRA	0	0.832166	0.393	0.198	0	CTLex	HLA-DRA
SAMD3	0	0.783014	0.267	0.073	0	CTLex	SAMD3
EOMES	0	0.84123	0.204	0.014	0	CTLex	EOMES
SLA2	0	0.753743	0.293	0.104	0	CTLex	SLA2
CD3D2	0	0.769442	0.828	0.642	0	CTLex	CD3D
LYST	0	0.844622	0.348	0.163	0	CTLex	LYST
CD741	0	0.63481	0.72	0.541	0	CTLex	CD74
CXCR3	0	0.711967	0.252	0.077	0	CTLex	CXCR3
APMAP	0	0.724827	0.377	0.205	0	CTLex	APMAP
AKNA	0	0.717914	0.489	0.319	0	CTLex	AKNA
RUNX3	0	0.636756	0.536	0.368	0	CTLex	RUNX3
CD22	0	0.803647	0.83	0.665	0	CTLex	CD2
YBX3	0	0.717534	0.242	0.078	0	CTLex	YBX3
PIK3R1	0	0.653702	0.557	0.398	0	CTLex	PIK3R1
SH2D1A1	0	0.774655	0.407	0.248	0	CTLex	SH2D1A
HLA-DQA12	0	0.837154	0.297	0.141	0	CTLex	HLA-DQA1
PTMS1	0	0.709713	0.307	0.152	0	CTLex	PTMS
IRF1	0	0.630842	0.472	0.322	0	CTLex	IRF1
CCL4L2	0	1.37091	0.156	0.007	0	CTLex	CCL4L2
HLA-DMA1	0	0.669326	0.227	0.081	0	CTLex	HLA-DMA
CD71	0	0.456572	0.733	0.587	0	CTLex	CD7
ITGA4	0	0.64144	0.221	0.077	0	CTLex	ITGA4
PSMB91	0	0.645852	0.583	0.441	0	CTLex	PSMB9
TRGC2	0	0.690988	0.221	0.085	0	CTLex	TRGC2
PYHIN11	0	0.550498	0.283	0.148	0	CTLex	PYHIN1
C1orf21	0	0.639061	0.172	0.038	0	CTLex	C1orf21
GIMAP12	0	0.562476	0.413	0.281	0	CTLex	GIMAP1
NAA50	0	0.559242	0.352	0.221	0	CTLex	NAA50
ZEB2	0	0.584097	0.237	0.108	0	CTLex	ZEB2
METRNL	0	0.553077	0.3	0.173	0	CTLex	METRNL
RASGRP11	0	0.562499	0.469	0.342	0	CTLex	RASGRP1
TNIP3	0	0.650494	0.136	0.011	0	CTLex	TNIP3
CD81	0	0.667165	0.409	0.285	0	CTLex	CD81
MIAT1	0	0.60482	0.263	0.139	0	CTLex	MIAT
HLA-DQB11	0	0.535874	0.383	0.261	0	CTLex	HLA-DQB1
TC2N1	0	0.536772	0.315	0.194	0	CTLex	TC2N
FYN	0	0.539587	0.691	0.574	0	CTLex	FYN
OASL	0	0.509578	0.195	0.079	0	CTLex	OASL
CHST12	0	0.508192	0.291	0.175	0	CTLex	CHST12
KLRG1	0	0.600946	0.134	0.02	0	CTLex	KLRG1
RAB27A	0	0.534603	0.372	0.258	0	CTLex	RAB27A
LBH1	0	0.501906	0.317	0.203	0	CTLex	LBH
BTN3A21	0	0.523947	0.371	0.258	0	CTLex	BTN3A2
PDCD1	0	0.464923	0.207	0.103	0	CTLex	PDCD1
HCST1	0	0.428022	0.564	0.46	0	CTLex	HCST
SH2D2A	0	0.52102	0.361	0.258	0	CTLex	SH2D2A
WHRN	0	0.529647	0.155	0.054	0	CTLex	WHRN
SLAMF7	0	0.446797	0.118	0.018	0	CTLex	SLAMF7
ABI31	0	0.451611	0.174	0.075	0	CTLex	ABI3
PLEK	0	0.452888	0.113	0.015	0	CTLex	PLEK
ITM2A	1.67091e-291	0.441314	0.546	0.449	5.66724e-287	CTLex	ITM2A
ZBTB381	2.67525e-296	0.45119	0.283	0.186	9.07365e-292	CTLex	ZBTB38
THEMIS	8.38321e-285	0.452434	0.274	0.178	2.84333e-280	CTLex	THEMIS
HLA-DRB52	0	0.537098	0.208	0.112	0	CTLex	HLA-DRB5
GGA2	0	0.446429	0.204	0.108	0	CTLex	GGA2
ARAP2	4.76566e-298	0.447858	0.253	0.158	1.61637e-293	CTLex	ARAP2
AUTS2	0	0.454038	0.185	0.092	0	CTLex	AUTS2
PAXX	2.23571e-282	0.464439	0.348	0.255	7.58285e-278	CTLex	PAXX
CD3E2	7.29031e-298	0.339346	0.729	0.636	2.47265e-293	CTLex	CD3E
LCP1	0	0.491509	0.663	0.571	0	CTLex	LCP1
DTHD1	0	0.428381	0.101	0.01	0	CTLex	DTHD1
CYBA2	0	0.633106	0.882	0.791	0	CTLex	CYBA
SEPT7	0	0.564257	0.746	0.655	0	CTLex	SEPT7
APOBEC3C	0	0.485219	0.219	0.13	0	CTLex	APOBEC3C
AOAH	0	0.404759	0.191	0.103	0	CTLex	AOAH
PITPNC1	2.62332e-244	0.403641	0.259	0.172	8.8975e-240	CTLex	PITPNC1
CRTAM	0	0.480069	0.11	0.023	0	CTLex	CRTAM
HDDC2	2.6484e-302	0.443228	0.204	0.118	8.98258e-298	CTLex	HDDC2
PTP4A2	2.53487e-300	0.469108	0.512	0.428	8.59751e-296	CTLex	PTP4A2
GSTP1	3.02973e-213	0.30476	0.49	0.407	1.02759e-208	CTLex	GSTP1
CD842	8.96792e-219	0.455218	0.29	0.207	3.04165e-214	CTLex	CD84
ATP8A1	0	0.363777	0.166	0.085	0	CTLex	ATP8A1
CLEC2D	9.86996e-274	0.343606	0.677	0.598	3.3476e-269	CTLex	CLEC2D
COTL12	1.05453e-209	0.448001	0.513	0.435	3.57666e-205	CTLex	COTL1
STK17A	0	0.449647	0.619	0.541	0	CTLex	STK17A
CD48	2.56093e-224	0.373076	0.549	0.472	8.68592e-220	CTLex	CD48
FABP51	5.39642e-227	0.373649	0.201	0.124	1.8303e-222	CTLex	FABP5
GYG1	2.96875e-208	0.395581	0.214	0.14	1.00691e-203	CTLex	GYG1
WNK11	2.1208e-208	0.437319	0.401	0.328	7.19313e-204	CTLex	WNK1
GCHFR1	8.84551e-182	0.40725	0.328	0.255	3.00013e-177	CTLex	GCHFR
TPRG1	0	0.348698	0.131	0.059	0	CTLex	TPRG1
SLFN12L	3.62174e-231	0.35406	0.169	0.098	1.22839e-226	CTLex	SLFN12L
FAM53B1	1.05166e-295	0.328846	0.132	0.062	3.56692e-291	CTLex	FAM53B
LINC019431	2.49003e-146	0.313882	0.24	0.17	8.44543e-142	CTLex	LINC01943
NFATC2	3.60648e-176	0.375928	0.214	0.145	1.22321e-171	CTLex	NFATC2
LY9	2.17208e-145	0.357129	0.282	0.213	7.36704e-141	CTLex	LY9
IDH2	1.75933e-181	0.376675	0.212	0.144	5.96712e-177	CTLex	IDH2
DENND2D	3.05829e-202	0.368242	0.175	0.107	1.03728e-197	CTLex	DENND2D
PPP1R14B1	1.14467e-192	0.692839	0.349	0.282	3.88237e-188	CTLex	PPP1R14B
GALNT11	3.1909e-198	0.323957	0.167	0.1	1.08226e-193	CTLex	GALNT11
ITGB21	6.12805e-151	0.371168	0.299	0.232	2.07845e-146	CTLex	ITGB2
RNF166	6.8998e-150	0.347621	0.28	0.214	2.34021e-145	CTLex	RNF166
MLLT3	3.36229e-186	0.365751	0.185	0.119	1.14039e-181	CTLex	MLLT3
TRG-AS1	1.24472e-217	0.348375	0.152	0.086	4.22173e-213	CTLex	TRG-AS1
GBP4	3.64487e-259	0.320782	0.129	0.063	1.23623e-254	CTLex	GBP4
SYNE11	6.20619e-160	0.361615	0.219	0.154	2.10495e-155	CTLex	SYNE1
SLAMF6	1.32898e-220	0.321467	0.143	0.078	4.50751e-216	CTLex	SLAMF6
ABHD17A	6.3019e-164	0.40298	0.359	0.296	2.13742e-159	CTLex	ABHD17A
HLA-F1	4.01152e-168	0.388457	0.398	0.335	1.36059e-163	CTLex	HLA-F
PRKCB	1.01592e-267	0.304801	0.118	0.055	3.44571e-263	CTLex	PRKCB
GPR174	5.34147e-155	0.296246	0.177	0.114	1.81167e-150	CTLex	GPR174
RNF19A	1.44619e-163	0.320243	0.511	0.449	4.90505e-159	CTLex	RNF19A
PIP4K2A	8.2689e-138	0.358112	0.286	0.224	2.80456e-133	CTLex	PIP4K2A
PSME1	0	0.397304	0.693	0.631	0	CTLex	PSME1
GNLY	3.51399e-99	0.380185	0.249	0.188	1.19184e-94	CTLex	GNLY
PRKCH	4.05498e-135	0.348722	0.307	0.246	1.37533e-130	CTLex	PRKCH
PRR5L	6.03687e-291	0.284185	0.105	0.044	2.04753e-286	CTLex	PRR5L
BTN3A1	5.87835e-167	0.310539	0.159	0.099	1.99376e-162	CTLex	BTN3A1
MXD41	1.06776e-136	0.381505	0.247	0.188	3.62151e-132	CTLex	MXD4
CXCR4	0	0.285116	0.901	0.843	0	CTLex	CXCR4
BTN3A3	1.10113e-209	0.288471	0.123	0.065	3.73471e-205	CTLex	BTN3A3
TRBC22	5.08403e-153	0.295517	0.658	0.602	1.72435e-148	CTLex	TRBC2
TBCD	6.70536e-163	0.317929	0.141	0.085	2.27426e-158	CTLex	TBCD
DRAP11	1.23877e-198	0.35212	0.533	0.478	4.20153e-194	CTLex	DRAP1
WIPF1	1.48057e-185	0.308176	0.618	0.563	5.02166e-181	CTLex	WIPF1
KIAA1551	8.86193e-189	0.402483	0.576	0.521	3.0057e-184	CTLex	KIAA1551
GALM1	4.43197e-114	0.33852	0.205	0.151	1.50319e-109	CTLex	GALM
TBC1D10C	2.27492e-115	0.328858	0.254	0.2	7.71586e-111	CTLex	TBC1D10C
PPP2R5C	1.29361e-208	0.322499	0.69	0.636	4.38753e-204	CTLex	PPP2R5C
ARHGEF1	1.35443e-111	0.340619	0.277	0.224	4.5938e-107	CTLex	ARHGEF1
CBLB	1.70986e-98	0.295844	0.329	0.276	5.79933e-94	CTLex	CBLB
AC245297.3	7.51137e-101	0.298535	0.23	0.178	2.54763e-96	CTLex	AC245297.3
ARHGAP251	2.03428e-122	0.284366	0.165	0.113	6.89966e-118	CTLex	ARHGAP25
TRIM221	4.74804e-94	0.283527	0.236	0.184	1.61039e-89	CTLex	TRIM22
CORO1A2	1.36053e-134	0.32459	0.551	0.5	4.61449e-130	CTLex	CORO1A
MYO1F	3.08437e-100	0.321863	0.246	0.195	1.04612e-95	CTLex	MYO1F
SLF1	2.76818e-96	0.317327	0.249	0.198	9.38885e-92	CTLex	SLF1
E2F3	2.13912e-163	0.264671	0.111	0.061	7.25524e-159	CTLex	E2F3
ITGAL1	4.84367e-107	0.308462	0.182	0.132	1.64283e-102	CTLex	ITGAL
NIN	1.80382e-107	0.287938	0.164	0.115	6.118e-103	CTLex	NIN
PSME2	2.83457e-141	0.337559	0.449	0.4	9.61401e-137	CTLex	PSME2
ABLIM1	6.32596e-90	0.322181	0.201	0.153	2.14558e-85	CTLex	ABLIM1
SIPA1	1.95871e-148	0.250893	0.114	0.066	6.64336e-144	CTLex	SIPA1
FAM160B1	8.3743e-115	0.260414	0.133	0.086	2.84031e-110	CTLex	FAM160B1
DNAJC1	1.15339e-85	0.279598	0.325	0.279	3.91195e-81	CTLex	DNAJC1
ORAI1	2.87274e-85	0.29296	0.26	0.215	9.74348e-81	CTLex	ORAI1
RASAL31	1.99171e-83	0.29555	0.238	0.193	6.75529e-79	CTLex	RASAL3
MXRA71	1.50982e-85	0.272875	0.171	0.127	5.12084e-81	CTLex	MXRA7
PARP8	1.07367e-70	0.251285	0.38	0.337	3.64156e-66	CTLex	PARP8
SRRT	2.1e-78	0.330215	0.178	0.136	7.12257e-74	CTLex	SRRT
N4BP1	1.90201e-73	0.283877	0.226	0.185	6.45105e-69	CTLex	N4BP1
GUK1	3.83812e-273	0.360633	0.712	0.671	1.30178e-268	CTLex	GUK1
SUN2	1.43477e-70	0.278163	0.264	0.225	4.8663e-66	CTLex	SUN2
MRPL10	6.44703e-77	0.255269	0.149	0.11	2.18664e-72	CTLex	MRPL10
IFNGR1	3.54565e-63	0.300855	0.23	0.193	1.20258e-58	CTLex	IFNGR1
ANKRD13D	3.19252e-65	0.257857	0.262	0.225	1.08281e-60	CTLex	ANKRD13D
AKAP13	3.96902e-145	0.306843	0.597	0.56	1.34617e-140	CTLex	AKAP13
GRK2	1.60996e-63	0.259344	0.248	0.212	5.46049e-59	CTLex	GRK2
LYSMD2	2.1588e-61	0.259399	0.239	0.203	7.32201e-57	CTLex	LYSMD2
GABARAPL21	4.45091e-135	0.319681	0.51	0.476	1.50961e-130	CTLex	GABARAPL2
IRF31	1.55107e-61	0.25601	0.306	0.273	5.26076e-57	CTLex	IRF3
OAZ11	0	0.360699	0.934	0.902	0	CTLex	OAZ1
POMP	3.77739e-90	0.260379	0.466	0.434	1.28118e-85	CTLex	POMP
PSMB81	4.73944e-113	0.273349	0.526	0.495	1.60748e-108	CTLex	PSMB8
PTPRC	0	0.379516	0.945	0.914	0	CTLex	PTPRC
CIB1	1.86178e-103	0.303619	0.463	0.433	6.3146e-99	CTLex	CIB1
HMGB11	4.56051e-282	0.285207	0.873	0.843	1.54679e-277	CTLex	HMGB1
TERF1	2.01853e-47	0.285792	0.192	0.162	6.84623e-43	CTLex	TERF1
MCUB	1.5826e-51	0.270204	0.266	0.237	5.3677e-47	CTLex	MCUB
NDUFB101	5.81454e-95	0.258613	0.485	0.457	1.97212e-90	CTLex	NDUFB10
DOCK8	6.50052e-45	0.26766	0.282	0.257	2.20478e-40	CTLex	DOCK8
LAMTOR41	6.26462e-77	0.26167	0.422	0.397	2.12477e-72	CTLex	LAMTOR4
CCSER2	2.25569e-63	0.266499	0.408	0.385	7.65062e-59	CTLex	CCSER2
CLDND1	7.70198e-106	0.296116	0.652	0.631	2.61228e-101	CTLex	CLDND1
HLA-C1	0	0.355225	0.989	0.969	0	CTLex	HLA-C
RABAC12	6.67172e-133	0.283682	0.672	0.656	2.26285e-128	CTLex	RABAC1
HLA-A1	0	0.297523	0.993	0.978	0	CTLex	HLA-A
TRBC11	1.76123e-28	0.279009	0.457	0.442	5.97357e-24	CTLex	TRBC1
HNRNPLL	6.57066e-15	0.328531	0.197	0.184	2.22857e-10	CTLex	HNRNPLL
HLA-B1	0	0.322429	0.997	0.987	0	CTLex	HLA-B
CD8A1	0	1.04227	0.563	0.18	0	CTLac	CD8A
LINC018711	0	0.941648	0.661	0.333	0	CTLac	LINC01871
TRGC21	0	1.25059	0.386	0.076	0	CTLac	TRGC2
CTSW	0	0.874292	0.484	0.174	0	CTLac	CTSW
XCL1	0	0.895536	0.408	0.105	0	CTLac	XCL1
CCL51	0	0.559607	0.473	0.171	0	CTLac	CCL5
CD8B1	0	0.91611	0.439	0.153	0	CTLac	CD8B
NKG71	0	0.38522	0.463	0.182	0	CTLac	NKG7
CST71	0	0.513623	0.739	0.466	0	CTLac	CST7
DUSP21	0	0.713906	0.632	0.365	0	CTLac	DUSP2
CD72	0	0.919908	0.832	0.583	0	CTLac	CD7
CD631	0	0.881123	0.797	0.551	0	CTLac	CD63
ITM2C1	0	0.535894	0.513	0.27	0	CTLac	ITM2C
HOPX	0	0.816597	0.394	0.156	0	CTLac	HOPX
KLRD1	0	0.807935	0.309	0.085	0	CTLac	KLRD1
CD91	0	0.724256	0.359	0.135	0	CTLac	CD9
GZMB1	0	0.665198	0.369	0.146	0	CTLac	GZMB
FXYD2	0	0.839975	0.245	0.03	0	CTLac	FXYD2
ID2	0	0.576363	0.634	0.422	0	CTLac	ID2
LGALS11	0	0.784484	0.932	0.728	0	CTLac	LGALS1
APOBEC3G1	0	0.618163	0.415	0.211	0	CTLac	APOBEC3G
PGK1	0	0.862195	0.871	0.669	0	CTLac	PGK1
JAML2	0	0.427328	0.771	0.574	0	CTLac	JAML
CXCR31	0	0.678774	0.274	0.079	0	CTLac	CXCR3
LMNA	0	0.591817	0.605	0.414	0	CTLac	LMNA
TIMP11	0	0.463377	0.512	0.328	0	CTLac	TIMP1
LINC02446	0	1.02326	0.225	0.047	0	CTLac	LINC02446
IFITM2	0	0.787103	0.932	0.755	0	CTLac	IFITM2
CD3D3	0	0.47304	0.822	0.646	0	CTLac	CD3D
RCBTB22	0	0.778034	0.423	0.25	0	CTLac	RCBTB2
STOM	0	0.52503	0.33	0.158	0	CTLac	STOM
CAPG1	0	0.590898	0.359	0.191	0	CTLac	CAPG
CLEC2B1	0	0.394463	0.566	0.399	0	CTLac	CLEC2B
LITAF1	0	0.57724	0.468	0.302	0	CTLac	LITAF
CD272	0	0.357639	0.362	0.198	0	CTLac	CD27
SLC16A3	0	0.521833	0.349	0.186	0	CTLac	SLC16A3
KLRC2	0	0.892763	0.179	0.02	0	CTLac	KLRC2
CHPT1	0	0.619548	0.245	0.086	0	CTLac	CHPT1
IL2RB1	0	0.492516	0.326	0.171	0	CTLac	IL2RB
METRNL1	0	0.493695	0.325	0.173	0	CTLac	METRNL
RUNX31	0	0.369914	0.524	0.372	0	CTLac	RUNX3
FOS	3.99364e-256	0.337861	0.509	0.359	1.35452e-251	CTLac	FOS
MATK	0	0.457368	0.238	0.089	0	CTLac	MATK
GABARAPL1	0	0.450177	0.47	0.321	0	CTLac	GABARAPL1
GNLY1	0	1.09788	0.332	0.184	0	CTLac	GNLY
SYTL21	0	0.438189	0.365	0.218	0	CTLac	SYTL2
PTPN22	0	0.447203	0.419	0.273	0	CTLac	PTPN22
IL322	0	0.580597	0.94	0.794	0	CTLac	IL32
PRF11	0	0.419823	0.297	0.153	0	CTLac	PRF1
HCST2	2.28381e-306	0.441618	0.6	0.459	7.74599e-302	CTLac	HCST
MTSS1	0	0.505307	0.226	0.087	0	CTLac	MTSS1
S100A112	0	0.376711	0.834	0.696	0	CTLac	S100A11
CD53	0	0.419568	0.677	0.54	0	CTLac	CD53
RAC2	1.31287e-306	0.404252	0.64	0.503	4.45286e-302	CTLac	RAC2
AHI11	4.29322e-298	0.395361	0.403	0.266	1.45613e-293	CTLac	AHI1
PARP81	6.02885e-287	0.431461	0.469	0.332	2.0448e-282	CTLac	PARP8
CD992	0	0.531794	0.859	0.724	0	CTLac	CD99
CARD19	1.77467e-298	0.399427	0.432	0.298	6.01914e-294	CTLac	CARD19
CD69	9.18212e-228	0.288987	0.564	0.431	3.1143e-223	CTLac	CD69
CRIP2	0	0.500757	0.231	0.1	0	CTLac	CRIP2
PITPNC11	0	0.417726	0.302	0.171	0	CTLac	PITPNC1
REL	3.69164e-270	0.428909	0.495	0.365	1.25209e-265	CTLac	REL
CLU2	0	0.540149	0.229	0.1	0	CTLac	CLU
PDE4A	0	0.465033	0.205	0.076	0	CTLac	PDE4A
MPZL3	1.27122e-270	0.429446	0.391	0.262	4.3116e-266	CTLac	MPZL3
DHRS7	2.36985e-274	0.377925	0.521	0.392	8.03784e-270	CTLac	DHRS7
TRG-AS11	0	0.498926	0.209	0.083	0	CTLac	TRG-AS1
PKM1	1.30001e-251	0.346301	0.666	0.54	4.40926e-247	CTLac	PKM
SFXN1	7.87638e-245	0.368789	0.5	0.375	2.67143e-240	CTLac	SFXN1
DDAH2	0	0.447379	0.231	0.107	0	CTLac	DDAH2
DSTN1	5.13145e-242	0.352443	0.506	0.383	1.74043e-237	CTLac	DSTN
ANXA13	6.48887e-196	0.285811	0.782	0.659	2.20083e-191	CTLac	ANXA1
STMN1	3.03503e-218	0.272704	0.476	0.354	1.02939e-213	CTLac	STMN1
PLAC8	0	0.37579	0.225	0.104	0	CTLac	PLAC8
ZNF683	0	0.505522	0.146	0.025	0	CTLac	ZNF683
MGST31	3.83327e-256	0.382842	0.505	0.384	1.30013e-251	CTLac	MGST3
TPST2	0	0.42377	0.242	0.122	0	CTLac	TPST2
CD961	9.85253e-202	0.291681	0.634	0.514	3.34168e-197	CTLac	CD96
LDHA	0	0.52965	0.909	0.791	0	CTLac	LDHA
FXYD71	0	0.428161	0.238	0.12	0	CTLac	FXYD7
SPINT2	0	0.405326	0.2	0.083	0	CTLac	SPINT2
CAST1	3.22252e-260	0.408599	0.595	0.478	1.09298e-255	CTLac	CAST
AKAP5	0	0.503048	0.164	0.048	0	CTLac	AKAP5
AOAH1	0	0.396399	0.218	0.102	0	CTLac	AOAH
TCF71	2.06509e-262	0.36751	0.304	0.188	7.00418e-258	CTLac	TCF7
RNF130	0	0.494354	0.205	0.09	0	CTLac	RNF130
MPZL2	0	0.46403	0.173	0.058	0	CTLac	MPZL2
RNF19A1	2.51241e-231	0.389696	0.561	0.447	8.52134e-227	CTLac	RNF19A
TUBA4A	6.85219e-251	0.386094	0.7	0.586	2.32406e-246	CTLac	TUBA4A
IFITM3	0	0.383645	0.19	0.077	0	CTLac	IFITM3
ADAM8	0	0.40673	0.245	0.132	0	CTLac	ADAM8
BZW1	4.83827e-223	0.332647	0.606	0.493	1.641e-218	CTLac	BZW1
PIK3AP1	0	0.469604	0.146	0.034	0	CTLac	PIK3AP1
TAGLN2	4.59113e-189	0.270631	0.714	0.603	1.55717e-184	CTLac	TAGLN2
GNPTAB	0	0.4009	0.215	0.105	0	CTLac	GNPTAB
PLP2	3.73825e-208	0.284837	0.706	0.596	1.2679e-203	CTLac	PLP2
ITGB71	6.71845e-284	0.376012	0.262	0.153	2.2787e-279	CTLac	ITGB7
TRDC	0	0.818568	0.157	0.048	0	CTLac	TRDC
ZFP36	8.72389e-199	0.283254	0.749	0.641	2.95888e-194	CTLac	ZFP36
S100A43	2.16903e-164	0.2693	0.841	0.733	7.35671e-160	CTLac	S100A4
DDIT4	9.00366e-198	0.314583	0.705	0.599	3.05377e-193	CTLac	DDIT4
SEPT111	1.06484e-231	0.37427	0.297	0.192	3.61162e-227	CTLac	SEPT11
KLRC4	0	0.383604	0.134	0.03	0	CTLac	KLRC4
GUK11	1.73503e-297	0.356364	0.772	0.668	5.88469e-293	CTLac	GUK1
ATP1B1	1.85067e-282	0.379467	0.227	0.124	6.27692e-278	CTLac	ATP1B1
SLA21	1.79131e-285	0.320305	0.216	0.113	6.07559e-281	CTLac	SLA2
SYPL1	1.24392e-184	0.316208	0.415	0.312	4.21901e-180	CTLac	SYPL1
GPR65	1.93496e-165	0.283003	0.391	0.289	6.5628e-161	CTLac	GPR65
NELL2	0	0.383205	0.155	0.053	0	CTLac	NELL2
CYBA3	0	0.521551	0.894	0.792	0	CTLac	CYBA
EMP31	1.12583e-234	0.30686	0.799	0.698	3.81847e-230	CTLac	EMP3
ITM2A1	4.80823e-161	0.372098	0.552	0.451	1.63081e-156	CTLac	ITM2A
MSN	3.305e-193	0.295053	0.662	0.561	1.12096e-188	CTLac	MSN
C1orf162	5.87491e-284	0.400425	0.221	0.121	1.99259e-279	CTLac	C1orf162
CD55	6.06762e-162	0.34741	0.406	0.307	2.05795e-157	CTLac	CD55
SLC38A1	7.4509e-172	0.309777	0.534	0.435	2.52712e-167	CTLac	SLC38A1
SAMD31	0	0.292441	0.182	0.083	0	CTLac	SAMD3
CBLB1	1.71649e-165	0.292183	0.373	0.274	5.82181e-161	CTLac	CBLB
VAMP8	2.14726e-177	0.29051	0.555	0.457	7.28285e-173	CTLac	VAMP8
RNF125	3.54248e-184	0.315379	0.316	0.218	1.2015e-179	CTLac	RNF125
RGS10	3.1026e-184	0.314511	0.606	0.508	1.05231e-179	CTLac	RGS10
GALNT111	5.37145e-298	0.347899	0.196	0.1	1.82184e-293	CTLac	GALNT11
MBP	4.37044e-236	0.358693	0.725	0.629	1.48232e-231	CTLac	MBP
VSTM2L	0	0.39013	0.14	0.045	0	CTLac	VSTM2L
KLRC3	0	0.523774	0.107	0.013	0	CTLac	KLRC3
SEPT71	7.64339e-207	0.277915	0.75	0.656	2.59241e-202	CTLac	SEPT7
DCXR	1.0585e-155	0.378728	0.44	0.347	3.59012e-151	CTLac	DCXR
SYAP1	8.6517e-145	0.29822	0.412	0.32	2.9344e-140	CTLac	SYAP1
TPI1	9.09207e-267	0.357721	0.87	0.779	3.08376e-262	CTLac	TPI1
DOCK10	8.25875e-162	0.321052	0.309	0.219	2.80112e-157	CTLac	DOCK10
LSR	4.94956e-221	0.307139	0.213	0.123	1.67874e-216	CTLac	LSR
TC2N2	1.00918e-155	0.283899	0.288	0.198	3.42285e-151	CTLac	TC2N
MMP25	0	0.349996	0.137	0.048	0	CTLac	MMP25
FOSL2	2.80757e-176	0.28734	0.253	0.164	9.52245e-172	CTLac	FOSL2
LYAR1	1.05003e-193	0.336374	0.226	0.138	3.56138e-189	CTLac	LYAR
MYL12A2	0	0.369357	0.888	0.8	0	CTLac	MYL12A
PRKX	7.59417e-138	0.298176	0.345	0.257	2.57571e-133	CTLac	PRKX
ENO11	2.70074e-150	0.253601	0.801	0.714	9.16008e-146	CTLac	ENO1
IFITM11	7.9838e-105	0.432849	0.463	0.376	2.70786e-100	CTLac	IFITM1
CEMIP2	1.98188e-148	0.415589	0.429	0.342	6.72194e-144	CTLac	CEMIP2
AHNAK3	1.94529e-136	0.389257	0.506	0.421	6.59784e-132	CTLac	AHNAK
ST3GAL1	4.89138e-151	0.300648	0.271	0.186	1.65901e-146	CTLac	ST3GAL1
KLF13	3.0912e-128	0.296875	0.4	0.315	1.04844e-123	CTLac	KLF13
IL16	4.63991e-144	0.303864	0.298	0.213	1.57372e-139	CTLac	IL16
PREX1	3.58828e-144	0.294424	0.318	0.233	1.21704e-139	CTLac	PREX1
VIM1	0	0.540485	0.969	0.884	0	CTLac	VIM
PIK3R11	6.04563e-122	0.300578	0.489	0.405	2.0505e-117	CTLac	PIK3R1
ANXA61	8.19355e-124	0.269908	0.359	0.275	2.77901e-119	CTLac	ANXA6
RIN3	1.43799e-271	0.295745	0.158	0.075	4.87722e-267	CTLac	RIN3
S100A62	0	0.573913	0.976	0.893	0	CTLac	S100A6
PCSK1N1	1.09443e-299	0.363508	0.148	0.066	3.71198e-295	CTLac	PCSK1N
SOCS1	3.17371e-122	0.300759	0.338	0.257	1.07643e-117	CTLac	SOCS1
TRGC1	0	0.409689	0.126	0.045	0	CTLac	TRGC1
S100A102	0	0.543712	0.972	0.891	0	CTLac	S100A10
ACADVL1	1.16171e-118	0.276867	0.407	0.326	3.94017e-114	CTLac	ACADVL
NUCB2	9.47968e-171	0.285075	0.206	0.126	3.21522e-166	CTLac	NUCB2
AUTS21	5.11747e-205	0.262139	0.174	0.094	1.73569e-200	CTLac	AUTS2
ZFP36L2	5.85345e-305	0.31938	0.934	0.855	1.98532e-300	CTLac	ZFP36L2
TGFB1	1.76466e-109	0.270476	0.568	0.489	5.98519e-105	CTLac	TGFB1
ZBTB1	1.15845e-107	0.257017	0.377	0.299	3.92911e-103	CTLac	ZBTB1
COL6A2	0	0.363113	0.102	0.025	0	CTLac	COL6A2
TNFRSF12A	1.321e-260	0.266302	0.144	0.067	4.48045e-256	CTLac	TNFRSF12A
SLC2A3	1.95635e-96	0.300206	0.538	0.462	6.63534e-92	CTLac	SLC2A3
OASL1	1.32155e-210	0.277703	0.16	0.084	4.48229e-206	CTLac	OASL
GPCPD1	1.43084e-151	0.295286	0.207	0.131	4.85299e-147	CTLac	GPCPD1
MXRA72	1.47033e-154	0.278173	0.201	0.126	4.98691e-150	CTLac	MXRA7
CMIP	6.3316e-132	0.265988	0.233	0.158	2.14749e-127	CTLac	CMIP
UBE2F	1.13013e-149	0.250434	0.2	0.126	3.83307e-145	CTLac	UBE2F
AC022706.1	1.60137e-204	0.265628	0.156	0.082	5.43136e-200	CTLac	AC022706.1
SLFN51	8.5295e-98	0.283271	0.491	0.418	2.89295e-93	CTLac	SLFN5
CD300A	0	0.29308	0.106	0.033	0	CTLac	CD300A
GLIPR2	3.24988e-143	0.26886	0.204	0.131	1.10226e-138	CTLac	GLIPR2
BNIP3	1.60555e-106	0.252993	0.253	0.182	5.44554e-102	CTLac	BNIP3
MT-ND5	5.97214e-305	0.348817	0.905	0.835	2.02557e-300	CTLac	MT-ND5
WHRN1	8.66469e-239	0.333375	0.128	0.058	2.9388e-234	CTLac	WHRN
RXRA	2.56139e-285	0.300766	0.119	0.049	8.68745e-281	CTLac	RXRA
TBCD1	6.86308e-186	0.271658	0.155	0.085	2.32775e-181	CTLac	TBCD
DGKD	3.51054e-230	0.253676	0.129	0.06	1.19067e-225	CTLac	DGKD
CEBPB	9.85698e-99	0.33914	0.33	0.262	3.34319e-94	CTLac	CEBPB
NCR3	4.22646e-249	0.318189	0.121	0.053	1.43349e-244	CTLac	NCR3
TSPAN2	9.33234e-193	0.260317	0.139	0.072	3.16525e-188	CTLac	TSPAN2
FAM43A	0	0.285563	0.103	0.037	0	CTLac	FAM43A
NSG1	7.47676e-300	0.275173	0.106	0.04	2.53589e-295	CTLac	NSG1
TRBC12	2.10104e-65	0.271153	0.505	0.439	7.12611e-61	CTLac	TRBC1
BIRC2	2.71518e-101	0.256917	0.242	0.176	9.20906e-97	CTLac	BIRC2
MPP6	3.09802e-226	0.25106	0.124	0.058	1.05076e-221	CTLac	MPP6
CD44	0	0.404675	0.915	0.85	0	CTLac	CD44
MT-ND2	0	0.584528	0.926	0.863	0	CTLac	MT-ND2
MT-ND1	7.86287e-260	0.460764	0.92	0.859	2.66685e-255	CTLac	MT-ND1
PABPC11	0	0.663265	0.942	0.881	0	CTLac	PABPC1
SH3BGRL32	8.01868e-273	0.318253	0.945	0.884	2.7197e-268	CTLac	SH3BGRL3
MTURN	1.2083e-165	0.254548	0.115	0.058	4.09818e-161	CTLac	MTURN
MYL61	0	0.340133	0.969	0.915	0	CTLac	MYL6
MT-ND3	1.56501e-246	0.263909	0.961	0.912	5.30803e-242	CTLac	MT-ND3
MT-CYB	0	0.412081	0.958	0.911	0	CTLac	MT-CYB
NEAT1	4.90299e-80	0.356694	0.854	0.808	1.66295e-75	CTLac	NEAT1
MT-ND4	0	0.400398	0.952	0.907	0	CTLac	MT-ND4
SRGN	7.69179e-283	0.377102	0.983	0.95	2.60882e-278	CTLac	SRGN
GAPDH	0	0.413784	0.998	0.973	0	CTLac	GAPDH
TMSB4X	0	0.588796	0.998	0.992	0	CTLac	TMSB4X

## Sheet: (b) # and % cells per cluster
Cluster Order	Identity	Normal Cell Number							Psoriasis Cell Number
		Normal 1	Normal 2	Normal 3	Normal 4	Normal 5	Normal 6	Normal 7	Psoriasis 1	Psoriasis 2	Psoriasis 3	Psoriasis 4	Psoriasis 5	Psoriasis 6	Psoriasis 7	Psoriasis 8
1	Tcm	559	1474	1509	475	681	1199	1210	479	247	416	998	966	858	132	209
2	Trm1	338	264	516	216	193	370	414	700	735	693	418	258	454	134	275
3	eTreg1	91	365	206	103	105	223	159	506	100	510	632	521	304	125	77
4	Trm2	209	177	386	159	202	221	247	378	400	392	494	299	458	42	142
5	CTLex	324	192	257	216	192	197	295	462	126	571	314	414	420	92	115
6	CTLac	793	151	294	306	169	301	469	130	94	271	255	164	483	26	89
7	Tet	143	506	446	190	156	432	345	220	224	117	306	309	229	139	90
8	Tmm1	177	402	299	124	125	185	223	33	57	70	158	323	151	14	59
9	ILC/NK	551	154	119	98	64	99	187	172	25	92	205	120	207	7	16
10	NK	209	145	117	89	42	70	120	328	106	151	203	219	225	32	95
11	Trm3	63	91	73	57	38	59	56	132	75	135	114	59	72	21	60
12	cmTreg	25	153	84	30	30	105	47	104	38	112	231	188	118	68	21
13	Tmm2	55	123	84	43	36	71	83	114	43	128	92	142	179	62	63
14	eTreg2	11	52	25	10	10	26	22	35	8	41	94	81	35	12	10
15	Tmm3	65	62	74	33	25	54	45	24	23	23	45	35	30	5	24
16	ILC2	2	10	10	7	7	3	1	42	4	4	7	5	12	0	3
17	Tn	9	15	5	8	0	3	3	0	54	2	2	0	6	8	18
18	moDC1	33	168	179	372	229	289	212	43	13	29	92	124	177	11	151
19	LC1	30	281	122	155	261	447	458	6	4	3	29	13	41	2	35
20	InfMono	47	121	147	309	122	181	119	123	24	27	66	73	49	2	69
21	Mac1	25	143	310	408	253	194	113	134	12	16	37	57	76	8	154
22	Mono	26	153	260	251	101	140	105	245	129	41	71	82	151	33	178
23	LC2	22	121	50	45	117	167	193	12	9	29	29	20	9	2	56
24	moDC2	14	113	120	150	144	170	155	36	9	25	77	55	260	9	81
25	moDC3	24	86	128	265	82	162	84	30	8	15	48	55	62	10	87
26	DC1	75	197	48	112	45	134	73	9	9	27	53	27	17	4	39
27	DC2	11	148	57	70	96	91	67	26	13	10	162	69	135	15	24
28	LC3	3	61	38	37	66	129	93	2	1	0	10	3	22	2	12
29	Mac2	8	56	29	51	22	35	14	4	0	10	13	8	6	0	27
30	Plasma	2	6	1	2	0	1	2	9	2	13	36	83	28	0	11
31	B	8	10	4	12	1	7	6	16	22	2	18	19	3	1	2
32	Mac3	4	18	21	41	17	26	11	26	1	4	4	4	5	0	12
33	DC3	1	10	1	1	1	0	1	0	0	0	30	4	1	0	0
34	migDC	0	1	0	2	1	1	1	0	0	1	3	1	1	0	2
35	Mac4	0	4	0	0	2	2	0	3	8	1	1	0	7	10	6
36	Mast	6	153	16	160	95	658	362	173	46	423	267	260	54	53	350
37	Trm-c	1	1	1	2	0	3	0	47	3	54	8	4	23	8	20
38	Treg-c	0	2	2	0	0	0	0	14	0	18	4	2	5	0	2
39	Mast-c	1	3	0	2	2	3	3	0	0	1	1	1	0	0	0
40	ILC/NK-c	0	0	0	1	0	0	0	7	0	1	1	5	0	0	0
41	CTL-c	0	0	0	1	0	0	1	12	0	5	0	0	1	0	0
	Total Cells	3965	6192	6038	4613	3732	6458	5999	4836	2672	4483	5628	5072	5374	1089	2684
Cluster Order	Identity	Normal Cluster Frequency							Psoriasis Cluster Frequency
		Normal 1	Normal 2	Normal 3	Normal 4	Normal 5	Normal 6	Normal 7	Psoriasis 1	Psoriasis 2	Psoriasis 3	Psoriasis 4	Psoriasis 5	Psoriasis 6	Psoriasis 7	Psoriasis 8
1	Tcm	0.140984	0.238049	0.249917	0.10297	0.182476	0.185661	0.2017	0.0990488	0.0924401	0.092795	0.177328	0.190457	0.159658	0.121212	0.0778689
2	Trm1	0.0852459	0.0426357	0.0854588	0.0468242	0.0517149	0.0572933	0.0690115	0.144748	0.275075	0.154584	0.0742715	0.0508675	0.0844808	0.123049	0.102459
3	eTreg1	0.0229508	0.058947	0.0341173	0.0223282	0.028135	0.0345308	0.0265044	0.104632	0.0374251	0.113763	0.112296	0.102721	0.0565687	0.114784	0.0286885
4	Trm2	0.0527112	0.0285853	0.0639285	0.0344678	0.0541265	0.0342211	0.0411735	0.0781638	0.149701	0.0874414	0.0877754	0.0589511	0.0852252	0.0385675	0.0529061
5	CTLex	0.081715	0.0310078	0.0425638	0.0468242	0.0514469	0.0305048	0.0491749	0.0955335	0.0471557	0.12737	0.0557925	0.0816246	0.0781541	0.0844812	0.0428465
6	CTLac	0.2	0.0243863	0.0486916	0.0663343	0.045284	0.0466089	0.0781797	0.0268817	0.0351796	0.0604506	0.0453092	0.0323344	0.0898772	0.0238751	0.0331595
7	Tet	0.0360656	0.0817183	0.0738655	0.0411879	0.0418006	0.0668938	0.0575096	0.0454921	0.0838323	0.0260986	0.054371	0.0609227	0.0426126	0.12764	0.033532
8	Tmm1	0.0446406	0.0649225	0.0495197	0.0268806	0.0334941	0.0286466	0.0371729	0.00682382	0.0213323	0.0156145	0.0280739	0.063683	0.0280983	0.0128558	0.0219821
9	ILC/NK	0.138966	0.0248708	0.0197085	0.0212443	0.017149	0.0153298	0.0311719	0.0355666	0.00935629	0.020522	0.036425	0.0236593	0.0385188	0.00642792	0.00596125
10	NK	0.0527112	0.0234173	0.0193773	0.0192933	0.011254	0.0108393	0.0200033	0.0678246	0.0396707	0.0336828	0.0360697	0.0431782	0.0418683	0.0293848	0.0353949
11	Trm3	0.015889	0.0146964	0.0120901	0.0123564	0.0101822	0.00913596	0.00933489	0.0272953	0.0280689	0.0301138	0.0202559	0.0116325	0.0133978	0.0192837	0.0223547
12	cmTreg	0.00630517	0.0247093	0.0139119	0.00650336	0.00803859	0.0162589	0.00783464	0.0215054	0.0142216	0.0249833	0.0410448	0.0370662	0.0219576	0.0624426	0.00782414
13	Tmm2	0.0138714	0.0198643	0.0139119	0.00932148	0.0096463	0.0109941	0.0138356	0.0235732	0.0160928	0.0285523	0.0163468	0.0279968	0.0333085	0.056933	0.0234724
14	eTreg2	0.00277427	0.00839793	0.00414044	0.00216779	0.00267953	0.00402601	0.00366728	0.00723739	0.00299401	0.00914566	0.0167022	0.01597	0.00651284	0.0110193	0.00372578
15	Tmm3	0.0163934	0.0100129	0.0122557	0.0071537	0.00669882	0.00836172	0.00750125	0.00496278	0.00860778	0.00513049	0.00799574	0.00690063	0.00558243	0.00459137	0.00894188
16	ILC2	0.000504414	0.00161499	0.00165618	0.00151745	0.00187567	0.00046454	0.000166694	0.00868486	0.00149701	0.00089226	0.00124378	0.000985804	0.00223297	0	0.00111773
17	Tn	0.00226986	0.00242248	0.000828089	0.00173423	0	0.00046454	0.000500083	0	0.0202096	0.00044613	0.000355366	0	0.00111649	0.00734619	0.00670641
18	moDC1	0.00832282	0.0271318	0.0296456	0.0806417	0.0613612	0.0447507	0.0353392	0.00889165	0.00486527	0.00646888	0.0163468	0.0244479	0.0329364	0.010101	0.0562593
19	LC1	0.0075662	0.0453811	0.0202054	0.0336007	0.0699357	0.0692165	0.0763461	0.00124069	0.00149701	0.000669195	0.00515281	0.00256309	0.00762933	0.00183655	0.0130402
20	InfMono	0.0118537	0.0195413	0.0243458	0.0669846	0.0326902	0.0280273	0.0198366	0.0254342	0.00898204	0.00602275	0.0117271	0.0143927	0.00911798	0.00183655	0.0257079
21	Mac1	0.00630517	0.0230943	0.0513415	0.0884457	0.0677921	0.0300403	0.0188365	0.0277089	0.00449102	0.00356904	0.00657427	0.0112382	0.0141422	0.00734619	0.057377
22	Mono	0.00655738	0.0247093	0.0430606	0.0544114	0.0270632	0.0216785	0.0175029	0.0506617	0.0482784	0.00914566	0.0126155	0.0161672	0.0280983	0.030303	0.0663189
23	LC2	0.00554855	0.0195413	0.00828089	0.00975504	0.0313505	0.0258594	0.032172	0.00248139	0.00336826	0.00646888	0.00515281	0.00394322	0.00167473	0.00183655	0.0208644
24	moDC2	0.0035309	0.0182494	0.0198741	0.0325168	0.0385852	0.0263239	0.0258376	0.00744417	0.00336826	0.00557662	0.0136816	0.0108438	0.0483811	0.00826446	0.0301788
25	moDC3	0.00605296	0.0138889	0.0211991	0.0574463	0.0219721	0.0250852	0.0140023	0.00620347	0.00299401	0.00334597	0.00852878	0.0108438	0.011537	0.00918274	0.0324143
26	DC1	0.0189155	0.0318152	0.00794965	0.0242792	0.0120579	0.0207495	0.0121687	0.00186104	0.00336826	0.00602275	0.0094172	0.00532334	0.00316338	0.00367309	0.0145306
27	DC2	0.00277427	0.0239018	0.00944021	0.0151745	0.0257235	0.014091	0.0111685	0.00537634	0.00486527	0.00223065	0.0287846	0.0136041	0.025121	0.0137741	0.00894188
28	LC3	0.00075662	0.00985142	0.00629347	0.00802081	0.0176849	0.0199752	0.0155026	0.000413565	0.000374251	0	0.00177683	0.000591483	0.00409378	0.00183655	0.00447094
29	Mac2	0.00201765	0.00904393	0.00480291	0.0110557	0.00589496	0.00541963	0.00233372	0.00082713	0	0.00223065	0.00230988	0.00157729	0.00111649	0	0.0100596
30	Plasma	0.000504414	0.000968992	0.000165618	0.000433557	0	0.000154847	0.000333389	0.00186104	0.000748503	0.00289984	0.00639659	0.0163644	0.00521027	0	0.00409836
31	B	0.00201765	0.00161499	0.000662471	0.00260134	0.000267953	0.00108393	0.00100017	0.00330852	0.00823353	0.00044613	0.00319829	0.00374606	0.000558243	0.000918274	0.000745156
32	Mac3	0.00100883	0.00290698	0.00347797	0.00888793	0.0045552	0.00402601	0.00183364	0.00537634	0.000374251	0.00089226	0.000710732	0.000788644	0.000930406	0	0.00447094
33	DC3	0.000252207	0.00161499	0.000165618	0.000216779	0.000267953	0	0.000166694	0	0	0	0.00533049	0.000788644	0.000186081	0	0
34	migDC	0	0.000161499	0	0.000433557	0.000267953	0.000154847	0.000166694	0	0	0.000223065	0.000533049	0.000197161	0.000186081	0	0.000745156
35	Mac4	0	0.000645995	0	0	0.000535906	0.000309693	0	0.000620347	0.00299401	0.000223065	0.000177683	0	0.00130257	0.00918274	0.00223547
36	Mast	0.00151324	0.0247093	0.00264988	0.0346846	0.0254555	0.101889	0.0603434	0.0357734	0.0172156	0.0943565	0.0474414	0.0512618	0.0100484	0.0486685	0.130402
37	Trm-c	0.000252207	0.000161499	0.000165618	0.000433557	0	0.00046454	0	0.00971878	0.00112275	0.0120455	0.00142146	0.000788644	0.00427987	0.00734619	0.00745156
38	Treg-c	0	0.000322997	0.000331236	0	0	0	0	0.00289495	0	0.00401517	0.000710732	0.000394322	0.000930406	0	0.000745156
39	Mast-c	0.000252207	0.000484496	0	0.000433557	0.000535906	0.00046454	0.000500083	0	0	0.000223065	0.000177683	0.000197161	0	0	0
40	ILC/NK-c	0	0	0	0.000216779	0	0	0	0.00144748	0	0.000223065	0.000177683	0.000985804	0	0	0
41	CTL-c	0	0	0	0.000216779	0	0	0.000166694	0.00248139	0	0.00111532	0	0	0.000186081	0	0
	Total Frequency	1	1	1	1	1	1	1	1	1	1	1	1	1	1	1

## Sheet: (c) CD4.CD8 % in Trm1
Sample	CD4+	CD8+	DP or DN
Normal1	10	130	198
Normal2	45	76	143
Normal3	64	134	226
Normal4	29	21	168
Normal5	30	21	142
Normal6	35	90	252
Normal7	59	54	301
Psoriasis1	163	180	357
Psoriasis2	117	389	229
Psoriasis3	104	467	122
Psoriasis4	150	37	231
Psoriasis5	63	66	129
Psoriasis6	47	316	91
Psoriasis7	39	71	25
Psoriasis8	117	47	111
