# Supplementary material for: A single-cell transcriptional gradient in human cutaneous memory T cells restricts Th17/Tc17 identity
Source: Cell Rep Med. 2022 Aug 16;3(8):100715. doi: 10.1016/j.xcrm.2022.100715 (PMC9418858; doi:10.1016/j.xcrm.2022.100715)
Supplement: Table S4. Psoriasis differentially expressed genes (DEGs) for each major T cell class, related to Figures 2 and 4 [file mmc5.xlsx]

## Sheet: Tcm
gene	logFC	logCPM	F	p_val	p_adj.loc	p_adj.glb	contrast
F5	3.31	3.37	29.8	8.34e-06	0.00123	1	Pso-NML
AC004585.1	2.93	3.17	28.8	1.07e-05	0.00147	1	Pso-NML
TXK	2.63	2.49	18.9	0.00017	0.00879	1	Pso-NML
LINC00861	2.6	4.45	54.6	5.37e-08	6.47e-05	0.00802	Pso-NML
ITGA4	2.59	4.76	38.7	1.11e-06	0.000318	0.165	Pso-NML
GBP4	2.49	4.2	73.6	2.96e-09	1.96e-05	0.000441	Pso-NML
SYNM	2.3	3.3	8.63	0.00662	0.0736	1	Pso-NML
TSPAN18	2.28	2.81	16.1	0.000412	0.0151	1	Pso-NML
ANK1	2.24	2.02	16.5	0.000372	0.0145	1	Pso-NML
EPHA4	2.23	3.46	21.8	7.12e-05	0.00537	1	Pso-NML
CLIC3	2.23	3.14	12.2	0.00165	0.0352	1	Pso-NML
SELL	2.2	6.88	39.7	8.81e-07	0.000288	0.131	Pso-NML
AL109741.1	2.18	2.45	23.4	4.49e-05	0.00401	1	Pso-NML
GBP5	2.15	3.71	45.6	2.75e-07	0.00014	0.041	Pso-NML
LINC01215	2.11	2.5	19.5	0.000142	0.00783	1	Pso-NML
ABLIM1	2.1	6.35	45.5	2.8e-07	0.00014	0.0418	Pso-NML
NPDC1	2.07	3.37	14.2	0.000811	0.0231	1	Pso-NML
SAMD3	2.05	3.3	16.3	0.000395	0.0148	1	Pso-NML
TNFSF13B	2.05	4.17	20.3	0.000111	0.00681	1	Pso-NML
HPCAL4	2.03	2.26	20.2	0.000116	0.00702	1	Pso-NML
UTY	1.99	3.49	3.29	0.0807	0.274	1	Pso-NML
KLF2	1.97	8.65	38.2	1.22e-06	0.000341	0.182	Pso-NML
ZFY	1.88	2.87	3	0.0943	0.298	1	Pso-NML
BEX3	1.85	3.6	10.2	0.00346	0.052	1	Pso-NML
TTN	1.82	3.89	4.16	0.0511	0.215	1	Pso-NML
RIPOR2	1.8	6.89	58.1	2.99e-08	4.73e-05	0.00447	Pso-NML
AL354733.3	1.69	2.8	16	0.000438	0.0155	1	Pso-NML
PLEKHG3	1.67	2.47	24.1	3.74e-05	0.0035	1	Pso-NML
KLF7	1.63	3.27	15.3	0.000555	0.0182	1	Pso-NML
TRBV28	1.62	3.79	8.76	0.00626	0.0707	1	Pso-NML
DDX3Y	1.59	4.43	1.96	0.173	0.41	1	Pso-NML
EIF1AY	1.58	4.74	1.75	0.197	0.44	1	Pso-NML
GOLGA8A	1.57	6.12	10.5	0.0031	0.0486	1	Pso-NML
S1PR1	1.56	5.56	31	6.35e-06	0.00111	0.945	Pso-NML
BICDL1	1.53	5.33	24.9	2.99e-05	0.00298	1	Pso-NML
SNED1	1.52	3.3	10.7	0.00287	0.047	1	Pso-NML
ZCCHC18	1.51	2.31	9.94	0.00388	0.055	1	Pso-NML
POU2F2	1.51	4.67	30.8	6.55e-06	0.00111	0.976	Pso-NML
STK38	1.49	6.07	53.8	6.14e-08	6.47e-05	0.00917	Pso-NML
ADAT2	1.48	2.6	12.3	0.00159	0.0342	1	Pso-NML
E2F3	1.46	3.98	27.7	1.43e-05	0.00168	1	Pso-NML
VSIG1	1.46	3.03	13.8	0.000906	0.0246	1	Pso-NML
ST6GALNAC1	1.46	2.76	7.75	0.00961	0.0903	1	Pso-NML
GIMAP8	1.45	4.41	24.1	3.77e-05	0.0035	1	Pso-NML
SHISAL2A	1.44	3.4	15.7	0.000474	0.0165	1	Pso-NML
LIMS1	1.44	6.28	47.5	1.89e-07	0.000106	0.0282	Pso-NML
TBC1D31	1.44	2.45	15.6	0.0005	0.017	1	Pso-NML
TNIK	1.43	5.65	20.5	0.000105	0.0068	1	Pso-NML
KDM5D	1.41	2.79	1.81	0.19	0.432	1	Pso-NML
FAM160B1	1.4	4.64	27.7	1.44e-05	0.00168	1	Pso-NML
NTN4	1.39	2.4	12.4	0.00151	0.0336	1	Pso-NML
HELLS	1.38	3.46	15.8	0.000464	0.0162	1	Pso-NML
TSHZ2	1.38	6.85	28.1	1.29e-05	0.00165	1	Pso-NML
MIR4435-2HG	1.37	4.74	15.9	0.000448	0.0157	1	Pso-NML
PKIA	1.37	5.3	18.8	0.000175	0.0088	1	Pso-NML
ATG14	1.35	3.89	33.7	3.33e-06	0.000688	0.496	Pso-NML
TRPS1	1.34	3.54	19.5	0.00014	0.00778	1	Pso-NML
PRKCB	1.33	4.75	14.1	0.00083	0.0233	1	Pso-NML
TK2	1.33	2.08	7.96	0.00879	0.0867	1	Pso-NML
GBP1	1.31	4.1	28.8	1.09e-05	0.00147	1	Pso-NML
LBH	1.31	6.01	44.7	3.27e-07	0.000146	0.0488	Pso-NML
HIST1H1E	1.31	6.27	5.96	0.0213	0.138	1	Pso-NML
DNPH1	1.31	5.25	14.1	0.000833	0.0234	1	Pso-NML
SPART	1.3	4.62	17.8	0.000242	0.011	1	Pso-NML
CDHR3	1.29	2.87	5.93	0.0217	0.139	1	Pso-NML
TBC1D4	1.29	4.81	39.2	9.86e-07	0.000311	0.147	Pso-NML
GSR	1.28	3.42	14.8	0.000657	0.0201	1	Pso-NML
CDCA7	1.27	3.18	11	0.00261	0.0445	1	Pso-NML
GZMK	1.26	3.17	3.48	0.0727	0.258	1	Pso-NML
SUMO4	1.26	4.08	11.1	0.00244	0.0431	1	Pso-NML
KLRG1	1.26	2.49	11.5	0.00211	0.0404	1	Pso-NML
TTTY15	1.26	3.98	1.34	0.257	0.508	1	Pso-NML
SLC35D1	1.25	3.01	13.4	0.00106	0.0272	1	Pso-NML
USP46	1.25	4.39	10.9	0.00266	0.0449	1	Pso-NML
TRIM66	1.25	2.41	10.3	0.00333	0.051	1	Pso-NML
HIST1H1C	1.24	5.86	10.9	0.00263	0.0447	1	Pso-NML
UTRN	1.24	6.23	12.1	0.00169	0.0354	1	Pso-NML
AC027644.3	1.24	2.97	18.5	0.000192	0.00929	1	Pso-NML
AC145124.1	1.23	2.24	9.59	0.00448	0.0588	1	Pso-NML
KLRB1	1.23	7.82	6.89	0.014	0.111	1	Pso-NML
TUBGCP5	1.23	3.09	12.3	0.00158	0.0341	1	Pso-NML
DPH5	1.22	4.26	20.1	0.000118	0.00713	1	Pso-NML
AC006369.1	1.22	2.56	8.17	0.00804	0.0826	1	Pso-NML
ZEB2	1.2	3.05	8.18	0.00798	0.0824	1	Pso-NML
TXNDC16	1.19	2.63	4.76	0.0379	0.185	1	Pso-NML
GSTZ1	1.19	2.44	9.03	0.00561	0.067	1	Pso-NML
LINC002481	1.18	2.61	11	0.00255	0.0439	1	Pso-NML
HIST1H2AG	1.18	2.94	3.96	0.0565	0.227	1	Pso-NML
ZC2HC1A	1.18	3.36	11.4	0.00217	0.0407	1	Pso-NML
ZNF484	1.18	2.89	7.62	0.0102	0.0931	1	Pso-NML
RNPC3	1.17	4.87	20.4	0.000108	0.00681	1	Pso-NML
RABGAP1L	1.17	6.08	22.7	5.52e-05	0.00469	1	Pso-NML
SLC12A7	1.17	3.19	6.1	0.02	0.134	1	Pso-NML
ZC3H12D	1.17	4.67	21.8	7.16e-05	0.00537	1	Pso-NML
SPTBN1	1.16	4.87	12.4	0.00154	0.0339	1	Pso-NML
DLEU2	1.16	4.11	20.3	0.000109	0.00681	1	Pso-NML
TMEM156	1.15	3.59	9.39	0.00484	0.0615	1	Pso-NML
PCED1B	1.15	3.6	14.9	0.000619	0.0194	1	Pso-NML
NEK1	1.14	4.76	16.5	0.00036	0.0142	1	Pso-NML
TCP11L2	1.14	4.76	17.6	0.000257	0.0114	1	Pso-NML
ZSCAN30	1.14	2.97	11	0.00258	0.0442	1	Pso-NML
ZNF844	1.14	2.01	9.51	0.00462	0.0598	1	Pso-NML
CCDC125	1.13	2.47	9.74	0.00421	0.0574	1	Pso-NML
HIST1H2BC	1.13	2.78	5.8	0.023	0.142	1	Pso-NML
DLG3	1.13	2.53	8.32	0.00753	0.0797	1	Pso-NML
PYHIN1	1.12	5.45	24.4	3.41e-05	0.00329	1	Pso-NML
NFE2L3	1.12	2.9	14.8	0.00065	0.02	1	Pso-NML
SLC30A9	1.11	3.67	18.6	0.000186	0.00918	1	Pso-NML
ITGAL	1.11	4.65	19.6	0.000137	0.00771	1	Pso-NML
FAHD2A	1.1	3.33	17.7	0.000245	0.011	1	Pso-NML
CCDC152	1.1	2.31	5.86	0.0224	0.142	1	Pso-NML
TAGAP	1.1	5.19	36.3	1.86e-06	0.000419	0.277	Pso-NML
CD3G	1.1	7.76	30.9	6.42e-06	0.00111	0.955	Pso-NML
PLCB1	1.1	2.43	10.1	0.00372	0.054	1	Pso-NML
APOL3	1.1	4.41	27.3	1.6e-05	0.00183	1	Pso-NML
PARP15	1.09	3.17	10.5	0.00314	0.0489	1	Pso-NML
TNFRSF14	1.08	5.34	21.7	7.31e-05	0.00537	1	Pso-NML
RPAP2	1.08	5.21	20.3	0.00011	0.00681	1	Pso-NML
CNST	1.08	5.34	13.8	0.000915	0.0246	1	Pso-NML
RFC3	1.08	2.1	6.1	0.02	0.134	1	Pso-NML
MPND	1.08	2.62	8.41	0.00725	0.0778	1	Pso-NML
LINC01137	1.07	2.35	7.39	0.0112	0.0991	1	Pso-NML
CPT1A	1.07	4.16	11.1	0.00249	0.0432	1	Pso-NML
CTLA4	1.05	4	10.3	0.00339	0.0515	1	Pso-NML
LTB	1.05	8.53	12.1	0.00171	0.0358	1	Pso-NML
FUCA2	1.05	2.74	11.8	0.00186	0.0377	1	Pso-NML
LFNG	1.05	4.4	16.4	0.00038	0.0146	1	Pso-NML
C12orf75	1.05	4.39	10.6	0.00301	0.0481	1	Pso-NML
TMEM238	1.05	5.28	4.44	0.0444	0.2	1	Pso-NML
GPATCH2	1.04	4.44	15.6	0.000495	0.0169	1	Pso-NML
CEP135	1.04	4.52	21.1	8.7e-05	0.00593	1	Pso-NML
AL133342.1	1.04	2.82	8.95	0.0058	0.0682	1	Pso-NML
ICOS	1.03	4.95	22.1	6.45e-05	0.00518	1	Pso-NML
GZMA	1.03	3.54	4.8	0.0371	0.183	1	Pso-NML
CEBPD	1.03	4.99	3.98	0.0562	0.226	1	Pso-NML
CPNE7	1.03	3.74	10.9	0.00267	0.0449	1	Pso-NML
SLC5A3	1.03	6.36	7.7	0.00983	0.0913	1	Pso-NML
MBLAC2	1.02	2.3	5.9	0.0219	0.141	1	Pso-NML
RPGR	1.02	4.19	12.9	0.00125	0.03	1	Pso-NML
AC108863.1	1.02	3.37	5.39	0.0279	0.156	1	Pso-NML
VPS13C	1.02	6.58	10.5	0.00309	0.0486	1	Pso-NML
NPIPB4	1.02	2.83	5.74	0.0236	0.144	1	Pso-NML
IPP	1.01	2.55	5.96	0.0214	0.139	1	Pso-NML
LBR	1.01	6.18	21.6	7.47e-05	0.00544	1	Pso-NML
STK39	1.01	3.58	8.5	0.007	0.0764	1	Pso-NML
CHN1	1.01	3.23	6.47	0.0169	0.122	1	Pso-NML
PASK	1.01	7.27	4.2	0.05	0.212	1	Pso-NML
ITGA1	1.01	2.57	5.53	0.0261	0.151	1	Pso-NML
NLRC3	1.01	5.09	12.2	0.00165	0.0352	1	Pso-NML
SBK1	1.01	2.46	7.04	0.0131	0.108	1	Pso-NML
C21orf58	1.01	2.57	12.3	0.00157	0.0341	1	Pso-NML
HIST2H2AC	1	5.4	4.31	0.0473	0.206	1	Pso-NML
LYAR	1	5.74	8.87	0.006	0.0688	1	Pso-NML
SMAD3	1	4.52	28.7	1.12e-05	0.00148	1	Pso-NML
DIP2A	1	5.04	9.09	0.00547	0.0661	1	Pso-NML
SLC1A4	0.999	5.18	13.2	0.00113	0.0279	1	Pso-NML
PTPRJ	0.998	4.51	10.9	0.00269	0.0451	1	Pso-NML
ANKRD36C	0.997	5.65	9.74	0.00422	0.0574	1	Pso-NML
PIK3R1	0.994	7.77	11.8	0.0019	0.038	1	Pso-NML
USP9Y	0.991	3.04	0.87	0.359	0.604	1	Pso-NML
LYPLAL1	0.99	3.5	18.4	0.000201	0.0096	1	Pso-NML
VIPR1	0.989	2.37	4.55	0.042	0.195	1	Pso-NML
RBM43	0.988	3.63	9.23	0.00516	0.0638	1	Pso-NML
FAM50B	0.988	3.38	9.51	0.00462	0.0598	1	Pso-NML
DPEP2	0.987	3.43	5.03	0.0332	0.172	1	Pso-NML
RIF1	0.982	6.45	12.8	0.00131	0.0309	1	Pso-NML
RNF214	0.982	3.94	20.5	0.000104	0.00678	1	Pso-NML
AC124312.1	0.979	2.57	6.97	0.0135	0.109	1	Pso-NML
CLHC1	0.978	2.26	5.24	0.0299	0.162	1	Pso-NML
BCLAF3	0.978	3.9	6.78	0.0147	0.114	1	Pso-NML
CEP290	0.978	4.99	10.2	0.00353	0.0525	1	Pso-NML
MCRIP1	0.978	4.6	14.9	0.000629	0.0196	1	Pso-NML
MTRNR2L12	0.975	7.37	1.05	0.315	0.563	1	Pso-NML
TPP2	0.974	5.31	16.2	0.000406	0.015	1	Pso-NML
HIST1H1D	0.972	6.83	3.1	0.0895	0.29	1	Pso-NML
SLC25A16	0.97	2.96	12.9	0.00125	0.03	1	Pso-NML
MCPH1	0.968	4.48	10.9	0.00265	0.0448	1	Pso-NML
EPB41	0.967	7.79	16.6	0.000354	0.0141	1	Pso-NML
AC093157.1	0.967	2.73	6.53	0.0164	0.12	1	Pso-NML
CCR7	0.967	7.51	11	0.00258	0.0442	1	Pso-NML
YARS	0.966	4.89	20.4	0.000109	0.00681	1	Pso-NML
SLC38A6	0.966	2.76	9.77	0.00415	0.0569	1	Pso-NML
ACAA2	0.966	4.63	18.6	0.000187	0.00918	1	Pso-NML
MGAT4A	0.965	6.68	13.2	0.00115	0.0283	1	Pso-NML
MYEF2	0.963	3.09	5.8	0.0229	0.142	1	Pso-NML
UBTF	0.962	5.65	21.5	7.75e-05	0.00556	1	Pso-NML
PAXIP1-AS2	0.959	3.79	10.4	0.00326	0.0501	1	Pso-NML
CEP78	0.953	4.41	11.4	0.00224	0.0413	1	Pso-NML
FAN1	0.952	2.67	6.88	0.0141	0.112	1	Pso-NML
LACC1	0.949	2.32	4.81	0.0369	0.182	1	Pso-NML
SYT11	0.948	4.37	18.9	0.000171	0.00879	1	Pso-NML
ZSCAN26	0.948	2.7	8.02	0.00856	0.0859	1	Pso-NML
ERCC6L2	0.946	4.2	8.22	0.00786	0.082	1	Pso-NML
LRRC2	0.945	4.11	6.29	0.0184	0.127	1	Pso-NML
RPS4Y1	0.944	8.27	0.352	0.558	0.761	1	Pso-NML
ARL14EP	0.943	5.46	17.9	0.00023	0.0105	1	Pso-NML
GBP2	0.942	6.36	14.5	0.000708	0.0208	1	Pso-NML
IQCE	0.941	2.41	11.9	0.0018	0.0371	1	Pso-NML
PHACTR2	0.94	7.06	15.3	0.000545	0.018	1	Pso-NML
YTHDC2	0.937	4.45	9.9	0.00395	0.0553	1	Pso-NML
GK	0.937	4.31	7.42	0.0111	0.0985	1	Pso-NML
PRR14L	0.936	4.78	8.28	0.00768	0.0805	1	Pso-NML
MIATNB	0.931	2.43	6.05	0.0205	0.135	1	Pso-NML
ITGB7	0.929	4.87	10.3	0.00335	0.0511	1	Pso-NML
DDX58	0.926	3.86	17	0.000306	0.0128	1	Pso-NML
NPTN	0.922	3.91	16.5	0.000366	0.0144	1	Pso-NML
CAPRIN2	0.921	3.65	10.3	0.00339	0.0515	1	Pso-NML
PDE4DIP	0.919	4.77	13.3	0.00108	0.0275	1	Pso-NML
FRY	0.918	2.57	4.91	0.0351	0.177	1	Pso-NML
TNFRSF25	0.917	6.65	22.4	6.07e-05	0.00496	1	Pso-NML
SAMD9L	0.917	4.08	6.44	0.0171	0.122	1	Pso-NML
PYROXD1	0.917	4.7	16.6	0.000356	0.0141	1	Pso-NML
CARD8-AS1	0.916	3.91	9.99	0.00382	0.0549	1	Pso-NML
APBB1IP	0.915	6.89	27.8	1.4e-05	0.00168	1	Pso-NML
PCNT	0.915	4.44	6.95	0.0136	0.109	1	Pso-NML
METTL6	0.913	3.06	12.8	0.00133	0.0313	1	Pso-NML
MKL2	0.913	2.82	9.09	0.00548	0.0661	1	Pso-NML
EEF1AKMT4	0.91	2.38	7.03	0.0131	0.108	1	Pso-NML
GALNT7	0.91	4.22	9.13	0.00539	0.0659	1	Pso-NML
MLLT11	0.906	2.43	7.09	0.0128	0.107	1	Pso-NML
TRUB1	0.905	2.32	4.9	0.0354	0.178	1	Pso-NML
GIPC1	0.905	4.53	15.6	0.000501	0.017	1	Pso-NML
GIMAP5	0.904	4.97	13.6	0.000968	0.0257	1	Pso-NML
RMI1	0.902	2.41	9.02	0.00565	0.0671	1	Pso-NML
SMC4	0.898	6.71	10.8	0.00277	0.0462	1	Pso-NML
IGFBP4	0.892	3.54	3.05	0.092	0.294	1	Pso-NML
SNX18	0.891	3.56	10.2	0.00349	0.0522	1	Pso-NML
B3GALT2	0.888	4	5.27	0.0295	0.161	1	Pso-NML
MAP3K4	0.887	5.56	9.49	0.00466	0.06	1	Pso-NML
NUDT7	0.887	2.37	5.46	0.027	0.153	1	Pso-NML
SENP7	0.886	5.78	14.2	0.000805	0.023	1	Pso-NML
CCDC7	0.884	3.29	6.79	0.0146	0.114	1	Pso-NML
BPTF	0.884	7.42	9.65	0.00436	0.0581	1	Pso-NML
FCMR	0.883	5.53	12.5	0.00145	0.0327	1	Pso-NML
AC009061.2	0.882	2.75	7.61	0.0102	0.0933	1	Pso-NML
KIF2A	0.88	6.98	11.8	0.00187	0.0377	1	Pso-NML
GTF3C3	0.879	3.38	13.9	0.000898	0.0246	1	Pso-NML
SLC25A20	0.879	3	10.3	0.00334	0.051	1	Pso-NML
S100PBP	0.878	4.98	17.1	0.0003	0.0127	1	Pso-NML
DDX60	0.878	3.18	5.27	0.0295	0.161	1	Pso-NML
R3HDM2	0.877	5.59	12.7	0.00136	0.0317	1	Pso-NML
TECPR1	0.876	3.75	11.3	0.00229	0.0416	1	Pso-NML
STAM2	0.874	3.21	7.81	0.00936	0.0893	1	Pso-NML
ANGEL2	0.871	4.27	16	0.00043	0.0153	1	Pso-NML
CSNK1G3	0.871	5.08	15.1	0.000592	0.0192	1	Pso-NML
CASP8AP2	0.868	5.36	11.8	0.00189	0.0379	1	Pso-NML
MIS18BP1	0.867	6.13	17	0.000306	0.0128	1	Pso-NML
SETD2	0.866	6.59	10.1	0.00361	0.0532	1	Pso-NML
JUN	0.865	7.65	7.04	0.0131	0.108	1	Pso-NML
FAM69A	0.865	2.86	8.17	0.00803	0.0826	1	Pso-NML
CEP162	0.864	3.64	16.1	0.00042	0.0153	1	Pso-NML
APOOL	0.859	2.77	7.53	0.0106	0.0957	1	Pso-NML
ZC3H6	0.858	5.24	13.5	0.00103	0.027	1	Pso-NML
XRN1	0.857	6.08	11.2	0.0024	0.0429	1	Pso-NML
QRSL1	0.857	3.24	11.4	0.00219	0.0407	1	Pso-NML
AC245060.5	0.856	4.43	5.9	0.0219	0.141	1	Pso-NML
TXNRD1	0.854	6	9.51	0.00462	0.0598	1	Pso-NML
TNRC18	0.852	3.69	11.3	0.00228	0.0415	1	Pso-NML
KIAA0391	0.852	2.78	4.94	0.0347	0.176	1	Pso-NML
BRD7	0.851	6.85	17.3	0.000281	0.0122	1	Pso-NML
MYO18A	0.848	2.36	5.58	0.0255	0.149	1	Pso-NML
C17orf75	0.847	3.14	6.78	0.0147	0.114	1	Pso-NML
ODC1	0.845	5.21	6.61	0.0159	0.118	1	Pso-NML
ADD3	0.845	6.06	19.3	0.000149	0.008	1	Pso-NML
GNPDA1	0.844	4.27	16.3	0.000394	0.0148	1	Pso-NML
NRIP1	0.842	3.36	6.91	0.0139	0.111	1	Pso-NML
THUMPD2	0.84	3.26	7.2	0.0122	0.104	1	Pso-NML
KIAA1468	0.839	3.8	6.99	0.0134	0.108	1	Pso-NML
UTP14A	0.837	4.08	16.7	0.000338	0.0137	1	Pso-NML
CTSS	0.836	5.51	13.8	0.000914	0.0246	1	Pso-NML
PDE3B	0.836	6.82	8.1	0.00826	0.0841	1	Pso-NML
ZBTB37	0.835	3.4	4.04	0.0544	0.222	1	Pso-NML
SAAL1	0.835	3.01	11.5	0.00213	0.0404	1	Pso-NML
SH3PXD2A	0.835	3.39	4.99	0.0338	0.173	1	Pso-NML
PWAR6	0.835	2.76	5.4	0.0278	0.155	1	Pso-NML
ZNF441	0.835	2.84	4.54	0.0422	0.195	1	Pso-NML
BRD1	0.835	5.98	6.19	0.0192	0.13	1	Pso-NML
TUT4	0.834	7.27	12	0.00174	0.0362	1	Pso-NML
ZNF346	0.834	2.69	10	0.00378	0.0547	1	Pso-NML
ORC3	0.834	3.74	12.4	0.00149	0.0333	1	Pso-NML
CSAD	0.834	4.13	12.5	0.00147	0.0332	1	Pso-NML
ZFP69B	0.833	2.92	4.16	0.0511	0.215	1	Pso-NML
STAT1	0.833	5.1	17.2	0.000289	0.0124	1	Pso-NML
AGPAT5	0.833	4.5	7.95	0.0088	0.0867	1	Pso-NML
KLF3	0.832	6.33	17.6	0.000254	0.0113	1	Pso-NML
RFNG	0.831	3.81	9.19	0.00527	0.0647	1	Pso-NML
MYSM1	0.83	4.88	7.64	0.0101	0.0928	1	Pso-NML
ATM	0.829	7.31	10.2	0.00349	0.0522	1	Pso-NML
AC015802.6	0.829	3.03	4.7	0.039	0.187	1	Pso-NML
STRADB	0.828	2.21	4.54	0.0421	0.195	1	Pso-NML
C16orf87	0.828	4.26	14.9	0.000627	0.0196	1	Pso-NML
CEP192	0.828	4.3	6.28	0.0185	0.127	1	Pso-NML
TES	0.827	5.41	13.5	0.00104	0.0271	1	Pso-NML
SLFN12L	0.827	4.7	5.99	0.021	0.137	1	Pso-NML
MACF1	0.826	7.04	5.98	0.0211	0.138	1	Pso-NML
TRAF3IP3	0.826	6.16	18	0.000227	0.0104	1	Pso-NML
MTA3	0.825	2.5	6.33	0.018	0.126	1	Pso-NML
ASCC3	0.825	5.05	8.41	0.00726	0.0779	1	Pso-NML
SNX30	0.823	2.72	3.36	0.0775	0.269	1	Pso-NML
IMPACT	0.821	2.6	5.97	0.0212	0.138	1	Pso-NML
PAK2	0.82	7.6	16.2	0.000401	0.0149	1	Pso-NML
SP140L	0.819	5.28	27.5	1.51e-05	0.00175	1	Pso-NML
OSGEPL1	0.818	2.38	8.01	0.00858	0.0859	1	Pso-NML
WEE1	0.817	3.53	5.24	0.0299	0.162	1	Pso-NML
G2E3	0.817	4.59	14.1	0.000826	0.0233	1	Pso-NML
PAXBP1	0.817	5.97	6.83	0.0144	0.113	1	Pso-NML
CNTRL	0.816	5.9	10.5	0.00313	0.0488	1	Pso-NML
RARRES3	0.814	6.16	3.8	0.0614	0.238	1	Pso-NML
TRAF3	0.813	4.2	14.4	0.000744	0.0216	1	Pso-NML
GIMAP7	0.811	9.13	12.5	0.00148	0.0332	1	Pso-NML
MPHOSPH9	0.811	4.08	11.8	0.00193	0.0382	1	Pso-NML
CFAP44	0.81	2.3	3.48	0.0726	0.258	1	Pso-NML
U2AF1L5	0.81	2.31	2.81	0.105	0.314	1	Pso-NML
GSPT2	0.808	3.3	5.5	0.0265	0.152	1	Pso-NML
POLI	0.808	3.14	7.4	0.0112	0.0991	1	Pso-NML
USP3	0.807	6.58	16.8	0.000329	0.0134	1	Pso-NML
CENPK	0.806	4.25	3.73	0.0638	0.243	1	Pso-NML
ZNF624	0.806	2.62	4.44	0.0444	0.2	1	Pso-NML
PGAP2	0.804	2.88	5.32	0.0288	0.158	1	Pso-NML
VEGFB	0.804	5.97	8.94	0.00582	0.0682	1	Pso-NML
KIAA1551	0.804	8.37	4.7	0.039	0.187	1	Pso-NML
ADA	0.804	3.6	5.87	0.0223	0.141	1	Pso-NML
PTPN4	0.802	4.77	22	6.82e-05	0.00521	1	Pso-NML
GIMAP4	0.802	8.13	11.1	0.00244	0.0431	1	Pso-NML
ZNF700	0.802	2.79	5.17	0.031	0.165	1	Pso-NML
MOV10	0.799	2.34	5.52	0.0262	0.151	1	Pso-NML
AGO4	0.798	3.9	9.49	0.00466	0.06	1	Pso-NML
ICK	0.798	3.68	8.07	0.00837	0.0848	1	Pso-NML
TTL	0.797	4.47	8.2	0.00794	0.0823	1	Pso-NML
INTS8	0.797	4.39	15	0.000598	0.0192	1	Pso-NML
TBL1XR1	0.796	6.06	19.4	0.000145	0.00785	1	Pso-NML
REV3L	0.796	5.35	13.1	0.00118	0.029	1	Pso-NML
LINC00342	0.795	2.81	4.52	0.0426	0.196	1	Pso-NML
WDR11	0.795	3.39	9.56	0.00453	0.0591	1	Pso-NML
PPIP5K2	0.793	4.38	10.4	0.00325	0.0501	1	Pso-NML
LDLRAD4	0.793	4.5	7.97	0.00875	0.0866	1	Pso-NML
AC093495.1	0.791	2.56	4.08	0.0534	0.221	1	Pso-NML
RENBP	0.79	1.94	2.42	0.131	0.355	1	Pso-NML
ATXN7L3B	0.789	5.71	9.35	0.00493	0.0622	1	Pso-NML
PIBF1	0.789	4.85	5.82	0.0228	0.142	1	Pso-NML
TTC21B	0.788	3.94	7.24	0.012	0.103	1	Pso-NML
USF1	0.787	2.93	3.83	0.0605	0.236	1	Pso-NML
KDM7A	0.786	4.99	9.45	0.00473	0.0605	1	Pso-NML
RIOK3	0.785	5.71	12.9	0.00127	0.0303	1	Pso-NML
GCFC2	0.784	3.32	10.7	0.00285	0.0468	1	Pso-NML
AC133644.2	0.784	5.15	3.59	0.0688	0.251	1	Pso-NML
HMGXB3	0.783	4.79	10.7	0.00292	0.0474	1	Pso-NML
KLF12	0.782	4.37	9.6	0.00445	0.0588	1	Pso-NML
CEP63	0.781	4.37	7.9	0.00901	0.0878	1	Pso-NML
RASSF3	0.781	4.53	17.7	0.000248	0.0111	1	Pso-NML
RNPEPL1	0.78	5.85	18.1	0.000218	0.0101	1	Pso-NML
PSMD6-AS2	0.78	2.58	2.49	0.126	0.347	1	Pso-NML
YOD1	0.779	2.74	4.73	0.0384	0.186	1	Pso-NML
ITGA6	0.777	3.38	6.42	0.0173	0.123	1	Pso-NML
ZNF280D	0.777	4.27	11.8	0.00189	0.0379	1	Pso-NML
GNL3L	0.776	3.59	6.44	0.0172	0.123	1	Pso-NML
HOOK1	0.775	2.94	5.16	0.0312	0.166	1	Pso-NML
RBM41	0.775	4.11	7.66	0.01	0.0925	1	Pso-NML
CD27	0.775	5.37	5.5	0.0265	0.152	1	Pso-NML
ATAD5	0.774	3.2	4.84	0.0364	0.181	1	Pso-NML
ERCC4	0.772	3.7	11.2	0.00238	0.0427	1	Pso-NML
NVL	0.771	3.9	10.7	0.00294	0.0475	1	Pso-NML
SEPSECS-AS1	0.771	2.82	5.13	0.0316	0.167	1	Pso-NML
ZBED5-AS1	0.771	2.1	2.64	0.116	0.332	1	Pso-NML
GXYLT1	0.771	3.7	8.68	0.0065	0.0726	1	Pso-NML
RMDN1	0.77	3.95	10	0.00377	0.0546	1	Pso-NML
PDE4D	0.768	6.46	7.56	0.0104	0.0948	1	Pso-NML
ZNF25	0.768	2.63	7.52	0.0106	0.0958	1	Pso-NML
ENOSF1	0.768	3.4	8.95	0.0058	0.0682	1	Pso-NML
SLC4A7	0.767	6.68	6.53	0.0164	0.12	1	Pso-NML
RRM2B	0.767	3.5	9.49	0.00465	0.06	1	Pso-NML
AGTPBP1	0.767	4.59	7.7	0.00982	0.0913	1	Pso-NML
APPL2	0.767	3.91	8.33	0.00752	0.0797	1	Pso-NML
IFT88	0.767	2.77	7.78	0.00949	0.0898	1	Pso-NML
H1FX	0.766	6.72	5.78	0.0232	0.144	1	Pso-NML
TIPARP-AS1	0.765	2.37	3.8	0.0614	0.238	1	Pso-NML
TNFAIP8	0.765	7.63	15.5	0.000516	0.0173	1	Pso-NML
SFXN4	0.765	2.72	6.08	0.0202	0.135	1	Pso-NML
HLF	0.764	3.19	3.68	0.0655	0.245	1	Pso-NML
XAF1	0.762	4.13	2.99	0.0948	0.299	1	Pso-NML
TAF10	0.761	6.38	7.03	0.0131	0.108	1	Pso-NML
GALNT1	0.761	5.13	9.87	0.004	0.0559	1	Pso-NML
ECE1	0.76	3.99	13.4	0.00106	0.0273	1	Pso-NML
AC111182.1	0.76	2.87	8.3	0.0076	0.0801	1	Pso-NML
IL12RB1	0.759	2.68	5.23	0.0301	0.162	1	Pso-NML
CROT	0.756	3.22	6.64	0.0157	0.118	1	Pso-NML
TDRD3	0.754	3.74	11.8	0.00186	0.0377	1	Pso-NML
ZBTB18	0.752	3.99	5.99	0.021	0.137	1	Pso-NML
PLCL2	0.749	4.26	8.31	0.00757	0.08	1	Pso-NML
SOS2	0.749	5.65	5.75	0.0236	0.144	1	Pso-NML
TRANK1	0.748	4.77	10.6	0.00295	0.0476	1	Pso-NML
MICU3	0.748	2.52	4.3	0.0476	0.207	1	Pso-NML
SWT1	0.747	3.01	4.62	0.0406	0.191	1	Pso-NML
CD55	0.747	6.89	14.5	0.000723	0.0212	1	Pso-NML
UVSSA	0.747	3.92	6.35	0.0178	0.125	1	Pso-NML
FAM206A	0.747	2.22	4.67	0.0395	0.188	1	Pso-NML
OXR1	0.746	4.72	15.1	0.000577	0.0188	1	Pso-NML
UCP2	0.746	4.85	8.23	0.00783	0.0817	1	Pso-NML
USP33	0.745	5.44	12.6	0.00142	0.0324	1	Pso-NML
ULK2	0.745	2.76	5.76	0.0235	0.144	1	Pso-NML
AC092683.1	0.744	4.97	4.24	0.0491	0.21	1	Pso-NML
TYW3	0.743	4.72	16	0.000427	0.0153	1	Pso-NML
ZNF197	0.743	2.71	4.97	0.0342	0.174	1	Pso-NML
MTMR12	0.743	3.42	6.31	0.0181	0.126	1	Pso-NML
SLC25A53	0.742	3.17	6.13	0.0197	0.133	1	Pso-NML
OAS1	0.742	2.89	1.63	0.213	0.458	1	Pso-NML
MSRB2	0.74	3.11	5.14	0.0315	0.167	1	Pso-NML
IFIH1	0.739	3.71	10	0.0038	0.0548	1	Pso-NML
JHY	0.739	2.32	4.62	0.0405	0.191	1	Pso-NML
LIG4	0.739	3.18	7.63	0.0101	0.093	1	Pso-NML
ARAP2	0.738	6.07	5.73	0.0238	0.145	1	Pso-NML
DHRS4	0.738	3.13	4.49	0.0433	0.197	1	Pso-NML
AP4E1	0.738	3.13	7.13	0.0126	0.106	1	Pso-NML
ZNF507	0.737	3.96	10.2	0.00347	0.0521	1	Pso-NML
ETAA1	0.736	3.19	8.45	0.00713	0.0772	1	Pso-NML
STK26	0.735	4.6	8.82	0.00611	0.0694	1	Pso-NML
BACH1	0.735	5.13	5.45	0.0271	0.154	1	Pso-NML
CYP4V2	0.734	2.73	3.28	0.081	0.274	1	Pso-NML
MIER3	0.734	3.47	7.76	0.00955	0.0902	1	Pso-NML
ULK1	0.734	3.94	11.1	0.00243	0.0431	1	Pso-NML
FUT8	0.734	3.92	11.1	0.00249	0.0432	1	Pso-NML
CEP250	0.734	3.8	8.29	0.00762	0.0801	1	Pso-NML
RNF168	0.733	6.05	11.9	0.00183	0.0376	1	Pso-NML
PLXNC1	0.732	2.4	3.73	0.0637	0.243	1	Pso-NML
TCHP	0.732	4.68	11.4	0.00225	0.0413	1	Pso-NML
KMT5A	0.732	4.62	9.14	0.00538	0.0658	1	Pso-NML
LINC00944	0.731	2.46	2.12	0.157	0.389	1	Pso-NML
SRFBP1	0.73	4.55	9.85	0.00403	0.056	1	Pso-NML
SLFN12	0.73	2.59	5.49	0.0266	0.152	1	Pso-NML
TAB2	0.729	5.41	7.44	0.011	0.0982	1	Pso-NML
HERC2	0.728	5	7.62	0.0102	0.0931	1	Pso-NML
ERCC6	0.726	4.03	4.19	0.0503	0.213	1	Pso-NML
GBP3	0.723	4.06	6.46	0.017	0.122	1	Pso-NML
HOTAIRM1	0.722	3.36	5.52	0.0262	0.151	1	Pso-NML
PITPNA-AS1	0.722	4.5	6.46	0.017	0.122	1	Pso-NML
WDR3	0.721	3.61	7.17	0.0124	0.105	1	Pso-NML
PIGX	0.72	4.85	14.9	0.000615	0.0194	1	Pso-NML
ZNF486	0.72	2.98	4.53	0.0425	0.195	1	Pso-NML
ATR	0.719	3.82	5.45	0.0271	0.154	1	Pso-NML
ANKAR	0.718	3.13	5.25	0.0299	0.162	1	Pso-NML
BRI3	0.718	6.59	9.92	0.00393	0.0553	1	Pso-NML
MMAA	0.717	2.38	4.72	0.0386	0.187	1	Pso-NML
CBLL1	0.717	4.91	9.94	0.00389	0.0551	1	Pso-NML
ZMAT1	0.717	3.51	3.98	0.056	0.226	1	Pso-NML
KIAA0753	0.717	2.62	4.51	0.0428	0.196	1	Pso-NML
DBF4	0.716	5.34	20.3	0.000111	0.00681	1	Pso-NML
XKR6	0.716	2.24	3.72	0.0641	0.243	1	Pso-NML
AC243960.1	0.716	4.84	13.5	0.00101	0.0265	1	Pso-NML
AC036176.1	0.715	2.51	3.35	0.078	0.27	1	Pso-NML
DPYD	0.714	3.43	3.73	0.0637	0.243	1	Pso-NML
AL021368.2	0.714	2.69	3.09	0.0902	0.291	1	Pso-NML
GLCCI1	0.714	4.29	13.2	0.00112	0.0279	1	Pso-NML
TTC39C	0.714	6.94	10.2	0.00354	0.0525	1	Pso-NML
SLC9A8	0.714	2.73	5.62	0.0251	0.148	1	Pso-NML
ITPR2	0.713	5.36	3.6	0.0683	0.25	1	Pso-NML
ARHGAP25	0.712	4.68	13.7	0.000937	0.0251	1	Pso-NML
SH3GLB2	0.712	3.99	5.87	0.0222	0.141	1	Pso-NML
CEP76	0.712	2.81	8.71	0.0064	0.0719	1	Pso-NML
ARV1	0.711	2.58	4.05	0.0539	0.222	1	Pso-NML
SMC6	0.709	4.49	13	0.00124	0.0299	1	Pso-NML
SRD5A3	0.709	2.73	3.75	0.0632	0.241	1	Pso-NML
OTULIN	0.709	5.53	8.17	0.00804	0.0826	1	Pso-NML
BOD1L1	0.708	7.48	4.27	0.0484	0.209	1	Pso-NML
EPC2	0.706	4.96	11.4	0.00219	0.0407	1	Pso-NML
FAM117B	0.706	2.68	4.39	0.0456	0.202	1	Pso-NML
KMT5B	0.706	5.05	9.69	0.0043	0.0581	1	Pso-NML
CLCN3	0.705	5.2	9.84	0.00404	0.056	1	Pso-NML
NBPF14	0.704	2.58	3.27	0.0816	0.275	1	Pso-NML
SPPL2B	0.704	3.23	5.06	0.0327	0.171	1	Pso-NML
TCEANC2	0.703	3.23	9.03	0.00562	0.067	1	Pso-NML
BLM	0.703	3.11	3.78	0.0622	0.239	1	Pso-NML
HEBP2	0.702	6.34	5.82	0.0228	0.142	1	Pso-NML
IFT74	0.702	3.18	4.55	0.0421	0.195	1	Pso-NML
TUT7	0.702	5.63	9.48	0.00468	0.0601	1	Pso-NML
DYRK2	0.701	5.35	7.92	0.00892	0.0873	1	Pso-NML
EZH1	0.7	5.57	7.71	0.00978	0.0913	1	Pso-NML
CASP4	0.698	5.79	11.6	0.00205	0.0399	1	Pso-NML
CDKN2D	0.698	5.22	9.96	0.00385	0.0549	1	Pso-NML
SLC35E2A	0.697	3.26	4.38	0.0456	0.202	1	Pso-NML
AK9	0.697	3.76	9.42	0.0048	0.0612	1	Pso-NML
ATAD2	0.696	4.63	11.9	0.00183	0.0376	1	Pso-NML
BICD1	0.696	3.47	3.69	0.0651	0.245	1	Pso-NML
LPGAT1	0.695	5.04	8.55	0.00686	0.0757	1	Pso-NML
MARCH2	0.695	4.09	8.02	0.00854	0.0859	1	Pso-NML
SHPRH	0.694	5.82	7.09	0.0128	0.107	1	Pso-NML
CDYL2	0.694	3.15	3.35	0.0781	0.27	1	Pso-NML
MXD4	0.693	5.63	13.9	0.000899	0.0246	1	Pso-NML
ZEB1	0.693	5.89	8.79	0.0062	0.0702	1	Pso-NML
CCDC144A	0.693	2.31	1.12	0.299	0.547	1	Pso-NML
TRIM73	0.692	4.15	3.23	0.0832	0.278	1	Pso-NML
RBM45	0.691	2.71	4.7	0.0389	0.187	1	Pso-NML
UFL1	0.691	5.31	14.8	0.000642	0.0198	1	Pso-NML
ZMYM4	0.689	4.31	6.13	0.0198	0.133	1	Pso-NML
GABPB2	0.689	3.55	6.73	0.015	0.116	1	Pso-NML
KMT2B	0.689	5.83	6.22	0.0189	0.13	1	Pso-NML
ZNF808	0.689	3.71	3.33	0.0788	0.271	1	Pso-NML
SH3BP5	0.688	4.85	11.2	0.00237	0.0425	1	Pso-NML
EGLN3	0.688	3.42	1.36	0.254	0.505	1	Pso-NML
FO393401.1	0.687	2.61	3.95	0.0569	0.228	1	Pso-NML
USP48	0.685	5.52	8.92	0.00588	0.0683	1	Pso-NML
FAM107B	0.685	8.12	12.3	0.00157	0.0341	1	Pso-NML
AC246785.3	0.684	4.47	1.88	0.181	0.422	1	Pso-NML
MCM9	0.683	3.22	4.68	0.0395	0.188	1	Pso-NML
PVT1	0.683	4.22	3.87	0.0594	0.234	1	Pso-NML
THUMPD3	0.681	4.61	7.78	0.00949	0.0898	1	Pso-NML
BRD8	0.681	4.9	16.5	0.000368	0.0144	1	Pso-NML
FAM8A1	0.681	3.25	5.85	0.0224	0.142	1	Pso-NML
ZBTB24	0.681	5.13	8.94	0.00583	0.0682	1	Pso-NML
TRAF5	0.68	4.77	10.7	0.00293	0.0474	1	Pso-NML
CENPF	0.68	2.6	1.94	0.174	0.413	1	Pso-NML
RFX7	0.68	3.14	3.18	0.0854	0.282	1	Pso-NML
OMA1	0.678	3.47	4.81	0.0369	0.182	1	Pso-NML
ZNF708	0.677	4.73	5.07	0.0325	0.17	1	Pso-NML
STIM2	0.676	5.42	15.9	0.000447	0.0157	1	Pso-NML
NUDT18	0.676	2.27	2.18	0.151	0.382	1	Pso-NML
HACD4	0.676	4.38	7.8	0.0094	0.0895	1	Pso-NML
NETO2	0.675	3.66	6.18	0.0193	0.131	1	Pso-NML
TMC8	0.672	3.57	6.21	0.019	0.13	1	Pso-NML
PIAS2	0.671	4.51	6.02	0.0208	0.136	1	Pso-NML
RBM12B	0.669	4.49	6.02	0.0208	0.136	1	Pso-NML
SLCO3A1	0.669	5.46	12.7	0.00138	0.0321	1	Pso-NML
RAB12	0.669	2.86	2.3	0.141	0.368	1	Pso-NML
PCMTD2	0.669	4.23	12.3	0.00156	0.0341	1	Pso-NML
GPATCH11	0.668	4.94	8.53	0.0069	0.0758	1	Pso-NML
CHD3	0.668	6.14	7.57	0.0104	0.0947	1	Pso-NML
ETFDH	0.667	3.24	5.76	0.0234	0.144	1	Pso-NML
ERBIN	0.667	5.56	7.32	0.0116	0.101	1	Pso-NML
RBM33	0.666	6.25	6.84	0.0143	0.113	1	Pso-NML
C8orf76	0.666	4.46	15	0.000597	0.0192	1	Pso-NML
COG4	0.666	3.79	5.6	0.0252	0.148	1	Pso-NML
WDR70	0.665	4.69	6.57	0.0162	0.119	1	Pso-NML
UBLCP1	0.665	4.75	9.96	0.00386	0.0549	1	Pso-NML
PPP1R14B	0.665	7.37	4.71	0.0388	0.187	1	Pso-NML
SFR1	0.665	2.94	6.08	0.0201	0.134	1	Pso-NML
SINHCAF	0.665	5.76	13.2	0.00112	0.0279	1	Pso-NML
CUL3	0.664	5.94	9.02	0.00564	0.0671	1	Pso-NML
UVRAG	0.664	4.2	5.6	0.0253	0.148	1	Pso-NML
MGME1	0.664	3.77	10.8	0.00282	0.0466	1	Pso-NML
CSNK1G2	0.664	6.11	11.1	0.00243	0.0431	1	Pso-NML
TP53TG1	0.663	4	2.97	0.0963	0.301	1	Pso-NML
LINC00847	0.662	3.25	7.47	0.0109	0.0974	1	Pso-NML
SPAST	0.661	4.46	7.45	0.0109	0.0977	1	Pso-NML
WWC3	0.661	4.01	5.84	0.0226	0.142	1	Pso-NML
MSANTD3	0.661	3.58	10.7	0.00284	0.0468	1	Pso-NML
BCL9L	0.661	4.86	7.62	0.0102	0.0931	1	Pso-NML
LRRC8D	0.66	4.86	4.11	0.0524	0.218	1	Pso-NML
IBA57	0.66	2.45	4.46	0.044	0.199	1	Pso-NML
AGGF1	0.659	3.49	4.54	0.0422	0.195	1	Pso-NML
NHLRC2	0.659	3.48	5.7	0.0241	0.145	1	Pso-NML
CLIP1	0.659	5.68	9.66	0.00435	0.0581	1	Pso-NML
AC009133.1	0.659	2.67	4.12	0.0522	0.218	1	Pso-NML
ANKRD36B	0.658	4.53	4.1	0.0526	0.219	1	Pso-NML
DEAF1	0.658	4.59	6.23	0.0188	0.129	1	Pso-NML
CD4	0.658	5.4	9.33	0.00497	0.0623	1	Pso-NML
TRMT5	0.658	2.31	4.43	0.0446	0.2	1	Pso-NML
ZNF839	0.658	2.28	3.08	0.0906	0.292	1	Pso-NML
SUZ12	0.658	6.19	11	0.00257	0.0441	1	Pso-NML
L3MBTL3	0.656	3.85	8.93	0.00586	0.0682	1	Pso-NML
AL441992.1	0.656	3.08	3.35	0.0781	0.27	1	Pso-NML
MTX2	0.655	3.37	4.21	0.0497	0.212	1	Pso-NML
NSUN6	0.655	4.28	5.75	0.0236	0.144	1	Pso-NML
ST8SIA1	0.654	3.5	2.97	0.0958	0.3	1	Pso-NML
MIER1	0.653	6.68	12.9	0.00127	0.0303	1	Pso-NML
ZBTB41	0.653	4.18	3.36	0.0775	0.269	1	Pso-NML
DDI2	0.652	5.75	5.81	0.0228	0.142	1	Pso-NML
FAM111A	0.652	4.64	9.37	0.00488	0.0618	1	Pso-NML
SOCS4	0.652	4.6	6.19	0.0192	0.13	1	Pso-NML
LIMD2	0.65	6.95	9	0.00568	0.0673	1	Pso-NML
XPO1	0.649	5.73	9.06	0.00554	0.0665	1	Pso-NML
CCDC136	0.648	2.98	3.64	0.0669	0.247	1	Pso-NML
STAMBPL1	0.648	3.33	4.86	0.036	0.179	1	Pso-NML
ARID2	0.648	5.11	6.38	0.0176	0.125	1	Pso-NML
CEP95	0.648	4.8	9.09	0.00548	0.0661	1	Pso-NML
FAM118A	0.648	5.45	1.96	0.172	0.41	1	Pso-NML
ZRANB2	0.647	7.15	9.35	0.00493	0.0622	1	Pso-NML
NTPCR	0.647	3.8	6.63	0.0157	0.118	1	Pso-NML
MATR3.1	0.647	3.74	3.54	0.0707	0.256	1	Pso-NML
SYNE1	0.647	5.82	7.64	0.0101	0.0928	1	Pso-NML
QSER1	0.646	3.58	2.94	0.0977	0.303	1	Pso-NML
USP25	0.646	4.54	5.85	0.0225	0.142	1	Pso-NML
AC144652.1	0.645	2.22	2.99	0.0949	0.299	1	Pso-NML
TBC1D32	0.644	2.25	2.07	0.161	0.395	1	Pso-NML
ATP9B	0.644	4.56	4.32	0.047	0.206	1	Pso-NML
SP140	0.643	5.16	12.5	0.00147	0.0332	1	Pso-NML
ANKMY1	0.643	2.35	4.53	0.0424	0.195	1	Pso-NML
ORC5	0.643	2.77	5.86	0.0224	0.142	1	Pso-NML
NEDD1	0.643	4.41	8.46	0.0071	0.077	1	Pso-NML
ZNF93	0.643	2.66	3.81	0.0612	0.238	1	Pso-NML
CEACAM21	0.643	2.79	2.51	0.124	0.345	1	Pso-NML
RAP2B	0.642	5.73	13.4	0.00107	0.0275	1	Pso-NML
TRIM23	0.642	4.23	5.82	0.0227	0.142	1	Pso-NML
PHF21A	0.642	4.21	7	0.0133	0.108	1	Pso-NML
ICE2	0.642	4.8	9.32	0.00499	0.0624	1	Pso-NML
MZF1-AS1	0.642	3.21	2.6	0.118	0.336	1	Pso-NML
SSX2IP	0.641	3	4.68	0.0393	0.188	1	Pso-NML
TNFSF12	0.641	4.75	6.99	0.0134	0.108	1	Pso-NML
RNF219	0.64	4.37	10.7	0.00288	0.047	1	Pso-NML
PHF20L1	0.639	6.27	11.4	0.0022	0.0407	1	Pso-NML
ZCRB1	0.639	5.5	7.1	0.0128	0.107	1	Pso-NML
CDC25B	0.639	4.67	4.77	0.0377	0.184	1	Pso-NML
AGK	0.638	2.44	4.94	0.0346	0.176	1	Pso-NML
TRIP11	0.638	6.23	5.49	0.0266	0.152	1	Pso-NML
LEO1	0.638	4.81	7.86	0.00917	0.0884	1	Pso-NML
ANKRD11	0.638	7.78	7.01	0.0133	0.108	1	Pso-NML
KIFAP3	0.637	4.14	7.22	0.0121	0.104	1	Pso-NML
SMARCAD1	0.637	4.21	4.59	0.0412	0.192	1	Pso-NML
TCEA1	0.637	7.09	16	0.000427	0.0153	1	Pso-NML
SULT1A3	0.637	3	5.45	0.0271	0.154	1	Pso-NML
UPP1	0.636	6.77	6.87	0.0141	0.112	1	Pso-NML
PACS1	0.636	5.54	7.56	0.0104	0.0948	1	Pso-NML
ZNF675	0.636	4.4	4.89	0.0355	0.178	1	Pso-NML
TBC1D7	0.635	2.39	3.58	0.069	0.252	1	Pso-NML
RAB33A	0.635	4.02	3.99	0.0558	0.225	1	Pso-NML
STX6	0.634	4.24	11.1	0.00249	0.0432	1	Pso-NML
CSGALNACT2	0.634	5.66	5.73	0.0238	0.145	1	Pso-NML
MARF1	0.634	4.9	6.33	0.018	0.126	1	Pso-NML
ZNF681	0.634	2.83	4.56	0.0418	0.194	1	Pso-NML
C17orf80	0.633	3.49	4.1	0.0526	0.219	1	Pso-NML
CEP44	0.632	3.94	5.57	0.0256	0.149	1	Pso-NML
PAG1	0.632	6.83	4.71	0.0388	0.187	1	Pso-NML
MAP4K3	0.631	2.84	4.15	0.0513	0.215	1	Pso-NML
TCTEX1D2	0.631	3.98	5.27	0.0296	0.161	1	Pso-NML
OCIAD2	0.631	7.49	7.53	0.0106	0.0958	1	Pso-NML
TRAPPC11	0.629	3.56	5.71	0.024	0.145	1	Pso-NML
BDP1	0.629	6.85	5.69	0.0243	0.146	1	Pso-NML
F2R	0.629	4.44	4.83	0.0366	0.181	1	Pso-NML
DAAM1	0.629	4.82	11.3	0.00229	0.0416	1	Pso-NML
TRAPPC10	0.629	5.91	4.49	0.0433	0.197	1	Pso-NML
TSGA10	0.628	3.46	3.95	0.0568	0.228	1	Pso-NML
ZNF107	0.628	4.47	3.04	0.0925	0.294	1	Pso-NML
RCOR3	0.627	4.31	7.04	0.0131	0.108	1	Pso-NML
ERAP2	0.627	4.65	3.6	0.0685	0.251	1	Pso-NML
CTSH	0.627	4.39	5.77	0.0234	0.144	1	Pso-NML
TIPARP	0.626	6.57	5.66	0.0246	0.146	1	Pso-NML
FBXO9	0.626	5.65	11.4	0.0022	0.0407	1	Pso-NML
GOPC	0.626	5.36	9.09	0.00547	0.0661	1	Pso-NML
ZC3H7A	0.626	5.43	9.04	0.00558	0.0669	1	Pso-NML
GK5	0.625	3.19	3.55	0.0702	0.254	1	Pso-NML
ARMT1	0.625	4.01	8.54	0.00688	0.0757	1	Pso-NML
U2SURP	0.624	6.65	11.2	0.00234	0.0422	1	Pso-NML
JAKMIP2	0.624	2.43	1.67	0.207	0.452	1	Pso-NML
PEX1	0.624	4.58	5.76	0.0234	0.144	1	Pso-NML
NPAT	0.624	5.66	6.02	0.0208	0.136	1	Pso-NML
STRN	0.623	4.82	5.28	0.0294	0.161	1	Pso-NML
ZNF106	0.622	5.83	9.55	0.00454	0.0592	1	Pso-NML
ZNF841	0.622	2.73	2.03	0.165	0.4	1	Pso-NML
CHD1	0.621	6.68	12.4	0.00152	0.0336	1	Pso-NML
KAT6A	0.621	6.76	6.13	0.0197	0.133	1	Pso-NML
FAM214A	0.621	5.4	4.35	0.0464	0.205	1	Pso-NML
ZNF549	0.621	2.82	4.92	0.0349	0.176	1	Pso-NML
LDB1	0.62	3.87	3.01	0.0939	0.297	1	Pso-NML
KIAA0586	0.62	5	6.12	0.0198	0.133	1	Pso-NML
TLK2	0.62	5.21	6.32	0.0181	0.126	1	Pso-NML
NXT2	0.619	2.33	4.02	0.055	0.224	1	Pso-NML
ATF7IP	0.619	6.28	4.5	0.043	0.197	1	Pso-NML
THRA	0.619	3.59	5.75	0.0235	0.144	1	Pso-NML
NBN	0.618	4.42	5.97	0.0212	0.138	1	Pso-NML
AK1	0.618	2.46	1.46	0.238	0.486	1	Pso-NML
SCLT1	0.617	3.22	3.53	0.071	0.256	1	Pso-NML
ZNF782	0.617	2.47	2.03	0.165	0.4	1	Pso-NML
AC104984.3	0.617	2.27	1.51	0.229	0.477	1	Pso-NML
AC087741.1	0.616	3.74	4.1	0.0527	0.219	1	Pso-NML
NBPF20	0.615	2.85	2.46	0.129	0.351	1	Pso-NML
ZXDC	0.615	3.67	5.56	0.0257	0.15	1	Pso-NML
SLC46A3	0.615	2.64	3.25	0.0823	0.276	1	Pso-NML
BCAS3	0.615	2.92	2.53	0.123	0.343	1	Pso-NML
PMEPA1	0.615	5.81	6.94	0.0137	0.11	1	Pso-NML
TMEM131L	0.614	4.44	4.03	0.0546	0.223	1	Pso-NML
UBR2	0.614	5.85	5.45	0.0272	0.154	1	Pso-NML
NSD3	0.614	7.52	11.7	0.00197	0.0387	1	Pso-NML
RNASEH2B	0.614	5.46	12.3	0.00158	0.0341	1	Pso-NML
SAMD1	0.613	5.43	4.8	0.0371	0.183	1	Pso-NML
ULK4	0.612	3.27	4.01	0.0552	0.224	1	Pso-NML
PHF3	0.611	7.21	5.58	0.0255	0.149	1	Pso-NML
LYRM2	0.611	5.19	10.8	0.00276	0.0462	1	Pso-NML
KMT2A	0.611	7.83	5.72	0.0239	0.145	1	Pso-NML
NFYC-AS1	0.61	2.5	3.36	0.0775	0.269	1	Pso-NML
SRBD1	0.609	3.29	4.27	0.0484	0.209	1	Pso-NML
ME2	0.609	5.25	10.6	0.003	0.048	1	Pso-NML
SYNE2	0.608	9.09	3.05	0.0917	0.293	1	Pso-NML
CASD1	0.606	4.21	3.97	0.0563	0.227	1	Pso-NML
VIRMA	0.606	5.11	7.75	0.00963	0.0903	1	Pso-NML
FRA10AC1	0.606	4.4	7.53	0.0106	0.0957	1	Pso-NML
MED13L	0.606	5.06	4.07	0.0535	0.221	1	Pso-NML
STAT5B	0.606	5.99	8.11	0.00823	0.084	1	Pso-NML
MTX3	0.605	3.11	3.41	0.0756	0.265	1	Pso-NML
VPS41	0.605	4.01	5.61	0.0251	0.148	1	Pso-NML
DPY19L4	0.605	2.35	1.98	0.17	0.407	1	Pso-NML
CARF	0.604	3.09	4.07	0.0536	0.221	1	Pso-NML
LINC02273	0.604	4.84	1.9	0.179	0.42	1	Pso-NML
GATAD1	0.604	4.53	5.43	0.0273	0.154	1	Pso-NML
SPON1	0.603	3.41	2.55	0.121	0.34	1	Pso-NML
POLR3A	0.603	3.6	8.88	0.00596	0.0685	1	Pso-NML
ZFC3H1	0.603	6.29	4.76	0.0378	0.184	1	Pso-NML
AL359220.1	0.603	4.58	5.26	0.0297	0.161	1	Pso-NML
AGPS	0.602	3.84	7.88	0.00908	0.0879	1	Pso-NML
CENPH	0.602	2.98	4.28	0.048	0.207	1	Pso-NML
AC009403.1	0.602	3.25	3.19	0.0849	0.282	1	Pso-NML
CLYBL	0.602	2.52	1.25	0.272	0.521	1	Pso-NML
SRRM2	0.601	8.42	6.03	0.0207	0.136	1	Pso-NML
COG7	0.601	2.42	3.61	0.068	0.25	1	Pso-NML
N4BP1	0.601	6.17	8.47	0.00707	0.0769	1	Pso-NML
RNF111	0.6	4.37	7.33	0.0115	0.101	1	Pso-NML
POLB	0.599	3.7	3.89	0.0586	0.232	1	Pso-NML
RB1CC1	0.599	6.24	6.82	0.0144	0.113	1	Pso-NML
C8orf59	0.599	6.45	4.22	0.0496	0.211	1	Pso-NML
MMP24OS	0.599	4.89	6.06	0.0204	0.135	1	Pso-NML
C2orf74	0.598	3.97	3.18	0.0856	0.283	1	Pso-NML
UTP14C	0.598	3.09	3.21	0.0844	0.281	1	Pso-NML
TRIM38	0.597	5.96	11	0.00261	0.0445	1	Pso-NML
ZNF138	0.597	4.08	6.56	0.0162	0.119	1	Pso-NML
PPP2R3B	0.597	2.67	2.51	0.125	0.345	1	Pso-NML
CRAMP1	0.597	2.75	3.15	0.087	0.285	1	Pso-NML
MT-ATP8	0.597	5.37	1.75	0.197	0.44	1	Pso-NML
RAB11FIP2	0.596	4.04	4.19	0.0504	0.213	1	Pso-NML
AC084033.3	0.596	3.6	2.02	0.166	0.401	1	Pso-NML
ZNF816	0.596	2.63	5.67	0.0244	0.146	1	Pso-NML
RWDD2B	0.596	2.25	2.39	0.134	0.357	1	Pso-NML
SYNE3	0.595	3.88	2.86	0.102	0.309	1	Pso-NML
CEP97	0.594	3.76	5.73	0.0237	0.145	1	Pso-NML
TULP4	0.594	4.89	5.66	0.0245	0.146	1	Pso-NML
SNX19	0.594	3.07	3.74	0.0635	0.242	1	Pso-NML
PTEN	0.594	5.77	9.04	0.00559	0.0669	1	Pso-NML
UBL7-AS1	0.594	3.91	8.49	0.00703	0.0766	1	Pso-NML
SLFN5	0.594	8.06	5.05	0.0328	0.171	1	Pso-NML
AC060780.1	0.594	3.65	5.07	0.0325	0.17	1	Pso-NML
DCP2	0.593	5.89	7.23	0.012	0.104	1	Pso-NML
NCBP3	0.593	5.55	9.24	0.00515	0.0638	1	Pso-NML
GIGYF2	0.592	5.43	6.64	0.0156	0.118	1	Pso-NML
PRPF4B	0.592	7.53	5.05	0.0329	0.171	1	Pso-NML
TP53INP1	0.592	4.41	4.25	0.0488	0.21	1	Pso-NML
LRP12	0.592	2.88	1.84	0.186	0.429	1	Pso-NML
SLC4A1AP	0.591	4.38	9.72	0.00424	0.0576	1	Pso-NML
CREBRF	0.591	7.1	7.56	0.0104	0.0948	1	Pso-NML
STXBP5	0.591	3.58	2.68	0.113	0.328	1	Pso-NML
TMEM250	0.591	4.39	8.47	0.00708	0.077	1	Pso-NML
FAM114A2	0.59	3.57	4.87	0.0358	0.179	1	Pso-NML
C6orf203	0.59	4.09	7.25	0.012	0.103	1	Pso-NML
KRIT1	0.59	5.11	7.06	0.013	0.107	1	Pso-NML
AL391121.1	0.59	2.48	2.3	0.141	0.368	1	Pso-NML
SCAF11	0.59	7.88	10.8	0.00278	0.0462	1	Pso-NML
HDAC7	0.59	4.46	9.23	0.00517	0.0638	1	Pso-NML
NUFIP2	0.59	6.57	4.24	0.0492	0.21	1	Pso-NML
RARG	0.589	3.29	4.79	0.0374	0.183	1	Pso-NML
MOB1B	0.588	2.81	2.31	0.14	0.368	1	Pso-NML
LRSAM1	0.588	2.65	2.62	0.117	0.334	1	Pso-NML
KLHL5	0.587	4.05	6.43	0.0172	0.123	1	Pso-NML
MGAT4B	0.587	5.02	5.23	0.0301	0.162	1	Pso-NML
EZH2	0.587	4.02	5.19	0.0307	0.164	1	Pso-NML
GNPTAB	0.587	4.88	10.2	0.00352	0.0525	1	Pso-NML
ZNF354B	0.586	3.72	2.61	0.118	0.335	1	Pso-NML
ZKSCAN8	0.586	3.27	4.87	0.0359	0.179	1	Pso-NML
FBXO22	0.586	5.03	7.84	0.00923	0.0887	1	Pso-NML
PCNX2	0.585	4.48	5.08	0.0324	0.17	1	Pso-NML
ZSCAN21	0.585	2.52	4.21	0.0498	0.212	1	Pso-NML
OPTN	0.585	7	13.4	0.00105	0.0272	1	Pso-NML
ZNF44	0.585	4.74	7.51	0.0107	0.0958	1	Pso-NML
mm10---Tmsb4x	0.584	2.56	0.43	0.517	0.735	1	Pso-NML
SASS6	0.583	3.53	5.18	0.0309	0.165	1	Pso-NML
BIN1	0.583	5.91	5.22	0.0303	0.163	1	Pso-NML
ZNF225	0.583	2.34	3.48	0.0727	0.258	1	Pso-NML
CEP19	0.582	3.67	5.94	0.0216	0.139	1	Pso-NML
SAMD9	0.582	6.26	5.55	0.0258	0.15	1	Pso-NML
TSPOAP1-AS1	0.582	2.6	1.8	0.191	0.434	1	Pso-NML
APC	0.581	4.86	3.47	0.0731	0.259	1	Pso-NML
TPR	0.58	7.76	6.11	0.0199	0.133	1	Pso-NML
TCF7	0.58	7.09	10.2	0.00349	0.0522	1	Pso-NML
MARK2	0.58	4.87	9.34	0.00496	0.0622	1	Pso-NML
KIAA1109	0.579	6.09	4.5	0.0431	0.197	1	Pso-NML
ALG13	0.579	5	6.56	0.0162	0.119	1	Pso-NML
CCDC6	0.579	4.47	4.81	0.0368	0.182	1	Pso-NML
CLUAP1	0.579	4.34	8.37	0.00737	0.0787	1	Pso-NML
TMEM209	0.578	3.25	6.35	0.0179	0.126	1	Pso-NML
SETD1B	0.578	4	6.28	0.0185	0.127	1	Pso-NML
WDR81	0.578	2.33	2.35	0.137	0.362	1	Pso-NML
PARD6B	0.578	2.78	4.59	0.0412	0.192	1	Pso-NML
PPP6R2	0.578	5.2	6.24	0.0188	0.129	1	Pso-NML
RFK	0.577	4.51	8.27	0.0077	0.0806	1	Pso-NML
MBTD1	0.577	3.5	3.56	0.0697	0.254	1	Pso-NML
SRRD	0.576	3.12	3.03	0.0929	0.295	1	Pso-NML
CD2	0.575	9.11	7.08	0.0129	0.107	1	Pso-NML
IQCB1	0.575	4.45	4.81	0.0369	0.182	1	Pso-NML
ACBD5	0.575	4.49	5.11	0.0319	0.168	1	Pso-NML
BRCA2	0.575	3.28	2.04	0.164	0.399	1	Pso-NML
DHFR	0.574	2.59	2.46	0.128	0.351	1	Pso-NML
NOC3L	0.574	4.44	7.15	0.0125	0.105	1	Pso-NML
GALC	0.574	3.04	4.87	0.0359	0.179	1	Pso-NML
USP45	0.572	3.35	3.77	0.0626	0.24	1	Pso-NML
SLC35D2	0.572	4.36	2.9	0.1	0.307	1	Pso-NML
CIPC	0.572	2.47	2.81	0.105	0.314	1	Pso-NML
MED13	0.572	5.69	3.95	0.0569	0.228	1	Pso-NML
CRNKL1	0.572	5.02	5.74	0.0236	0.144	1	Pso-NML
RABL3	0.571	2.96	5.02	0.0334	0.172	1	Pso-NML
CASP1	0.571	3.95	2.69	0.113	0.327	1	Pso-NML
TEDC1	0.571	2.47	3.95	0.0569	0.228	1	Pso-NML
MDM2	0.57	4.99	6.59	0.016	0.119	1	Pso-NML
GABPA	0.57	3.98	4.94	0.0347	0.176	1	Pso-NML
CEP350	0.569	6.71	4.71	0.0388	0.187	1	Pso-NML
CUL2	0.569	4.75	9.01	0.00566	0.0672	1	Pso-NML
CCSAP	0.568	3.68	5.01	0.0334	0.172	1	Pso-NML
MCF2L2	0.568	3.22	2.97	0.0963	0.301	1	Pso-NML
C5orf22	0.568	2.91	3.99	0.0557	0.225	1	Pso-NML
DDHD1	0.568	5.7	6.35	0.0178	0.126	1	Pso-NML
GRAP	0.568	3.83	4	0.0553	0.224	1	Pso-NML
KAT7	0.568	4.87	5.62	0.0251	0.148	1	Pso-NML
LPIN2	0.568	6.45	6.97	0.0135	0.109	1	Pso-NML
TMCO4	0.567	2.98	6.41	0.0173	0.123	1	Pso-NML
EFHD2	0.566	5.08	8.5	0.00698	0.0763	1	Pso-NML
EPHB6	0.566	4.48	4.39	0.0456	0.202	1	Pso-NML
RBM26	0.566	6.12	6.47	0.0169	0.122	1	Pso-NML
TMEM245	0.565	5.83	9.59	0.00448	0.0588	1	Pso-NML
SLC7A6OS	0.565	5.16	8.52	0.00694	0.076	1	Pso-NML
R3HCC1L	0.564	4.36	4.87	0.0358	0.179	1	Pso-NML
SMARCE1	0.563	5.18	14.6	0.000684	0.0204	1	Pso-NML
TMX3	0.563	4.79	9.11	0.00544	0.0661	1	Pso-NML
LZIC	0.562	5.12	8.23	0.00782	0.0817	1	Pso-NML
DCAF17	0.562	3.55	3.07	0.0907	0.292	1	Pso-NML
MMS22L	0.562	3.27	5.97	0.0213	0.138	1	Pso-NML
CUL5	0.561	5.12	8.81	0.00616	0.0699	1	Pso-NML
HP1BP3	0.56	7.83	7.97	0.00873	0.0866	1	Pso-NML
NAB1	0.56	2.93	3.54	0.0706	0.255	1	Pso-NML
TRIM24	0.56	4.15	5.4	0.0278	0.155	1	Pso-NML
CCPG1	0.56	5.71	8.9	0.00591	0.0685	1	Pso-NML
MAPK9	0.559	4.35	7.21	0.0122	0.104	1	Pso-NML
IFT80	0.558	3.87	3.49	0.0724	0.257	1	Pso-NML
LST1	0.558	3.21	1.62	0.213	0.458	1	Pso-NML
CDR2	0.558	5.22	4.24	0.0492	0.21	1	Pso-NML
ZNF217	0.558	5.56	3.67	0.0658	0.245	1	Pso-NML
IFI44	0.557	3.71	3.03	0.0927	0.295	1	Pso-NML
MRPL35	0.557	4.32	12.3	0.0016	0.0344	1	Pso-NML
ZFR	0.557	5.81	10.5	0.0031	0.0486	1	Pso-NML
IBTK	0.557	4.38	6.97	0.0135	0.109	1	Pso-NML
C1GALT1	0.557	4.99	7.56	0.0104	0.0948	1	Pso-NML
CCL20	0.556	4.48	1.12	0.299	0.547	1	Pso-NML
IGHMBP2	0.556	2.78	3.08	0.0903	0.291	1	Pso-NML
RALA	0.555	6.71	11.2	0.00239	0.0428	1	Pso-NML
ZNF182	0.555	2.74	2.87	0.102	0.309	1	Pso-NML
MSANTD4	0.555	4.04	5.65	0.0246	0.146	1	Pso-NML
KIN	0.554	5.39	7.87	0.00911	0.088	1	Pso-NML
ABCA5	0.554	3.76	6.8	0.0146	0.114	1	Pso-NML
ZNF638	0.553	6.18	5.38	0.028	0.156	1	Pso-NML
FTX	0.553	6.19	3.66	0.0662	0.246	1	Pso-NML
WASHC2C	0.553	4.71	4.72	0.0386	0.187	1	Pso-NML
UBN1	0.553	5.78	12.1	0.00168	0.0354	1	Pso-NML
GOLGA8B	0.552	5.41	2.48	0.127	0.348	1	Pso-NML
SEPT6	0.551	7.88	6.26	0.0186	0.128	1	Pso-NML
FGFBP3	0.551	2.62	2.64	0.116	0.332	1	Pso-NML
NEMP2	0.55	2.99	1.96	0.173	0.411	1	Pso-NML
MAST4	0.55	4.21	4.64	0.0402	0.19	1	Pso-NML
ARNTL	0.55	5.22	7.95	0.00882	0.0867	1	Pso-NML
BIRC6	0.549	6.23	5.29	0.0293	0.161	1	Pso-NML
AIMP1	0.549	5.85	8.54	0.00687	0.0757	1	Pso-NML
VPS50	0.549	3.87	4.69	0.0392	0.187	1	Pso-NML
TMOD2	0.549	3.9	2.52	0.124	0.344	1	Pso-NML
ZNF276	0.549	4.72	9.58	0.00449	0.0588	1	Pso-NML
GABBR1	0.548	2.93	3.51	0.0718	0.257	1	Pso-NML
SLTM	0.548	7.01	11.5	0.00216	0.0406	1	Pso-NML
UBE2V1	0.548	4.06	3.01	0.0937	0.296	1	Pso-NML
MORC3	0.548	6.28	6.63	0.0157	0.118	1	Pso-NML
NDUFS1	0.547	4.89	9.58	0.0045	0.0588	1	Pso-NML
AL139393.2	0.547	2.47	2.19	0.15	0.38	1	Pso-NML
BIRC2	0.547	5.84	5.23	0.0301	0.162	1	Pso-NML
BBIP1	0.547	4.54	7.89	0.00903	0.0878	1	Pso-NML
SNIP1	0.546	4.48	4.41	0.0451	0.201	1	Pso-NML
MRPL19	0.546	4.9	11.7	0.00198	0.0388	1	Pso-NML
XPC	0.546	5.88	12.1	0.00167	0.0353	1	Pso-NML
RAD50	0.546	3.29	1.86	0.183	0.424	1	Pso-NML
KATNA1	0.546	4.37	9.09	0.00549	0.0661	1	Pso-NML
FAM76B	0.546	5.25	4.43	0.0446	0.2	1	Pso-NML
ZMYM6	0.544	3.54	4.75	0.038	0.185	1	Pso-NML
AC118549.1	0.544	4.66	5.68	0.0244	0.146	1	Pso-NML
PJA2	0.544	6.31	6.6	0.0159	0.119	1	Pso-NML
TEX10	0.544	3.43	5.94	0.0216	0.139	1	Pso-NML
ETS1	0.544	8.6	3.5	0.0721	0.257	1	Pso-NML
FAM117A	0.544	4.76	9.39	0.00484	0.0615	1	Pso-NML
NOL8	0.543	5.44	7.99	0.00867	0.0864	1	Pso-NML
GOLGA1	0.543	3.87	3.43	0.0747	0.263	1	Pso-NML
COX15	0.543	3.26	4.33	0.047	0.206	1	Pso-NML
PUS7L	0.543	5.34	6.77	0.0148	0.114	1	Pso-NML
GSDMB	0.543	2.89	1.92	0.177	0.417	1	Pso-NML
TRIB2	0.542	3.8	4.3	0.0476	0.207	1	Pso-NML
GTPBP10	0.542	3.75	5.93	0.0217	0.139	1	Pso-NML
PRMT3	0.542	2.55	3.34	0.0785	0.27	1	Pso-NML
NAA40	0.542	3.09	4.55	0.042	0.195	1	Pso-NML
RPAP3	0.542	4.85	5.6	0.0252	0.148	1	Pso-NML
HIF1A	0.542	5.75	7.93	0.0089	0.0872	1	Pso-NML
DHX37	0.541	2.78	3.01	0.0938	0.296	1	Pso-NML
DIS3L	0.541	3.47	5.34	0.0285	0.158	1	Pso-NML
CWC22	0.54	5.2	9.45	0.00474	0.0605	1	Pso-NML
KLHL6	0.54	4.47	5.02	0.0333	0.172	1	Pso-NML
UBR7	0.54	3.79	5.02	0.0333	0.172	1	Pso-NML
KIAA0232	0.539	5.23	3.43	0.0747	0.263	1	Pso-NML
FAM20B	0.538	3.7	4.06	0.0539	0.222	1	Pso-NML
DDX60L	0.538	3.83	3.48	0.073	0.259	1	Pso-NML
NCOR2	0.538	4.16	3.87	0.0594	0.234	1	Pso-NML
MIA2	0.538	5.18	8.39	0.00732	0.0782	1	Pso-NML
TNFAIP8L2	0.537	3.4	4.79	0.0373	0.183	1	Pso-NML
GNPDA2	0.537	3.84	5.61	0.0251	0.148	1	Pso-NML
SPATA13	0.537	5.52	9.78	0.00414	0.0568	1	Pso-NML
MNAT1	0.537	3.82	2.27	0.143	0.371	1	Pso-NML
TACO1	0.537	4.14	4.72	0.0386	0.187	1	Pso-NML
S1PR4	0.537	7.39	5.58	0.0255	0.149	1	Pso-NML
CDK11A	0.536	6.21	5.04	0.033	0.171	1	Pso-NML
BRWD3	0.536	4.12	2.39	0.133	0.357	1	Pso-NML
C8orf44	0.536	3.06	3.85	0.06	0.236	1	Pso-NML
SENP1	0.536	3.72	4.65	0.04	0.19	1	Pso-NML
USP14	0.536	6	7.02	0.0132	0.108	1	Pso-NML
PTPRA	0.536	5.94	5.76	0.0234	0.144	1	Pso-NML
LNPEP	0.535	6.33	5.63	0.0249	0.148	1	Pso-NML
SMC5	0.535	6.03	4.01	0.0553	0.224	1	Pso-NML
GIMAP1	0.534	7.85	4.93	0.0349	0.176	1	Pso-NML
RNF20	0.534	4.64	5.75	0.0236	0.144	1	Pso-NML
NAP1L4	0.534	7.69	5.7	0.0241	0.145	1	Pso-NML
ACAD9	0.532	2.45	3.34	0.0783	0.27	1	Pso-NML
SLAIN2	0.532	5.45	5.14	0.0315	0.167	1	Pso-NML
TTC37	0.532	5.4	6.33	0.018	0.126	1	Pso-NML
LARS	0.532	6.17	8.12	0.00821	0.084	1	Pso-NML
UHRF2	0.532	5.4	3.29	0.0804	0.273	1	Pso-NML
EDRF1	0.532	4.45	4.44	0.0444	0.2	1	Pso-NML
APOL1	0.532	2.41	1.53	0.227	0.475	1	Pso-NML
PRR5L	0.531	3.78	4.05	0.0539	0.222	1	Pso-NML
USP10	0.531	5.09	10.2	0.00346	0.052	1	Pso-NML
FAM208A	0.53	5.42	7.33	0.0115	0.101	1	Pso-NML
AC008549.2	0.53	3.1	1.64	0.211	0.456	1	Pso-NML
HAUS4	0.53	2.57	2.03	0.166	0.401	1	Pso-NML
AFG3L2	0.53	4.89	8.5	0.00699	0.0764	1	Pso-NML
SMAD4	0.53	4.76	5.34	0.0286	0.158	1	Pso-NML
VPS13D	0.529	4.42	3.8	0.0615	0.238	1	Pso-NML
CCDC138	0.529	2.31	2.15	0.154	0.386	1	Pso-NML
THAP6	0.529	3.93	5.8	0.023	0.142	1	Pso-NML
CPEB4	0.529	4.18	6.78	0.0147	0.114	1	Pso-NML
MICU1	0.529	4.49	6.21	0.019	0.13	1	Pso-NML
NSF	0.529	4.46	3.22	0.0838	0.279	1	Pso-NML
HDGFL2	0.529	4.72	7.78	0.00948	0.0898	1	Pso-NML
RDH10	0.528	2.45	2.81	0.105	0.314	1	Pso-NML
ANO10	0.527	2.72	3.11	0.089	0.289	1	Pso-NML
ORAOV1	0.527	3.52	5.49	0.0266	0.152	1	Pso-NML
RFFL	0.527	4.74	5.43	0.0273	0.154	1	Pso-NML
SPTLC2	0.526	4.32	5.96	0.0214	0.139	1	Pso-NML
GOLGA4	0.525	7.23	3.97	0.0564	0.227	1	Pso-NML
C12orf4	0.525	2.83	3.06	0.0913	0.293	1	Pso-NML
TMPO	0.525	6.78	4.6	0.0409	0.192	1	Pso-NML
ZZEF1	0.525	5.12	3.72	0.0642	0.243	1	Pso-NML
AAK1	0.524	7.58	8.29	0.00763	0.0801	1	Pso-NML
AC073111.5	0.524	3.71	6.79	0.0146	0.114	1	Pso-NML
VPS36	0.524	5.84	8.28	0.00768	0.0805	1	Pso-NML
TMED8	0.524	3.56	4.69	0.0391	0.187	1	Pso-NML
MFAP1	0.524	5.59	9.96	0.00386	0.0549	1	Pso-NML
MAP2K2	0.524	6.6	4.79	0.0373	0.183	1	Pso-NML
PLEKHA8	0.523	3.78	2.31	0.14	0.367	1	Pso-NML
STAG2	0.523	6.75	7.29	0.0117	0.102	1	Pso-NML
CD81	0.523	6.93	2.5	0.125	0.345	1	Pso-NML
TSPAN14	0.523	6.15	3.3	0.0802	0.273	1	Pso-NML
DLGAP1-AS2	0.523	2.74	1.82	0.189	0.431	1	Pso-NML
MBD2	0.523	6.41	2.9	0.0998	0.307	1	Pso-NML
UBE2M	0.523	6.22	3.6	0.0683	0.25	1	Pso-NML
STX18	0.522	4.08	6.56	0.0162	0.119	1	Pso-NML
KCTD7	0.522	3.88	2.74	0.109	0.322	1	Pso-NML
NUDT2	0.522	4.18	3.31	0.0798	0.272	1	Pso-NML
METTL2A	0.522	3.87	6.58	0.0161	0.119	1	Pso-NML
ARRDC2	0.522	5.29	6.72	0.0151	0.116	1	Pso-NML
PURB	0.521	5.06	3.8	0.0615	0.238	1	Pso-NML
DOCK8	0.521	6.41	9.47	0.00469	0.0601	1	Pso-NML
SMNDC1	0.521	5.67	11	0.00255	0.0439	1	Pso-NML
USP34	0.52	6.67	4.52	0.0426	0.196	1	Pso-NML
TRIP12	0.52	6.23	4.2	0.0502	0.213	1	Pso-NML
USF3	0.52	4.45	5.01	0.0335	0.172	1	Pso-NML
MON2	0.52	4.59	3.54	0.0705	0.255	1	Pso-NML
GPALPP1	0.52	4.32	6.81	0.0145	0.113	1	Pso-NML
SLC27A5	0.52	3.04	2.42	0.131	0.355	1	Pso-NML
PKN2	0.519	5.65	3.44	0.0742	0.262	1	Pso-NML
MYCBP2	0.519	7.21	5.83	0.0227	0.142	1	Pso-NML
SH3KBP1	0.518	6.31	12.1	0.0017	0.0356	1	Pso-NML
GPRASP1	0.517	3.15	1.7	0.203	0.448	1	Pso-NML
TNKS	0.517	4.22	2.89	0.1	0.307	1	Pso-NML
MORN3	0.517	3.27	2.97	0.0963	0.301	1	Pso-NML
HMGCL	0.516	3.84	3.84	0.0603	0.236	1	Pso-NML
DIAPH2	0.516	4.16	3.98	0.0561	0.226	1	Pso-NML
TSC1	0.516	4.04	2.91	0.0992	0.306	1	Pso-NML
EFR3A	0.515	5.06	7.4	0.0112	0.099	1	Pso-NML
ZNF189	0.514	2.52	2	0.168	0.405	1	Pso-NML
C11orf1	0.514	4.11	3.73	0.064	0.243	1	Pso-NML
IL7R	0.513	11.7	2.44	0.13	0.353	1	Pso-NML
RFX3	0.513	3.52	1.9	0.179	0.419	1	Pso-NML
SGMS1	0.513	4.13	3.3	0.0801	0.273	1	Pso-NML
RELL1	0.512	3.41	1.85	0.184	0.426	1	Pso-NML
PIP4P2	0.512	3.06	3.33	0.079	0.271	1	Pso-NML
LRRC23	0.512	3.34	2.67	0.113	0.329	1	Pso-NML
MDM1	0.512	3.72	4.95	0.0344	0.175	1	Pso-NML
APBA2	0.512	2.93	1.7	0.203	0.448	1	Pso-NML
SKA2	0.512	4.56	3.69	0.0652	0.245	1	Pso-NML
AC005332.7	0.512	3.22	2.42	0.132	0.355	1	Pso-NML
TADA1	0.511	2.51	3.17	0.0861	0.284	1	Pso-NML
ZFYVE16	0.511	5.03	3.44	0.0746	0.263	1	Pso-NML
LRCH3	0.51	4.93	5.66	0.0245	0.146	1	Pso-NML
AP001462.1	0.51	2.55	2.98	0.0958	0.3	1	Pso-NML
DNMT3A	0.509	3.6	7.69	0.00987	0.0915	1	Pso-NML
METTL8	0.509	5.05	3.95	0.057	0.228	1	Pso-NML
PALB2	0.509	2.76	2.35	0.137	0.362	1	Pso-NML
ESCO1	0.509	5.95	3.63	0.0672	0.248	1	Pso-NML
TMCC1	0.508	3.33	3.85	0.0601	0.236	1	Pso-NML
PEX2	0.508	4.32	7.7	0.00982	0.0913	1	Pso-NML
TBC1D10C	0.508	5.79	4.47	0.0438	0.198	1	Pso-NML
TMEM218	0.507	2.55	2.26	0.144	0.372	1	Pso-NML
CPSF2	0.507	4.56	5.56	0.0257	0.15	1	Pso-NML
KAT14	0.507	2.38	3.75	0.0631	0.241	1	Pso-NML
NCOA6	0.507	4.33	5.41	0.0276	0.155	1	Pso-NML
CERK	0.507	6.16	5	0.0337	0.173	1	Pso-NML
ZBTB40	0.506	4.18	2.24	0.146	0.375	1	Pso-NML
PARP14	0.506	5.78	4.35	0.0464	0.205	1	Pso-NML
TTC4	0.505	2.76	1.86	0.183	0.424	1	Pso-NML
TET2	0.505	4.2	1.94	0.175	0.414	1	Pso-NML
ARHGAP4	0.505	3.75	4.79	0.0372	0.183	1	Pso-NML
C2CD5	0.505	3.37	2.12	0.157	0.388	1	Pso-NML
STK24	0.505	6.33	5.85	0.0225	0.142	1	Pso-NML
ATMIN	0.505	4.7	7.73	0.00969	0.0906	1	Pso-NML
SPEN	0.504	6.04	2.99	0.0948	0.299	1	Pso-NML
TTC32	0.504	3.35	2.74	0.109	0.322	1	Pso-NML
TTLL3	0.504	3.28	3.67	0.0657	0.245	1	Pso-NML
CEP164	0.504	4.58	9.9	0.00395	0.0553	1	Pso-NML
SLC35E3	0.504	3.91	3.86	0.0597	0.235	1	Pso-NML
ZFP90	0.504	4.68	6.05	0.0204	0.135	1	Pso-NML
POLD4	0.503	4.42	0.902	0.351	0.597	1	Pso-NML
VPS39	0.503	3.48	4.5	0.043	0.197	1	Pso-NML
ZNF737	0.503	3.55	1.68	0.206	0.451	1	Pso-NML
SIRT1	0.502	4.52	2.71	0.111	0.325	1	Pso-NML
MTIF3	0.502	6.2	6.18	0.0192	0.131	1	Pso-NML
NKIRAS1	0.501	2.65	2.93	0.098	0.304	1	Pso-NML
MYL6B	0.501	3.35	2.73	0.11	0.323	1	Pso-NML
TRIM13	0.501	5.32	7.24	0.012	0.103	1	Pso-NML
FARP1	0.501	2.58	0.829	0.371	0.614	1	Pso-NML
PXMP4	0.501	3.1	3.26	0.082	0.276	1	Pso-NML
TMEM30A	0.5	5.26	5.08	0.0324	0.17	1	Pso-NML
PCMTD1	0.5	6.3	6.63	0.0157	0.118	1	Pso-NML
AKT3	0.499	5.82	3.1	0.0896	0.29	1	Pso-NML
LSM11	0.499	2.44	3.2	0.0847	0.281	1	Pso-NML
EIF3B	0.499	5.64	11.6	0.00202	0.0394	1	Pso-NML
DNAJC16	0.498	3.75	5.18	0.0309	0.165	1	Pso-NML
GPX7	0.498	3.18	3.05	0.0921	0.294	1	Pso-NML
LRRC37A2	0.498	2.4	1.52	0.227	0.475	1	Pso-NML
URI1	0.498	6.54	6.48	0.0168	0.122	1	Pso-NML
ATXN7L1	0.497	4.48	3.16	0.0868	0.284	1	Pso-NML
HSDL2	0.497	3.86	4.04	0.0544	0.222	1	Pso-NML
ZNF626	0.497	3.68	2.82	0.104	0.313	1	Pso-NML
ATAD2B	0.496	4.59	2.88	0.101	0.307	1	Pso-NML
TTN-AS1	0.496	3.28	2.04	0.165	0.399	1	Pso-NML
ZNF80	0.496	2.46	0.935	0.342	0.59	1	Pso-NML
CHD8	0.496	5.74	6.45	0.0171	0.122	1	Pso-NML
ADA2	0.496	3.01	2.34	0.138	0.364	1	Pso-NML
RAD21	0.495	7.07	9.67	0.00433	0.0581	1	Pso-NML
DDX59	0.494	3.71	3.95	0.0569	0.228	1	Pso-NML
ZKSCAN1	0.494	5.99	6.06	0.0204	0.135	1	Pso-NML
ZSCAN29	0.494	2.54	1.81	0.189	0.432	1	Pso-NML
AC104532.2	0.494	2.95	2.75	0.109	0.321	1	Pso-NML
SENP6	0.493	5.8	4.92	0.035	0.177	1	Pso-NML
NIN	0.493	5.44	2.88	0.101	0.308	1	Pso-NML
EIF4G3	0.492	3.75	2.27	0.143	0.371	1	Pso-NML
MTIF2	0.492	3.51	3.42	0.0753	0.264	1	Pso-NML
NSA2	0.492	8.14	3.17	0.0861	0.284	1	Pso-NML
FBXL17	0.492	3.21	2.13	0.156	0.388	1	Pso-NML
MAN2A1	0.492	4.89	3.82	0.0609	0.237	1	Pso-NML
MSL3	0.492	6.71	6.88	0.0141	0.112	1	Pso-NML
PARG	0.492	3.91	2.45	0.129	0.352	1	Pso-NML
FNDC3A	0.492	4.83	4.23	0.0494	0.211	1	Pso-NML
UBR1	0.492	4.69	3.35	0.0781	0.27	1	Pso-NML
TGOLN2	0.491	6.93	4.06	0.0538	0.222	1	Pso-NML
SP100	0.491	7.19	5.28	0.0294	0.161	1	Pso-NML
EXOC1	0.491	4.96	6.04	0.0205	0.135	1	Pso-NML
MUT	0.491	3.2	3.79	0.0618	0.239	1	Pso-NML
FGD3	0.491	5.73	7.04	0.0131	0.108	1	Pso-NML
RNASEL	0.49	3.19	3.73	0.0639	0.243	1	Pso-NML
YTHDC1	0.49	7.12	8.02	0.00856	0.0859	1	Pso-NML
HIST1H2AC	0.49	4.24	3.37	0.0772	0.269	1	Pso-NML
TRAF3IP2	0.49	2.58	2.77	0.108	0.319	1	Pso-NML
TRDMT1	0.49	3.01	2.14	0.154	0.387	1	Pso-NML
SFSWAP	0.49	5.83	5.57	0.0256	0.149	1	Pso-NML
SYNRG	0.49	6.47	9.41	0.00481	0.0613	1	Pso-NML
TTC14	0.489	6.64	5.53	0.0261	0.151	1	Pso-NML
CHIC2	0.489	5.42	9.53	0.00459	0.0597	1	Pso-NML
AC116366.3	0.489	2.44	1.8	0.191	0.434	1	Pso-NML
TSIX	0.489	3.16	0.202	0.656	0.833	1	Pso-NML
ZNF37A	0.489	4.96	4.82	0.0368	0.182	1	Pso-NML
JUND	0.489	8.7	1.77	0.194	0.438	1	Pso-NML
ZFP30	0.489	2.94	2.62	0.117	0.334	1	Pso-NML
APOL2	0.489	4.44	3.79	0.062	0.239	1	Pso-NML
FXR1	0.488	6.56	5.53	0.0261	0.151	1	Pso-NML
PCM1	0.488	7.19	5.68	0.0243	0.146	1	Pso-NML
ALKBH3	0.488	3.26	2.95	0.0971	0.302	1	Pso-NML
ATAD1	0.488	5.01	8.68	0.00649	0.0725	1	Pso-NML
ZNF518A	0.488	4.11	5.01	0.0335	0.173	1	Pso-NML
DTD2	0.488	2.29	2.65	0.115	0.33	1	Pso-NML
TMEM260	0.488	3.47	3.35	0.0781	0.27	1	Pso-NML
UBE2O	0.488	4.09	4.94	0.0347	0.176	1	Pso-NML
ANP32B	0.487	8.41	6.53	0.0164	0.12	1	Pso-NML
KLHL42	0.487	3.62	3.64	0.067	0.247	1	Pso-NML
MAPK8IP3	0.487	3.27	2.71	0.111	0.325	1	Pso-NML
CABIN1	0.487	4.43	4.36	0.0462	0.204	1	Pso-NML
PRR5	0.487	3.58	2.65	0.115	0.33	1	Pso-NML
LNPK	0.486	4.07	5.54	0.0259	0.151	1	Pso-NML
RNF169	0.486	5.28	4	0.0554	0.224	1	Pso-NML
ZNF407	0.486	4.11	1.52	0.228	0.476	1	Pso-NML
CACYBP	0.485	7	6.62	0.0158	0.118	1	Pso-NML
CDC40	0.485	6.23	11.5	0.00209	0.0404	1	Pso-NML
RIC3	0.485	3.92	1.38	0.251	0.502	1	Pso-NML
AC137767.1	0.485	2.54	1.46	0.238	0.486	1	Pso-NML
SEPSECS	0.484	2.29	1.84	0.186	0.429	1	Pso-NML
GIT1	0.484	4.1	4.75	0.038	0.185	1	Pso-NML
BTBD2	0.484	2.85	2.51	0.124	0.345	1	Pso-NML
CD2AP	0.483	4.85	4	0.0556	0.225	1	Pso-NML
CARS2	0.483	4.26	5.24	0.03	0.162	1	Pso-NML
ZNF764	0.483	3.54	4.46	0.0439	0.198	1	Pso-NML
BRWD1	0.483	6.07	2.74	0.109	0.322	1	Pso-NML
ROCK2	0.482	5.11	3.03	0.0929	0.295	1	Pso-NML
RPS10	0.482	11.3	1.14	0.294	0.542	1	Pso-NML
SMARCD1	0.482	5.39	6.61	0.0159	0.118	1	Pso-NML
PTBP2	0.481	3.87	2.1	0.159	0.391	1	Pso-NML
CDV3	0.481	7.52	4.83	0.0366	0.181	1	Pso-NML
SMIM20	0.481	3.75	2.87	0.102	0.309	1	Pso-NML
CDK13	0.481	6.42	4.91	0.0351	0.177	1	Pso-NML
ELP3	0.481	3.33	4.26	0.0487	0.209	1	Pso-NML
DICER1	0.481	5.19	4.02	0.055	0.224	1	Pso-NML
SCML1	0.48	3.5	3.32	0.0792	0.271	1	Pso-NML
IKBKB	0.48	5.24	4.49	0.0433	0.197	1	Pso-NML
NCAPD3	0.48	4.18	5.47	0.0269	0.153	1	Pso-NML
SOS1	0.479	6.22	1.92	0.177	0.417	1	Pso-NML
CAPN7	0.479	5.67	3.03	0.0932	0.295	1	Pso-NML
AIFM1	0.479	4.07	5.8	0.023	0.142	1	Pso-NML
PTAR1	0.479	5.11	4.64	0.0401	0.19	1	Pso-NML
KIZ	0.479	4.33	6.63	0.0157	0.118	1	Pso-NML
ZNF569	0.479	3.47	4.62	0.0405	0.191	1	Pso-NML
mm10---Rps20	0.479	2.11	0.279	0.602	0.794	1	Pso-NML
NAF1	0.478	3.53	2.73	0.11	0.323	1	Pso-NML
THOC5	0.478	3.7	8.75	0.00631	0.0711	1	Pso-NML
ARL4C	0.477	8.95	4.45	0.0442	0.199	1	Pso-NML
PLIN2	0.477	6.56	7.76	0.00958	0.0902	1	Pso-NML
CAMSAP1	0.477	4.12	3.73	0.0638	0.243	1	Pso-NML
DDX17	0.477	8.03	6.48	0.0168	0.122	1	Pso-NML
RUNX1	0.477	4.74	3.36	0.0777	0.27	1	Pso-NML
PRKDC	0.476	6.53	4.35	0.0465	0.205	1	Pso-NML
NCBP1	0.476	3.87	5.8	0.023	0.142	1	Pso-NML
ZDHHC20	0.476	4.91	4.01	0.0551	0.224	1	Pso-NML
UBE2H	0.475	5.33	4.81	0.0369	0.182	1	Pso-NML
RXYLT1	0.475	3.52	4.62	0.0406	0.191	1	Pso-NML
SNUPN	0.475	4.16	5.19	0.0307	0.164	1	Pso-NML
CBX4	0.475	4.28	4.71	0.0388	0.187	1	Pso-NML
MEF2A	0.474	4.33	3.87	0.0592	0.234	1	Pso-NML
ECHDC2	0.473	3.69	4.5	0.043	0.197	1	Pso-NML
WRN	0.473	3.98	3.33	0.0787	0.271	1	Pso-NML
MSH3	0.471	3.83	3.28	0.0809	0.274	1	Pso-NML
ZNF800	0.471	5.94	4.48	0.0435	0.198	1	Pso-NML
ZNF22	0.471	5.46	4.79	0.0374	0.183	1	Pso-NML
SMIM8	0.47	3.89	3.45	0.0739	0.261	1	Pso-NML
ZNF506	0.47	5.03	4.35	0.0465	0.205	1	Pso-NML
HPS3	0.469	3.89	5.13	0.0316	0.167	1	Pso-NML
YEATS2	0.469	3.91	3.06	0.0916	0.293	1	Pso-NML
SMARCA5	0.469	6.75	4.47	0.0437	0.198	1	Pso-NML
CTSC	0.469	5.41	5.74	0.0236	0.144	1	Pso-NML
HCFC2	0.469	3.49	2.18	0.151	0.382	1	Pso-NML
CKAP2	0.469	4.66	4.75	0.038	0.185	1	Pso-NML
REXO1	0.469	4.21	4.1	0.0526	0.219	1	Pso-NML
PPP1R21	0.468	3.99	4.52	0.0427	0.196	1	Pso-NML
AP1AR	0.468	4.59	3.25	0.0825	0.277	1	Pso-NML
PWWP2A	0.468	5.16	4.54	0.0422	0.195	1	Pso-NML
HABP4	0.468	4.96	4.43	0.0445	0.2	1	Pso-NML
SNTA1	0.468	3.82	2.25	0.145	0.373	1	Pso-NML
HSPBAP1	0.467	3.5	2.14	0.155	0.387	1	Pso-NML
AC139887.2	0.467	3.56	1.64	0.211	0.456	1	Pso-NML
NCOA7	0.467	6.38	6.99	0.0134	0.108	1	Pso-NML
EEF1AKMT1	0.467	2.84	2.28	0.143	0.37	1	Pso-NML
LMBRD2	0.466	3.31	2.05	0.164	0.398	1	Pso-NML
PHF10	0.466	6.03	4.46	0.0439	0.198	1	Pso-NML
MLLT3	0.466	5.05	5.86	0.0223	0.142	1	Pso-NML
C9orf85	0.466	4.08	4.39	0.0455	0.202	1	Pso-NML
CHURC1	0.466	7.18	6.05	0.0205	0.135	1	Pso-NML
CCP110	0.466	4.18	4.42	0.0448	0.2	1	Pso-NML
ADNP	0.466	5.25	3.86	0.0596	0.235	1	Pso-NML
CLCC1	0.464	3.69	3.03	0.093	0.295	1	Pso-NML
TBCE	0.464	4.05	4.38	0.0458	0.203	1	Pso-NML
RAPGEF1	0.464	5.09	5.37	0.0282	0.156	1	Pso-NML
CDK5R1	0.464	2.95	0.733	0.399	0.64	1	Pso-NML
SUGP2	0.464	5.47	3.02	0.0933	0.296	1	Pso-NML
DYRK1B	0.464	2.75	2.82	0.105	0.313	1	Pso-NML
OSBPL9	0.463	4.41	7.18	0.0123	0.105	1	Pso-NML
NPEPPS	0.463	5.49	3.95	0.0569	0.228	1	Pso-NML
ZBTB14	0.463	3.89	4.77	0.0377	0.184	1	Pso-NML
TOP1	0.463	6.91	5.09	0.0323	0.17	1	Pso-NML
MORC2-AS1	0.463	2.62	2.79	0.106	0.316	1	Pso-NML
PRRC2C	0.462	8.58	5.66	0.0245	0.146	1	Pso-NML
IQSEC1	0.462	4.53	4.77	0.0377	0.184	1	Pso-NML
TMEM161B	0.462	4.11	4.85	0.0362	0.18	1	Pso-NML
ATE1	0.462	4.74	4.17	0.0509	0.214	1	Pso-NML
STX2	0.462	4.84	3.89	0.0588	0.233	1	Pso-NML
CD28	0.461	6.26	3.9	0.0585	0.232	1	Pso-NML
CMTR1	0.461	3.53	2.71	0.111	0.325	1	Pso-NML
ATRX	0.461	7.52	4.25	0.0488	0.209	1	Pso-NML
PSIP1	0.461	7.46	6.47	0.0169	0.122	1	Pso-NML
XPA	0.461	5.63	6.67	0.0154	0.118	1	Pso-NML
ZMYM5	0.461	5.16	5.75	0.0236	0.144	1	Pso-NML
SLC12A6	0.461	4.03	2.7	0.112	0.326	1	Pso-NML
NRDC	0.46	6.4	5.87	0.0222	0.141	1	Pso-NML
ATP6V1E2	0.46	2.59	1.28	0.268	0.517	1	Pso-NML
NXPE3	0.46	4.36	5.87	0.0222	0.141	1	Pso-NML
GRK2	0.46	6.01	4.85	0.0362	0.18	1	Pso-NML
ZNF641	0.46	2.69	2.62	0.117	0.334	1	Pso-NML
ATXN7.1	0.459	3.01	3.09	0.0897	0.29	1	Pso-NML
HIVEP2	0.459	5.46	3.35	0.0779	0.27	1	Pso-NML
ZNF92	0.459	4.37	3.5	0.0719	0.257	1	Pso-NML
THAP12	0.459	5.34	3.8	0.0617	0.239	1	Pso-NML
YY1	0.459	7.52	7.1	0.0127	0.107	1	Pso-NML
DAPK2	0.459	3.39	1.72	0.201	0.445	1	Pso-NML
ZNF785	0.459	3.35	1.56	0.223	0.47	1	Pso-NML
MR1	0.458	4.11	3.38	0.0769	0.268	1	Pso-NML
DNAJC21	0.458	6.67	3.52	0.0712	0.256	1	Pso-NML
BTN3A3	0.458	4.06	3.34	0.0787	0.271	1	Pso-NML
ABCF1	0.458	6.44	7.89	0.00905	0.0878	1	Pso-NML
FAM120B	0.458	3.42	3.07	0.0907	0.292	1	Pso-NML
CCDC92	0.458	4.25	6.54	0.0163	0.12	1	Pso-NML
EXOC5	0.458	4.88	5.15	0.0314	0.166	1	Pso-NML
HDHD2	0.458	2.66	2.39	0.134	0.358	1	Pso-NML
AC245297.3	0.457	6.69	5.17	0.031	0.165	1	Pso-NML
LCLAT1	0.457	2.73	1.97	0.171	0.409	1	Pso-NML
CCDC88A	0.457	4.14	2.77	0.108	0.319	1	Pso-NML
INO80D	0.457	5.12	4.21	0.0499	0.212	1	Pso-NML
ZFAND4	0.457	2.65	1.9	0.179	0.419	1	Pso-NML
SAV1	0.457	3.47	3.17	0.0863	0.284	1	Pso-NML
GOSR1	0.457	5.35	7.51	0.0106	0.0958	1	Pso-NML
ZNF91	0.457	5.85	3.24	0.0828	0.277	1	Pso-NML
TGFBR2	0.456	6.31	3.22	0.0836	0.279	1	Pso-NML
MSMO1	0.456	4.45	7.33	0.0115	0.101	1	Pso-NML
RBM28	0.456	5.23	4.43	0.0446	0.2	1	Pso-NML
YPEL3	0.456	7.19	6.23	0.0189	0.129	1	Pso-NML
TBCD	0.456	3.95	2.91	0.0993	0.306	1	Pso-NML
DIDO1	0.456	5.37	3.5	0.072	0.257	1	Pso-NML
DMWD	0.456	2.48	2.5	0.125	0.345	1	Pso-NML
ZMYM1	0.455	3.5	3.24	0.0827	0.277	1	Pso-NML
GIN1	0.455	3.15	3.1	0.0894	0.29	1	Pso-NML
PURA	0.455	6.69	4.13	0.0518	0.217	1	Pso-NML
ZNF621	0.454	3.15	1.83	0.187	0.43	1	Pso-NML
IRF1	0.454	6.81	9.22	0.0052	0.0642	1	Pso-NML
MINDY3	0.454	2.93	3.3	0.0801	0.273	1	Pso-NML
YPEL2	0.454	5.85	4.33	0.0469	0.206	1	Pso-NML
TASP1	0.454	2.78	2.01	0.167	0.403	1	Pso-NML
GMEB1	0.453	3.85	3.74	0.0633	0.242	1	Pso-NML
LYST	0.453	5.03	2.89	0.1	0.307	1	Pso-NML
RETREG1	0.453	5.27	4.57	0.0417	0.194	1	Pso-NML
CPLANE1	0.453	3.17	1.12	0.299	0.546	1	Pso-NML
UBE2R2	0.453	5.83	6.62	0.0158	0.118	1	Pso-NML
ADSS	0.452	6.39	5.17	0.0311	0.166	1	Pso-NML
SPATA5	0.452	3.41	2.37	0.135	0.36	1	Pso-NML
AGA	0.452	3.61	3.69	0.0653	0.245	1	Pso-NML
HECTD4	0.452	4.17	1.95	0.174	0.412	1	Pso-NML
CTBS	0.451	4.83	4.53	0.0424	0.195	1	Pso-NML
KLHL2	0.451	3.92	4.05	0.0541	0.222	1	Pso-NML
WBP4	0.451	5.1	3.67	0.0658	0.245	1	Pso-NML
LENG8-AS1	0.451	2.84	2.42	0.131	0.355	1	Pso-NML
ZNF644	0.45	5.81	5.86	0.0224	0.142	1	Pso-NML
CRCP	0.45	5.09	5.09	0.0322	0.17	1	Pso-NML
ASH2L	0.45	3.81	5.7	0.0241	0.145	1	Pso-NML
JAK2	0.45	3.42	1.61	0.216	0.461	1	Pso-NML
ZMYND19	0.45	3.63	3.33	0.0788	0.271	1	Pso-NML
LIMA1	0.45	4.59	3.25	0.0822	0.276	1	Pso-NML
JOSD1	0.45	7.06	4.48	0.0434	0.198	1	Pso-NML
CYP20A1	0.449	5.66	4.7	0.0389	0.187	1	Pso-NML
IFT22	0.449	2.37	1.18	0.286	0.533	1	Pso-NML
METTL2B	0.449	4.39	6.13	0.0198	0.133	1	Pso-NML
WASHC5	0.449	2.92	2.51	0.125	0.345	1	Pso-NML
CARNMT1	0.449	3.76	2.83	0.104	0.312	1	Pso-NML
OGA	0.449	6.26	3.87	0.0594	0.234	1	Pso-NML
ATP2B1	0.449	6.22	5.4	0.0278	0.155	1	Pso-NML
SKAP1	0.449	5.82	3.84	0.0602	0.236	1	Pso-NML
SSBP3	0.448	3.38	2.51	0.124	0.345	1	Pso-NML
AP4B1	0.448	3.01	2.86	0.102	0.309	1	Pso-NML
ERLIN2	0.448	2.83	2.34	0.137	0.363	1	Pso-NML
PTPN11	0.448	5.08	3.69	0.0652	0.245	1	Pso-NML
WDR7	0.448	3.19	1.37	0.251	0.502	1	Pso-NML
CLIP4	0.447	4.24	2.65	0.115	0.331	1	Pso-NML
B3GNT2	0.447	4.14	4	0.0553	0.224	1	Pso-NML
ABHD10	0.447	3.01	2.71	0.111	0.325	1	Pso-NML
ERC1	0.447	4.95	1.58	0.219	0.465	1	Pso-NML
RORA	0.447	8.05	4.51	0.0429	0.196	1	Pso-NML
ZNF43	0.447	4.13	3.82	0.0609	0.238	1	Pso-NML
IL1R1	0.446	2.79	1.25	0.273	0.521	1	Pso-NML
DLAT	0.446	3.2	3.56	0.0698	0.254	1	Pso-NML
PPP4R3A	0.446	6.36	5.42	0.0275	0.155	1	Pso-NML
PDXDC1	0.446	5.44	2.86	0.102	0.309	1	Pso-NML
DHX8	0.446	4.73	5.34	0.0286	0.158	1	Pso-NML
NCK1-DT	0.445	2.97	1.61	0.216	0.461	1	Pso-NML
NIPBL	0.445	6.81	3.17	0.0859	0.283	1	Pso-NML
C11orf54	0.445	3.85	3.2	0.0845	0.281	1	Pso-NML
HERC1	0.445	6.25	3.01	0.0942	0.297	1	Pso-NML
ZNF326	0.444	5.43	3.77	0.0627	0.24	1	Pso-NML
SPAG16	0.444	2.75	2.65	0.115	0.331	1	Pso-NML
SKIL	0.443	6.9	3.43	0.075	0.263	1	Pso-NML
ALPK1	0.443	2.41	1.88	0.182	0.423	1	Pso-NML
IRF2	0.443	6.11	6.66	0.0155	0.118	1	Pso-NML
ARFGEF1	0.443	5.83	3.04	0.0926	0.294	1	Pso-NML
WWP1	0.443	5.71	4.25	0.0488	0.209	1	Pso-NML
ARHGEF12	0.443	2.5	1.32	0.26	0.511	1	Pso-NML
DHRS3	0.441	2.68	1.49	0.233	0.481	1	Pso-NML
HNRNPD	0.441	7.18	6.06	0.0204	0.135	1	Pso-NML
DHX29	0.441	5.43	6.09	0.0201	0.134	1	Pso-NML
CHORDC1	0.441	5.89	9.86	0.00401	0.0559	1	Pso-NML
WDR76	0.441	3.79	5.35	0.0285	0.158	1	Pso-NML
MYO5A	0.441	4.29	2.89	0.101	0.307	1	Pso-NML
SLC2A4RG	0.441	5.22	3.06	0.0916	0.293	1	Pso-NML
PLEKHM2	0.44	4.34	5.4	0.0277	0.155	1	Pso-NML
SPICE1	0.44	3.92	2.63	0.116	0.333	1	Pso-NML
UBA6-AS1	0.44	2.46	2.32	0.139	0.365	1	Pso-NML
SP2	0.44	3.07	3.32	0.0795	0.271	1	Pso-NML
MAL	0.439	5.66	2.68	0.113	0.328	1	Pso-NML
ZNF736	0.439	3.12	1.8	0.191	0.434	1	Pso-NML
FAM200A	0.439	3.35	3.21	0.084	0.28	1	Pso-NML
THAP5	0.439	5.31	6.33	0.018	0.126	1	Pso-NML
RRM1	0.439	4.26	5.6	0.0253	0.148	1	Pso-NML
METTL25	0.439	2.77	2.08	0.161	0.394	1	Pso-NML
COQ5	0.439	3.16	1.95	0.174	0.412	1	Pso-NML
TAF1B	0.438	4.1	2.66	0.115	0.33	1	Pso-NML
ZDBF2	0.438	3.77	1.52	0.227	0.475	1	Pso-NML
DNAJC24	0.438	3.99	2.78	0.107	0.318	1	Pso-NML
DYNC1LI1	0.437	5.43	5.32	0.0289	0.159	1	Pso-NML
ATP6V1A	0.437	3.59	3.35	0.0782	0.27	1	Pso-NML
DNAJC13	0.437	3.95	2.37	0.135	0.36	1	Pso-NML
TLN1	0.437	7.17	5.29	0.0293	0.161	1	Pso-NML
SNW1	0.437	6.46	7.88	0.0091	0.088	1	Pso-NML
GSPT1	0.437	7.33	7.27	0.0119	0.103	1	Pso-NML
FAM192A	0.437	4.62	6.2	0.0191	0.13	1	Pso-NML
EID2B	0.437	3.44	2.83	0.104	0.312	1	Pso-NML
CD46	0.436	6.76	4.23	0.0494	0.211	1	Pso-NML
CLINT1	0.436	6.13	5.06	0.0327	0.171	1	Pso-NML
TMEM140	0.436	4.43	3.47	0.0731	0.259	1	Pso-NML
IDE	0.436	3.49	2.27	0.143	0.371	1	Pso-NML
DNAJC10	0.435	4.49	3.77	0.0625	0.24	1	Pso-NML
MANEA	0.435	3.08	1.74	0.198	0.441	1	Pso-NML
AUTS2	0.435	5.12	1.97	0.171	0.409	1	Pso-NML
POLL	0.435	3.21	3.18	0.0856	0.283	1	Pso-NML
TRPM7	0.435	5.46	3.14	0.0877	0.286	1	Pso-NML
TAF1	0.434	4.74	2.74	0.109	0.322	1	Pso-NML
OAS2	0.434	4.47	1.95	0.174	0.412	1	Pso-NML
TAOK3	0.434	6.04	10.1	0.00363	0.0532	1	Pso-NML
MTOR	0.433	3.79	2.32	0.139	0.365	1	Pso-NML
ALG6	0.433	3.16	2.52	0.124	0.344	1	Pso-NML
ANKRD13C	0.433	3.92	3.68	0.0654	0.245	1	Pso-NML
ANKRD36	0.433	5.14	1.99	0.17	0.407	1	Pso-NML
BNIP1	0.433	2.87	2.23	0.147	0.376	1	Pso-NML
ZDHHC17	0.433	3.93	2.49	0.126	0.347	1	Pso-NML
NAXD	0.433	2.91	2.25	0.145	0.374	1	Pso-NML
CD247	0.432	7.37	7.24	0.012	0.103	1	Pso-NML
STK17A	0.432	7.97	5.96	0.0214	0.139	1	Pso-NML
LMTK2	0.432	3.23	2.05	0.164	0.398	1	Pso-NML
NUB1	0.432	6.41	8.91	0.00589	0.0683	1	Pso-NML
DECR1	0.432	5.07	3.79	0.0617	0.239	1	Pso-NML
CSNK2A2	0.432	5.8	3.07	0.0911	0.293	1	Pso-NML
CD96	0.431	7.1	4.92	0.035	0.177	1	Pso-NML
SLC25A28	0.431	4.09	3.28	0.081	0.274	1	Pso-NML
WDR43	0.43	5.42	5.97	0.0212	0.138	1	Pso-NML
LINC00909	0.43	4.62	3.15	0.0871	0.285	1	Pso-NML
SPRTN	0.429	4.54	7.79	0.00943	0.0897	1	Pso-NML
NUDT9	0.429	3.99	3.36	0.0778	0.27	1	Pso-NML
C7orf50	0.429	4.54	2.56	0.121	0.34	1	Pso-NML
ZNF789	0.429	2.67	2.13	0.192	0.435	1	Pso-NML
SIDT2	0.429	3.21	2.18	0.151	0.382	1	Pso-NML
FAM217B	0.429	4.63	5.73	0.0238	0.145	1	Pso-NML
SAFB	0.429	6.14	8.97	0.00575	0.0679	1	Pso-NML
TNFSF14	0.429	4.34	2.53	0.123	0.343	1	Pso-NML
SZT2	0.428	4.04	1.83	0.187	0.43	1	Pso-NML
DENND2D	0.428	5.59	8.93	0.00584	0.0682	1	Pso-NML
TARBP1	0.428	2.74	1.3	0.263	0.513	1	Pso-NML
KLHL9	0.428	3.76	3.28	0.081	0.274	1	Pso-NML
ACIN1	0.428	6.03	3.64	0.0669	0.247	1	Pso-NML
RBL2	0.428	6.08	4.61	0.0409	0.192	1	Pso-NML
METTL14	0.427	4.43	4.32	0.0471	0.206	1	Pso-NML
DGKA	0.427	6.33	3.04	0.0923	0.294	1	Pso-NML
CDK17	0.427	4.94	2.63	0.116	0.332	1	Pso-NML
TMF1	0.426	6.73	5	0.0336	0.173	1	Pso-NML
RIPK1	0.426	4.67	3.76	0.0628	0.24	1	Pso-NML
HAUS6	0.426	4.76	3.65	0.0665	0.247	1	Pso-NML
MBTPS1	0.426	5.72	2.9	0.0999	0.307	1	Pso-NML
SMAD7	0.426	3.71	1.92	0.177	0.417	1	Pso-NML
LDLR	0.426	2.96	1.4	0.246	0.497	1	Pso-NML
mm10---Tpt1	0.426	2.24	0.259	0.615	0.805	1	Pso-NML
ASH1L	0.425	6.87	3.66	0.0662	0.246	1	Pso-NML
MCCC2	0.425	3.52	2.89	0.1	0.307	1	Pso-NML
CCM2	0.425	6.06	6.08	0.0202	0.135	1	Pso-NML
TGS1	0.425	5.55	2.98	0.0955	0.3	1	Pso-NML
DHX40	0.425	4.74	3.65	0.0665	0.247	1	Pso-NML
CD84	0.424	6	2.56	0.121	0.34	1	Pso-NML
NUSAP1	0.424	2.95	1.47	0.235	0.484	1	Pso-NML
ABHD17A	0.424	6.75	2.83	0.104	0.312	1	Pso-NML
CCDC130	0.424	5.06	5.24	0.03	0.162	1	Pso-NML
ACBD6	0.423	5.07	3.55	0.0702	0.254	1	Pso-NML
CHCHD5	0.423	4.68	1.99	0.17	0.407	1	Pso-NML
PBRM1	0.423	5.62	4.46	0.044	0.199	1	Pso-NML
UBA5	0.423	3.98	4.42	0.0449	0.2	1	Pso-NML
C6orf120	0.423	3.77	2.61	0.117	0.334	1	Pso-NML
ZNF267	0.423	5.77	3.11	0.089	0.289	1	Pso-NML
TEFM	0.423	3.94	3.71	0.0644	0.244	1	Pso-NML
BRD9	0.422	6.38	1.82	0.189	0.431	1	Pso-NML
VPS13A	0.422	5.24	2.42	0.131	0.355	1	Pso-NML
EEA1	0.422	4.79	3.45	0.0742	0.261	1	Pso-NML
ESF1	0.422	5.84	5.16	0.0312	0.166	1	Pso-NML
ZNHIT6	0.421	4.81	2.85	0.103	0.31	1	Pso-NML
PPP2R5A	0.421	5.5	6.21	0.019	0.13	1	Pso-NML
CEP70	0.421	2.71	1.4	0.247	0.497	1	Pso-NML
ARL5B	0.421	3.84	1.81	0.189	0.432	1	Pso-NML
DIP2B	0.421	3.6	2.01	0.167	0.403	1	Pso-NML
DENR	0.421	6.11	6.8	0.0146	0.114	1	Pso-NML
SLC25A24	0.42	5.08	4.12	0.0522	0.218	1	Pso-NML
MCUB	0.42	6.54	5.77	0.0233	0.144	1	Pso-NML
ICE1	0.42	5.57	4.09	0.053	0.22	1	Pso-NML
RWDD2A	0.42	2.25	1.44	0.24	0.489	1	Pso-NML
CBL	0.42	5.68	3.09	0.0899	0.29	1	Pso-NML
SMG1	0.42	6.43	2.69	0.112	0.327	1	Pso-NML
ACOT13	0.419	4.86	4.28	0.048	0.207	1	Pso-NML
SUN1	0.419	4.98	5.44	0.0272	0.154	1	Pso-NML
TMEM106B	0.419	5.11	7.88	0.00908	0.0879	1	Pso-NML
CWF19L2	0.419	6.11	4.4	0.0452	0.201	1	Pso-NML
ANO6	0.419	4.54	2.8	0.106	0.315	1	Pso-NML
YBEY	0.419	4.66	1.4	0.247	0.498	1	Pso-NML
AL451085.2	0.418	2.35	1.01	0.324	0.572	1	Pso-NML
HADHA	0.418	6.64	8.9	0.00592	0.0685	1	Pso-NML
UXS1	0.418	5.35	5.77	0.0234	0.144	1	Pso-NML
GOLGB1	0.418	7.55	1.96	0.173	0.411	1	Pso-NML
RUVBL1	0.418	4.77	5.61	0.0251	0.148	1	Pso-NML
TMEM204	0.418	5.4	2.65	0.115	0.331	1	Pso-NML
FLT3LG	0.418	4.25	2.24	0.146	0.375	1	Pso-NML
NSD2	0.417	4.7	2.35	0.137	0.362	1	Pso-NML
SGTB	0.417	5.31	3.92	0.0577	0.23	1	Pso-NML
C12orf43	0.417	3.92	4.3	0.0477	0.207	1	Pso-NML
FLVCR1-DT	0.416	2.34	1.03	0.32	0.568	1	Pso-NML
PGGT1B	0.416	4.45	3.98	0.0559	0.226	1	Pso-NML
NAP1L2	0.416	2.83	1.16	0.292	0.539	1	Pso-NML
SELPLG	0.416	5.7	3.59	0.0688	0.251	1	Pso-NML
PRPF39	0.416	4	1.94	0.175	0.413	1	Pso-NML
PYCARD	0.416	5.07	3.15	0.0871	0.285	1	Pso-NML
THAP3	0.415	3.95	3.73	0.0639	0.243	1	Pso-NML
ZNF891	0.414	3.83	2.8	0.106	0.315	1	Pso-NML
NEDD4	0.414	2.51	1.57	0.22	0.467	1	Pso-NML
MGAT5	0.413	4.89	1.73	0.199	0.442	1	Pso-NML
CCL28	0.413	3.41	1.27	0.27	0.519	1	Pso-NML
TYW1	0.413	3.82	3.29	0.0809	0.274	1	Pso-NML
MSL1	0.413	5.42	4.24	0.049	0.21	1	Pso-NML
RFX1	0.413	4.38	3.47	0.0732	0.259	1	Pso-NML
ETFB	0.413	5.63	2.11	0.157	0.389	1	Pso-NML
SAP30L	0.412	4.55	2.55	0.121	0.34	1	Pso-NML
ZNF184	0.412	3.17	2.78	0.107	0.317	1	Pso-NML
BCAP29	0.412	5.05	4.29	0.0478	0.207	1	Pso-NML
SNRNP35	0.412	4.94	6.7	0.0152	0.117	1	Pso-NML
FBXL20	0.412	4.46	3.28	0.0812	0.274	1	Pso-NML
CD52	0.411	8.47	1.44	0.241	0.49	1	Pso-NML
MRPL30	0.411	3.58	2.37	0.135	0.36	1	Pso-NML
PLCL1	0.411	3.67	1.12	0.299	0.546	1	Pso-NML
CFAP97	0.411	6.35	4.81	0.037	0.182	1	Pso-NML
GTF2H2	0.411	4.31	1.44	0.241	0.49	1	Pso-NML
PTRHD1	0.41	4.66	1.95	0.173	0.411	1	Pso-NML
WRNIP1	0.41	4.07	5.47	0.0269	0.153	1	Pso-NML
KLHDC10	0.41	3.61	3.61	0.0681	0.25	1	Pso-NML
ORAI3	0.41	2.88	1.47	0.236	0.484	1	Pso-NML
HELZ	0.41	5.86	4.01	0.0551	0.224	1	Pso-NML
PHTF2	0.409	4.9	2.55	0.122	0.341	1	Pso-NML
KDM5A	0.409	6.66	3.74	0.0636	0.243	1	Pso-NML
MBNL1	0.408	7.72	4.87	0.0358	0.179	1	Pso-NML
KPNA4	0.408	6.05	4.06	0.0537	0.221	1	Pso-NML
CHIC1	0.408	2.83	1.67	0.207	0.452	1	Pso-NML
ZBTB49	0.407	2.9	1.71	0.201	0.446	1	Pso-NML
NOA1	0.407	4.51	4.4	0.0452	0.201	1	Pso-NML
CTR9	0.407	5.41	4.54	0.0422	0.195	1	Pso-NML
INTS6-AS1	0.407	3.23	1.36	0.254	0.505	1	Pso-NML
RGL4	0.407	3.45	0.794	0.381	0.624	1	Pso-NML
ACBD3	0.406	5.35	3.69	0.0651	0.245	1	Pso-NML
CHML	0.406	3.7	1.35	0.255	0.506	1	Pso-NML
ST3GAL5	0.406	3.78	3.53	0.0709	0.256	1	Pso-NML
KDM3A	0.406	5.02	2.42	0.131	0.355	1	Pso-NML
TAPT1	0.406	4.4	2.45	0.129	0.352	1	Pso-NML
SPEF2	0.406	3.32	1.74	0.198	0.442	1	Pso-NML
TMEM14B	0.406	6.15	3.12	0.0883	0.287	1	Pso-NML
SETX	0.406	6.27	2.15	0.154	0.386	1	Pso-NML
TBC1D22A	0.406	4.91	3.3	0.0802	0.273	1	Pso-NML
RANBP9	0.405	5.04	4.04	0.0543	0.222	1	Pso-NML
RBM48	0.405	4.64	4.05	0.0541	0.222	1	Pso-NML
FNBP4	0.405	7.39	2.4	0.133	0.356	1	Pso-NML
ARMH1	0.404	3.5	0.84	0.367	0.612	1	Pso-NML
ERAP1	0.404	3.73	2.95	0.0969	0.302	1	Pso-NML
CA5B	0.404	4.07	2.16	0.153	0.384	1	Pso-NML
ZBED5	0.404	4.6	3.8	0.0616	0.239	1	Pso-NML
ANAPC7	0.404	4.2	5.53	0.0261	0.151	1	Pso-NML
EIF2AK4	0.404	4.13	3.67	0.0657	0.245	1	Pso-NML
RABEP1	0.404	5.49	3.5	0.072	0.257	1	Pso-NML
SOCS7	0.404	2.86	1.69	0.204	0.449	1	Pso-NML
RHBDD3	0.404	2.47	1.7	0.208	0.452	1	Pso-NML
AGL	0.403	4.43	3.33	0.0787	0.271	1	Pso-NML
MAN1A2	0.403	5.43	4.35	0.0464	0.205	1	Pso-NML
ANKRD17	0.403	5.43	4.04	0.0544	0.222	1	Pso-NML
SPDL1	0.403	2.77	1.63	0.212	0.457	1	Pso-NML
MED18	0.402	3.22	2.37	0.135	0.36	1	Pso-NML
EDEM3	0.402	5.17	2.36	0.136	0.361	1	Pso-NML
CCDC66	0.402	6.65	4.88	0.0356	0.178	1	Pso-NML
PIGG	0.402	3.46	2.2	0.149	0.379	1	Pso-NML
EIF3A	0.402	7.59	4.92	0.035	0.177	1	Pso-NML
XRN2	0.402	7.03	5.88	0.0221	0.141	1	Pso-NML
UBASH3A	0.402	3.3	1.25	0.273	0.521	1	Pso-NML
CAMK4	0.401	7.46	3.18	0.0855	0.283	1	Pso-NML
MIEF2	0.401	2.41	1.53	0.227	0.474	1	Pso-NML
RINL	0.401	4.54	3.67	0.0658	0.245	1	Pso-NML
SOCS5	0.4	3.21	1.37	0.252	0.503	1	Pso-NML
EXOSC9	0.4	4.56	4.93	0.0347	0.176	1	Pso-NML
DOPEY1	0.4	3.42	1.56	0.223	0.47	1	Pso-NML
TMEM87A	0.4	5.71	5.11	0.032	0.169	1	Pso-NML
mm10---Ddx5	0.4	2.29	0.277	0.603	0.795	1	Pso-NML
CENPC	0.399	6.26	2.27	0.143	0.371	1	Pso-NML
CLPTM1L	0.399	5.02	3.7	0.0649	0.245	1	Pso-NML
JPX	0.399	5.88	2.62	0.117	0.334	1	Pso-NML
CDK5RAP2	0.399	4.81	2.64	0.115	0.332	1	Pso-NML
PLEKHO1	0.398	6.94	4.08	0.0531	0.22	1	Pso-NML
LETMD1	0.398	5.17	3.52	0.0714	0.257	1	Pso-NML
RNASET2	0.397	7.72	2.1	0.159	0.391	1	Pso-NML
DMTF1	0.397	5.2	2.4	0.133	0.357	1	Pso-NML
NUP58	0.397	4.66	3.19	0.0852	0.282	1	Pso-NML
CTDSPL2	0.397	5.28	2.72	0.11	0.324	1	Pso-NML
CEP152	0.397	4.57	1.32	0.26	0.511	1	Pso-NML
MIA3	0.396	6.37	3.2	0.0846	0.281	1	Pso-NML
CNOT11	0.396	4.15	4.62	0.0406	0.191	1	Pso-NML
MRS2	0.396	3.69	2.91	0.0993	0.306	1	Pso-NML
HSD17B8	0.396	2.8	1.05	0.315	0.563	1	Pso-NML
INVS	0.396	2.4	0.855	0.363	0.608	1	Pso-NML
AL133453.1	0.396	5.48	1.9	0.18	0.42	1	Pso-NML
TOPBP1	0.395	4.77	2.45	0.129	0.352	1	Pso-NML
NAIP	0.395	3.33	0.517	0.478	0.704	1	Pso-NML
SHLD2	0.395	4.62	5.06	0.0326	0.171	1	Pso-NML
PREPL	0.394	4.53	3.95	0.057	0.228	1	Pso-NML
OXNAD1	0.394	4.82	1.46	0.238	0.486	1	Pso-NML
YIF1A	0.394	4.84	2.61	0.118	0.335	1	Pso-NML
CCDC186	0.394	6.31	3.31	0.08	0.272	1	Pso-NML
LYRM1	0.394	4.2	3.82	0.0607	0.237	1	Pso-NML
SCO1	0.394	4.81	6.46	0.017	0.122	1	Pso-NML
SET	0.393	8.3	5.03	0.0332	0.172	1	Pso-NML
C10orf88	0.393	2.55	1.01	0.323	0.571	1	Pso-NML
FAM98B	0.393	4.67	3.46	0.0735	0.26	1	Pso-NML
ABAT	0.393	2.8	1.61	0.216	0.461	1	Pso-NML
GABARAP	0.393	5.53	0.631	0.434	0.67	1	Pso-NML
TRIM37	0.393	4.13	2.1	0.158	0.39	1	Pso-NML
C2orf49	0.392	5.44	4.48	0.0435	0.198	1	Pso-NML
R3HDM1	0.392	4.7	3.96	0.0565	0.227	1	Pso-NML
TLK1	0.392	6.89	3.51	0.0718	0.257	1	Pso-NML
PPAT	0.392	3.29	1.84	0.186	0.429	1	Pso-NML
KNTC1	0.392	2.95	1.43	0.242	0.491	1	Pso-NML
TSC22D1	0.392	3.8	2.52	0.124	0.344	1	Pso-NML
NPIPB5	0.392	4.76	1.16	0.291	0.539	1	Pso-NML
MRPL58	0.392	4.54	3.21	0.0843	0.28	1	Pso-NML
MAP3K1	0.391	5.59	2.13	0.156	0.388	1	Pso-NML
WASL	0.391	3.87	3.3	0.0804	0.273	1	Pso-NML
RAB11FIP1	0.391	5.51	2.91	0.0991	0.306	1	Pso-NML
WASHC2A	0.391	4.48	4.12	0.0523	0.218	1	Pso-NML
NUTM2B-AS1	0.391	5.95	5.5	0.0265	0.152	1	Pso-NML
SHOC2	0.391	5.67	4.16	0.0511	0.215	1	Pso-NML
RAB11FIP3	0.391	2.57	1.21	0.28	0.527	1	Pso-NML
SYS1	0.391	5.25	3.78	0.0621	0.239	1	Pso-NML
FAF2	0.39	4.39	4.36	0.0462	0.204	1	Pso-NML
AVIL	0.39	3.43	2.4	0.133	0.356	1	Pso-NML
USPL1	0.39	3.29	1.95	0.174	0.412	1	Pso-NML
MIR29B2CHG	0.389	3.77	1.35	0.256	0.507	1	Pso-NML
FBXO48	0.389	3.13	1.69	0.205	0.449	1	Pso-NML
SSR3	0.389	7.42	5.18	0.0308	0.165	1	Pso-NML
MCTS1	0.389	4.98	3.24	0.0829	0.278	1	Pso-NML
UBAC1	0.389	4.72	6.87	0.0141	0.112	1	Pso-NML
CORO1B	0.389	5.92	1.4	0.247	0.497	1	Pso-NML
SIK3	0.389	5.11	2.64	0.116	0.332	1	Pso-NML
AC007952.4	0.389	3.3	0.432	0.517	0.735	1	Pso-NML
CBX1	0.389	5.61	4.07	0.0536	0.221	1	Pso-NML
CACNA1I	0.389	2.25	1	0.325	0.573	1	Pso-NML
REL	0.388	6.24	4.15	0.0514	0.215	1	Pso-NML
HOOK3	0.388	6.05	4.19	0.0505	0.213	1	Pso-NML
DIS3	0.388	5.38	2.97	0.0963	0.301	1	Pso-NML
ASXL1	0.388	6.08	3.15	0.0868	0.284	1	Pso-NML
ZNF528	0.388	2.76	1.11	0.302	0.549	1	Pso-NML
LPIN1	0.387	5.18	4.24	0.0491	0.21	1	Pso-NML
ABHD14A	0.387	3.53	1.77	0.194	0.438	1	Pso-NML
TADA2B	0.387	4.17	2.69	0.112	0.326	1	Pso-NML
ING3	0.387	4.47	6.21	0.019	0.13	1	Pso-NML
CPQ	0.387	3.08	0.989	0.329	0.577	1	Pso-NML
APTX	0.387	4	3.65	0.0667	0.247	1	Pso-NML
FAM45A	0.387	4.67	3.15	0.0868	0.284	1	Pso-NML
SUDS3	0.387	5.9	4.73	0.0384	0.186	1	Pso-NML
SNX6	0.387	7.17	3.1	0.0895	0.29	1	Pso-NML
AC005523.2	0.387	2.74	0.869	0.359	0.604	1	Pso-NML
AHCTF1	0.386	5.25	2.04	0.164	0.399	1	Pso-NML
CXorf57	0.386	2.57	1.17	0.288	0.535	1	Pso-NML
IRAK4	0.386	4.92	4.52	0.0427	0.196	1	Pso-NML
FICD	0.386	2.98	1.43	0.242	0.491	1	Pso-NML
KNOP1	0.386	4.75	2.67	0.113	0.329	1	Pso-NML
FOXK2	0.386	4.19	2.69	0.112	0.327	1	Pso-NML
TFDP2	0.385	3.96	2.08	0.16	0.393	1	Pso-NML
DMXL1	0.385	4.04	1.67	0.207	0.452	1	Pso-NML
FAM102A	0.385	7.13	2.82	0.104	0.312	1	Pso-NML
SUGT1	0.385	5.99	5.37	0.0281	0.156	1	Pso-NML
UBE3A	0.385	5.97	4	0.0555	0.225	1	Pso-NML
NMB	0.385	4.54	0.994	0.327	0.576	1	Pso-NML
NAPB	0.385	2.96	2.55	0.122	0.341	1	Pso-NML
MCAT	0.385	2.81	2.05	0.166	0.401	1	Pso-NML
ENPP4	0.384	2.92	1.58	0.22	0.466	1	Pso-NML
DGKD	0.383	4.06	2.64	0.116	0.332	1	Pso-NML
MBNL3	0.383	2.56	1.53	0.227	0.474	1	Pso-NML
LDHB	0.383	8.56	2.29	0.141	0.369	1	Pso-NML
GTF3C1	0.383	4.23	3.49	0.0723	0.257	1	Pso-NML
DBP	0.383	3.82	1.83	0.187	0.43	1	Pso-NML
HNRNPU	0.382	8.25	3.5	0.0721	0.257	1	Pso-NML
NCL	0.382	8.75	4.31	0.0473	0.206	1	Pso-NML
KDM2A	0.382	6.07	3.65	0.0667	0.247	1	Pso-NML
PDCD11	0.382	4.34	3.42	0.0754	0.264	1	Pso-NML
TMTC3	0.382	3	1.56	0.223	0.47	1	Pso-NML
CENPM	0.382	3.63	1.02	0.321	0.569	1	Pso-NML
FUBP1	0.381	5.51	4.47	0.0436	0.198	1	Pso-NML
CD48	0.381	7.56	2.12	0.157	0.389	1	Pso-NML
KIDINS220	0.381	5.41	1.97	0.172	0.409	1	Pso-NML
SLC25A36	0.381	5.31	3.34	0.0783	0.27	1	Pso-NML
DDX39B	0.381	5.91	1.69	0.204	0.449	1	Pso-NML
ZDHHC21	0.381	2.74	1.25	0.273	0.521	1	Pso-NML
CTCF	0.381	5.94	4.51	0.0429	0.196	1	Pso-NML
EP300	0.381	5.75	2.97	0.0963	0.301	1	Pso-NML
FAM13A	0.38	2.43	1.07	0.31	0.558	1	Pso-NML
ZNF354C	0.38	2.49	0.926	0.344	0.593	1	Pso-NML
SMIM19	0.38	4.88	3.84	0.0601	0.236	1	Pso-NML
WAC-AS1	0.38	4.04	2.67	0.114	0.329	1	Pso-NML
AFTPH	0.379	5.26	3.03	0.093	0.295	1	Pso-NML
INO80	0.379	5.19	2.53	0.123	0.343	1	Pso-NML
KANSL1-AS1	0.379	3.3	0.581	0.452	0.685	1	Pso-NML
SSBP4	0.379	5.25	3.64	0.0667	0.247	1	Pso-NML
KIF1B	0.378	4.01	1.34	0.257	0.508	1	Pso-NML
LRIG2	0.378	3.89	1.7	0.203	0.447	1	Pso-NML
TSTD2	0.378	3.52	2.12	0.156	0.388	1	Pso-NML
ZC3H13	0.378	6.46	4.55	0.042	0.195	1	Pso-NML
POM121	0.377	4.71	3.29	0.0807	0.274	1	Pso-NML
ANKIB1	0.377	5.04	2.3	0.14	0.368	1	Pso-NML
CEP295	0.377	4.24	2.38	0.135	0.359	1	Pso-NML
BLMH	0.377	4.48	3.87	0.0594	0.234	1	Pso-NML
RAD51D	0.377	3.17	1.88	0.182	0.423	1	Pso-NML
RNF213	0.377	8.75	2.43	0.131	0.354	1	Pso-NML
KIAA0319L	0.376	5.54	3	0.0945	0.298	1	Pso-NML
SLC16A1-AS1	0.376	4.55	3.2	0.0848	0.281	1	Pso-NML
BLZF1	0.376	4.02	3.58	0.069	0.252	1	Pso-NML
RANBP2	0.376	6.11	3.16	0.0866	0.284	1	Pso-NML
LRRC58	0.376	5.39	2.1	0.159	0.391	1	Pso-NML
CPEB2	0.376	2.68	1.19	0.285	0.532	1	Pso-NML
TRAF3IP2-AS1	0.376	2.21	1.21	0.281	0.528	1	Pso-NML
ANKRD26	0.376	5.28	1.56	0.222	0.469	1	Pso-NML
BBS4	0.376	2.81	1.59	0.218	0.465	1	Pso-NML
AP1G1	0.376	4.7	2.84	0.103	0.311	1	Pso-NML
AL353194.1	0.376	2.78	1.69	0.204	0.449	1	Pso-NML
ZNF101	0.376	5.37	3.1	0.0893	0.289	1	Pso-NML
TRIOBP	0.376	3.99	2.39	0.134	0.358	1	Pso-NML
RBM22	0.375	5.46	6.69	0.0153	0.117	1	Pso-NML
FKBP14	0.375	2.32	1.16	0.29	0.538	1	Pso-NML
DUS4L	0.375	2.83	1.6	0.217	0.462	1	Pso-NML
TMEM45B	0.375	3.34	1.88	0.181	0.422	1	Pso-NML
BTAF1	0.375	4.67	1.49	0.233	0.481	1	Pso-NML
AC124283.1	0.375	2.5	0.793	0.381	0.624	1	Pso-NML
MFSD1	0.374	3.1	1.79	0.192	0.435	1	Pso-NML
COMMD8	0.374	4.85	2.38	0.134	0.358	1	Pso-NML
PPP1R35	0.374	5.8	2.27	0.143	0.371	1	Pso-NML
C12orf57	0.374	7.71	1.84	0.186	0.429	1	Pso-NML
LIPT1	0.373	3.13	2.06	0.162	0.397	1	Pso-NML
CAST	0.373	7.81	4.17	0.0509	0.214	1	Pso-NML
CEP57L1	0.373	2.79	1.9	0.181	0.422	1	Pso-NML
MTPN	0.373	7.06	2.96	0.0966	0.302	1	Pso-NML
FBXW4	0.373	4.07	3.17	0.0863	0.284	1	Pso-NML
RBBP6	0.373	6.35	4.53	0.0424	0.195	1	Pso-NML
SMG6	0.373	5.39	2.03	0.166	0.4	1	Pso-NML
TMEM184C	0.372	3.18	1.75	0.197	0.44	1	Pso-NML
TAX1BP1	0.372	7.72	5.81	0.0228	0.142	1	Pso-NML
ALG8	0.372	3.52	2.22	0.147	0.377	1	Pso-NML
CCDC43	0.372	3.98	3.67	0.0658	0.245	1	Pso-NML
CCDC47	0.372	5.44	5.67	0.0244	0.146	1	Pso-NML
SLC25A23	0.372	2.88	1.44	0.241	0.491	1	Pso-NML
ZNF234	0.372	3.25	2.14	0.155	0.387	1	Pso-NML
AL031777.3	0.371	3.03	0.68	0.417	0.655	1	Pso-NML
BTN3A2	0.371	6.57	2.41	0.132	0.356	1	Pso-NML
PDK3	0.371	3.32	2.2	0.15	0.38	1	Pso-NML
ZNF275	0.371	2.88	1.89	0.181	0.422	1	Pso-NML
CLEC2B	0.371	6.85	2.08	0.161	0.394	1	Pso-NML
NUCKS1	0.37	7.31	3.8	0.0616	0.239	1	Pso-NML
YIPF5	0.37	5.87	4.05	0.054	0.222	1	Pso-NML
DHX16	0.37	4.55	2.83	0.104	0.312	1	Pso-NML
RBAK	0.37	3.48	1.26	0.271	0.519	1	Pso-NML
OSGIN2	0.369	3.16	1.47	0.235	0.484	1	Pso-NML
TFAM	0.369	5.72	3.5	0.0721	0.257	1	Pso-NML
MTMR6	0.369	5.09	3.1	0.0892	0.289	1	Pso-NML
UBAP1L	0.369	2.22	1.13	0.296	0.543	1	Pso-NML
TADA2A	0.369	3.56	2.16	0.153	0.384	1	Pso-NML
RNF19B	0.368	3.39	1.82	0.188	0.431	1	Pso-NML
RPS8	0.368	12.1	1.45	0.239	0.487	1	Pso-NML
ZBTB11	0.368	5.5	2.13	0.156	0.388	1	Pso-NML
CSPP1	0.368	4.82	2.56	0.121	0.34	1	Pso-NML
ZNF33A	0.368	5.75	2.53	0.123	0.343	1	Pso-NML
ARGLU1	0.368	8.14	3.31	0.0797	0.272	1	Pso-NML
MLH3	0.368	4.33	2.65	0.115	0.33	1	Pso-NML
ZCCHC14	0.368	3.34	0.942	0.34	0.589	1	Pso-NML
FLCN	0.368	3.97	1.51	0.229	0.477	1	Pso-NML
JAK1	0.367	8.31	4.6	0.0409	0.192	1	Pso-NML
PTPRC	0.367	10.5	2.6	0.119	0.336	1	Pso-NML
TRAF3IP1	0.367	3.69	1.9	0.179	0.419	1	Pso-NML
CD47	0.367	6.95	6.56	0.0162	0.119	1	Pso-NML
MRC2	0.367	1.89	0.471	0.498	0.721	1	Pso-NML
ZNF714	0.367	2.93	2.13	0.156	0.388	1	Pso-NML
ITGB3BP	0.366	3.58	1.78	0.194	0.437	1	Pso-NML
POU2F1	0.366	3.92	1.61	0.215	0.461	1	Pso-NML
ATP2C1	0.366	3.81	2.61	0.117	0.334	1	Pso-NML
GPRIN3	0.366	6.33	1.33	0.259	0.509	1	Pso-NML
KIAA2026	0.366	6.08	2.47	0.127	0.349	1	Pso-NML
CBR3	0.366	3.31	1.12	0.3	0.547	1	Pso-NML
PPP1R12B	0.365	3.73	1.49	0.233	0.481	1	Pso-NML
VRK2	0.365	3.04	1.85	0.185	0.427	1	Pso-NML
PLCB2	0.365	2.57	1.16	0.292	0.539	1	Pso-NML
GATAD2B	0.364	5.48	4.06	0.0539	0.222	1	Pso-NML
ATP8B2	0.364	4.39	1.72	0.2	0.444	1	Pso-NML
CHAC2	0.364	3.09	2.04	0.165	0.399	1	Pso-NML
DZIP3	0.364	2.78	0.79	0.382	0.625	1	Pso-NML
NFXL1	0.364	3.83	1.71	0.202	0.446	1	Pso-NML
ZSCAN16-AS1	0.364	4.18	1.59	0.218	0.465	1	Pso-NML
TRG-AS1	0.364	4.16	2.98	0.0957	0.3	1	Pso-NML
FAM3A	0.364	3.84	2.33	0.139	0.365	1	Pso-NML
ATP5MC2	0.364	7.93	1.83	0.187	0.43	1	Pso-NML
GATAD2A	0.364	5.33	4.42	0.0448	0.2	1	Pso-NML
TRMT1L	0.363	3.59	3.14	0.0874	0.285	1	Pso-NML
MAPKBP1	0.363	2.64	1.1	0.303	0.55	1	Pso-NML
TAF15	0.363	6.1	6.06	0.0204	0.135	1	Pso-NML
RBL1	0.363	4.49	3.04	0.0925	0.294	1	Pso-NML
C21orf91	0.363	4.85	3.86	0.0596	0.234	1	Pso-NML
AGFG1	0.362	5.19	2.22	0.148	0.377	1	Pso-NML
C5orf51	0.362	3.79	2.23	0.147	0.377	1	Pso-NML
RRP36	0.362	5.36	1.55	0.223	0.47	1	Pso-NML
PRCP	0.362	3.3	1.66	0.208	0.453	1	Pso-NML
SLC35F2	0.362	3.12	2.07	0.161	0.395	1	Pso-NML
DDX50	0.362	5.65	5.05	0.0329	0.171	1	Pso-NML
DHX38	0.362	5.07	2.98	0.0953	0.299	1	Pso-NML
IFI44L	0.361	3.07	0.256	0.617	0.806	1	Pso-NML
AL591895.1	0.361	2.39	1.02	0.321	0.569	1	Pso-NML
PAXIP1	0.361	3.17	1.73	0.2	0.443	1	Pso-NML
PLAA	0.361	3.61	3.79	0.0618	0.239	1	Pso-NML
IPO8	0.361	3.92	2.11	0.158	0.39	1	Pso-NML
ACSF3	0.361	4.4	1.74	0.197	0.441	1	Pso-NML
GCC2	0.36	8.27	2.38	0.134	0.358	1	Pso-NML
RAD18	0.36	3.67	1.77	0.195	0.438	1	Pso-NML
SWI5	0.36	3.7	1.35	0.255	0.506	1	Pso-NML
PNN	0.36	7.39	3.57	0.0694	0.253	1	Pso-NML
ITPA	0.36	4.81	2.15	0.154	0.386	1	Pso-NML
FAM98C	0.36	4.43	3.23	0.0831	0.278	1	Pso-NML
FOXJ3	0.359	5.36	2.67	0.114	0.329	1	Pso-NML
HLTF	0.359	4.44	1.88	0.181	0.422	1	Pso-NML
SNX24	0.359	2.79	1.47	0.236	0.485	1	Pso-NML
CHM	0.359	4.53	1.75	0.197	0.441	1	Pso-NML
ZNF449	0.359	2.5	1.15	0.293	0.541	1	Pso-NML
TNKS2	0.359	5.66	2.04	0.164	0.399	1	Pso-NML
UTP25	0.358	4.21	2.67	0.114	0.329	1	Pso-NML
MOSPD2	0.358	3.49	2.41	0.132	0.355	1	Pso-NML
RBM3	0.358	6.04	4.6	0.0409	0.192	1	Pso-NML
RGS10	0.358	7.6	2.75	0.108	0.321	1	Pso-NML
BTBD6	0.358	5.09	1.29	0.265	0.515	1	Pso-NML
SPAG9	0.358	6.2	2.4	0.133	0.356	1	Pso-NML
NPEPL1	0.358	2.8	2.38	0.135	0.359	1	Pso-NML
CCDC117	0.358	4.11	2.3	0.141	0.368	1	Pso-NML
UBA7	0.357	2.46	0.64	0.431	0.667	1	Pso-NML
MTHFD2L	0.357	2.71	1.46	0.237	0.485	1	Pso-NML
TRIM52	0.357	5.48	2.64	0.116	0.332	1	Pso-NML
HPS5	0.357	3.64	2.87	0.102	0.309	1	Pso-NML
NORAD	0.357	7.14	1.83	0.187	0.43	1	Pso-NML
ODF2L	0.356	7.11	3.01	0.0939	0.297	1	Pso-NML
RFC1	0.356	6.62	3.42	0.0753	0.264	1	Pso-NML
LCP2	0.356	5.36	5.37	0.0282	0.157	1	Pso-NML
DDX3X	0.356	7.68	1.9	0.179	0.419	1	Pso-NML
PIK3C2A	0.356	4.53	1.5	0.231	0.479	1	Pso-NML
STK38L	0.356	3.4	2.29	0.142	0.37	1	Pso-NML
REC8	0.356	2.35	0.959	0.336	0.585	1	Pso-NML
ELMOD2	0.355	3.82	2.28	0.143	0.371	1	Pso-NML
MTREX	0.355	5	4.54	0.0422	0.195	1	Pso-NML
AC090114.2	0.355	2.82	1.14	0.295	0.543	1	Pso-NML
HSPA4	0.354	5.64	3.35	0.0782	0.27	1	Pso-NML
GEMIN5	0.354	3.15	1.98	0.171	0.408	1	Pso-NML
UPF2	0.354	6.76	2.63	0.117	0.333	1	Pso-NML
MTERF2	0.354	2.88	1.81	0.189	0.432	1	Pso-NML
SPRYD7	0.354	3.54	1.87	0.183	0.424	1	Pso-NML
ADAT1	0.354	3.43	1.81	0.19	0.432	1	Pso-NML
AL021453.1	0.354	2.87	1.46	0.237	0.486	1	Pso-NML
GSK3B	0.353	4.52	2.85	0.103	0.311	1	Pso-NML
BTN2A1	0.353	4.53	3.7	0.0647	0.244	1	Pso-NML
ZBTB44	0.353	5.89	2.81	0.105	0.314	1	Pso-NML
RECQL	0.353	6.36	3.62	0.0674	0.248	1	Pso-NML
PGLS	0.353	6.13	1.95	0.174	0.411	1	Pso-NML
BTBD8	0.352	2.22	0.836	0.368	0.613	1	Pso-NML
DCPS	0.352	3.67	1.27	0.27	0.519	1	Pso-NML
SLK	0.352	5.39	1.35	0.254	0.505	1	Pso-NML
FAM204A	0.352	5.99	4.99	0.0339	0.173	1	Pso-NML
KPNA3	0.352	5.13	5.08	0.0324	0.17	1	Pso-NML
SUPT16H	0.352	6.58	4.27	0.0484	0.209	1	Pso-NML
FANCM	0.352	2.69	0.903	0.35	0.597	1	Pso-NML
SYNJ2BP	0.352	4.24	2.65	0.115	0.33	1	Pso-NML
ZNF652	0.352	5.48	2.54	0.122	0.342	1	Pso-NML
ROCK1	0.352	7.16	4.3	0.0476	0.207	1	Pso-NML
CYTH1	0.351	6.82	3.49	0.0724	0.257	1	Pso-NML
MEI1	0.351	4.38	1.47	0.235	0.484	1	Pso-NML
CCDC30	0.35	2.4	0.893	0.353	0.599	1	Pso-NML
MFN1	0.35	4.15	1.65	0.21	0.454	1	Pso-NML
CASP3	0.35	4.66	2.34	0.137	0.363	1	Pso-NML
STK10	0.35	5.89	4.33	0.0468	0.205	1	Pso-NML
JRKL	0.35	3.94	1.74	0.198	0.441	1	Pso-NML
CLN5	0.35	4.99	2.51	0.125	0.345	1	Pso-NML
DTWD1	0.35	4.51	3.18	0.0856	0.283	1	Pso-NML
LTN1	0.35	5.19	2.11	0.158	0.389	1	Pso-NML
HAUS3	0.349	5.01	2.28	0.143	0.37	1	Pso-NML
HMGA1	0.349	5.31	1.54	0.225	0.472	1	Pso-NML
MAP4K5	0.349	4.29	2.2	0.149	0.379	1	Pso-NML
TSTD1	0.348	6.36	1.46	0.237	0.485	1	Pso-NML
BAZ1B	0.348	6.25	3.27	0.0815	0.275	1	Pso-NML
RRP8	0.348	4.55	3.34	0.0783	0.27	1	Pso-NML
MLLT10	0.348	4.83	4.32	0.0471	0.206	1	Pso-NML
NDUFA12	0.348	7.18	1.39	0.249	0.499	1	Pso-NML
CCNT2	0.347	4.8	2.26	0.144	0.373	1	Pso-NML
ARL6IP5	0.347	7.75	6.73	0.0151	0.116	1	Pso-NML
TMEM128	0.347	3.57	1.69	0.204	0.449	1	Pso-NML
PIGS	0.347	4.05	2.68	0.113	0.328	1	Pso-NML
LINC00649	0.347	4.77	1.44	0.241	0.49	1	Pso-NML
TTC3	0.347	7.03	3.04	0.0925	0.294	1	Pso-NML
JAKMIP1	0.346	2.39	0.311	0.581	0.777	1	Pso-NML
MAN2B2	0.346	3.93	2.33	0.138	0.365	1	Pso-NML
FER	0.346	2.87	0.76	0.391	0.633	1	Pso-NML
FBXW11	0.346	5.22	3.16	0.0863	0.284	1	Pso-NML
GKAP1	0.346	5.16	2.45	0.129	0.352	1	Pso-NML
UHRF1BP1L	0.346	4.15	1.66	0.209	0.453	1	Pso-NML
TERF2	0.346	4.63	1.73	0.199	0.443	1	Pso-NML
ZNF524	0.346	5.49	1.94	0.175	0.414	1	Pso-NML
C1orf131	0.345	5.29	3.83	0.0604	0.236	1	Pso-NML
ZNF451	0.345	5.64	2.33	0.138	0.364	1	Pso-NML
TRIM56	0.345	6.18	1.8	0.191	0.434	1	Pso-NML
PRRC2B	0.345	6.27	1.91	0.178	0.418	1	Pso-NML
CCDC82	0.345	6.22	2.95	0.0973	0.302	1	Pso-NML
TMEM107	0.345	4.37	2.1	0.158	0.39	1	Pso-NML
SUPT6H	0.345	5.46	3.37	0.0773	0.269	1	Pso-NML
CCDC137	0.345	5.04	3.61	0.068	0.25	1	Pso-NML
CCDC93	0.344	5.13	2.21	0.149	0.379	1	Pso-NML
LMBRD1	0.344	4.78	3.22	0.0836	0.279	1	Pso-NML
PNPLA4	0.344	2.3	0.757	0.392	0.634	1	Pso-NML
IMPAD1	0.344	3.94	2.05	0.163	0.398	1	Pso-NML
WHAMM	0.344	5.24	5.48	0.0268	0.153	1	Pso-NML
ATF7IP2	0.344	4.88	3.2	0.0847	0.281	1	Pso-NML
USF2	0.344	6.73	4.48	0.0436	0.198	1	Pso-NML
KLHL22	0.344	2.6	0.892	0.353	0.599	1	Pso-NML
PHC3	0.343	5.66	1.92	0.177	0.417	1	Pso-NML
ZNF518B	0.343	3.95	1.14	0.296	0.543	1	Pso-NML
PANK3	0.343	4.55	1.27	0.269	0.518	1	Pso-NML
RNF170	0.343	3.89	1.84	0.186	0.429	1	Pso-NML
KCTD21-AS1	0.343	2.82	0.83	0.37	0.614	1	Pso-NML
UROS	0.343	4.05	2.3	0.141	0.368	1	Pso-NML
TSPOAP1	0.343	2.38	0.798	0.379	0.623	1	Pso-NML
APPBP2	0.343	4.57	4.07	0.0534	0.221	1	Pso-NML
EID2	0.343	4.6	2.45	0.129	0.352	1	Pso-NML
ARHGEF1	0.343	6.11	3.61	0.0679	0.249	1	Pso-NML
OTUD3	0.342	2.98	1.34	0.257	0.508	1	Pso-NML
PHC2	0.342	3.93	1.82	0.189	0.431	1	Pso-NML
KDM4A	0.342	2.91	1.23	0.277	0.524	1	Pso-NML
USP1	0.342	6.06	4.44	0.0443	0.2	1	Pso-NML
SP3	0.342	5.6	3.73	0.0638	0.243	1	Pso-NML
ZDHHC23	0.342	2.77	0.927	0.344	0.592	1	Pso-NML
NUP153	0.342	4.79	2.36	0.136	0.361	1	Pso-NML
TMOD3	0.342	6.65	3.68	0.0654	0.245	1	Pso-NML
PIK3C3	0.342	4.75	2.67	0.114	0.329	1	Pso-NML
SF3B1	0.341	7.5	4.42	0.0447	0.2	1	Pso-NML
ZNF292	0.341	7.33	1.74	0.198	0.441	1	Pso-NML
ZNF862	0.341	2.68	1.16	0.291	0.538	1	Pso-NML
SMIM10L1	0.341	5.65	3.35	0.078	0.27	1	Pso-NML
SSH2	0.341	5.28	5.43	0.0274	0.154	1	Pso-NML
CDK12	0.341	6.14	2.31	0.14	0.367	1	Pso-NML
THEM4	0.34	6.83	2.95	0.0971	0.302	1	Pso-NML
HEATR5B	0.34	4.14	2.12	0.157	0.388	1	Pso-NML
FAM200B	0.34	4.89	2.3	0.141	0.368	1	Pso-NML
CCHCR1	0.34	2.91	1.72	0.201	0.444	1	Pso-NML
ZNF318	0.34	3.32	1.02	0.322	0.57	1	Pso-NML
TUBGCP3	0.34	3.56	2.95	0.0972	0.302	1	Pso-NML
ZNF397	0.34	4.61	3.62	0.0677	0.249	1	Pso-NML
TAF5L	0.339	3.32	1.75	0.196	0.44	1	Pso-NML
PXK	0.339	3.99	2.82	0.105	0.313	1	Pso-NML
RAD17	0.339	4.33	2.27	0.143	0.371	1	Pso-NML
COL4A3BP	0.339	5.65	2.71	0.111	0.325	1	Pso-NML
FAM172A	0.339	4.4	1.72	0.2	0.444	1	Pso-NML
LINC01003	0.339	3.09	1.19	0.286	0.533	1	Pso-NML
C9orf16	0.339	7.35	1.59	0.218	0.465	1	Pso-NML
WAPL	0.339	6.12	3.52	0.0715	0.257	1	Pso-NML
SSFA2	0.338	3.37	1.2	0.283	0.53	1	Pso-NML
HSF2	0.338	3.97	2.19	0.15	0.381	1	Pso-NML
MIR762HG	0.338	2.46	0.75	0.394	0.636	1	Pso-NML
PHF7	0.337	2.43	0.883	0.355	0.601	1	Pso-NML
PSMD5	0.337	4.02	2.84	0.103	0.311	1	Pso-NML
FBXO34	0.337	5.1	2.38	0.134	0.358	1	Pso-NML
NFAT5	0.337	5.35	1.91	0.178	0.419	1	Pso-NML
RRAS	0.337	3.67	0.82	0.373	0.617	1	Pso-NML
PDE12	0.336	4.51	1.69	0.204	0.449	1	Pso-NML
DEF6	0.336	5.48	4.11	0.0524	0.218	1	Pso-NML
ATP11C	0.336	3.52	1.1	0.304	0.552	1	Pso-NML
ZNF85	0.336	2.69	1.18	0.288	0.535	1	Pso-NML
NBPF15	0.335	4.01	1.15	0.293	0.541	1	Pso-NML
MAP4K4	0.335	5.97	2.25	0.145	0.373	1	Pso-NML
SLC35B4	0.335	2.8	1.66	0.208	0.453	1	Pso-NML
CCNE2	0.335	2.28	0.83	0.37	0.614	1	Pso-NML
ZNFX1	0.335	5.16	2.86	0.102	0.309	1	Pso-NML
DNAJB14	0.334	6.53	3.84	0.0602	0.236	1	Pso-NML
PAXX	0.334	6.13	2.6	0.118	0.336	1	Pso-NML
AASDHPPT	0.334	5.27	3.94	0.0571	0.228	1	Pso-NML
RASGRP1	0.334	7.26	1.97	0.171	0.409	1	Pso-NML
SMCHD1	0.334	8.87	0.973	0.333	0.581	1	Pso-NML
GUF1	0.333	3.34	1.68	0.206	0.451	1	Pso-NML
FAM13B	0.333	5.16	1.88	0.182	0.423	1	Pso-NML
STX7	0.333	4.66	1.88	0.182	0.423	1	Pso-NML
NUFIP1	0.333	3.21	1.43	0.242	0.492	1	Pso-NML
NRDE2	0.333	4.35	3.56	0.0696	0.254	1	Pso-NML
CSK	0.333	5.48	2.91	0.0991	0.306	1	Pso-NML
DYRK1A	0.333	5.29	1.81	0.189	0.432	1	Pso-NML
BTN3A1	0.332	4.63	1.52	0.227	0.475	1	Pso-NML
PNP	0.332	5.12	2.42	0.131	0.355	1	Pso-NML
COG2	0.331	4.49	2.63	0.116	0.332	1	Pso-NML
TRMT61B	0.331	3.3	2.51	0.125	0.345	1	Pso-NML
TMEM42	0.331	3.69	2.36	0.136	0.361	1	Pso-NML
CLOCK	0.331	4.55	1.67	0.207	0.452	1	Pso-NML
NFKB1	0.331	5.6	4.11	0.0523	0.218	1	Pso-NML
AKAP9	0.331	7.83	2.91	0.0994	0.306	1	Pso-NML
ZNF770	0.331	5.38	2.53	0.123	0.343	1	Pso-NML
KIF3B	0.331	4.19	1.57	0.221	0.468	1	Pso-NML
PHF6	0.33	4.58	2.29	0.141	0.369	1	Pso-NML
WASHC4	0.33	5.61	4.49	0.0433	0.197	1	Pso-NML
GART	0.33	4.89	3.84	0.0601	0.236	1	Pso-NML
NBPF12	0.329	3.65	1.02	0.322	0.57	1	Pso-NML
IWS1	0.329	5.5	3.13	0.0878	0.287	1	Pso-NML
STAG1	0.329	5.6	2.44	0.13	0.353	1	Pso-NML
DENND4C	0.329	4.42	1.8	0.191	0.434	1	Pso-NML
ANAPC15	0.329	4.25	1.56	0.222	0.469	1	Pso-NML
TAOK1	0.329	5.73	1.26	0.272	0.521	1	Pso-NML
AKR7A2	0.328	4.97	1.83	0.187	0.43	1	Pso-NML
ARHGAP30	0.328	6.44	5.69	0.0242	0.146	1	Pso-NML
IMMT	0.328	5.77	3.79	0.062	0.239	1	Pso-NML
OCIAD1	0.328	6.6	4.27	0.0484	0.209	1	Pso-NML
EIF4ENIF1	0.328	3.67	1.87	0.182	0.423	1	Pso-NML
CTBP1-DT	0.327	3.9	2.59	0.119	0.337	1	Pso-NML
TRMT11	0.327	4.12	2.1	0.158	0.39	1	Pso-NML
DNAJC2	0.327	5.65	4.08	0.0532	0.22	1	Pso-NML
DMAC1	0.327	5.06	2.35	0.137	0.362	1	Pso-NML
SESN3	0.327	8.45	0.828	0.371	0.614	1	Pso-NML
RUFY2	0.327	4.3	2.22	0.147	0.377	1	Pso-NML
C1RL-AS1	0.327	2.46	0.756	0.392	0.634	1	Pso-NML
ZCCHC8	0.327	5.06	3.67	0.066	0.246	1	Pso-NML
PAFAH1B1	0.327	6.6	4.71	0.0388	0.187	1	Pso-NML
TBCK	0.326	2.83	0.896	0.352	0.599	1	Pso-NML
FMR1	0.326	4.69	1.69	0.205	0.449	1	Pso-NML
CAPRIN1	0.326	5.72	2.99	0.0952	0.299	1	Pso-NML
TMEM251	0.326	3.45	1.58	0.219	0.465	1	Pso-NML
TELO2	0.326	2.87	1.18	0.287	0.534	1	Pso-NML
PARVG	0.326	3.96	2.57	0.121	0.339	1	Pso-NML
HPCAL1	0.325	4.91	2.14	0.155	0.387	1	Pso-NML
MSH2	0.325	3.94	1.69	0.205	0.449	1	Pso-NML
PDS5A	0.325	5.76	2.45	0.129	0.352	1	Pso-NML
DOCK2	0.325	5.23	1.41	0.246	0.496	1	Pso-NML
TIAM2	0.325	2.56	0.746	0.395	0.636	1	Pso-NML
AMIGO2	0.325	2.38	1.14	0.296	0.543	1	Pso-NML
AC008741.2	0.325	3.73	1.82	0.189	0.431	1	Pso-NML
RBCK1	0.325	5.37	1.23	0.277	0.524	1	Pso-NML
ZNF579	0.325	2.76	0.966	0.334	0.583	1	Pso-NML
mm10---Rps24	0.325	2.42	0.128	0.724	0.874	1	Pso-NML
HIST3H2A	0.324	4.17	1.11	0.3	0.547	1	Pso-NML
MZT2A	0.324	7.57	1.86	0.184	0.426	1	Pso-NML
PPID	0.324	5.42	3.96	0.0567	0.228	1	Pso-NML
ZCCHC9	0.324	4.8	2.7	0.112	0.326	1	Pso-NML
RUFY1	0.324	4.88	2.61	0.117	0.334	1	Pso-NML
CEP126	0.324	2.49	0.583	0.452	0.684	1	Pso-NML
CBX5	0.324	5.71	3.69	0.0652	0.245	1	Pso-NML
TMEM8A	0.324	4.3	2.5	0.125	0.345	1	Pso-NML
SLC7A6	0.324	4.29	3.05	0.158	0.389	1	Pso-NML
GNAI2	0.323	7.58	2.48	0.127	0.348	1	Pso-NML
NAP1L5	0.323	2.3	1.39	0.249	0.499	1	Pso-NML
POC5	0.323	3.46	2.43	0.13	0.354	1	Pso-NML
ZNF775	0.323	3	0.948	0.339	0.587	1	Pso-NML
ZCCHC7	0.323	4.76	2.83	0.104	0.312	1	Pso-NML
NEAT1	0.323	11.4	0.639	0.431	0.667	1	Pso-NML
FIBP	0.323	4.84	1.66	0.209	0.453	1	Pso-NML
MBD6	0.323	3.41	2.36	0.229	0.477	1	Pso-NML
DNAJC15	0.323	5.61	0.751	0.394	0.635	1	Pso-NML
LMO7	0.323	4	1.38	0.25	0.5	1	Pso-NML
JAK3	0.323	5.01	2.6	0.118	0.336	1	Pso-NML
BBC3	0.323	4.05	1.22	0.279	0.526	1	Pso-NML
TRIM4	0.322	5.3	3.14	0.0873	0.285	1	Pso-NML
ALKBH4	0.322	3.65	1.63	0.212	0.457	1	Pso-NML
SPTY2D1	0.322	5.35	4.22	0.0494	0.211	1	Pso-NML
GTF2H3	0.322	3.8	2.17	0.152	0.383	1	Pso-NML
LCP1	0.322	8.13	2.16	0.153	0.384	1	Pso-NML
LRPPRC	0.321	5.07	3.06	0.0916	0.293	1	Pso-NML
CFLAR	0.321	7.67	2.56	0.121	0.34	1	Pso-NML
CRBN	0.321	6.55	5.33	0.0288	0.158	1	Pso-NML
SMC1A	0.321	5.97	1.6	0.216	0.462	1	Pso-NML
IRAK1	0.321	4.37	2.13	0.156	0.388	1	Pso-NML
STIM1	0.321	4.68	2.41	0.132	0.355	1	Pso-NML
KLF13	0.321	7.21	2.04	0.164	0.399	1	Pso-NML
MGA	0.321	5.2	1.76	0.196	0.439	1	Pso-NML
AC091271.1	0.321	2.87	0.933	0.342	0.591	1	Pso-NML
ZNF439	0.321	3.42	1.21	0.282	0.528	1	Pso-NML
ZNF83	0.321	4.37	1.6	0.216	0.462	1	Pso-NML
[truncated: 7,475 more rows]

## Sheet: Trm1
gene	logFC	logCPM	F	p_val	p_adj.loc	p_adj.glb	contrast
IL17A	5.5	3.62	32.5	5.31e-06	0.0006	0.791	Pso-NML
CXCL13	5.4	8.41	19.2	0.000171	0.00464	1	Pso-NML
GPR15	4.74	3.13	19.5	0.000158	0.00443	1	Pso-NML
ENTPD1	4.52	6.29	23.9	4.52e-05	0.00199	1	Pso-NML
LINC02384	4.44	2.77	30.8	7.93e-06	0.000705	1	Pso-NML
CPM	4.34	5.55	34.1	3.71e-06	0.000489	0.552	Pso-NML
PALLD	3.94	2.55	17.2	0.000317	0.00679	1	Pso-NML
IL17F	3.94	5.15	12.2	0.00175	0.0198	1	Pso-NML
ANKS1B	3.79	4.51	79.9	2.09e-09	7.63e-06	0.000312	Pso-NML
LRRN3	3.66	5.33	32.5	5.33e-06	0.0006	0.794	Pso-NML
HAVCR2	3.64	4	19.8	0.000143	0.00424	1	Pso-NML
NPDC1	3.58	4.23	23.6	4.94e-05	0.00212	1	Pso-NML
ASPM	3.54	2.37	17.6	0.000277	0.00618	1	Pso-NML
ZBED2	3.51	3.91	29.8	1.01e-05	0.000802	1	Pso-NML
AC099552.1	3.46	2.99	19.1	0.000175	0.00475	1	Pso-NML
LAYN	3.44	5.77	50.9	1.42e-07	6.64e-05	0.0212	Pso-NML
LRP5	3.36	3.09	31.7	6.44e-06	0.000643	0.958	Pso-NML
ARHGEF12	3.35	6.11	40.5	9.79e-07	0.000223	0.146	Pso-NML
ITPRIPL2	3.24	3.07	24.4	3.94e-05	0.0018	1	Pso-NML
AC073335.2	3.2	2.42	24.1	4.32e-05	0.00194	1	Pso-NML
ATP8B4	3.13	3.64	21	0.0001	0.00342	1	Pso-NML
IL26	3.06	5.42	36	2.48e-06	0.000415	0.37	Pso-NML
GNLY	2.98	9.2	8.24	0.00803	0.0523	1	Pso-NML
HOXB7	2.94	2.43	19.4	0.000163	0.00451	1	Pso-NML
SOX4	2.81	5.83	22	7.64e-05	0.00289	1	Pso-NML
TRPS1	2.73	5.11	25.5	2.98e-05	0.00147	1	Pso-NML
GBP5	2.69	5.5	32.2	5.73e-06	0.000617	0.853	Pso-NML
TBCEL	2.64	3.18	5.01	0.034	0.13	1	Pso-NML
BUB1B	2.62	2.67	25.8	2.71e-05	0.00142	1	Pso-NML
DENND6B	2.61	2.66	14.1	0.000878	0.0131	1	Pso-NML
IFNG	2.6	4.18	14	0.000916	0.0134	1	Pso-NML
TK2	2.59	3.3	35.3	2.89e-06	0.000437	0.43	Pso-NML
TMIGD2	2.57	4.73	11.8	0.00201	0.0218	1	Pso-NML
SLC1A4	2.56	8.03	61.6	2.53e-08	2.2e-05	0.00377	Pso-NML
KIF11	2.5	3.37	21.9	7.81e-05	0.00293	1	Pso-NML
FSD1	2.48	3.03	15.6	0.000528	0.00957	1	Pso-NML
ZEB2	2.47	6.22	67.7	1.06e-08	1.38e-05	0.00158	Pso-NML
ZFHX3	2.47	3.54	26.1	2.52e-05	0.00134	1	Pso-NML
UTY	2.42	3.48	3.27	0.0824	0.226	1	Pso-NML
EVC	2.41	2.95	10.7	0.00304	0.0282	1	Pso-NML
TTN	2.4	4.79	7.84	0.00951	0.0581	1	Pso-NML
AC017002.3	2.39	4.09	13.3	0.00116	0.0153	1	Pso-NML
ZC3H12C	2.34	3.14	15.1	0.000624	0.0107	1	Pso-NML
MSC-AS1	2.32	3.19	28.3	1.45e-05	0.00099	1	Pso-NML
F5	2.32	2.52	9.2	0.00542	0.0408	1	Pso-NML
PLAT	2.27	3.11	14	0.000928	0.0134	1	Pso-NML
TRBV28	2.27	4.85	7.4	0.0115	0.0653	1	Pso-NML
TMED8	2.25	5.02	43.2	5.73e-07	0.000165	0.0854	Pso-NML
TOP2A	2.25	2.77	18	0.000251	0.00588	1	Pso-NML
LMCD1	2.22	2.67	9.79	0.00429	0.0355	1	Pso-NML
SLC27A2	2.21	5.95	35.7	2.65e-06	0.000428	0.395	Pso-NML
KIT	2.2	3.73	6.9	0.0143	0.0747	1	Pso-NML
ANK1	2.18	2.77	11	0.00267	0.026	1	Pso-NML
LETM2	2.16	2.74	16	0.000469	0.0088	1	Pso-NML
RYR1	2.14	3.04	17.9	0.000255	0.0059	1	Pso-NML
ZFY	2.14	2.93	2.61	0.119	0.282	1	Pso-NML
CTLA4	2.13	5.81	18.5	0.000212	0.00528	1	Pso-NML
NUSAP1	2.11	5.53	50.8	1.44e-07	6.64e-05	0.0215	Pso-NML
RDH10	2.07	5.36	21.5	8.77e-05	0.00315	1	Pso-NML
CENPF	2.07	4.24	19.7	0.000148	0.00428	1	Pso-NML
CLIC3	2.04	2.84	12.2	0.00176	0.0198	1	Pso-NML
TBC1D31	2.03	3.46	38.2	1.56e-06	0.000302	0.232	Pso-NML
RTP4	2.03	2.83	11.3	0.00238	0.0242	1	Pso-NML
MYL6B	2.01	4.67	21.5	8.68e-05	0.00314	1	Pso-NML
STRIP2	2.01	2.9	7.57	0.0107	0.0628	1	Pso-NML
CENPE	1.99	3.79	28.1	1.51e-05	0.00101	1	Pso-NML
GBP4	1.97	3.95	23.4	5.13e-05	0.00219	1	Pso-NML
ADGRG5	1.97	3.05	11	0.00272	0.0263	1	Pso-NML
GOLIM4	1.96	4.49	14.4	0.000791	0.0122	1	Pso-NML
CCDC152	1.96	2.78	10.2	0.00364	0.0319	1	Pso-NML
BLM	1.92	6.14	46.8	2.95e-07	0.00011	0.0439	Pso-NML
ADGRG1	1.92	6.3	10.6	0.00314	0.029	1	Pso-NML
VDR	1.91	3.85	20	0.000135	0.0041	1	Pso-NML
AC009061.2	1.91	2.86	19.4	0.00016	0.00445	1	Pso-NML
ZDHHC21	1.9	3.78	67.1	1.14e-08	1.38e-05	0.0017	Pso-NML
DAPK2	1.9	5.82	32	6.03e-06	0.000622	0.898	Pso-NML
SLFN12	1.9	3.93	18.7	0.000197	0.00512	1	Pso-NML
PTPRJ	1.89	5.42	24.3	4.06e-05	0.00184	1	Pso-NML
FAM110B	1.89	2.64	3.36	0.0784	0.219	1	Pso-NML
GK	1.88	5.35	22.2	7.15e-05	0.0028	1	Pso-NML
MICAL2	1.87	4.86	40.4	9.88e-07	0.000223	0.147	Pso-NML
LRRC28	1.85	3.96	26.1	2.54e-05	0.00135	1	Pso-NML
FLVCR2	1.85	4.01	23.3	5.38e-05	0.00228	1	Pso-NML
ZBED5-AS1	1.84	2.26	12.9	0.00135	0.017	1	Pso-NML
HELLS	1.83	3.99	25.6	2.91e-05	0.00145	1	Pso-NML
PSD	1.8	3.88	16.4	0.000417	0.00822	1	Pso-NML
CHN1	1.8	5.04	15.8	0.000506	0.00932	1	Pso-NML
PTPN13	1.8	6.91	11.8	0.002	0.0217	1	Pso-NML
CCR5	1.79	4.1	14.8	0.000691	0.0113	1	Pso-NML
LINC02446	1.79	3.66	2.7	0.113	0.274	1	Pso-NML
TRAF3	1.78	4.93	51	1.4e-07	6.64e-05	0.0209	Pso-NML
KDM5D	1.78	3.4	1.92	0.178	0.361	1	Pso-NML
GOLGA8A	1.77	6.64	12.2	0.00176	0.0198	1	Pso-NML
CSF1	1.77	2.83	9.15	0.00555	0.0414	1	Pso-NML
TNFSF13B	1.76	3.43	5.77	0.0237	0.103	1	Pso-NML
DDX3Y	1.76	4.65	1.8	0.191	0.376	1	Pso-NML
RFX7	1.75	4.12	14.4	0.000796	0.0123	1	Pso-NML
KIAA0319L	1.74	7	22	7.52e-05	0.00287	1	Pso-NML
MIR3142HG	1.73	3.67	11.3	0.00238	0.0242	1	Pso-NML
BCAT1	1.73	3.87	10.6	0.00315	0.029	1	Pso-NML
PIK3R3	1.72	2.51	15.3	0.000581	0.0102	1	Pso-NML
NCAPG2	1.72	2.78	11.2	0.00249	0.0249	1	Pso-NML
ZNF282	1.71	5.16	24.6	3.77e-05	0.00174	1	Pso-NML
MTMR2	1.71	3.05	17.1	0.00033	0.00695	1	Pso-NML
C12orf75	1.7	6.03	22.4	6.82e-05	0.00271	1	Pso-NML
MYB	1.7	3.05	12	0.00186	0.0206	1	Pso-NML
HIST1H4H	1.69	2.84	17.6	0.000277	0.00618	1	Pso-NML
MYO7A	1.68	3.57	14.6	0.000743	0.0118	1	Pso-NML
MTIF2	1.65	4.09	34.1	3.78e-06	0.000489	0.563	Pso-NML
DLG3	1.65	3.09	19.5	0.000157	0.00443	1	Pso-NML
LINC02539	1.65	3.97	9.89	0.00413	0.0346	1	Pso-NML
LAG3	1.64	5.74	7.12	0.013	0.0705	1	Pso-NML
TUBGCP5	1.63	3.57	17.6	0.000282	0.00626	1	Pso-NML
FAM50B	1.63	4.26	17.3	0.000308	0.00669	1	Pso-NML
ITGA1	1.63	4.3	7.77	0.00981	0.0592	1	Pso-NML
FAM8A1	1.62	3.7	20	0.000135	0.0041	1	Pso-NML
C9orf139	1.62	3.24	18.6	0.000203	0.00518	1	Pso-NML
TRIB1	1.62	2.88	9.1	0.00566	0.0419	1	Pso-NML
KLF7	1.62	3.66	7.8	0.00968	0.0587	1	Pso-NML
FAM53B	1.61	4.41	32.9	4.95e-06	0.000577	0.736	Pso-NML
SNX19	1.61	3.17	18.1	0.000238	0.00572	1	Pso-NML
PDE3B	1.6	7	25.6	2.89e-05	0.00145	1	Pso-NML
CEBPA	1.6	3.44	12.5	0.00156	0.0187	1	Pso-NML
IKZF4	1.59	3.97	13.6	0.00105	0.0145	1	Pso-NML
KIAA1671	1.59	2.36	4.18	0.0512	0.168	1	Pso-NML
FUCA2	1.58	3.71	34.4	3.54e-06	0.000489	0.527	Pso-NML
GNGT2	1.58	2.91	22.9	5.99e-05	0.00247	1	Pso-NML
MIR4435-2HG	1.58	5.79	11.3	0.00241	0.0243	1	Pso-NML
PDE7B	1.58	3.82	6.21	0.0194	0.0917	1	Pso-NML
GRAMD1B	1.57	5.53	16	0.000471	0.00882	1	Pso-NML
IMPACT	1.57	3.5	14.4	0.000792	0.0122	1	Pso-NML
MXD4	1.56	6.69	46	3.39e-07	0.00011	0.0506	Pso-NML
CD3G	1.56	8.83	46.6	3.06e-07	0.00011	0.0456	Pso-NML
AHI1	1.56	8.02	32.4	5.45e-06	0.0006	0.811	Pso-NML
YPEL2	1.56	6.77	31.3	7.14e-06	0.000686	1	Pso-NML
ZC3H12D	1.56	5.17	29.5	1.08e-05	0.000833	1	Pso-NML
THUMPD2	1.56	3.96	19.9	0.00014	0.00417	1	Pso-NML
CD109	1.56	4.63	14.7	0.000732	0.0117	1	Pso-NML
ITGAL	1.56	5.76	14.3	0.000813	0.0124	1	Pso-NML
LYST	1.55	5.47	24.6	3.72e-05	0.00173	1	Pso-NML
LRP12	1.55	4.34	19.1	0.000179	0.00479	1	Pso-NML
CENPU	1.55	2.61	5.75	0.024	0.104	1	Pso-NML
NUDT7	1.54	2.97	14.7	0.000723	0.0116	1	Pso-NML
FDXR	1.54	3.43	12.3	0.00168	0.0193	1	Pso-NML
HIST1H1E	1.54	6.41	8.47	0.00732	0.0494	1	Pso-NML
MIR181A1HG	1.54	2.69	7.43	0.0113	0.0648	1	Pso-NML
GZMA	1.54	6.54	5.26	0.0302	0.12	1	Pso-NML
GSTZ1	1.53	3.44	18	0.000248	0.00583	1	Pso-NML
LINC00881	1.53	2.43	6.57	0.0165	0.0819	1	Pso-NML
PIF1	1.53	2.52	6.45	0.0174	0.0851	1	Pso-NML
SNX18	1.51	4.09	27.2	1.92e-05	0.00111	1	Pso-NML
RPAP2	1.51	5.51	21.4	9e-05	0.00322	1	Pso-NML
LINC002481	1.51	4.38	20	0.000135	0.0041	1	Pso-NML
ZDBF2	1.51	4.42	13.6	0.00103	0.0144	1	Pso-NML
VANGL1	1.51	3.05	7.68	0.0102	0.0607	1	Pso-NML
GLCCI1	1.5	5.76	34.4	3.52e-06	0.000489	0.524	Pso-NML
PTMS	1.5	7.06	29.2	1.16e-05	0.000869	1	Pso-NML
SPEF2	1.5	4.83	18.6	0.000206	0.0052	1	Pso-NML
INPP5F	1.5	3.43	13.9	0.000932	0.0134	1	Pso-NML
TRAV17	1.5	3.39	2.72	0.111	0.271	1	Pso-NML
FUT8	1.49	4.86	28.6	1.36e-05	0.000957	1	Pso-NML
STAM2	1.49	4.03	16.5	0.000393	0.00789	1	Pso-NML
ETV7	1.49	5.78	10.7	0.00301	0.028	1	Pso-NML
NINJ2	1.49	3.99	9.88	0.00414	0.0347	1	Pso-NML
NQO1	1.49	3.62	7.75	0.00989	0.0594	1	Pso-NML
GALNT2	1.47	5.08	17.3	0.00031	0.0067	1	Pso-NML
DNPH1	1.47	6.28	17.2	0.000318	0.00679	1	Pso-NML
CCDC50	1.47	4.58	10.3	0.00358	0.0316	1	Pso-NML
AL136987.1	1.47	2.59	8.04	0.00875	0.0551	1	Pso-NML
EIF1AY	1.47	4.94	1.21	0.282	0.479	1	Pso-NML
SSH1	1.46	5.51	24.6	3.7e-05	0.00172	1	Pso-NML
SPPL2B	1.46	3.61	18.1	0.000242	0.00576	1	Pso-NML
SMARCAD1	1.46	4.77	17.1	0.000326	0.0069	1	Pso-NML
SLC22A18	1.46	2.7	11.4	0.00231	0.0237	1	Pso-NML
CCDC141	1.46	2.91	4.63	0.041	0.145	1	Pso-NML
RNF144B	1.46	2.72	4.31	0.0479	0.16	1	Pso-NML
MAN1A1	1.45	4.11	22	7.62e-05	0.00289	1	Pso-NML
FAH	1.45	3.26	11.9	0.00193	0.0213	1	Pso-NML
DZIP3	1.45	3.73	9.55	0.00472	0.0376	1	Pso-NML
ITPR1	1.44	5.04	35.5	2.76e-06	0.000437	0.412	Pso-NML
PGAP2	1.44	3.11	17	0.000339	0.00708	1	Pso-NML
ADAT2	1.44	3.3	16.7	0.000375	0.00763	1	Pso-NML
PDGFA	1.44	4.06	13.7	0.001	0.0142	1	Pso-NML
OSGEPL1	1.44	2.58	11.5	0.00226	0.0235	1	Pso-NML
LRRC8D	1.43	4.84	16.7	0.000372	0.00762	1	Pso-NML
SORD	1.43	3.05	14.1	0.000878	0.0131	1	Pso-NML
MRC2	1.43	3.97	10.8	0.00287	0.0271	1	Pso-NML
CKAP2	1.42	5.46	36.4	2.29e-06	0.000403	0.341	Pso-NML
C3orf14	1.42	4.05	15.5	0.000544	0.00966	1	Pso-NML
CCDC125	1.42	2.77	9.71	0.00443	0.0362	1	Pso-NML
MIS18BP1	1.41	7.35	33.1	4.71e-06	0.000563	0.701	Pso-NML
MNAT1	1.41	4.78	32.2	5.8e-06	0.000617	0.863	Pso-NML
GALNT1	1.41	6.16	29	1.22e-05	0.000877	1	Pso-NML
CEP97	1.41	4.09	22.5	6.64e-05	0.00265	1	Pso-NML
SLC4A7	1.41	8.06	19.8	0.000146	0.00426	1	Pso-NML
MSC	1.41	4.84	16.2	0.00044	0.00848	1	Pso-NML
AC147651.4	1.41	3.14	8.6	0.00694	0.048	1	Pso-NML
BRCA1	1.41	2.75	7.42	0.0114	0.0649	1	Pso-NML
ATP10D	1.4	4.24	16.3	0.000426	0.0083	1	Pso-NML
ABLIM1	1.4	5.54	9.77	0.00433	0.0357	1	Pso-NML
CYP4V2	1.4	3.1	8.7	0.00664	0.0469	1	Pso-NML
KLHL42	1.39	4.42	13.8	0.000985	0.014	1	Pso-NML
LRMP	1.39	3.99	9.67	0.00451	0.0365	1	Pso-NML
CDC14B	1.39	3.06	8.4	0.00751	0.0502	1	Pso-NML
CENPW	1.39	2.49	7.73	0.00998	0.0598	1	Pso-NML
AC078846.1	1.39	2.53	6.88	0.0144	0.0749	1	Pso-NML
PIGX	1.37	5.58	36	2.48e-06	0.000415	0.37	Pso-NML
PCED1B	1.37	4.36	21	0.000101	0.00343	1	Pso-NML
NEK1	1.37	5.38	17.2	0.000316	0.00679	1	Pso-NML
HIST1H2BC	1.37	3.53	14	0.000904	0.0133	1	Pso-NML
HIST1H1C	1.37	6.2	13.9	0.000947	0.0136	1	Pso-NML
PYHIN1	1.36	5.81	31.2	7.3e-06	0.000686	1	Pso-NML
FUCA1	1.36	4.52	20.5	0.000116	0.00373	1	Pso-NML
ZMYND8	1.36	5.73	17.9	0.000254	0.00588	1	Pso-NML
NIN	1.36	5.94	16.3	0.00042	0.00826	1	Pso-NML
RELL1	1.36	4.22	14	0.000915	0.0134	1	Pso-NML
SYT11	1.35	5.32	31.3	6.99e-06	0.000684	1	Pso-NML
R3HDM2	1.35	5.75	19.1	0.000179	0.00479	1	Pso-NML
ZSCAN2	1.35	2.77	11.6	0.00213	0.0227	1	Pso-NML
P2RX5	1.35	3.19	10.8	0.00293	0.0275	1	Pso-NML
STON1	1.35	2.99	10.2	0.00369	0.0323	1	Pso-NML
SUMO4	1.34	4.41	13.9	0.000956	0.0137	1	Pso-NML
DPY19L3	1.34	2.51	9.12	0.00561	0.0417	1	Pso-NML
NFE2L3	1.34	2.87	6.77	0.0151	0.0773	1	Pso-NML
ZC2HC1A	1.33	5.06	19.2	0.00017	0.00464	1	Pso-NML
WEE1	1.32	4.64	19.1	0.000178	0.00478	1	Pso-NML
TSC22D1	1.32	4.88	12.6	0.00148	0.0179	1	Pso-NML
NLRC3	1.32	5.99	10.6	0.0032	0.0293	1	Pso-NML
TMEM156	1.32	3.2	4.71	0.0393	0.142	1	Pso-NML
EZH2	1.31	4.84	31.3	7.15e-06	0.000686	1	Pso-NML
MTOR	1.31	3.84	28	1.55e-05	0.00101	1	Pso-NML
AC009948.1	1.31	4.49	19.8	0.000145	0.00426	1	Pso-NML
BICDL1	1.31	5.2	13.2	0.00121	0.0159	1	Pso-NML
INTS8	1.3	4.63	29.2	1.17e-05	0.000869	1	Pso-NML
SLA2	1.3	5.11	14.5	0.000767	0.012	1	Pso-NML
CEP152	1.3	5.86	9.69	0.00448	0.0364	1	Pso-NML
HOXB-AS1	1.3	3.53	8.34	0.00771	0.0511	1	Pso-NML
CARD6	1.3	2.9	6.11	0.0203	0.0943	1	Pso-NML
CCL5	1.3	6.42	1.95	0.175	0.357	1	Pso-NML
WDR11	1.29	4.36	35.4	2.83e-06	0.000437	0.422	Pso-NML
IPP	1.29	3.17	7.91	0.00924	0.0571	1	Pso-NML
TTTY15	1.29	3.97	1.07	0.311	0.508	1	Pso-NML
LAIR2	1.29	3.1	1.01	0.324	0.522	1	Pso-NML
NAP1L4	1.28	8.71	23.2	5.45e-05	0.0023	1	Pso-NML
HDLBP	1.28	7.08	22.7	6.32e-05	0.00256	1	Pso-NML
ACP5	1.28	3.93	6.42	0.0177	0.0859	1	Pso-NML
NOTCH2NL	1.28	2.48	5.72	0.0243	0.105	1	Pso-NML
PXN-AS1	1.28	2.41	5.48	0.0272	0.112	1	Pso-NML
SLC10A7	1.28	2.72	4.35	0.047	0.158	1	Pso-NML
MDM1	1.27	4.58	27.2	1.89e-05	0.00111	1	Pso-NML
SRD5A3	1.27	3.94	15.4	0.000576	0.0101	1	Pso-NML
SH3PXD2A	1.27	4.4	8.35	0.0077	0.0511	1	Pso-NML
CLIC5	1.27	2.71	7.86	0.00945	0.0579	1	Pso-NML
CCDC74A	1.27	2.33	6.06	0.0208	0.0955	1	Pso-NML
ATP6V1A	1.26	4.45	31	7.55e-06	0.000686	1	Pso-NML
MAST4	1.26	5.17	25.1	3.27e-05	0.00158	1	Pso-NML
ARNTL	1.26	6.1	22.3	7.07e-05	0.00279	1	Pso-NML
XYLT1	1.26	4.63	10.5	0.00322	0.0294	1	Pso-NML
SPART	1.26	3.17	4.46	0.0444	0.153	1	Pso-NML
TMX3	1.25	5.37	36.2	2.36e-06	0.000408	0.351	Pso-NML
ACBD5	1.25	5.22	22.6	6.47e-05	0.00261	1	Pso-NML
WASHC5	1.25	3.74	15.6	0.000532	0.00957	1	Pso-NML
AC010969.2	1.25	2.36	12	0.00238	0.0242	1	Pso-NML
HLF	1.25	5.36	7.98	0.00898	0.0562	1	Pso-NML
TMEM268	1.25	2.42	6.76	0.0152	0.0774	1	Pso-NML
AL354733.3	1.25	2.79	5.37	0.0287	0.117	1	Pso-NML
CD96	1.24	8.45	34	3.78e-06	0.000489	0.564	Pso-NML
ZCRB1	1.24	6.49	32.9	4.91e-06	0.000577	0.732	Pso-NML
UHRF1BP1L	1.24	4.86	14.9	0.000668	0.011	1	Pso-NML
MYO5A	1.24	5.02	11.1	0.00263	0.0257	1	Pso-NML
AC036176.1	1.24	3.33	8.95	0.00601	0.0438	1	Pso-NML
SPTBN1	1.24	3.39	2.84	0.104	0.261	1	Pso-NML
SKA2	1.23	5.59	27.7	1.67e-05	0.00102	1	Pso-NML
CPPED1	1.23	4.14	21.3	9.41e-05	0.0033	1	Pso-NML
TFDP2	1.23	4.63	18.9	0.000187	0.00496	1	Pso-NML
ODC1	1.23	5.61	18	0.000251	0.00588	1	Pso-NML
PTCD2	1.23	2.47	7.28	0.0121	0.0673	1	Pso-NML
CD84	1.22	7.47	22.7	6.3e-05	0.00256	1	Pso-NML
MUT	1.22	3.79	19.7	0.000149	0.00428	1	Pso-NML
E2F3	1.22	4.46	13	0.0013	0.0165	1	Pso-NML
IL12RB1	1.22	3.59	12.8	0.0014	0.0173	1	Pso-NML
HLA-DMA	1.22	4.73	8.37	0.00761	0.0506	1	Pso-NML
AC091057.6	1.22	2.69	4.69	0.0398	0.143	1	Pso-NML
POLD3	1.21	5	27.8	1.65e-05	0.00102	1	Pso-NML
PDE4DIP	1.21	5.25	13.2	0.0012	0.0158	1	Pso-NML
GRAMD2B	1.21	2.94	11.9	0.00194	0.0213	1	Pso-NML
AHRR	1.21	4.6	8.62	0.00688	0.0477	1	Pso-NML
NAXD	1.2	3.45	15.1	0.00063	0.0107	1	Pso-NML
CEACAM21	1.2	3.31	12.3	0.00169	0.0195	1	Pso-NML
SCRN3	1.2	2.71	6.96	0.0139	0.0737	1	Pso-NML
ATF7IP	1.19	6.39	19.2	0.00017	0.00464	1	Pso-NML
TAB2	1.19	6.07	16.1	0.00046	0.00873	1	Pso-NML
NEMP2	1.19	3.14	8.65	0.00678	0.0474	1	Pso-NML
TANC2	1.19	4.33	6.87	0.0145	0.0751	1	Pso-NML
EGLN3	1.19	6.93	4.52	0.0431	0.15	1	Pso-NML
CSNK1G3	1.18	5.56	27.9	1.61e-05	0.00102	1	Pso-NML
LDB1	1.18	4.31	13.4	0.00114	0.0151	1	Pso-NML
TRIM66	1.18	3.15	11.4	0.00229	0.0237	1	Pso-NML
F2R	1.18	5.27	9.25	0.00533	0.0403	1	Pso-NML
MYO18A	1.18	3.29	6.85	0.0146	0.0752	1	Pso-NML
AGMAT	1.18	2.63	6.43	0.0176	0.0856	1	Pso-NML
CCDC146	1.18	2.36	3.84	0.0608	0.187	1	Pso-NML
YARS	1.17	5.57	25.6	2.9e-05	0.00145	1	Pso-NML
MDM2	1.17	5.83	15	0.00065	0.0109	1	Pso-NML
PARP15	1.17	3.71	13.5	0.00108	0.0147	1	Pso-NML
ZMIZ1	1.16	4.45	21.2	9.58e-05	0.00334	1	Pso-NML
ZNF507	1.16	4.21	14.3	0.000832	0.0126	1	Pso-NML
AL355472.1	1.16	3.05	9.77	0.00433	0.0357	1	Pso-NML
MYEF2	1.16	3.51	9.26	0.0053	0.0402	1	Pso-NML
FUT10	1.16	2.65	4.38	0.0463	0.157	1	Pso-NML
ORAI3	1.15	3.86	20.9	0.000105	0.00354	1	Pso-NML
CTSH	1.15	6.94	11.2	0.00251	0.025	1	Pso-NML
SEPSECS	1.15	2.77	8.62	0.00688	0.0477	1	Pso-NML
TP53INP1	1.15	5.56	7.77	0.0098	0.0592	1	Pso-NML
MSRB2	1.15	3.14	4.82	0.0373	0.137	1	Pso-NML
C16orf87	1.14	4.89	21.8	7.99e-05	0.00298	1	Pso-NML
SOCS4	1.14	4.95	18.3	0.000223	0.00546	1	Pso-NML
AGPAT5	1.14	4.81	17.2	0.000321	0.00682	1	Pso-NML
GTF3C3	1.14	4.08	14.6	0.00075	0.0118	1	Pso-NML
TNIK	1.14	5.48	12.3	0.00165	0.0192	1	Pso-NML
MTPAP	1.14	3.61	11.4	0.00229	0.0237	1	Pso-NML
VPS13C	1.14	6.89	11.4	0.00233	0.024	1	Pso-NML
AK1	1.14	3.16	8.61	0.00692	0.0479	1	Pso-NML
CD200R1	1.14	5.19	8.53	0.00715	0.0487	1	Pso-NML
DLGAP1-AS2	1.14	2.84	7.71	0.0101	0.0601	1	Pso-NML
CAMKK2	1.13	3.88	15.7	0.000519	0.00943	1	Pso-NML
ANKRD13C	1.13	4.67	14.3	0.000815	0.0124	1	Pso-NML
MGAT4A	1.13	6.89	10.9	0.00278	0.0265	1	Pso-NML
RSPH3	1.13	3.33	4.44	0.0449	0.154	1	Pso-NML
SP140L	1.12	5.64	27.1	1.95e-05	0.00111	1	Pso-NML
METTL8	1.12	5.31	13	0.0013	0.0165	1	Pso-NML
ENOSF1	1.12	3.87	9.41	0.00499	0.0385	1	Pso-NML
TECPR2	1.12	2.9	9.35	0.00512	0.0391	1	Pso-NML
STK39	1.12	3.82	8.79	0.00641	0.0459	1	Pso-NML
PLCXD2	1.12	2.96	7.2	0.0125	0.0689	1	Pso-NML
CRADD	1.12	3.63	6.21	0.0194	0.0917	1	Pso-NML
ITGA4	1.12	3.32	4.74	0.0387	0.141	1	Pso-NML
TST	1.12	2.6	4.1	0.0532	0.172	1	Pso-NML
MPHOSPH9	1.11	4.53	18.5	0.000211	0.00527	1	Pso-NML
SENP1	1.11	4.03	15	0.000651	0.0109	1	Pso-NML
CSGALNACT2	1.11	6.25	15	0.000657	0.011	1	Pso-NML
PHTF2	1.11	6.2	12.9	0.00136	0.017	1	Pso-NML
HDHD2	1.11	2.9	10.5	0.00326	0.0296	1	Pso-NML
SLC38A6	1.11	2.88	10.2	0.00362	0.0318	1	Pso-NML
BTBD2	1.11	3.02	8.43	0.00744	0.0499	1	Pso-NML
BICD1	1.11	3.54	6.7	0.0156	0.0789	1	Pso-NML
FAM118A	1.11	5.94	5.52	0.0267	0.111	1	Pso-NML
ZNF80	1.11	2.52	3.67	0.0665	0.198	1	Pso-NML
ZFAND5	1.1	7.03	30.5	8.56e-06	0.000737	1	Pso-NML
KLHL5	1.1	4.18	18.2	0.000233	0.00562	1	Pso-NML
GBP2	1.1	6.86	16	0.000468	0.0088	1	Pso-NML
DLEU2	1.1	5.22	15.7	0.000517	0.00943	1	Pso-NML
DIP2A	1.1	5.46	14.7	0.000728	0.0117	1	Pso-NML
MAP3K4	1.1	6.04	12.4	0.00159	0.0188	1	Pso-NML
AL096865.1	1.1	4.49	9.84	0.00421	0.035	1	Pso-NML
SLFN12L	1.1	5.38	9.7	0.00445	0.0362	1	Pso-NML
ERCC6	1.1	4.42	7.96	0.00906	0.0564	1	Pso-NML
AC108863.1	1.1	3.66	7.71	0.0101	0.0601	1	Pso-NML
PELI3	1.1	2.33	5.09	0.0327	0.127	1	Pso-NML
KLRC1	1.1	4.74	1.89	0.181	0.364	1	Pso-NML
KLHL2	1.09	4.75	17.5	0.000286	0.00632	1	Pso-NML
LDLRAD4	1.09	5.54	16.7	0.000368	0.00757	1	Pso-NML
APPL2	1.09	4.33	14.1	0.000875	0.0131	1	Pso-NML
FAM160B1	1.09	4.94	13.5	0.00109	0.0148	1	Pso-NML
TEP1	1.09	3.46	11.4	0.00229	0.0237	1	Pso-NML
ZBTB37	1.09	3.74	8.23	0.00809	0.0526	1	Pso-NML
USP48	1.08	5.98	21.3	9.43e-05	0.0033	1	Pso-NML
MARF1	1.08	5.1	18.9	0.000187	0.00496	1	Pso-NML
AC060780.1	1.08	3.96	17.4	0.000301	0.00661	1	Pso-NML
RNF214	1.08	4.34	17	0.000337	0.00707	1	Pso-NML
NPTN	1.08	4.61	12.4	0.00159	0.0188	1	Pso-NML
ARHGAP11A	1.08	3.68	9.04	0.0058	0.0427	1	Pso-NML
DHRS4	1.08	3.62	6	0.0214	0.0973	1	Pso-NML
ZNF594	1.08	2.22	3.59	0.0692	0.202	1	Pso-NML
CBX4	1.07	4.72	20.5	0.000118	0.00374	1	Pso-NML
TRAPPC11	1.07	4.04	17.7	0.000275	0.00617	1	Pso-NML
RRM2B	1.07	4.21	15	0.000648	0.0109	1	Pso-NML
GPATCH11	1.07	5.04	14.1	0.000896	0.0132	1	Pso-NML
OTUD7B	1.07	3.59	14	0.000907	0.0133	1	Pso-NML
TYW5	1.07	4.71	7.53	0.0108	0.0633	1	Pso-NML
ARV1	1.07	3.31	7.22	0.0124	0.0685	1	Pso-NML
JUN	1.07	7.95	6.82	0.0148	0.0761	1	Pso-NML
KIAA0753	1.07	3.12	6.6	0.0163	0.0814	1	Pso-NML
TNFRSF9	1.07	2.24	2.8	0.106	0.264	1	Pso-NML
AC243960.1	1.06	4.83	18.9	0.000189	0.00498	1	Pso-NML
RAP2A	1.06	4.57	18.8	0.000194	0.00506	1	Pso-NML
ARL4C	1.06	9.53	15.7	0.000513	0.00939	1	Pso-NML
SECISBP2L	1.06	5.81	14.5	0.000779	0.0122	1	Pso-NML
TSHZ2	1.06	7.44	13.7	0.00102	0.0144	1	Pso-NML
CENPK	1.06	4.75	13.2	0.0012	0.0158	1	Pso-NML
IQCE	1.06	3.3	12.5	0.00154	0.0186	1	Pso-NML
WDR7	1.06	3.56	8.68	0.00671	0.0472	1	Pso-NML
NPIPB5	1.06	5.3	6.8	0.0149	0.0767	1	Pso-NML
SLC5A3	1.06	7.12	6	0.0214	0.0973	1	Pso-NML
MREG	1.06	3.9	5.97	0.0216	0.0979	1	Pso-NML
LRRC37A2	1.06	3.09	3.43	0.0752	0.213	1	Pso-NML
APBB1IP	1.05	7.22	26.9	2.05e-05	0.00115	1	Pso-NML
CD82	1.05	6.16	15.3	0.000581	0.0102	1	Pso-NML
BPTF	1.05	7.74	13	0.00128	0.0164	1	Pso-NML
HIST1H2BN	1.05	4.13	12.5	0.00153	0.0185	1	Pso-NML
ZNF25	1.05	3.24	9.84	0.00421	0.035	1	Pso-NML
PKD2	1.05	3.22	9.42	0.00497	0.0385	1	Pso-NML
MBD2	1.05	7.39	9.32	0.00518	0.0394	1	Pso-NML
MTX3	1.05	3.72	6.47	0.0173	0.0845	1	Pso-NML
SBK1	1.05	2.51	5.81	0.0234	0.103	1	Pso-NML
RARRES3	1.05	6.19	2.38	0.135	0.306	1	Pso-NML
PTPN22	1.04	7.16	17.3	0.000312	0.00674	1	Pso-NML
CARS	1.04	6.1	16.7	0.000372	0.00762	1	Pso-NML
UVRAG	1.04	4.38	16.5	0.000398	0.00794	1	Pso-NML
AGO4	1.04	4.6	12.9	0.00135	0.017	1	Pso-NML
NSF	1.04	5.03	11.8	0.00202	0.0219	1	Pso-NML
FLCN	1.04	4.35	9.18	0.00549	0.0412	1	Pso-NML
RBM43	1.04	3.95	8.22	0.0081	0.0526	1	Pso-NML
CHML	1.04	4.1	6.53	0.0168	0.083	1	Pso-NML
SLC16A6	1.04	3.43	5.33	0.0291	0.118	1	Pso-NML
AC006369.1	1.04	2.86	3.66	0.0668	0.199	1	Pso-NML
NBPF14	1.04	3.2	3.46	0.0743	0.212	1	Pso-NML
PTPRN2	1.04	3.23	3.11	0.0895	0.237	1	Pso-NML
THAP6	1.03	4.38	21.1	9.97e-05	0.00341	1	Pso-NML
ABI3	1.03	5.16	15.3	0.000592	0.0103	1	Pso-NML
HIVEP1	1.03	5.12	12	0.00184	0.0205	1	Pso-NML
SLC30A9	1.03	4.01	11.3	0.00242	0.0244	1	Pso-NML
ZZEF1	1.03	5.98	11	0.0027	0.0262	1	Pso-NML
MTMR12	1.03	3.93	10.4	0.00344	0.0307	1	Pso-NML
MAL	1.03	5.01	7.3	0.012	0.0671	1	Pso-NML
CDCA7	1.03	5.67	6.74	0.0153	0.078	1	Pso-NML
ICK	1.02	4.17	18.1	0.000239	0.00572	1	Pso-NML
RFFL	1.02	5.4	14.4	0.000806	0.0124	1	Pso-NML
RAPGEF1	1.02	5.74	14.2	0.000859	0.0129	1	Pso-NML
TSPAN14	1.02	6.73	10.6	0.00311	0.0288	1	Pso-NML
SLC35E3	1.02	4.68	10.4	0.00344	0.0307	1	Pso-NML
ZSCAN21	1.02	3	8.54	0.0071	0.0486	1	Pso-NML
SRBD1	1.02	3.52	7.84	0.0095	0.0581	1	Pso-NML
MKL2	1.02	2.83	6.77	0.0151	0.0772	1	Pso-NML
AL031777.3	1.02	3.39	5.84	0.023	0.102	1	Pso-NML
PLPP6	1.02	2.96	5.82	0.0233	0.103	1	Pso-NML
LACC1	1.02	2.84	4.18	0.0512	0.168	1	Pso-NML
CTSO	1.02	2.31	3.66	0.067	0.199	1	Pso-NML
SMARCE1	1.01	5.54	28.3	1.45e-05	0.00099	1	Pso-NML
TRIM23	1.01	4.49	18.7	0.000202	0.00515	1	Pso-NML
CLCN3	1.01	5.95	13	0.00131	0.0166	1	Pso-NML
PAXBP1	1.01	6.04	12.7	0.00146	0.0178	1	Pso-NML
TLK2	1.01	5.24	12.6	0.0015	0.0182	1	Pso-NML
ATG7	1.01	3.36	9.2	0.00544	0.0409	1	Pso-NML
C17orf80	1.01	3.95	9.2	0.00544	0.0409	1	Pso-NML
TCP11L2	1.01	4.54	8.59	0.00695	0.048	1	Pso-NML
SMIM3	1.01	5.7	7.09	0.0131	0.0712	1	Pso-NML
TMEM135	1.01	2.43	3.65	0.067	0.199	1	Pso-NML
PHF21A	1	4.92	10.6	0.00309	0.0286	1	Pso-NML
FAM214B	1	3.3	6.86	0.0145	0.0752	1	Pso-NML
UTRN	1	6.32	6.69	0.0156	0.0791	1	Pso-NML
CEP250	0.999	4.39	16	0.000462	0.00874	1	Pso-NML
NCK1-DT	0.998	3.54	9.43	0.00496	0.0385	1	Pso-NML
NPIPB4	0.998	3.41	3.13	0.0885	0.235	1	Pso-NML
PXMP4	0.997	3.06	3.6	0.0688	0.202	1	Pso-NML
LDAH	0.996	3.74	13.8	0.000978	0.0139	1	Pso-NML
MFSD6	0.996	4.76	8.8	0.00638	0.0457	1	Pso-NML
RUNX2	0.995	5.13	12.5	0.00156	0.0187	1	Pso-NML
ZBED4	0.991	5.33	7.45	0.0112	0.0645	1	Pso-NML
LXN	0.989	4.09	8.32	0.00778	0.0514	1	Pso-NML
BRCA2	0.988	3.81	5.6	0.0257	0.109	1	Pso-NML
PPFIBP1	0.987	3.92	2.76	0.108	0.267	1	Pso-NML
XRN1	0.986	6.43	11	0.00268	0.0261	1	Pso-NML
VPS41	0.984	4.52	15.2	0.0006	0.0104	1	Pso-NML
SPDL1	0.983	3.27	9.5	0.00481	0.0379	1	Pso-NML
ERCC4	0.981	4.02	17.6	0.000281	0.00625	1	Pso-NML
EFHD2	0.98	6.22	20.4	0.00012	0.00381	1	Pso-NML
LUCAT1	0.98	3.5	5.77	0.0237	0.103	1	Pso-NML
SLC16A1-AS1	0.979	4.89	22.1	7.41e-05	0.00285	1	Pso-NML
SGSH	0.979	3.4	9.73	0.00441	0.0361	1	Pso-NML
TDRD3	0.976	4.29	14.1	0.00089	0.0132	1	Pso-NML
PCNT	0.976	4.88	8.49	0.00724	0.0491	1	Pso-NML
HASPIN	0.976	2.83	1.87	0.183	0.367	1	Pso-NML
ANKRD36C	0.975	5.84	8.4	0.00754	0.0503	1	Pso-NML
STK38	0.974	5.77	17.8	0.00026	0.00596	1	Pso-NML
BRD8	0.973	5.17	20.5	0.000117	0.00374	1	Pso-NML
JMY	0.973	5.71	11.1	0.00265	0.0258	1	Pso-NML
SLC35D1	0.973	3.5	9.7	0.00445	0.0362	1	Pso-NML
DCP1B	0.971	5.18	12.4	0.00163	0.019	1	Pso-NML
UCP2	0.971	5.39	8.14	0.0084	0.0539	1	Pso-NML
ELP4	0.97	3.57	9.63	0.00458	0.0368	1	Pso-NML
ZNF85	0.97	3.27	6.79	0.015	0.0769	1	Pso-NML
CDYL2	0.969	3.59	7.92	0.00919	0.0569	1	Pso-NML
HMOX1	0.969	5.39	2.18	0.151	0.327	1	Pso-NML
NBPF12	0.968	3.98	4.83	0.0371	0.137	1	Pso-NML
TATDN3	0.967	4.43	25.5	2.98e-05	0.00147	1	Pso-NML
OTULIN	0.967	5.83	15.5	0.000548	0.00972	1	Pso-NML
TMEM209	0.967	3.59	12.7	0.00143	0.0176	1	Pso-NML
APC	0.967	5.15	7.66	0.0103	0.0611	1	Pso-NML
EVC2	0.967	3.74	4.95	0.035	0.132	1	Pso-NML
NIPSNAP3A	0.966	3.32	9.03	0.00583	0.0427	1	Pso-NML
MANEA	0.966	3.72	7.81	0.00965	0.0587	1	Pso-NML
PAK2	0.965	8.11	24.1	4.28e-05	0.00193	1	Pso-NML
ZSCAN26	0.965	2.98	6.21	0.0194	0.0917	1	Pso-NML
LSM11	0.963	3.3	5.21	0.0308	0.122	1	Pso-NML
FAM111A	0.962	5.27	21.7	8.36e-05	0.00305	1	Pso-NML
HIST1H4E	0.961	2.64	2.75	0.109	0.269	1	Pso-NML
H1FX	0.957	6.7	11.7	0.00212	0.0225	1	Pso-NML
CEP44	0.956	4.41	12.1	0.00182	0.0204	1	Pso-NML
CEP290	0.956	5.25	8.4	0.00753	0.0503	1	Pso-NML
ABAT	0.955	3.49	7.44	0.0113	0.0645	1	Pso-NML
C16orf45	0.954	3.05	2.9	0.101	0.255	1	Pso-NML
RB1CC1	0.952	6.63	20.8	0.000108	0.0036	1	Pso-NML
PPP6R2	0.952	5.63	16.9	0.000349	0.00723	1	Pso-NML
FANCI	0.95	3.41	11.2	0.00251	0.025	1	Pso-NML
CEP135	0.949	4.78	12.3	0.00167	0.0193	1	Pso-NML
COQ5	0.949	3.9	12	0.00184	0.0205	1	Pso-NML
ZFAND4	0.949	3	5.08	0.0328	0.127	1	Pso-NML
LONRF3	0.949	2.27	2.01	0.169	0.349	1	Pso-NML
CHCHD5	0.948	5.21	11.5	0.00222	0.0232	1	Pso-NML
PARG	0.948	4.09	8.06	0.00868	0.0547	1	Pso-NML
TMCO4	0.946	3.35	12.4	0.00162	0.019	1	Pso-NML
XKR6	0.944	2.32	4.47	0.0442	0.153	1	Pso-NML
SGMS1	0.943	5.01	13.4	0.00114	0.0151	1	Pso-NML
TMC8	0.942	3.91	5.83	0.0231	0.102	1	Pso-NML
CD101	0.942	4.33	2.24	0.146	0.32	1	Pso-NML
FAM214A	0.941	5.81	8.27	0.00793	0.0519	1	Pso-NML
TXNRD1	0.94	6.66	13.5	0.00108	0.0147	1	Pso-NML
AC016876.1	0.94	2.56	4.58	0.0418	0.147	1	Pso-NML
NBPF26	0.94	3.01	2.99	0.0957	0.247	1	Pso-NML
GPATCH2	0.939	4.92	12.9	0.00135	0.017	1	Pso-NML
ATAD2	0.937	5.43	8.15	0.00836	0.0537	1	Pso-NML
EXT1	0.935	2.68	3.48	0.0733	0.21	1	Pso-NML
FARP1	0.935	2.65	1.64	0.211	0.401	1	Pso-NML
UEVLD	0.934	3.53	10.7	0.00304	0.0283	1	Pso-NML
BRWD3	0.933	4.41	8.5	0.00723	0.0491	1	Pso-NML
MCPH1	0.932	4.53	9.63	0.00457	0.0368	1	Pso-NML
SLC35D2	0.932	5.26	8.81	0.00635	0.0456	1	Pso-NML
KCTD7	0.932	4.64	8.36	0.00765	0.0508	1	Pso-NML
PPIP5K2	0.931	4.81	9.94	0.00405	0.0342	1	Pso-NML
BACH1	0.931	5.62	6.89	0.0143	0.0747	1	Pso-NML
BRD1	0.93	6.24	7.23	0.0123	0.0683	1	Pso-NML
JAK2	0.93	4.13	4.8	0.0376	0.138	1	Pso-NML
RBM12B	0.928	4.64	13.6	0.00104	0.0144	1	Pso-NML
SRGAP2	0.928	4.87	11.7	0.00209	0.0224	1	Pso-NML
ELMOD2	0.928	4.17	11.3	0.00237	0.0242	1	Pso-NML
B3GALT2	0.928	5.11	5.38	0.0286	0.116	1	Pso-NML
TRIP11	0.927	6.48	12.4	0.0016	0.0188	1	Pso-NML
CUL5	0.925	5.43	24.7	3.6e-05	0.00169	1	Pso-NML
GSR	0.925	3.77	9.35	0.00512	0.0391	1	Pso-NML
RAB12	0.925	2.97	3.71	0.0652	0.195	1	Pso-NML
ACAA2	0.922	5.31	10.5	0.00323	0.0295	1	Pso-NML
ARHGAP18	0.921	4.87	7.4	0.0115	0.0653	1	Pso-NML
N4BP2	0.921	5.1	6.58	0.0164	0.0818	1	Pso-NML
CEP192	0.921	4.57	5.84	0.023	0.102	1	Pso-NML
ARL3	0.92	6.7	13.7	0.00103	0.0144	1	Pso-NML
THBS1	0.919	2.47	4.05	0.0546	0.175	1	Pso-NML
EIF2AK4	0.918	4.79	14.8	0.000695	0.0113	1	Pso-NML
RBBP8	0.915	3.28	4.09	0.0535	0.172	1	Pso-NML
DHX57	0.914	3.47	6.54	0.0167	0.0827	1	Pso-NML
S100PBP	0.913	5.17	13.4	0.00114	0.0151	1	Pso-NML
PPIF	0.913	4.83	11	0.00275	0.0264	1	Pso-NML
MAP4K3	0.913	2.89	5.99	0.0215	0.0976	1	Pso-NML
METTL25	0.912	3.14	8.62	0.00688	0.0477	1	Pso-NML
PALB2	0.912	3.23	5.41	0.0281	0.115	1	Pso-NML
AC124283.1	0.912	2.68	2.37	0.136	0.306	1	Pso-NML
CLECL1	0.911	3.68	2.95	0.0979	0.251	1	Pso-NML
WDR81	0.909	3.11	7.73	0.00999	0.0598	1	Pso-NML
MINPP1	0.905	3.11	5.77	0.0238	0.103	1	Pso-NML
AC019205.1	0.904	2.41	3.86	0.0602	0.186	1	Pso-NML
SPNS3	0.903	2.77	2.1	0.159	0.336	1	Pso-NML
RABGAP1L	0.902	6.24	10.5	0.00331	0.0299	1	Pso-NML
ADA	0.902	4.12	6.13	0.0202	0.0938	1	Pso-NML
CHST7	0.902	4.47	5.3	0.0296	0.119	1	Pso-NML
YPEL1	0.901	4.09	7.59	0.0106	0.0624	1	Pso-NML
ZNF775	0.9	3.4	5.11	0.0324	0.126	1	Pso-NML
DDX60	0.9	3.84	4.84	0.0368	0.137	1	Pso-NML
TXNRD2	0.899	2.8	6.09	0.0205	0.0947	1	Pso-NML
KDM4A	0.897	3.68	8.26	0.00797	0.052	1	Pso-NML
RDX	0.895	6.21	29.7	1.03e-05	0.000814	1	Pso-NML
GTF3C1	0.894	4.91	13.1	0.00126	0.0162	1	Pso-NML
ZNF638	0.894	6.41	11.4	0.00236	0.0242	1	Pso-NML
BBS12	0.894	3.15	10.8	0.00294	0.0276	1	Pso-NML
HIF1A	0.893	6.49	11.4	0.00233	0.024	1	Pso-NML
CHEK1	0.892	2.7	6.08	0.0206	0.0951	1	Pso-NML
HIST2H2AC	0.89	5.71	3.2	0.0855	0.23	1	Pso-NML
IL1R1	0.89	3.65	2.99	0.0957	0.247	1	Pso-NML
MCF2L2	0.889	4.46	8.59	0.00695	0.048	1	Pso-NML
LY6G5C	0.889	3.37	6.27	0.0189	0.0901	1	Pso-NML
HDGFL3	0.888	4.04	1.56	0.224	0.415	1	Pso-NML
PKIG	0.887	4.06	3.3	0.0807	0.223	1	Pso-NML
RMDN1	0.886	4.56	13.1	0.00125	0.0162	1	Pso-NML
TMEM140	0.885	5.5	12.4	0.00161	0.0189	1	Pso-NML
FAM200A	0.884	3.57	9.97	0.00401	0.034	1	Pso-NML
IFT74	0.884	3.64	5.45	0.0275	0.113	1	Pso-NML
AC084033.3	0.883	3.59	4.82	0.0374	0.137	1	Pso-NML
PLEKHA3	0.882	6.11	16	0.000462	0.00874	1	Pso-NML
SYNE1	0.882	6.53	9.48	0.00486	0.0379	1	Pso-NML
SWT1	0.882	3.19	6.16	0.0199	0.0929	1	Pso-NML
RNPC3	0.881	4.81	18.4	0.00022	0.00543	1	Pso-NML
RNASEH2B	0.881	5.77	16.6	0.000385	0.00774	1	Pso-NML
ST8SIA4	0.881	5.14	14.4	0.00081	0.0124	1	Pso-NML
MBTD1	0.881	3.93	7.39	0.0115	0.0653	1	Pso-NML
EEPD1	0.881	3.69	6.59	0.0164	0.0817	1	Pso-NML
GZMB	0.881	7.35	1.57	0.222	0.413	1	Pso-NML
SAMD9L	0.88	5.43	7.66	0.0103	0.0611	1	Pso-NML
XPNPEP3	0.88	3.37	7.44	0.0113	0.0645	1	Pso-NML
TET2	0.88	4.86	5.85	0.0228	0.102	1	Pso-NML
AC127521.1	0.879	2.67	3.45	0.0748	0.212	1	Pso-NML
UBN2	0.878	5.13	9.43	0.00495	0.0384	1	Pso-NML
NMB	0.877	6.73	2.94	0.0985	0.251	1	Pso-NML
METTL14	0.876	4.69	20.9	0.000104	0.00353	1	Pso-NML
SLC9A9	0.876	5.14	7.55	0.0108	0.0631	1	Pso-NML
WWTR1	0.876	2.96	3.06	0.0922	0.242	1	Pso-NML
SLC25A20	0.875	3.78	10	0.00396	0.0339	1	Pso-NML
CDYL	0.874	4.97	18.2	0.000235	0.00567	1	Pso-NML
WASHC2C	0.873	5.05	12.8	0.00139	0.0173	1	Pso-NML
CARD8-AS1	0.873	4.12	9.49	0.00483	0.0379	1	Pso-NML
NPEPPS	0.872	5.94	17.8	0.000266	0.00602	1	Pso-NML
GATAD1	0.871	4.94	15.7	0.000509	0.00935	1	Pso-NML
TUT7	0.871	6.02	15.1	0.000621	0.0107	1	Pso-NML
ANKMY2	0.871	3.67	9.85	0.0042	0.035	1	Pso-NML
DYRK1B	0.871	3.69	7.64	0.0103	0.0613	1	Pso-NML
ZNF197	0.87	3.06	8.97	0.00596	0.0435	1	Pso-NML
IFT88	0.87	3.07	3.29	0.0813	0.224	1	Pso-NML
PRR14L	0.868	5.17	6.41	0.0178	0.0863	1	Pso-NML
APOOL	0.867	3.12	5.32	0.0293	0.118	1	Pso-NML
FAHD2A	0.866	3.94	9.89	0.00413	0.0346	1	Pso-NML
COA6	0.865	5.94	9.36	0.0051	0.0391	1	Pso-NML
CEP57L1	0.865	3.39	6.84	0.0146	0.0754	1	Pso-NML
GK5	0.865	3.68	6.49	0.0171	0.084	1	Pso-NML
PTBP2	0.864	3.79	5.77	0.0237	0.103	1	Pso-NML
ETFDH	0.863	3.93	10.8	0.0029	0.0274	1	Pso-NML
SATB1	0.862	6.88	18.4	0.000217	0.00536	1	Pso-NML
RNF20	0.862	4.94	15.6	0.00053	0.00957	1	Pso-NML
CMIP	0.86	6.19	12.2	0.00171	0.0196	1	Pso-NML
KIAA1551	0.86	8.69	6.59	0.0164	0.0817	1	Pso-NML
TCEANC2	0.86	3.77	6.33	0.0184	0.0885	1	Pso-NML
EP300	0.858	6.24	9.41	0.00499	0.0385	1	Pso-NML
AL441992.1	0.857	4.08	7.44	0.0113	0.0646	1	Pso-NML
JAML	0.856	10.1	20.7	0.000111	0.00368	1	Pso-NML
ANKRD11	0.856	8.21	10.4	0.00337	0.0303	1	Pso-NML
LRRC2	0.856	4.05	5.57	0.0261	0.11	1	Pso-NML
PTPRA	0.855	6.29	17.9	0.000259	0.00595	1	Pso-NML
KIF13B	0.855	4.89	4.71	0.0394	0.142	1	Pso-NML
PEX1	0.853	4.75	11.3	0.00245	0.0246	1	Pso-NML
GALNT7	0.853	4.41	9.95	0.00404	0.0342	1	Pso-NML
TMEM161B	0.852	4.42	11.8	0.002	0.0217	1	Pso-NML
C12orf4	0.852	3.39	10.5	0.00323	0.0295	1	Pso-NML
CD2	0.851	9.72	11.8	0.00198	0.0216	1	Pso-NML
AIFM2	0.851	3.09	3.1	0.0901	0.238	1	Pso-NML
P2RX4	0.85	4.56	14.6	0.000747	0.0118	1	Pso-NML
SNX24	0.85	3.26	5.54	0.0264	0.111	1	Pso-NML
ZSCAN29	0.85	3.08	4.25	0.0494	0.164	1	Pso-NML
NUP98	0.849	6.08	14.6	0.000752	0.0119	1	Pso-NML
MEF2A	0.848	4.51	11.5	0.00226	0.0235	1	Pso-NML
PXK	0.847	4.97	16.3	0.000425	0.0083	1	Pso-NML
TCEANC	0.847	2.27	3.59	0.0695	0.203	1	Pso-NML
ATG14	0.846	4.12	8.15	0.00834	0.0537	1	Pso-NML
BTN2A2	0.843	3.52	10.5	0.00323	0.0295	1	Pso-NML
TECPR1	0.842	3.88	14.3	0.000829	0.0126	1	Pso-NML
C10orf88	0.84	3.1	6.62	0.0162	0.0811	1	Pso-NML
GTDC1	0.839	4.58	10.1	0.00388	0.0335	1	Pso-NML
EPB41	0.839	7.59	8.54	0.00711	0.0486	1	Pso-NML
INTS6L	0.839	4.12	7.87	0.00939	0.0578	1	Pso-NML
ALKBH3	0.839	3.32	6.78	0.015	0.0771	1	Pso-NML
TSPAN5	0.839	4.25	6.75	0.0152	0.0777	1	Pso-NML
CRACR2A	0.837	4.07	6.59	0.0164	0.0817	1	Pso-NML
NDUFAF7	0.836	4.08	15.8	0.000494	0.00919	1	Pso-NML
MYSM1	0.833	5.12	7.54	0.0108	0.0633	1	Pso-NML
HMGXB3	0.832	5.11	20	0.000135	0.0041	1	Pso-NML
SMIM20	0.832	4.04	7.15	0.0128	0.0699	1	Pso-NML
ZNF280D	0.831	4.55	8.65	0.00678	0.0474	1	Pso-NML
ABHD8	0.831	3.51	7.57	0.0107	0.0627	1	Pso-NML
PDK2	0.83	4.07	12.2	0.00175	0.0198	1	Pso-NML
MED18	0.83	3.76	9.69	0.00446	0.0363	1	Pso-NML
MRPL10	0.829	5.08	8.08	0.00862	0.0546	1	Pso-NML
CLIP1	0.828	6.27	10.4	0.00338	0.0303	1	Pso-NML
ZNF518A	0.828	4.86	7.54	0.0108	0.0632	1	Pso-NML
CBLB	0.827	6.85	11.3	0.00242	0.0243	1	Pso-NML
CCDC14	0.827	4.69	8.79	0.00641	0.0459	1	Pso-NML
MED13	0.827	6.09	8.71	0.00664	0.0469	1	Pso-NML
CBL	0.825	6.24	12	0.00185	0.0206	1	Pso-NML
LIMD1	0.825	3.94	7.9	0.00928	0.0573	1	Pso-NML
ARSG	0.825	4.81	6.92	0.0142	0.0742	1	Pso-NML
ERCC6L2	0.825	4.22	4.63	0.0409	0.145	1	Pso-NML
NUGGC	0.825	4.19	2.05	0.164	0.342	1	Pso-NML
COG4	0.823	4.48	8.67	0.00673	0.0473	1	Pso-NML
RAB11FIP2	0.823	4.31	6.88	0.0144	0.0749	1	Pso-NML
TOP2B	0.819	6.32	8.59	0.00697	0.048	1	Pso-NML
C2orf74	0.818	4.52	6.34	0.0183	0.088	1	Pso-NML
NAB1	0.817	4.3	6.03	0.0211	0.0964	1	Pso-NML
USP9Y	0.817	3.11	0.43	0.518	0.694	1	Pso-NML
GTPBP8	0.816	5.75	9.91	0.00411	0.0345	1	Pso-NML
BTN3A3	0.816	4.31	7.08	0.0132	0.0714	1	Pso-NML
QRSL1	0.815	3.54	7.61	0.0105	0.0621	1	Pso-NML
NEO1	0.815	4.09	6.26	0.019	0.0904	1	Pso-NML
GCFC2	0.815	3.54	5.83	0.0231	0.102	1	Pso-NML
KMT2A	0.814	8.2	9.79	0.0043	0.0355	1	Pso-NML
FO393401.1	0.814	3.06	5.24	0.0305	0.121	1	Pso-NML
TBL1XR1	0.813	6.58	18.1	0.000241	0.00575	1	Pso-NML
COL5A1	0.813	2.72	3.21	0.085	0.229	1	Pso-NML
FAM206A	0.813	2.28	2.45	0.13	0.299	1	Pso-NML
KRIT1	0.81	5.36	15.2	0.000605	0.0104	1	Pso-NML
C11orf54	0.81	4.57	15.1	0.000627	0.0107	1	Pso-NML
UBR2	0.81	6.27	7.87	0.00941	0.0578	1	Pso-NML
BOD1L1	0.81	7.73	5.71	0.0244	0.105	1	Pso-NML
BIRC6	0.809	6.58	10	0.00396	0.0339	1	Pso-NML
ANO6	0.808	5.02	9.58	0.00467	0.0373	1	Pso-NML
ZNF18	0.807	2.42	2.66	0.115	0.277	1	Pso-NML
LBH	0.806	5.83	19.7	0.000148	0.00428	1	Pso-NML
SMARCA5	0.806	7.01	13.1	0.00125	0.0162	1	Pso-NML
CAAP1	0.806	4.8	10.6	0.00316	0.0291	1	Pso-NML
WWC3	0.806	4.8	6.11	0.0204	0.0944	1	Pso-NML
MOB1B	0.806	3.34	4.38	0.0463	0.157	1	Pso-NML
ZNF440	0.806	2.39	3.53	0.0717	0.207	1	Pso-NML
TMPO-AS1	0.806	2.53	2.1	0.159	0.336	1	Pso-NML
SRGAP2C	0.805	5.02	9.49	0.00483	0.0379	1	Pso-NML
CSAD	0.805	4.04	9.35	0.00512	0.0391	1	Pso-NML
KMT2D	0.805	4.44	4.12	0.0527	0.171	1	Pso-NML
FASTKD3	0.805	3.2	3.3	0.081	0.224	1	Pso-NML
TAF2	0.804	4.45	13	0.00129	0.0164	1	Pso-NML
ASCC3	0.804	5.46	8.93	0.00605	0.044	1	Pso-NML
BRWD1	0.804	6.56	7.26	0.0122	0.0676	1	Pso-NML
FBXW8	0.804	3.23	6.58	0.0164	0.0818	1	Pso-NML
SLX4IP	0.804	2.72	4.11	0.0529	0.171	1	Pso-NML
HDAC8	0.803	4.01	11	0.00271	0.0263	1	Pso-NML
RAD51D	0.803	3.52	8.74	0.00656	0.0466	1	Pso-NML
DNAJC15	0.803	6.17	3.66	0.0669	0.199	1	Pso-NML
HUWE1	0.802	6.36	8.67	0.00674	0.0473	1	Pso-NML
ITGAE	0.801	7.09	12.5	0.00157	0.0187	1	Pso-NML
ACSF3	0.801	4.85	8.52	0.00716	0.0488	1	Pso-NML
RARG	0.799	3.78	7.65	0.0103	0.0612	1	Pso-NML
SRFBP1	0.795	5.13	7.77	0.00982	0.0592	1	Pso-NML
PCMTD2	0.794	4.52	11.5	0.00227	0.0235	1	Pso-NML
RUNX1	0.793	5.72	8.65	0.0068	0.0474	1	Pso-NML
GBP1	0.793	4.71	7.76	0.00986	0.0593	1	Pso-NML
DOCK2	0.793	5.76	6.61	0.0162	0.0811	1	Pso-NML
NAIP	0.793	3.29	1.83	0.188	0.372	1	Pso-NML
CCDC6	0.792	4.98	6.3	0.0186	0.0891	1	Pso-NML
PUS10	0.792	2.67	3.53	0.0714	0.206	1	Pso-NML
KANSL1-AS1	0.791	3.55	2.48	0.128	0.296	1	Pso-NML
ZNF398	0.79	4.15	7.77	0.0098	0.0592	1	Pso-NML
PRKAR1B	0.79	3.79	3.85	0.0604	0.187	1	Pso-NML
DNAL4	0.789	2.84	5.39	0.0283	0.116	1	Pso-NML
PIBF1	0.789	4.88	4.86	0.0365	0.136	1	Pso-NML
SMC6	0.788	5.35	13.9	0.000958	0.0137	1	Pso-NML
HECTD2	0.788	2.95	2.76	0.109	0.268	1	Pso-NML
CWC22	0.786	5.27	11.5	0.00223	0.0233	1	Pso-NML
EZH1	0.786	5.73	11	0.00273	0.0263	1	Pso-NML
TTN-AS1	0.786	3.68	7.22	0.0124	0.0684	1	Pso-NML
STXBP4	0.786	3.46	4.23	0.0499	0.165	1	Pso-NML
HIST1H2AC	0.785	5.38	13.2	0.00122	0.0159	1	Pso-NML
SRD5A1	0.785	2.59	4.72	0.0391	0.141	1	Pso-NML
CEBPD	0.785	6.01	4.09	0.0536	0.173	1	Pso-NML
KMT5B	0.784	5.35	10	0.00394	0.0338	1	Pso-NML
ANGEL2	0.783	4.52	7.86	0.00944	0.0579	1	Pso-NML
DDX3X	0.783	8.24	7.62	0.0104	0.0618	1	Pso-NML
FBXO9	0.782	5.94	18.8	0.000192	0.00503	1	Pso-NML
SRF	0.782	3.55	10.5	0.00327	0.0297	1	Pso-NML
ZNRF1	0.782	7.24	10.2	0.0036	0.0317	1	Pso-NML
RWDD2B	0.782	2.77	3.06	0.0922	0.242	1	Pso-NML
CTBS	0.781	5.43	16.4	0.000406	0.00806	1	Pso-NML
CSNK1G2	0.781	6.28	12.7	0.00144	0.0177	1	Pso-NML
ERCC1	0.781	4.72	11.6	0.00218	0.0229	1	Pso-NML
ZFYVE26	0.781	2.69	2.42	0.132	0.302	1	Pso-NML
EHMT1	0.78	5.24	12.4	0.00163	0.019	1	Pso-NML
UNK	0.78	3.9	10.3	0.00346	0.0308	1	Pso-NML
OPA1	0.78	4.95	10.2	0.00367	0.0321	1	Pso-NML
TRAF3IP3	0.779	6.67	14.2	0.000854	0.0129	1	Pso-NML
ACIN1	0.778	6.37	10.5	0.00331	0.0299	1	Pso-NML
SLC2A8	0.778	4.58	8.07	0.00862	0.0546	1	Pso-NML
EXOSC9	0.777	4.92	12.5	0.00158	0.0187	1	Pso-NML
ODF2L	0.777	7.56	7.66	0.0103	0.0611	1	Pso-NML
UBE2H	0.776	6.29	7.88	0.00934	0.0576	1	Pso-NML
CDKAL1	0.776	3.32	3.99	0.0564	0.178	1	Pso-NML
MAN1A2	0.775	5.88	9.92	0.00409	0.0345	1	Pso-NML
GOLGA4	0.775	7.57	7.45	0.0112	0.0645	1	Pso-NML
SLC45A4	0.775	2.89	6.23	0.0192	0.0912	1	Pso-NML
CMTR2	0.774	4.62	14.5	0.000761	0.012	1	Pso-NML
R3HCC1L	0.773	4.49	9.9	0.00412	0.0346	1	Pso-NML
MTRF1	0.773	3.09	5.78	0.0236	0.103	1	Pso-NML
DIAPH2	0.772	4.43	6.69	0.0156	0.0791	1	Pso-NML
ZNF789	0.772	3	5.99	0.0215	0.0977	1	Pso-NML
WASHC2A	0.771	5.01	11.1	0.00261	0.0256	1	Pso-NML
VPS39	0.771	3.9	8.15	0.00836	0.0537	1	Pso-NML
LRRC23	0.771	3.57	5.06	0.0332	0.128	1	Pso-NML
CDKN2A	0.771	3.66	4.02	0.0554	0.176	1	Pso-NML
PGLYRP2	0.77	2.67	1.82	0.189	0.374	1	Pso-NML
TPP2	0.768	5.51	12.3	0.0017	0.0195	1	Pso-NML
LIMA1	0.768	5.64	7.95	0.00909	0.0565	1	Pso-NML
ZNF558	0.767	2.41	3.26	0.0826	0.226	1	Pso-NML
LENG8-AS1	0.767	2.73	2.92	0.0995	0.253	1	Pso-NML
KDM2A	0.766	6.33	14.4	0.000787	0.0122	1	Pso-NML
LEO1	0.765	5.3	11.1	0.00257	0.0253	1	Pso-NML
STAMBP	0.764	5.08	13.5	0.0011	0.0148	1	Pso-NML
ASB3	0.764	3	5.11	0.0325	0.126	1	Pso-NML
DHFR2	0.764	2.66	2.73	0.11	0.27	1	Pso-NML
NSD3	0.763	7.79	19.7	0.000147	0.00426	1	Pso-NML
PCM1	0.763	7.54	11.4	0.00228	0.0236	1	Pso-NML
TNFAIP3	0.763	7.57	7.44	0.0113	0.0645	1	Pso-NML
WRN	0.763	4.18	6.87	0.0145	0.0751	1	Pso-NML
SSFA2	0.763	4.23	4.05	0.0546	0.175	1	Pso-NML
DICER1	0.762	5.43	11.6	0.00215	0.0228	1	Pso-NML
COMMD4	0.762	4.96	9.5	0.00483	0.0379	1	Pso-NML
CYTH3	0.762	4.6	9.47	0.00487	0.038	1	Pso-NML
ZNF217	0.762	5.7	5.75	0.0239	0.104	1	Pso-NML
NBN	0.762	4.87	5.49	0.0271	0.112	1	Pso-NML
SLC43A2	0.761	2.72	1.07	0.31	0.508	1	Pso-NML
GNPDA1	0.759	4.42	12.5	0.00157	0.0187	1	Pso-NML
SFXN4	0.759	2.99	3.72	0.0647	0.194	1	Pso-NML
GABPB2	0.759	3.58	3.44	0.0751	0.213	1	Pso-NML
MED20	0.759	2.42	2.32	0.14	0.312	1	Pso-NML
OMA1	0.758	3.63	5.55	0.0263	0.11	1	Pso-NML
BCAS3	0.758	3.38	3.81	0.0617	0.189	1	Pso-NML
BCL2L11	0.758	6.83	3.73	0.0644	0.194	1	Pso-NML
TYW3	0.756	5.23	29.4	1.12e-05	0.000864	1	Pso-NML
R3HDM1	0.756	4.91	7.76	0.00985	0.0592	1	Pso-NML
LIMS1	0.755	6.63	11.4	0.00228	0.0236	1	Pso-NML
RABL3	0.755	3.27	7.75	0.00988	0.0594	1	Pso-NML
TNRC18	0.754	4.21	9.04	0.0058	0.0427	1	Pso-NML
RORA	0.753	8.54	10.8	0.00287	0.0271	1	Pso-NML
SPEN	0.753	6.36	5.49	0.0271	0.112	1	Pso-NML
ATRX	0.752	7.81	9.89	0.00414	0.0347	1	Pso-NML
FXR2	0.751	4.13	14.4	0.000788	0.0122	1	Pso-NML
GAS2L1	0.751	4.8	8.15	0.00834	0.0537	1	Pso-NML
GOLGB1	0.751	7.97	5.15	0.0318	0.124	1	Pso-NML
AC008549.2	0.751	3.4	4.49	0.0438	0.152	1	Pso-NML
CCDC7	0.751	3.75	4.31	0.0478	0.16	1	Pso-NML
PLEKHM3	0.75	3.06	4.41	0.0457	0.156	1	Pso-NML
SEPT2	0.746	7.36	20.9	0.000105	0.00354	1	Pso-NML
NCBP3	0.746	5.96	19.7	0.000148	0.00428	1	Pso-NML
LANCL1	0.746	3.5	7.03	0.0135	0.0722	1	Pso-NML
AC245060.5	0.746	4.4	6.07	0.0207	0.0953	1	Pso-NML
AC133644.2	0.746	4.64	1.92	0.178	0.36	1	Pso-NML
DDX17	0.745	8.28	15.6	0.000532	0.00957	1	Pso-NML
MGAT4B	0.745	5.66	8.46	0.00735	0.0495	1	Pso-NML
PRRC2B	0.745	7.09	8.05	0.0087	0.0548	1	Pso-NML
ZNF621	0.745	3.83	5.2	0.031	0.122	1	Pso-NML
SASS6	0.745	3.66	4.95	0.0351	0.132	1	Pso-NML
POLH	0.745	3.56	3.67	0.0665	0.198	1	Pso-NML
BMPR1A	0.744	2.9	3.77	0.0632	0.192	1	Pso-NML
MED14	0.743	3.64	4.54	0.0427	0.15	1	Pso-NML
B4GALT1	0.742	5.4	12.5	0.00157	0.0187	1	Pso-NML
WDR59	0.742	5.21	8.49	0.00726	0.0492	1	Pso-NML
KDM6A	0.742	4.5	3.46	0.0743	0.212	1	Pso-NML
AAK1	0.741	7.72	15	0.000655	0.011	1	Pso-NML
ZC3H7A	0.741	5.64	11.8	0.00199	0.0217	1	Pso-NML
KMT5A	0.741	5.12	8.53	0.00713	0.0486	1	Pso-NML
C9orf3	0.741	3.16	5.99	0.0215	0.0977	1	Pso-NML
CASP9	0.741	2.9	3.2	0.0854	0.23	1	Pso-NML
PLEKHM2	0.74	4.6	11.3	0.0024	0.0243	1	Pso-NML
AP3B1	0.74	5.52	5.21	0.0309	0.122	1	Pso-NML
HEXA	0.739	4.94	13.6	0.00106	0.0146	1	Pso-NML
TTC7A	0.739	4.27	8.18	0.00823	0.0533	1	Pso-NML
INTS7	0.739	3.08	6.67	0.0176	0.0855	1	Pso-NML
C1RL-AS1	0.739	3.18	2.69	0.113	0.274	1	Pso-NML
LBR	0.738	6.29	11.3	0.00241	0.0243	1	Pso-NML
CTSB	0.737	6.4	6.32	0.0185	0.0886	1	Pso-NML
TMEM245	0.736	6.03	13.4	0.00114	0.0151	1	Pso-NML
TRANK1	0.736	4.96	4.56	0.0422	0.148	1	Pso-NML
BORA	0.736	2.52	2.91	0.0999	0.254	1	Pso-NML
EXOC1	0.735	5.36	16.1	0.000456	0.00869	1	Pso-NML
CCDC28A	0.735	5.6	14.9	0.000664	0.011	1	Pso-NML
LYRM2	0.735	5.61	14.4	0.000787	0.0122	1	Pso-NML
CCDC34	0.735	3.91	5.09	0.0327	0.127	1	Pso-NML
TTC4	0.734	3.05	3.36	0.0784	0.219	1	Pso-NML
PTHLH	0.734	3.42	0.865	0.361	0.556	1	Pso-NML
TRIM59	0.733	4.51	13.4	0.00114	0.0151	1	Pso-NML
GDE1	0.733	6.09	11	0.00275	0.0264	1	Pso-NML
PEX3	0.733	3.68	10.9	0.00278	0.0265	1	Pso-NML
SLC25A53	0.733	3.22	4.51	0.0433	0.151	1	Pso-NML
GGT1	0.733	3.14	3.57	0.0701	0.204	1	Pso-NML
CCL4	0.733	3.85	3.04	0.0929	0.242	1	Pso-NML
PYCARD	0.732	5.95	8.98	0.00593	0.0433	1	Pso-NML
ROGDI	0.732	3.56	4.7	0.0395	0.142	1	Pso-NML
NCAPH	0.731	5.34	13.5	0.00108	0.0147	1	Pso-NML
ELP3	0.731	3.79	10.7	0.00302	0.0281	1	Pso-NML
MARCH2	0.731	4.83	7.52	0.0109	0.0635	1	Pso-NML
DMXL1	0.731	4.31	5.19	0.0312	0.123	1	Pso-NML
FAM107B	0.73	8.46	14.7	0.000709	0.0114	1	Pso-NML
RBM33	0.73	6.38	8.44	0.00739	0.0497	1	Pso-NML
ZNF609	0.73	4.55	5.34	0.0291	0.118	1	Pso-NML
TTC32	0.73	3.77	4	0.0562	0.178	1	Pso-NML
CCDC144A	0.73	2.54	1.11	0.301	0.499	1	Pso-NML
SPTAN1	0.729	7.63	7.35	0.0117	0.0662	1	Pso-NML
ZNF438	0.727	2.77	5.13	0.0322	0.125	1	Pso-NML
FAF2	0.726	4.94	12.7	0.00142	0.0175	1	Pso-NML
STX6	0.726	4.45	12.3	0.00166	0.0193	1	Pso-NML
UBXN7	0.726	5.59	9.02	0.00584	0.0428	1	Pso-NML
MAPK9	0.726	4.7	8.51	0.00719	0.0489	1	Pso-NML
FARP2	0.726	3.27	5.4	0.0282	0.115	1	Pso-NML
SUGP2	0.725	5.61	8.42	0.00747	0.05	1	Pso-NML
CTCF	0.724	6.44	18.3	0.000223	0.00546	1	Pso-NML
NOL8	0.724	5.72	10.4	0.00341	0.0305	1	Pso-NML
CLPX	0.723	5.18	13.7	0.00103	0.0144	1	Pso-NML
CHD8	0.723	6.08	7.8	0.00967	0.0587	1	Pso-NML
CTSS	0.722	6.22	9.65	0.00455	0.0367	1	Pso-NML
CEP350	0.722	7.04	7.23	0.0124	0.0683	1	Pso-NML
MUC20-OT1	0.722	6.7	4.01	0.0557	0.177	1	Pso-NML
WNK1	0.721	7.36	10.7	0.00301	0.0281	1	Pso-NML
RIF1	0.721	6.46	8.08	0.0086	0.0546	1	Pso-NML
TRMT44	0.721	2.96	5.77	0.0237	0.103	1	Pso-NML
ST6GALNAC6	0.721	2.7	1.85	0.186	0.37	1	Pso-NML
ZNF106	0.72	6.31	16.7	0.000373	0.00762	1	Pso-NML
TIPARP	0.72	7.48	5.85	0.0229	0.102	1	Pso-NML
GUF1	0.72	3.53	5.78	0.0236	0.103	1	Pso-NML
SLC4A1AP	0.719	4.97	11.8	0.00203	0.0219	1	Pso-NML
FAM76B	0.719	5.19	6.75	0.0152	0.0776	1	Pso-NML
TNFAIP8L2	0.719	3.61	5.53	0.0265	0.111	1	Pso-NML
DOPEY1	0.719	3.27	5	0.0436	0.151	1	Pso-NML
FGL2	0.719	4.13	2.04	0.165	0.345	1	Pso-NML
FNDC3A	0.718	5.11	6.93	0.0141	0.0741	1	Pso-NML
RFX2	0.718	4.16	5.98	0.0215	0.0977	1	Pso-NML
RBAK	0.718	3.68	3.33	0.0795	0.221	1	Pso-NML
TRIP12	0.717	6.57	6.45	0.0174	0.085	1	Pso-NML
RNF111	0.717	4.49	4.63	0.0409	0.145	1	Pso-NML
RIOK3	0.715	6.13	13.8	0.000983	0.014	1	Pso-NML
PLEKHF1	0.715	5.99	8.46	0.00734	0.0495	1	Pso-NML
MACF1	0.715	7.14	4.1	0.0534	0.172	1	Pso-NML
DFFB	0.715	2.52	3.29	0.0812	0.224	1	Pso-NML
INVS	0.715	2.71	2.51	0.125	0.291	1	Pso-NML
PPP2R5D	0.714	3.96	9.81	0.00426	0.0352	1	Pso-NML
RXYLT1	0.714	4.01	7.12	0.013	0.0704	1	Pso-NML
LIN9	0.714	2.57	4.72	0.039	0.141	1	Pso-NML
ZDHHC14	0.714	4.25	3.19	0.086	0.231	1	Pso-NML
HIST1H1D	0.714	6.66	1.9	0.179	0.362	1	Pso-NML
HLTF	0.713	5.01	6.92	0.0142	0.0742	1	Pso-NML
EIF4G3	0.713	4.63	5.44	0.0277	0.114	1	Pso-NML
YTHDC2	0.713	4.69	4.27	0.0489	0.163	1	Pso-NML
GBF1	0.712	4.19	9.52	0.00478	0.0377	1	Pso-NML
WSB2	0.712	4.29	7.94	0.00912	0.0566	1	Pso-NML
OSBPL7	0.712	3.47	4.89	0.036	0.134	1	Pso-NML
ZFPM1	0.712	4.24	4.3	0.0481	0.161	1	Pso-NML
LINC01943	0.712	6.93	3.03	0.0937	0.244	1	Pso-NML
RBM26	0.711	6.28	10.4	0.00337	0.0303	1	Pso-NML
CNOT6	0.71	4.48	8.32	0.00777	0.0514	1	Pso-NML
AL133342.1	0.71	3.19	3.71	0.0651	0.195	1	Pso-NML
NAA50	0.709	6.41	17.7	0.00027	0.0061	1	Pso-NML
PM20D2	0.709	4.37	2.86	0.103	0.259	1	Pso-NML
DPH6	0.708	2.5	2.24	0.147	0.321	1	Pso-NML
FAM192A	0.707	5.13	13.3	0.00115	0.0152	1	Pso-NML
C8orf76	0.707	4.94	9.71	0.00443	0.0362	1	Pso-NML
MSI2	0.707	6.09	4.8	0.0377	0.138	1	Pso-NML
SLC35E2B	0.706	4.38	5.72	0.0243	0.105	1	Pso-NML
FLNA	0.706	7.24	5.12	0.0323	0.125	1	Pso-NML
TLDC1	0.706	3.41	4.51	0.0434	0.151	1	Pso-NML
TMPO	0.705	7.45	5.58	0.0259	0.109	1	Pso-NML
SCCPDH	0.705	4.43	5.34	0.029	0.118	1	Pso-NML
THEMIS	0.704	6.29	6.26	0.019	0.0904	1	Pso-NML
AC244090.1	0.704	2.68	2.82	0.105	0.262	1	Pso-NML
PEX2	0.703	4.92	8.58	0.00699	0.0481	1	Pso-NML
RHBDD3	0.703	3.24	5.63	0.0253	0.108	1	Pso-NML
CCDC138	0.703	2.56	3.2	0.0853	0.23	1	Pso-NML
GMNN	0.702	4.34	11.5	0.00227	0.0235	1	Pso-NML
STAG2	0.702	7.05	10.3	0.00358	0.0316	1	Pso-NML
DGLUCY	0.702	5.34	7.78	0.00977	0.0591	1	Pso-NML
ZNF234	0.701	3.46	4.98	0.0345	0.131	1	Pso-NML
DHFR	0.701	2.95	3.76	0.0633	0.192	1	Pso-NML
CDV3	0.7	7.97	11.2	0.00251	0.025	1	Pso-NML
ZC3H6	0.7	5.08	10.1	0.00386	0.0334	1	Pso-NML
METRNL	0.7	6.08	4.69	0.0398	0.143	1	Pso-NML
TACC1	0.699	6.86	16.6	0.00038	0.00768	1	Pso-NML
TUT4	0.699	7	7.92	0.00919	0.0569	1	Pso-NML
FMR1	0.699	5.05	7.33	0.0118	0.0666	1	Pso-NML
PARN	0.698	4.12	7.6	0.0105	0.0621	1	Pso-NML
HS1BP3	0.698	3.13	4.79	0.0378	0.138	1	Pso-NML
NBPF9	0.698	3.46	3.13	0.0888	0.236	1	Pso-NML
SAMD9	0.697	6.72	9.72	0.00443	0.0362	1	Pso-NML
ACSL4	0.697	4.81	8.67	0.00674	0.0473	1	Pso-NML
TOGARAM1	0.697	4.45	8.48	0.0073	0.0493	1	Pso-NML
AP001157.1	0.697	3.47	5.81	0.0329	0.127	1	Pso-NML
COG7	0.697	2.86	4.44	0.0449	0.154	1	Pso-NML
ATP11A	0.697	4.41	4.21	0.0505	0.166	1	Pso-NML
CPOX	0.696	6.07	7.26	0.0122	0.0677	1	Pso-NML
C21orf58	0.695	2.66	3.83	0.0673	0.199	1	Pso-NML
HIPK2	0.694	7.39	3.16	0.087	0.233	1	Pso-NML
ERAP2	0.694	4.6	2.75	0.109	0.269	1	Pso-NML
RAB27A	0.693	7.07	12.2	0.00173	0.0198	1	Pso-NML
SPOPL	0.693	3.84	6.04	0.021	0.0963	1	Pso-NML
SETD2	0.693	6.41	5.06	0.0332	0.128	1	Pso-NML
PRKRIP1	0.692	4.89	14.9	0.000668	0.011	1	Pso-NML
VPS25	0.692	4.52	6.3	0.0187	0.0892	1	Pso-NML
MTERF2	0.692	3.7	4.54	0.0428	0.15	1	Pso-NML
C1GALT1	0.691	5.32	12.7	0.00145	0.0177	1	Pso-NML
ZNF543	0.691	2.56	5.41	0.0484	0.162	1	Pso-NML
RBPJ	0.69	8.66	6.61	0.0162	0.0811	1	Pso-NML
VPS13A	0.69	5.54	6.61	0.0162	0.0812	1	Pso-NML
SPIN2B	0.69	3.13	4.18	0.0511	0.168	1	Pso-NML
NPC1	0.69	5.16	4.03	0.0553	0.176	1	Pso-NML
HIST1H2AG	0.69	2.91	1.75	0.197	0.384	1	Pso-NML
LARP7	0.689	6.39	15	0.000655	0.011	1	Pso-NML
ZC3H13	0.689	6.84	14.9	0.000678	0.0111	1	Pso-NML
MCRIP1	0.689	4.67	6.63	0.0161	0.0808	1	Pso-NML
DDX59	0.689	4.29	6.47	0.0172	0.0845	1	Pso-NML
SLAIN2	0.689	6.35	4.97	0.0346	0.131	1	Pso-NML
NDUFS1	0.688	5.26	15.1	0.00063	0.0107	1	Pso-NML
MGME1	0.688	4.5	9.17	0.0055	0.0413	1	Pso-NML
TRMT10A	0.688	2.73	2.6	0.119	0.283	1	Pso-NML
TANK	0.687	7.1	10.8	0.00288	0.0272	1	Pso-NML
DCP2	0.687	6.06	8.66	0.00677	0.0474	1	Pso-NML
RBM41	0.687	4.3	7.35	0.0117	0.0661	1	Pso-NML
CDK5RAP2	0.687	5.33	7.15	0.0128	0.0699	1	Pso-NML
MTERF1	0.687	3.42	6.58	0.0165	0.0818	1	Pso-NML
CDK13	0.684	6.57	9.97	0.004	0.034	1	Pso-NML
TRAPPC10	0.684	6.1	4.25	0.0494	0.164	1	Pso-NML
IGFLR1	0.684	5.54	3.72	0.0646	0.194	1	Pso-NML
REV3L	0.683	5.52	7.49	0.0111	0.0639	1	Pso-NML
SLC35B4	0.683	3.42	5.26	0.0302	0.12	1	Pso-NML
SUZ12	0.682	6.53	9.85	0.0042	0.035	1	Pso-NML
PTPN12	0.682	4.33	7.25	0.0123	0.068	1	Pso-NML
FAM217B	0.681	4.94	10.7	0.00305	0.0283	1	Pso-NML
CASP8AP2	0.681	5.19	8.1	0.00853	0.0545	1	Pso-NML
ZMYM5	0.68	5.62	12.2	0.00174	0.0198	1	Pso-NML
TUBD1	0.68	3.8	11.8	0.00201	0.0218	1	Pso-NML
NFAT5	0.68	5.78	6.97	0.0138	0.0735	1	Pso-NML
CAPN7	0.679	5.95	3.75	0.0636	0.192	1	Pso-NML
SLTM	0.678	7.5	23	5.73e-05	0.0024	1	Pso-NML
OSBPL11	0.678	4.48	7.49	0.0111	0.0639	1	Pso-NML
IKBKB	0.678	5.69	6.68	0.0157	0.0793	1	Pso-NML
INPP1	0.678	2.76	3.84	0.0607	0.187	1	Pso-NML
ARID2	0.677	5.64	7.1	0.0131	0.0708	1	Pso-NML
TSC1	0.677	4.25	4.29	0.0484	0.162	1	Pso-NML
GOLGA8B	0.677	5.67	3.67	0.0665	0.198	1	Pso-NML
QKI	0.676	6	6.46	0.0173	0.0848	1	Pso-NML
CPT1A	0.676	4.65	4.12	0.0526	0.171	1	Pso-NML
IGF2R	0.675	4.85	3.42	0.0758	0.214	1	Pso-NML
TCHP	0.674	4.73	7.42	0.0114	0.0649	1	Pso-NML
PTPN11	0.674	5.65	6.51	0.017	0.0835	1	Pso-NML
CEP63	0.674	4.46	5.66	0.025	0.107	1	Pso-NML
TMEM181	0.674	4.9	5.59	0.0258	0.109	1	Pso-NML
PRDM10	0.674	2.58	2.17	0.153	0.329	1	Pso-NML
SP140	0.673	5.36	15.6	0.000537	0.0096	1	Pso-NML
MRPL35	0.673	4.84	8.09	0.00857	0.0545	1	Pso-NML
SYTL2	0.673	7.47	3.33	0.0795	0.221	1	Pso-NML
FAM104A	0.672	6.15	20.4	0.000121	0.00381	1	Pso-NML
UTP14C	0.672	3.37	3.79	0.0624	0.19	1	Pso-NML
ACP2	0.672	2.88	3.26	0.0825	0.226	1	Pso-NML
LINC00944	0.672	3.24	2.11	0.159	0.335	1	Pso-NML
CLHC1	0.672	2.6	1.3	0.264	0.46	1	Pso-NML
CCPG1	0.671	6.41	10.4	0.00342	0.0306	1	Pso-NML
TPR	0.671	8.02	8.55	0.00708	0.0485	1	Pso-NML
CKAP5	0.671	4.58	7.28	0.0121	0.0673	1	Pso-NML
NEDD4	0.671	2.79	1.82	0.189	0.373	1	Pso-NML
AGL	0.67	4.42	8.63	0.00686	0.0477	1	Pso-NML
LINC00649	0.67	5.55	6.04	0.021	0.0962	1	Pso-NML
C18orf54	0.669	2.79	2.16	0.153	0.329	1	Pso-NML
SUPT6H	0.668	5.79	12.6	0.00147	0.0179	1	Pso-NML
STAT1	0.668	5.87	4.86	0.0366	0.136	1	Pso-NML
PKIA	0.668	5.83	4.69	0.0396	0.142	1	Pso-NML
HP1BP3	0.667	8	12.2	0.00174	0.0198	1	Pso-NML
RMI1	0.667	3.17	5.93	0.0221	0.0995	1	Pso-NML
KIAA1109	0.667	6.2	5.21	0.0309	0.122	1	Pso-NML
HECTD4	0.667	4.78	3.51	0.0722	0.208	1	Pso-NML
SLC7A6OS	0.665	5.13	9.61	0.00462	0.037	1	Pso-NML
ATP11B	0.665	5.89	5.18	0.0313	0.123	1	Pso-NML
DNAJC13	0.665	4.45	5.15	0.0318	0.124	1	Pso-NML
TBCK	0.665	3.16	2.99	0.0957	0.247	1	Pso-NML
TRIOBP	0.664	4.61	7.68	0.0102	0.0607	1	Pso-NML
FAM120B	0.664	3.75	3.88	0.0596	0.185	1	Pso-NML
MTHFD2L	0.664	2.8	3.15	0.0878	0.234	1	Pso-NML
DUSP4	0.664	8.27	2.78	0.107	0.266	1	Pso-NML
APH1B	0.663	4.6	10.6	0.00313	0.0289	1	Pso-NML
PARP14	0.662	6.28	5.97	0.0216	0.0979	1	Pso-NML
APAF1	0.662	4.71	5.87	0.0227	0.101	1	Pso-NML
ZFP62	0.662	3.24	4.65	0.0405	0.144	1	Pso-NML
PCGF3	0.661	4.09	4.95	0.0349	0.132	1	Pso-NML
ATM	0.66	7.09	6.74	0.0153	0.0779	1	Pso-NML
DNAJC10	0.66	4.89	6.21	0.0194	0.0918	1	Pso-NML
SHPRH	0.66	6.04	5.84	0.023	0.102	1	Pso-NML
CDK6	0.66	4.74	3.26	0.0827	0.226	1	Pso-NML
POLR3D	0.659	4.31	8.99	0.00591	0.0432	1	Pso-NML
CNTRL	0.659	6.15	7.19	0.0126	0.0692	1	Pso-NML
POU2F1	0.659	4.11	4.86	0.0366	0.136	1	Pso-NML
ASH1L	0.657	7.15	7.3	0.012	0.0672	1	Pso-NML
ATG2B	0.657	4.24	4.94	0.0352	0.132	1	Pso-NML
SLC26A6	0.657	2.68	2.77	0.108	0.267	1	Pso-NML
RBM28	0.656	5.33	9.83	0.00424	0.0351	1	Pso-NML
TMEM260	0.656	3.75	4.77	0.0383	0.139	1	Pso-NML
GLI4	0.656	3.47	4.61	0.0414	0.146	1	Pso-NML
DDHD1	0.655	6	7.04	0.0134	0.0721	1	Pso-NML
DNAJC16	0.655	4.05	5.84	0.023	0.102	1	Pso-NML
RRAGB	0.655	3.54	4.11	0.0531	0.172	1	Pso-NML
SH3BGRL	0.654	6.92	11.8	0.002	0.0217	1	Pso-NML
FXR1	0.654	6.74	11.4	0.00236	0.0242	1	Pso-NML
ATMIN	0.653	5	8.23	0.00809	0.0526	1	Pso-NML
FAM91A1	0.653	4.85	5.35	0.0289	0.117	1	Pso-NML
VPS8	0.653	4.48	5.2	0.031	0.122	1	Pso-NML
SLC6A6	0.652	5.87	5.69	0.0246	0.106	1	Pso-NML
CACYBP	0.65	7.49	12.3	0.00167	0.0193	1	Pso-NML
SESN2	0.65	3.03	4.39	0.0461	0.157	1	Pso-NML
ATXN7L1	0.65	4.63	4.16	0.0518	0.169	1	Pso-NML
UHRF2	0.65	5.78	4.03	0.0553	0.176	1	Pso-NML
RAD21	0.649	7.47	16.1	0.00046	0.00873	1	Pso-NML
STK38L	0.649	4	9.99	0.00398	0.034	1	Pso-NML
ZNF780A	0.649	4.19	9.03	0.00582	0.0427	1	Pso-NML
C3orf62	0.648	3.98	5.9	0.0224	0.1	1	Pso-NML
TMEM218	0.648	3.13	3.02	0.0943	0.245	1	Pso-NML
SMYD4	0.647	3.96	8.11	0.00849	0.0543	1	Pso-NML
PDZD11	0.647	4.47	7	0.0137	0.0727	1	Pso-NML
SMG1	0.647	6.65	6.94	0.014	0.0741	1	Pso-NML
ZKSCAN8	0.647	3.45	4.52	0.0431	0.15	1	Pso-NML
ARHGAP35	0.647	5.77	4.39	0.0461	0.157	1	Pso-NML
SPTY2D1	0.646	6.02	12.9	0.00137	0.0171	1	Pso-NML
ARL6IP5	0.646	8.72	11.5	0.00224	0.0234	1	Pso-NML
PTRHD1	0.646	5	4.4	0.0457	0.156	1	Pso-NML
CD81	0.646	7.47	3.36	0.0782	0.219	1	Pso-NML
XPO1	0.645	6.1	9.52	0.00478	0.0377	1	Pso-NML
SYNE3	0.645	4.46	4.75	0.0385	0.14	1	Pso-NML
REC8	0.644	2.64	2.29	0.142	0.315	1	Pso-NML
ZNF169	0.643	3.06	3.97	0.0569	0.179	1	Pso-NML
SGO2	0.642	4.27	6.73	0.0154	0.0781	1	Pso-NML
CSNK2A2	0.642	5.98	5.75	0.0239	0.104	1	Pso-NML
SFT2D2	0.641	5.45	9.68	0.00449	0.0364	1	Pso-NML
USPL1	0.641	3.53	4.87	0.0364	0.135	1	Pso-NML
ATP7A	0.641	4.28	3.27	0.0821	0.225	1	Pso-NML
BTN2A1	0.64	5	10.9	0.00276	0.0265	1	Pso-NML
CLSTN1	0.64	5.38	6.91	0.0142	0.0744	1	Pso-NML
HDGFL2	0.639	5.2	13.5	0.00109	0.0148	1	Pso-NML
AK9	0.639	3.99	4.5	0.0436	0.151	1	Pso-NML
CLIP4	0.639	4.28	4.32	0.0477	0.16	1	Pso-NML
POMC	0.639	2.85	2.9	0.101	0.255	1	Pso-NML
FLVCR1-DT	0.639	2.72	1.5	0.231	0.424	1	Pso-NML
IP6K2	0.637	5.52	11.9	0.00196	0.0215	1	Pso-NML
UBN1	0.637	6.36	11.7	0.00207	0.0222	1	Pso-NML
MOSPD2	0.637	3.74	7.95	0.00909	0.0565	1	Pso-NML
TFRC	0.637	5.34	6.62	0.0161	0.081	1	Pso-NML
MAVS	0.637	5.31	4.61	0.0414	0.146	1	Pso-NML
OGA	0.636	6.53	8.88	0.00618	0.0446	1	Pso-NML
MAP2K2	0.636	7.2	6.07	0.0207	0.0952	1	Pso-NML
ZNF808	0.636	3.8	2.98	0.0959	0.248	1	Pso-NML
MIA2	0.635	5.55	8.27	0.00793	0.0519	1	Pso-NML
ZNRF2	0.635	6.03	5.26	0.0301	0.12	1	Pso-NML
IGHMBP2	0.635	3.1	3.08	0.0911	0.24	1	Pso-NML
AC137767.1	0.635	2.86	2.32	0.14	0.311	1	Pso-NML
RAB3GAP2	0.634	5.33	8.33	0.00776	0.0513	1	Pso-NML
ICOS	0.634	5.18	5.34	0.029	0.118	1	Pso-NML
OPTN	0.633	7.67	11.3	0.00239	0.0242	1	Pso-NML
ULK1	0.633	4.36	7.16	0.0127	0.0697	1	Pso-NML
CDC23	0.633	3.68	3.72	0.0647	0.194	1	Pso-NML
SLC25A16	0.633	3.25	3.08	0.0911	0.24	1	Pso-NML
GPAT4	0.632	5.6	8.18	0.00826	0.0534	1	Pso-NML
GPATCH2L	0.632	6.4	6.15	0.0199	0.0931	1	Pso-NML
PHF3	0.632	7.28	6	0.0213	0.0972	1	Pso-NML
NFIL3	0.632	5.42	2.7	0.113	0.274	1	Pso-NML
STIM1	0.631	5.16	8.94	0.00604	0.0439	1	Pso-NML
BRI3	0.631	6.93	7.01	0.0136	0.0725	1	Pso-NML
PARP4	0.631	6.12	3.82	0.0614	0.188	1	Pso-NML
PMS2	0.631	3.25	3.68	0.0661	0.197	1	Pso-NML
KLRD1	0.631	4.83	0.511	0.481	0.662	1	Pso-NML
C5orf51	0.63	4.11	5.9	0.0224	0.1	1	Pso-NML
C20orf204	0.63	2.76	0.907	0.35	0.546	1	Pso-NML
ORC3	0.629	3.85	4.18	0.0512	0.168	1	Pso-NML
TNKS	0.628	4.36	3.7	0.0654	0.196	1	Pso-NML
KLRB1	0.628	8.95	1.57	0.222	0.413	1	Pso-NML
MAU2	0.627	4.51	8.69	0.00668	0.0471	1	Pso-NML
POM121	0.627	4.98	8.32	0.00778	0.0514	1	Pso-NML
ABCA2	0.627	3.06	3.36	0.0782	0.219	1	Pso-NML
UBE3B	0.626	3.6	8.15	0.00835	0.0537	1	Pso-NML
BBS4	0.626	3.48	5.48	0.0272	0.112	1	Pso-NML
ARMT1	0.625	4.45	7.84	0.0095	0.0581	1	Pso-NML
FAM114A2	0.625	4.02	4.95	0.0349	0.132	1	Pso-NML
KIAA1468	0.625	4.23	3.05	0.0926	0.242	1	Pso-NML
STAT5B	0.624	6.33	4.9	0.0359	0.134	1	Pso-NML
AGGF1	0.624	4.06	4.44	0.0449	0.154	1	Pso-NML
AL353194.1	0.624	2.8	2.06	0.163	0.341	1	Pso-NML
KCTD18	0.623	3.74	8.79	0.00642	0.0459	1	Pso-NML
AGFG1	0.623	5.63	7.65	0.0103	0.0612	1	Pso-NML
TACO1	0.623	4.64	5.72	0.0243	0.105	1	Pso-NML
SNAPC1	0.622	4.53	8.85	0.00625	0.045	1	Pso-NML
PYROXD1	0.622	5.12	7.7	0.0101	0.0604	1	Pso-NML
RAB33A	0.622	5.08	6.17	0.0198	0.0927	1	Pso-NML
ZSCAN16-AS1	0.622	4.15	2.36	0.137	0.307	1	Pso-NML
RGPD5	0.622	2.31	1.36	0.255	0.451	1	Pso-NML
SYNRG	0.621	6.84	12.3	0.00164	0.0191	1	Pso-NML
SERINC3	0.62	6.83	11.1	0.00256	0.0253	1	Pso-NML
ZBTB44	0.62	6.26	10.6	0.00314	0.029	1	Pso-NML
NUDT5	0.62	7.33	8.3	0.00784	0.0516	1	Pso-NML
LRCH3	0.62	5.17	6.55	0.0166	0.0824	1	Pso-NML
KMT2B	0.62	5.93	4.79	0.0378	0.138	1	Pso-NML
AP1G1	0.619	5.05	4.82	0.0372	0.137	1	Pso-NML
ETV1	0.619	2.54	1.47	0.236	0.429	1	Pso-NML
MCAM	0.619	5.04	0.999	0.327	0.524	1	Pso-NML
ZCCHC8	0.618	5.35	9.81	0.00426	0.0352	1	Pso-NML
MAST3	0.618	3.99	6.62	0.0162	0.0811	1	Pso-NML
DENND3	0.618	3.69	3.48	0.0733	0.21	1	Pso-NML
ZNF684	0.618	2.6	3.16	0.0871	0.233	1	Pso-NML
USP34	0.617	6.87	7.05	0.0133	0.0719	1	Pso-NML
ACBD6	0.617	5.58	6.61	0.0163	0.0812	1	Pso-NML
CD4	0.617	5.84	2.33	0.139	0.31	1	Pso-NML
RNF8	0.616	5.08	9.94	0.00405	0.0342	1	Pso-NML
ACSL5	0.616	3.87	4.84	0.0369	0.137	1	Pso-NML
NUFIP2	0.616	6.57	4.64	0.0408	0.145	1	Pso-NML
ANKRD36B	0.616	4.48	4.19	0.051	0.167	1	Pso-NML
NLK	0.616	3.5	2.69	0.113	0.274	1	Pso-NML
RRAS	0.616	4.28	2.13	0.156	0.332	1	Pso-NML
PTEN	0.615	6.19	12	0.00186	0.0206	1	Pso-NML
TCAIM	0.615	4.13	8.64	0.00681	0.0474	1	Pso-NML
LRSAM1	0.615	3.35	6.06	0.0208	0.0955	1	Pso-NML
IQGAP1	0.613	8.23	6.51	0.017	0.0834	1	Pso-NML
SMAD3	0.612	4.33	6.49	0.0171	0.0839	1	Pso-NML
IER5L	0.612	4.03	4.53	0.0429	0.15	1	Pso-NML
NAPB	0.612	3.24	2.28	0.143	0.316	1	Pso-NML
AP3M1	0.611	4.59	9.92	0.00408	0.0344	1	Pso-NML
COQ8B	0.611	3.55	7.47	0.0111	0.0641	1	Pso-NML
SIPA1L1	0.611	5.84	5.14	0.0319	0.125	1	Pso-NML
CERK	0.611	6.63	5.1	0.0325	0.126	1	Pso-NML
SYNJ2	0.611	5.37	4.93	0.0353	0.133	1	Pso-NML
ZNF318	0.611	3.6	2.3	0.142	0.314	1	Pso-NML
USP33	0.61	5.67	9.03	0.00582	0.0427	1	Pso-NML
CREBRF	0.61	7.2	5.53	0.0266	0.111	1	Pso-NML
TBC1D22A	0.61	5.16	5.43	0.0278	0.114	1	Pso-NML
YBEY	0.609	4.84	2.63	0.117	0.28	1	Pso-NML
TAF1B	0.608	4.79	12.9	0.00135	0.017	1	Pso-NML
IBTK	0.608	4.85	8.09	0.00857	0.0545	1	Pso-NML
SRRD	0.608	3.79	7.66	0.0103	0.0611	1	Pso-NML
PHACTR2	0.608	7.34	5.46	0.0274	0.113	1	Pso-NML
ZKSCAN1	0.607	6.19	8.79	0.00642	0.0459	1	Pso-NML
NRDC	0.607	6.73	8.06	0.00866	0.0547	1	Pso-NML
SIK3	0.607	5.3	5.66	0.025	0.107	1	Pso-NML
TAOK3	0.606	6.42	15.1	0.000636	0.0107	1	Pso-NML
XPC	0.606	6.18	12	0.00184	0.0205	1	Pso-NML
STX18	0.606	4.66	10.2	0.00371	0.0324	1	Pso-NML
MIER1	0.606	6.89	9.15	0.00555	0.0414	1	Pso-NML
HLA-DQA2	0.606	3.06	0.231	0.635	0.784	1	Pso-NML
RALGDS	0.605	6.12	9.53	0.00477	0.0377	1	Pso-NML
ATXN10	0.605	5.64	6.1	0.0204	0.0945	1	Pso-NML
UROS	0.605	4.69	4.18	0.0513	0.168	1	Pso-NML
SWI5	0.605	3.99	2.89	0.101	0.255	1	Pso-NML
ARRDC2	0.604	5.27	9.48	0.00487	0.038	1	Pso-NML
CHD3	0.604	6.22	5.76	0.0239	0.104	1	Pso-NML
RAB11FIP1	0.604	6.46	5.19	0.0312	0.123	1	Pso-NML
ATP6V1D	0.603	5.85	11.6	0.00215	0.0228	1	Pso-NML
COPS2	0.603	6.17	10.9	0.00275	0.0264	1	Pso-NML
ZNF614	0.603	2.88	3.79	0.0832	0.227	1	Pso-NML
RENBP	0.603	2.5	1.11	0.301	0.498	1	Pso-NML
RAP1B	0.602	8.47	13.6	0.00105	0.0145	1	Pso-NML
BRD7	0.602	6.87	12.7	0.00146	0.0178	1	Pso-NML
C3orf38	0.602	5.21	11.7	0.0021	0.0224	1	Pso-NML
ALKBH1	0.602	2.74	3.33	0.0795	0.221	1	Pso-NML
IVD	0.601	4.46	5.45	0.0275	0.113	1	Pso-NML
SPICE1	0.601	3.76	3.29	0.0815	0.224	1	Pso-NML
MORN3	0.601	2.73	1.92	0.177	0.36	1	Pso-NML
NFRKB	0.6	4.48	9.11	0.00564	0.0418	1	Pso-NML
IRAK1	0.6	4.8	5.96	0.0217	0.0983	1	Pso-NML
USF2	0.599	7.35	11.8	0.00198	0.0216	1	Pso-NML
CEP162	0.599	4.03	3.47	0.0737	0.211	1	Pso-NML
SPIDR	0.599	4.12	3.2	0.0851	0.229	1	Pso-NML
PATL2	0.599	2.72	3.05	0.0923	0.242	1	Pso-NML
ZNF275	0.599	3.12	1.94	0.175	0.357	1	Pso-NML
DOCK8	0.598	6.8	8.74	0.00655	0.0466	1	Pso-NML
HEATR6	0.598	2.84	3.44	0.0748	0.212	1	Pso-NML
PRKCB	0.598	3.13	1.95	0.175	0.357	1	Pso-NML
REST	0.597	6.72	14.7	0.000722	0.0116	1	Pso-NML
ZNF326	0.597	5.61	10.2	0.00364	0.0319	1	Pso-NML
DCTN4	0.597	3.94	6.58	0.0164	0.0818	1	Pso-NML
GNS	0.597	4.04	3.85	0.0605	0.187	1	Pso-NML
SNRNP35	0.596	5.55	11.3	0.00244	0.0245	1	Pso-NML
ADNP	0.596	5.66	7.28	0.0121	0.0674	1	Pso-NML
SEM1	0.596	7.47	6.63	0.0161	0.0809	1	Pso-NML
SPAG9	0.596	6.64	5.52	0.0267	0.111	1	Pso-NML
BDP1	0.596	7.18	4.84	0.0369	0.137	1	Pso-NML
TMF1	0.595	7.23	9.15	0.00554	0.0414	1	Pso-NML
MCCC2	0.595	4.01	4.89	0.036	0.134	1	Pso-NML
KCTD13	0.595	3.23	4.08	0.0551	0.176	1	Pso-NML
NAT1	0.595	3.01	2.95	0.098	0.251	1	Pso-NML
PHF6	0.594	5.05	8.11	0.00849	0.0543	1	Pso-NML
UBE2O	0.594	4.03	7.12	0.0129	0.0704	1	Pso-NML
GOPC	0.593	5.66	9.09	0.00568	0.0419	1	Pso-NML
GIGYF2	0.593	5.91	6.21	0.0194	0.0917	1	Pso-NML
FAM98B	0.592	4.6	7.24	0.0123	0.0682	1	Pso-NML
DCAF16	0.592	4.07	6.01	0.0213	0.0972	1	Pso-NML
PSME4	0.592	5.03	4.96	0.0348	0.132	1	Pso-NML
MARK2	0.59	5.13	7.65	0.0103	0.0613	1	Pso-NML
COL4A3BP	0.59	5.97	6.78	0.0151	0.0771	1	Pso-NML
USF3	0.59	4.62	5.89	0.0224	0.1	1	Pso-NML
CD3D	0.59	9.69	5.72	0.0243	0.105	1	Pso-NML
ASB7	0.59	3.81	5.34	0.029	0.118	1	Pso-NML
FAM193A	0.59	4.7	4.21	0.0505	0.166	1	Pso-NML
JRK	0.59	3.21	3.3	0.0808	0.223	1	Pso-NML
CRNDE	0.59	4.37	1.2	0.283	0.48	1	Pso-NML
CPLANE1	0.589	3.64	1.51	0.231	0.423	1	Pso-NML
VIRMA	0.588	5.27	7.76	0.00985	0.0592	1	Pso-NML
HELZ	0.588	6.46	5.73	0.0242	0.105	1	Pso-NML
ZBTB1	0.588	7.22	5.37	0.0287	0.116	1	Pso-NML
RIC1	0.588	3.7	4.95	0.0349	0.132	1	Pso-NML
ATAD2B	0.588	4.56	4.05	0.0547	0.175	1	Pso-NML
POLI	0.588	3.37	2.65	0.116	0.278	1	Pso-NML
TRAF3IP2-AS1	0.588	2.42	1.73	0.2	0.387	1	Pso-NML
TAOK1	0.587	6.05	4.54	0.0427	0.15	1	Pso-NML
FAM173B	0.587	2.82	2.86	0.103	0.259	1	Pso-NML
DHX38	0.586	5.49	6.04	0.0209	0.0961	1	Pso-NML
RFX1	0.586	4.26	5.29	0.0298	0.119	1	Pso-NML
GABPB1-AS1	0.586	7.07	4.16	0.0517	0.169	1	Pso-NML
AP001462.1	0.585	2.54	1.89	0.181	0.364	1	Pso-NML
TIA1	0.584	5.5	8.8	0.00638	0.0457	1	Pso-NML
RAB8B	0.584	6.82	7.96	0.00906	0.0564	1	Pso-NML
TOP3B	0.584	3.48	6.73	0.0154	0.0781	1	Pso-NML
SSBP3	0.584	3.45	5.82	0.0232	0.103	1	Pso-NML
SEC24A	0.584	3.63	5.02	0.0338	0.129	1	Pso-NML
TRMT1L	0.583	3.96	5.71	0.0244	0.105	1	Pso-NML
HACD4	0.583	4.82	4.51	0.0434	0.151	1	Pso-NML
C4orf33	0.583	2.97	2.79	0.107	0.265	1	Pso-NML
USP40	0.583	2.43	1.36	0.254	0.45	1	Pso-NML
GNE	0.582	3.3	3.64	0.0674	0.199	1	Pso-NML
BAZ1B	0.581	6.63	8.09	0.00858	0.0545	1	Pso-NML
KIAA0586	0.581	5.2	4.83	0.0371	0.137	1	Pso-NML
BCDIN3D	0.581	3.7	4.57	0.0422	0.148	1	Pso-NML
RNF135	0.581	3.23	3.86	0.0604	0.187	1	Pso-NML
CRAMP1	0.581	2.95	2.35	0.137	0.308	1	Pso-NML
ADA2	0.581	4.23	1.55	0.225	0.416	1	Pso-NML
CPSF2	0.58	5.03	5.98	0.0215	0.0977	1	Pso-NML
XXYLT1	0.58	2.55	1.4	0.247	0.442	1	Pso-NML
TNFRSF14	0.579	5.29	6.63	0.016	0.0808	1	Pso-NML
PRPF4B	0.579	7.78	5.46	0.0275	0.113	1	Pso-NML
RBM45	0.579	3.13	2.79	0.107	0.265	1	Pso-NML
EXTL3	0.579	2.81	1.49	0.233	0.426	1	Pso-NML
DGAT1	0.578	4.38	8.5	0.00722	0.0491	1	Pso-NML
NVL	0.577	4.26	7.55	0.0108	0.0631	1	Pso-NML
FAM227B	0.577	2.38	1.43	0.243	0.438	1	Pso-NML
DSTYK	0.576	4.3	6.04	0.0209	0.0961	1	Pso-NML
RPAP3	0.576	5	5.9	0.0223	0.1	1	Pso-NML
AC087741.1	0.576	3.88	2.15	0.155	0.331	1	Pso-NML
ZBTB40	0.575	4.46	2.34	0.138	0.31	1	Pso-NML
GALNT3	0.575	3.87	1.19	0.286	0.483	1	Pso-NML
SIRT5	0.574	3.36	5.35	0.0289	0.117	1	Pso-NML
EVA1B	0.574	5.83	3.53	0.0714	0.206	1	Pso-NML
SEPSECS-AS1	0.574	3.05	2.4	0.133	0.303	1	Pso-NML
AC009779.2	0.574	2.42	1.66	0.209	0.397	1	Pso-NML
ST7	0.574	2.35	1.44	0.241	0.435	1	Pso-NML
HERC2	0.573	5.45	5.57	0.026	0.11	1	Pso-NML
MFSD4B	0.573	3.48	2.57	0.121	0.286	1	Pso-NML
GIMAP8	0.573	2.95	1.01	0.324	0.522	1	Pso-NML
DIDO1	0.572	5.58	6.69	0.0157	0.0791	1	Pso-NML
TCFL5	0.572	3.26	2.98	0.0962	0.248	1	Pso-NML
ATE1	0.571	5.2	5.52	0.0267	0.111	1	Pso-NML
BIVM	0.571	3.33	3.62	0.0684	0.201	1	Pso-NML
LRRC8B	0.571	3.38	2.95	0.0976	0.25	1	Pso-NML
UBA6-AS1	0.571	2.81	2.8	0.106	0.264	1	Pso-NML
WAC-AS1	0.57	4.38	2.57	0.121	0.286	1	Pso-NML
AC092683.1	0.57	4.48	2.09	0.161	0.338	1	Pso-NML
UFL1	0.569	5.61	8.59	0.00697	0.048	1	Pso-NML
MFAP1	0.569	5.98	8.48	0.00727	0.0492	1	Pso-NML
CAPRIN1	0.569	6.12	7.41	0.0114	0.0651	1	Pso-NML
DHX16	0.569	4.87	5.9	0.0223	0.1	1	Pso-NML
RUFY2	0.568	4.64	6.17	0.0198	0.0927	1	Pso-NML
TMEM107	0.568	4.93	6.14	0.02	0.0934	1	Pso-NML
C9orf64	0.568	3.11	4.38	0.0462	0.157	1	Pso-NML
LYPLAL1	0.568	3.89	3.81	0.0618	0.189	1	Pso-NML
AUTS2	0.568	5.39	3.79	0.0624	0.19	1	Pso-NML
IL9R	0.568	4.43	2.75	0.109	0.269	1	Pso-NML
FBXW11	0.567	5.52	7.95	0.00907	0.0565	1	Pso-NML
RABGAP1	0.567	4.93	7.48	0.0111	0.0641	1	Pso-NML
HSDL1	0.567	3.99	6.03	0.0211	0.0964	1	Pso-NML
DLG1	0.566	5.14	9.82	0.00425	0.0352	1	Pso-NML
CUL3	0.566	6.42	7.44	0.0113	0.0645	1	Pso-NML
TRIM56	0.566	6.46	6.19	0.0196	0.0921	1	Pso-NML
CFL2	0.566	3.99	4.82	0.0373	0.137	1	Pso-NML
KRI1	0.566	4.17	3.73	0.0646	0.194	1	Pso-NML
BTAF1	0.566	5	3.28	0.0815	0.224	1	Pso-NML
EXOC3	0.565	5.03	9.11	0.00562	0.0417	1	Pso-NML
FUNDC1	0.565	4.21	8.63	0.00686	0.0477	1	Pso-NML
SDE2	0.565	4.59	5.27	0.0301	0.12	1	Pso-NML
TAF1	0.565	4.95	5.28	0.0298	0.12	1	Pso-NML
SLK	0.565	5.97	3.33	0.0798	0.222	1	Pso-NML
TOPBP1	0.564	5.17	5.17	0.0314	0.123	1	Pso-NML
PIGK	0.564	3.8	4.14	0.0521	0.17	1	Pso-NML
PDE1B	0.564	2.43	1.04	0.318	0.515	1	Pso-NML
SH3KBP1	0.563	7.06	11.1	0.00259	0.0255	1	Pso-NML
HPS5	0.563	3.94	5.23	0.0306	0.121	1	Pso-NML
TRPM7	0.563	5.74	4.27	0.0489	0.163	1	Pso-NML
ZNF445	0.563	3.86	4.03	0.0553	0.176	1	Pso-NML
PCNX2	0.563	4.74	3.21	0.0851	0.229	1	Pso-NML
ERLIN2	0.563	3	3.18	0.086	0.231	1	Pso-NML
SPATA5	0.562	3.59	1.92	0.178	0.36	1	Pso-NML
AGFG2	0.561	3.99	6.47	0.0172	0.0845	1	Pso-NML
SPAST	0.561	4.88	6.36	0.0181	0.0874	1	Pso-NML
CRNKL1	0.561	5.27	5.44	0.0276	0.114	1	Pso-NML
ANKRD17	0.56	5.75	9.13	0.00558	0.0416	1	Pso-NML
AKAP10	0.56	4.31	4.26	0.0491	0.163	1	Pso-NML
PRKACB	0.56	5.93	3.93	0.0581	0.182	1	Pso-NML
POLB	0.56	4.09	3.63	0.0677	0.2	1	Pso-NML
PIK3R5	0.56	4.57	2.55	0.122	0.287	1	Pso-NML
SINHCAF	0.558	5.58	9.19	0.00545	0.041	1	Pso-NML
AP1AR	0.558	5.29	4.31	0.048	0.161	1	Pso-NML
GTPBP10	0.558	3.71	3.81	0.0617	0.189	1	Pso-NML
CASP1	0.558	4.53	1.92	0.177	0.36	1	Pso-NML
CD274	0.558	2.93	1.69	0.205	0.392	1	Pso-NML
TSPYL4	0.557	3.83	3.35	0.0786	0.219	1	Pso-NML
GXYLT1	0.557	3.91	2.5	0.126	0.293	1	Pso-NML
ACSS1	0.556	3.99	4.4	0.0458	0.156	1	Pso-NML
CARF	0.555	3.35	2.8	0.106	0.263	1	Pso-NML
NDC80	0.555	3.45	2.37	0.136	0.306	1	Pso-NML
KIAA2026	0.554	6.19	5.84	0.023	0.102	1	Pso-NML
ECT2	0.554	3.25	2.85	0.104	0.26	1	Pso-NML
TCEA1	0.553	7.51	9.42	0.00497	0.0385	1	Pso-NML
ZNF740	0.553	3.84	3.3	0.0808	0.223	1	Pso-NML
MXRA7	0.552	6.6	2.87	0.102	0.258	1	Pso-NML
SLC9A8	0.552	3.17	2.84	0.104	0.26	1	Pso-NML
JAK3	0.551	5.73	6.9	0.0143	0.0747	1	Pso-NML
CASD1	0.551	4.62	3.78	0.0628	0.191	1	Pso-NML
CENPC	0.55	6.49	5.77	0.0237	0.103	1	Pso-NML
NSUN3	0.55	3.4	4.16	0.0518	0.169	1	Pso-NML
UBE2M	0.55	6.73	3.91	0.0587	0.183	1	Pso-NML
USP28	0.55	4.2	3.01	0.0947	0.245	1	Pso-NML
ETS1	0.55	8.84	2.58	0.121	0.285	1	Pso-NML
NRF1	0.549	3.21	3.2	0.0855	0.23	1	Pso-NML
DNASE1	0.549	4.94	3.04	0.0928	0.242	1	Pso-NML
ENTPD4	0.548	5.19	3.18	0.086	0.231	1	Pso-NML
ARHGEF6	0.548	5.92	2.94	0.0981	0.251	1	Pso-NML
MFN1	0.547	4.17	4.15	0.0521	0.17	1	Pso-NML
CCP110	0.547	4.51	3.87	0.0599	0.186	1	Pso-NML
ADNP2	0.546	3.88	4.2	0.0507	0.167	1	Pso-NML
PHF2	0.546	3.57	3.52	0.072	0.207	1	Pso-NML
ZMYM4	0.546	4.7	2.87	0.102	0.257	1	Pso-NML
IFT22	0.546	2.85	1.54	0.226	0.418	1	Pso-NML
TRIM38	0.545	6.02	8.72	0.00661	0.0468	1	Pso-NML
MSANTD4	0.545	4.39	3.87	0.06	0.186	1	Pso-NML
RPS6KC1	0.545	3.77	3.44	0.0751	0.213	1	Pso-NML
RABGEF1	0.545	3.72	3.21	0.0848	0.229	1	Pso-NML
ZNF182	0.545	3.22	3.35	0.0855	0.23	1	Pso-NML
MINDY3	0.545	3.34	2.16	0.154	0.329	1	Pso-NML
ZNF782	0.545	2.58	1.12	0.3	0.498	1	Pso-NML
WBP4	0.544	5.53	7.34	0.0118	0.0663	1	Pso-NML
PSPC1	0.544	5.35	6.63	0.0161	0.0809	1	Pso-NML
NIPBL	0.544	7	5.04	0.0336	0.129	1	Pso-NML
PROK2	0.544	2.55	0.388	0.539	0.709	1	Pso-NML
LPIN1	0.543	5.61	6.8	0.0149	0.0767	1	Pso-NML
TXLNA	0.543	5.42	6.16	0.0198	0.0928	1	Pso-NML
STRN	0.543	5.09	4.28	0.0486	0.162	1	Pso-NML
PBX3	0.543	3.44	3.26	0.0825	0.226	1	Pso-NML
MRPL58	0.542	4.77	6.98	0.0138	0.0733	1	Pso-NML
CAPN12	0.542	4.48	2.58	0.121	0.285	1	Pso-NML
PPARG	0.542	3.57	1.4	0.248	0.444	1	Pso-NML
TSPAN13	0.542	4.4	0.625	0.436	0.624	1	Pso-NML
PPP4R2	0.541	6.39	11.7	0.00205	0.0221	1	Pso-NML
CDK19	0.541	4.28	5.65	0.0251	0.107	1	Pso-NML
FTX	0.541	6.19	5.48	0.0272	0.112	1	Pso-NML
PCBD2	0.541	4.16	4.7	0.0394	0.142	1	Pso-NML
RPGR	0.541	4.46	4.59	0.0416	0.147	1	Pso-NML
MFSD1	0.541	3.77	4.09	0.0534	0.172	1	Pso-NML
LRRC45	0.541	2.93	3.29	0.0813	0.224	1	Pso-NML
LIN54	0.541	3.3	2.3	0.142	0.314	1	Pso-NML
SNX8	0.541	2.4	1.6	0.217	0.408	1	Pso-NML
KIF27	0.541	3.03	1.23	0.277	0.474	1	Pso-NML
PRRC2C	0.54	8.8	7.01	0.0136	0.0725	1	Pso-NML
PRKDC	0.54	6.8	3.94	0.0578	0.181	1	Pso-NML
CDK5	0.54	3.81	3.5	0.0726	0.209	1	Pso-NML
ZBTB41	0.54	4.44	2.91	0.1	0.254	1	Pso-NML
INTS2	0.54	3.38	2.2	0.15	0.325	1	Pso-NML
CHIC1	0.54	3.17	1.91	0.179	0.361	1	Pso-NML
ANKRD33B	0.54	2.74	0.294	0.592	0.751	1	Pso-NML
STK10	0.539	6.56	9.83	0.00423	0.0351	1	Pso-NML
TMEM161A	0.539	3.67	4.34	0.0473	0.159	1	Pso-NML
LPIN2	0.539	6.77	3.48	0.0733	0.21	1	Pso-NML
POU2F2	0.539	4.54	2.83	0.105	0.261	1	Pso-NML
INO80D	0.538	5.37	3.86	0.0602	0.186	1	Pso-NML
POLR1A	0.538	3.2	2.92	0.0992	0.253	1	Pso-NML
POLD4	0.538	4.6	0.952	0.338	0.534	1	Pso-NML
COMMD8	0.537	5.97	5.67	0.0248	0.106	1	Pso-NML
CREBBP	0.537	6.09	5.25	0.0304	0.121	1	Pso-NML
PSD4	0.537	4.48	5.19	0.0312	0.123	1	Pso-NML
HOXB4	0.537	4.25	4.15	0.052	0.169	1	Pso-NML
SIPA1L3	0.537	2.68	2.42	0.137	0.307	1	Pso-NML
MR1	0.536	4.42	7.37	0.0117	0.0659	1	Pso-NML
CNNM3	0.536	4.21	2.89	0.101	0.256	1	Pso-NML
CREB3L2	0.536	4.98	2.07	0.162	0.34	1	Pso-NML
PPWD1	0.534	5.47	6.92	0.0142	0.0742	1	Pso-NML
GALC	0.534	3.82	3.12	0.089	0.236	1	Pso-NML
ABHD14A	0.534	4.13	2.64	0.116	0.279	1	Pso-NML
PLCB2	0.534	3.23	2.43	0.131	0.3	1	Pso-NML
BTG3	0.533	6.01	5.88	0.0225	0.101	1	Pso-NML
CEP120	0.533	4.54	3.97	0.0569	0.179	1	Pso-NML
LIAS	0.532	4.18	7.3	0.012	0.0672	1	Pso-NML
NSD1	0.532	6.64	7.02	0.0135	0.0723	1	Pso-NML
CAPN10	0.532	3.79	5.04	0.0336	0.129	1	Pso-NML
ZFC3H1	0.532	6.42	4.03	0.0552	0.176	1	Pso-NML
MPRIP	0.531	6.8	9.5	0.00482	0.0379	1	Pso-NML
COMMD3	0.531	6.21	5.52	0.0267	0.111	1	Pso-NML
MON1B	0.531	4.81	5.2	0.031	0.122	1	Pso-NML
ARL14EP	0.531	5.83	4.95	0.0349	0.132	1	Pso-NML
NSMCE2	0.53	4.64	7.01	0.0136	0.0726	1	Pso-NML
ZMYM2	0.53	6.28	5.87	0.0227	0.101	1	Pso-NML
ENOX2	0.53	3.48	4.7	0.0396	0.142	1	Pso-NML
SYNJ1	0.53	4.41	3.1	0.0899	0.238	1	Pso-NML
GSPT2	0.53	3.78	2.82	0.105	0.262	1	Pso-NML
SLC25A30	0.53	3.31	2.73	0.11	0.27	1	Pso-NML
TRUB1	0.53	2.9	2.57	0.121	0.286	1	Pso-NML
RANBP9	0.528	5.71	6	0.0214	0.0973	1	Pso-NML
RCOR3	0.528	4.55	3.5	0.0728	0.209	1	Pso-NML
PACSIN2	0.528	5.65	2.95	0.0978	0.25	1	Pso-NML
LRIG2	0.528	3.93	2.79	0.107	0.264	1	Pso-NML
ZNF785	0.528	3.69	2.41	0.133	0.303	1	Pso-NML
TSIX	0.528	3.3	0.18	0.675	0.814	1	Pso-NML
CCDC92	0.527	4.49	7.95	0.00909	0.0565	1	Pso-NML
POLL	0.527	3.47	3.88	0.0595	0.185	1	Pso-NML
C17orf75	0.527	3.6	3.39	0.0772	0.217	1	Pso-NML
PIK3R1	0.527	6.64	3.27	0.082	0.225	1	Pso-NML
AGK	0.527	2.82	2.38	0.135	0.306	1	Pso-NML
IFI27L1	0.527	3.64	2.31	0.141	0.314	1	Pso-NML
SPPL2A	0.526	6.06	12.3	0.00168	0.0194	1	Pso-NML
UBLCP1	0.526	5.14	5.6	0.0256	0.109	1	Pso-NML
KCTD9	0.525	4.82	5.15	0.0318	0.124	1	Pso-NML
ZFYVE16	0.525	5.31	4.96	0.0348	0.132	1	Pso-NML
ARID4A	0.524	6.81	10.3	0.00353	0.0314	1	Pso-NML
RALA	0.524	7.06	7.86	0.00943	0.0579	1	Pso-NML
GATAD2B	0.524	5.74	5.33	0.0292	0.118	1	Pso-NML
RC3H1	0.524	5.28	4.76	0.0384	0.14	1	Pso-NML
CASTOR3	0.524	3.16	2.02	0.167	0.347	1	Pso-NML
PTPN4	0.523	5.14	7.55	0.0108	0.0631	1	Pso-NML
SENP7	0.523	5.64	3.31	0.0804	0.223	1	Pso-NML
SZT2	0.523	4.12	2.71	0.112	0.272	1	Pso-NML
SLC16A4	0.523	3.56	2.02	0.167	0.347	1	Pso-NML
AC093495.1	0.523	2.79	1.24	0.276	0.472	1	Pso-NML
EML2	0.522	4.43	6.18	0.0197	0.0926	1	Pso-NML
AL359220.1	0.522	4.01	4.1	0.0533	0.172	1	Pso-NML
DSE	0.522	4.68	2.12	0.157	0.333	1	Pso-NML
MTRNR2L12	0.522	7.33	0.305	0.586	0.746	1	Pso-NML
SUGT1	0.521	6.5	9.54	0.00475	0.0377	1	Pso-NML
CCDC127	0.521	4.99	7.85	0.00949	0.0581	1	Pso-NML
RRM1	0.521	4.45	5.87	0.0227	0.101	1	Pso-NML
DYNC1H1	0.521	7.39	5.43	0.0279	0.114	1	Pso-NML
AKR7A2	0.521	5.38	4.55	0.0426	0.149	1	Pso-NML
FAM174A	0.521	3.74	2.56	0.122	0.286	1	Pso-NML
MRPL19	0.519	5.31	8.87	0.00621	0.0448	1	Pso-NML
CEP78	0.519	4.74	5.16	0.0316	0.124	1	Pso-NML
STAG1	0.519	5.8	4.37	0.0464	0.157	1	Pso-NML
SNX29	0.519	3.46	2.48	0.128	0.296	1	Pso-NML
KIF2A	0.518	6.57	4.73	0.039	0.141	1	Pso-NML
DCLRE1A	0.518	2.75	2.16	0.153	0.329	1	Pso-NML
TSPOAP1	0.518	2.76	1.42	0.244	0.439	1	Pso-NML
CASP3	0.517	5.59	8.09	0.00857	0.0545	1	Pso-NML
TRIM26	0.517	4.89	7.79	0.00972	0.0589	1	Pso-NML
FAM200B	0.517	5.03	5.49	0.0271	0.112	1	Pso-NML
UBTF	0.517	5.99	4.59	0.0417	0.147	1	Pso-NML
METTL6	0.517	3.44	1.99	0.171	0.352	1	Pso-NML
VPS36	0.516	6.2	7.15	0.0128	0.0698	1	Pso-NML
ING3	0.516	4.83	6.94	0.014	0.074	1	Pso-NML
USP7	0.516	6.08	4.6	0.0415	0.147	1	Pso-NML
ZNHIT6	0.516	4.99	3.9	0.059	0.183	1	Pso-NML
PRIMPOL	0.516	3.25	3.1	0.0903	0.238	1	Pso-NML
ST6GALNAC4	0.516	4.18	2.67	0.114	0.276	1	Pso-NML
SDCBP2-AS1	0.515	2.6	1.38	0.25	0.446	1	Pso-NML
CENPJ	0.515	3.15	1.18	0.287	0.484	1	Pso-NML
NUDT18	0.515	2.82	1.13	0.297	0.494	1	Pso-NML
DHX32	0.515	4.06	1.05	0.315	0.512	1	Pso-NML
SMG6	0.514	5.54	4.42	0.0454	0.156	1	Pso-NML
ATP9B	0.514	4.7	2.91	0.0998	0.254	1	Pso-NML
GINM1	0.513	5.6	7.82	0.00961	0.0586	1	Pso-NML
MARCH7	0.513	6.43	5.15	0.0318	0.124	1	Pso-NML
NCOA6	0.513	4.72	3.87	0.06	0.186	1	Pso-NML
ASPHD2	0.513	3.14	2.47	0.128	0.296	1	Pso-NML
TMEM79	0.513	2.53	2.35	0.138	0.309	1	Pso-NML
AC020571.1	0.513	5.32	2.19	0.151	0.326	1	Pso-NML
ANKRD42	0.513	2.96	1.79	0.192	0.377	1	Pso-NML
RGL1	0.513	2.82	0.754	0.393	0.586	1	Pso-NML
PAFAH1B1	0.512	6.92	8.65	0.00679	0.0474	1	Pso-NML
ABCB7	0.512	3.89	4.69	0.0398	0.143	1	Pso-NML
NFXL1	0.512	4.08	3.68	0.0662	0.197	1	Pso-NML
HPS3	0.512	4.48	3.45	0.0745	0.212	1	Pso-NML
MTX2	0.512	4.15	2.9	0.101	0.255	1	Pso-NML
TIMMDC1	0.511	5.64	8.61	0.00691	0.0479	1	Pso-NML
YTHDC1	0.51	7.19	8.49	0.00726	0.0492	1	Pso-NML
SKAP1	0.51	6.69	6.54	0.0168	0.0828	1	Pso-NML
KDM5A	0.51	7.04	5.97	0.0217	0.0982	1	Pso-NML
WRNIP1	0.51	4.28	5.65	0.0251	0.107	1	Pso-NML
RABEP1	0.51	5.6	5	0.0342	0.13	1	Pso-NML
PAG1	0.51	7.39	3.72	0.0647	0.194	1	Pso-NML
SNX11	0.51	3.35	3.67	0.0663	0.198	1	Pso-NML
NUP37	0.51	4.26	3.63	0.068	0.2	1	Pso-NML
OSGIN2	0.51	3.51	2.94	0.0983	0.251	1	Pso-NML
CGAS	0.509	5.32	7.4	0.0115	0.0653	1	Pso-NML
RCOR1	0.509	4.71	4.05	0.0547	0.175	1	Pso-NML
MSH2	0.509	4.31	3.37	0.0778	0.218	1	Pso-NML
GPR68	0.509	5.85	2.61	0.119	0.282	1	Pso-NML
VAC14	0.509	2.71	1.81	0.191	0.375	1	Pso-NML
SFPQ	0.508	7.69	7.97	0.00901	0.0563	1	Pso-NML
TEFM	0.508	4.32	7.03	0.0135	0.0723	1	Pso-NML
HSF2	0.508	4.02	4.43	0.0452	0.155	1	Pso-NML
PCCA	0.508	3.24	3.38	0.0774	0.218	1	Pso-NML
LONP2	0.507	5.33	8.26	0.00798	0.0521	1	Pso-NML
RUFY1	0.507	5.17	5.5	0.0269	0.112	1	Pso-NML
HIST3H2A	0.507	4.54	3.14	0.0881	0.235	1	Pso-NML
IPO8	0.507	4.14	2.09	0.16	0.337	1	Pso-NML
DMTN	0.507	2.27	0.736	0.399	0.592	1	Pso-NML
ZFR	0.506	6.22	7.29	0.012	0.0673	1	Pso-NML
HOOK3	0.506	6.3	7.26	0.0122	0.0676	1	Pso-NML
UBE4A	0.506	5.1	4.73	0.039	0.141	1	Pso-NML
YLPM1	0.506	4.99	4.21	0.0504	0.166	1	Pso-NML
NCAPD3	0.506	4.21	3.78	0.0627	0.191	1	Pso-NML
DECR1	0.505	5.7	7.42	0.0114	0.0649	1	Pso-NML
SLC12A7	0.505	2.82	0.382	0.542	0.712	1	Pso-NML
HEBP2	0.504	6.9	2.38	0.135	0.306	1	Pso-NML
GTF3C4	0.504	4.07	2.08	0.161	0.338	1	Pso-NML
GDAP1	0.504	2.88	1.86	0.184	0.368	1	Pso-NML
C1orf131	0.503	5.55	6.52	0.0169	0.0833	1	Pso-NML
ROCK1	0.503	7.65	6.18	0.0197	0.0926	1	Pso-NML
REPS1	0.503	4.31	5.01	0.034	0.13	1	Pso-NML
FAM208A	0.503	5.79	4.54	0.0428	0.15	1	Pso-NML
ZNF644	0.503	5.98	3.28	0.0817	0.225	1	Pso-NML
CAMK4	0.502	7.66	4.71	0.0393	0.142	1	Pso-NML
LRBA	0.502	5.44	4.44	0.0449	0.154	1	Pso-NML
ICE1	0.502	5.58	4.27	0.049	0.163	1	Pso-NML
BROX	0.501	5.98	11	0.00265	0.0258	1	Pso-NML
FOXO1	0.501	6.26	3.68	0.0662	0.197	1	Pso-NML
CROT	0.501	3.65	3.26	0.0826	0.226	1	Pso-NML
EOGT	0.501	3.1	1.91	0.179	0.362	1	Pso-NML
PPP1R12A	0.5	7.81	7.22	0.0124	0.0685	1	Pso-NML
TRAPPC13	0.5	3.65	5.95	0.0219	0.0988	1	Pso-NML
BTBD10	0.5	4.38	4.65	0.0405	0.144	1	Pso-NML
CAMKMT	0.5	3.14	2.53	0.124	0.289	1	Pso-NML
SETDB1	0.5	3.63	2.26	0.145	0.319	1	Pso-NML
ARHGAP11B	0.5	2.82	1.69	0.205	0.392	1	Pso-NML
NEPRO	0.499	5.42	5.08	0.0328	0.127	1	Pso-NML
MAML1	0.499	4.46	4.71	0.0393	0.142	1	Pso-NML
CTSC	0.499	6.78	4.41	0.0457	0.156	1	Pso-NML
CCNG2	0.499	6.68	1.21	0.282	0.479	1	Pso-NML
DNAJC21	0.498	7.03	3.86	0.0603	0.186	1	Pso-NML
LIMK1	0.498	3.56	2.95	0.0978	0.25	1	Pso-NML
TRRAP	0.498	4.94	2.67	0.114	0.276	1	Pso-NML
RAB11B-AS1	0.498	2.5	0.958	0.337	0.533	1	Pso-NML
RBBP6	0.497	6.62	10.2	0.00364	0.0319	1	Pso-NML
SNX13	0.497	4.41	3.27	0.0821	0.225	1	Pso-NML
HIST1H2BD	0.497	3.34	2.13	0.156	0.332	1	Pso-NML
AASDHPPT	0.496	5.64	7.92	0.00921	0.057	1	Pso-NML
RINL	0.496	5.07	3.85	0.0607	0.187	1	Pso-NML
SET	0.495	8.53	8.68	0.0067	0.0472	1	Pso-NML
RFTN1	0.495	6.1	8.03	0.00878	0.0552	1	Pso-NML
ME2	0.495	5.48	6.77	0.0151	0.0772	1	Pso-NML
NT5DC1	0.495	5.02	3.63	0.068	0.2	1	Pso-NML
FBXL4	0.495	3.7	3.01	0.0946	0.245	1	Pso-NML
NATD1	0.495	2.72	2.3	0.142	0.314	1	Pso-NML
ANKIB1	0.494	5.39	5.17	0.0315	0.124	1	Pso-NML
PDE4D	0.494	7.06	2.43	0.131	0.301	1	Pso-NML
ARNT	0.493	4.18	3.93	0.058	0.182	1	Pso-NML
ASB1	0.493	3.77	3.28	0.0819	0.225	1	Pso-NML
SETX	0.493	6.42	2.98	0.096	0.248	1	Pso-NML
SETD1B	0.493	4.26	2.96	0.0971	0.249	1	Pso-NML
ZNF75D	0.493	3.73	2.72	0.111	0.271	1	Pso-NML
ZNF510	0.493	3.3	2.18	0.151	0.327	1	Pso-NML
UBAC1	0.492	5.03	7.62	0.0105	0.0618	1	Pso-NML
IFT80	0.492	4.16	2.08	0.161	0.339	1	Pso-NML
DHTKD1	0.492	3.28	1.69	0.205	0.393	1	Pso-NML
ERBIN	0.491	5.66	3.97	0.0569	0.179	1	Pso-NML
GABPA	0.491	4.53	3.27	0.0823	0.226	1	Pso-NML
TENT4A	0.491	3.99	2.37	0.135	0.306	1	Pso-NML
NCOA7	0.49	6.41	5.16	0.0317	0.124	1	Pso-NML
TMED3	0.49	5.11	4.02	0.0555	0.176	1	Pso-NML
LNPEP	0.49	6.51	3.43	0.0756	0.214	1	Pso-NML
SYCP2	0.49	2.89	0.762	0.391	0.583	1	Pso-NML
PPP1R21	0.489	4.39	6.63	0.0161	0.0809	1	Pso-NML
SPG7	0.489	6.06	4.25	0.0495	0.164	1	Pso-NML
YOD1	0.489	3.13	1.84	0.186	0.371	1	Pso-NML
PPP1R12B	0.489	4.06	1.83	0.188	0.372	1	Pso-NML
OGFRL1	0.489	5.9	1.1	0.303	0.501	1	Pso-NML
PQLC2	0.489	2.37	1.08	0.308	0.505	1	Pso-NML
KIFAP3	0.488	4.49	3.28	0.0816	0.224	1	Pso-NML
FAM20B	0.487	4.05	3.46	0.0741	0.211	1	Pso-NML
PXDC1	0.487	3.62	2.87	0.102	0.258	1	Pso-NML
AL021368.2	0.487	2.69	1.09	0.306	0.504	1	Pso-NML
DDX52	0.486	5.75	9.21	0.00541	0.0408	1	Pso-NML
KATNA1	0.486	4.84	7.51	0.011	0.0637	1	Pso-NML
FCHO1	0.486	4.03	5.71	0.0244	0.105	1	Pso-NML
RGS10	0.486	7.86	5.68	0.0247	0.106	1	Pso-NML
ZBED1	0.486	4.76	4.45	0.0447	0.154	1	Pso-NML
CLN3	0.486	3.03	1.79	0.192	0.377	1	Pso-NML
PRKCH	0.485	6.19	7.76	0.00984	0.0592	1	Pso-NML
RBM10	0.485	4.77	7.12	0.013	0.0704	1	Pso-NML
AP1S1	0.485	5.32	3.14	0.0879	0.235	1	Pso-NML
MICALL1	0.485	2.71	1.6	0.218	0.409	1	Pso-NML
GSDMB	0.485	3.42	1.22	0.279	0.476	1	Pso-NML
CASP4	0.484	6.23	5.94	0.022	0.0992	1	Pso-NML
DNAJC4	0.484	4.94	5.75	0.0239	0.104	1	Pso-NML
ZNF512	0.484	3.58	2.78	0.129	0.297	1	Pso-NML
SLC46A3	0.484	3.37	2.24	0.147	0.321	1	Pso-NML
SOS1	0.484	7.66	2.02	0.168	0.348	1	Pso-NML
HSPA4	0.483	6.13	5.71	0.0244	0.105	1	Pso-NML
ELF4	0.483	3.27	2.78	0.108	0.266	1	Pso-NML
APOL3	0.483	3.97	1.56	0.223	0.414	1	Pso-NML
HADHA	0.482	6.85	12.5	0.00155	0.0187	1	Pso-NML
CLDND1	0.482	8.52	5.79	0.0236	0.103	1	Pso-NML
FBXL20	0.482	4.89	3.67	0.0664	0.198	1	Pso-NML
FYCO1	0.482	5.73	2.48	0.128	0.296	1	Pso-NML
PLPP1	0.482	3.53	1.81	0.19	0.374	1	Pso-NML
CUL4B	0.481	4.04	2.6	0.119	0.283	1	Pso-NML
SOS2	0.481	5.4	1.76	0.197	0.383	1	Pso-NML
MCOLN2	0.481	2.76	1.13	0.299	0.496	1	Pso-NML
UBE3A	0.48	6.31	5.53	0.0265	0.111	1	Pso-NML
ST3GAL5	0.48	3.95	2.03	0.166	0.346	1	Pso-NML
DHX29	0.479	5.61	6.09	0.0205	0.0947	1	Pso-NML
TRAPPC6B	0.479	5.31	4.46	0.0445	0.154	1	Pso-NML
RMND5A	0.479	4.89	3.58	0.0699	0.204	1	Pso-NML
ZDHHC17	0.479	4.26	3.19	0.0856	0.23	1	Pso-NML
SUCLG2	0.479	5.01	2.95	0.098	0.251	1	Pso-NML
CNST	0.479	5.05	2.84	0.104	0.261	1	Pso-NML
BBC3	0.479	4.43	1.69	0.205	0.393	1	Pso-NML
MOV10	0.479	2.49	1.38	0.25	0.446	1	Pso-NML
CHD1	0.478	6.66	5.92	0.0222	0.0998	1	Pso-NML
ARHGAP26	0.478	4.78	3.01	0.0948	0.246	1	Pso-NML
CREB1	0.477	5.88	6.96	0.0139	0.0737	1	Pso-NML
ADIPOR2	0.477	4.92	5.11	0.0324	0.126	1	Pso-NML
FOXK2	0.477	4.41	4.61	0.0413	0.146	1	Pso-NML
SQSTM1	0.477	8.19	4.41	0.0455	0.156	1	Pso-NML
MTR	0.477	5.43	4.37	0.0464	0.157	1	Pso-NML
KDM3B	0.477	4.51	3.7	0.0653	0.196	1	Pso-NML
SLC44A2	0.476	4.52	4.73	0.039	0.141	1	Pso-NML
THAP3	0.476	4.24	4.6	0.0415	0.147	1	Pso-NML
ERMARD	0.476	2.61	1.91	0.178	0.361	1	Pso-NML
ATXN2	0.475	5.79	4.31	0.0478	0.16	1	Pso-NML
SRP14-AS1	0.475	3.29	2.37	0.136	0.307	1	Pso-NML
NBPF15	0.475	4.39	2.16	0.154	0.329	1	Pso-NML
ZNF720	0.474	5.13	6.69	0.0157	0.0791	1	Pso-NML
SP1	0.474	5.06	4.41	0.0457	0.156	1	Pso-NML
TRIM37	0.474	4.61	3.25	0.0829	0.226	1	Pso-NML
HMGCR	0.474	4.2	2.99	0.0957	0.247	1	Pso-NML
RNF170	0.474	4.17	2.81	0.106	0.263	1	Pso-NML
ECHDC2	0.474	3.91	2.68	0.113	0.275	1	Pso-NML
RNF169	0.474	5.56	2.63	0.117	0.28	1	Pso-NML
YPEL3	0.473	7.6	10.7	0.00301	0.0281	1	Pso-NML
FBRS	0.473	5.47	7.3	0.012	0.0671	1	Pso-NML
BTRC	0.473	3.55	3.06	0.0921	0.242	1	Pso-NML
ITPR2	0.473	5.78	1.88	0.182	0.366	1	Pso-NML
JAKMIP1	0.473	4.45	1.1	0.304	0.502	1	Pso-NML
BTN3A1	0.472	4.92	4.81	0.0374	0.137	1	Pso-NML
ZNF281	0.472	5.52	4.74	0.0387	0.141	1	Pso-NML
ATP5MC2	0.472	8.37	3.65	0.0672	0.199	1	Pso-NML
CTSD	0.472	6.7	3.45	0.0746	0.212	1	Pso-NML
PANK3	0.472	5.08	2.58	0.121	0.285	1	Pso-NML
NAP1L5	0.472	2.61	1.6	0.217	0.408	1	Pso-NML
ATAD5	0.472	3.64	1.46	0.238	0.432	1	Pso-NML
APP	0.472	5.94	1.05	0.314	0.512	1	Pso-NML
RFWD3	0.471	3.82	4.07	0.0542	0.174	1	Pso-NML
EPC2	0.471	4.8	2.73	0.11	0.27	1	Pso-NML
SPTLC2	0.47	4.44	4.98	0.0345	0.131	1	Pso-NML
NNT-AS1	0.47	4.2	3.74	0.064	0.193	1	Pso-NML
LTN1	0.47	5.36	3.21	0.0851	0.229	1	Pso-NML
HSH2D	0.47	3.91	1.72	0.201	0.388	1	Pso-NML
LINC00342	0.47	3.03	1.65	0.211	0.4	1	Pso-NML
OAS1	0.47	4.43	0.62	0.438	0.626	1	Pso-NML
ZNF267	0.469	6.22	3.47	0.0738	0.211	1	Pso-NML
ELAC1	0.469	3.13	1.76	0.196	0.382	1	Pso-NML
ZNF45	0.469	2.46	1.22	0.28	0.477	1	Pso-NML
COPB1	0.468	7	9.42	0.00498	0.0385	1	Pso-NML
ACTR2	0.468	7.92	9.12	0.0056	0.0416	1	Pso-NML
LEPROT	0.468	6.06	6.18	0.0197	0.0926	1	Pso-NML
PIGP	0.468	4.96	4.84	0.0368	0.137	1	Pso-NML
HMGCL	0.468	4.51	4.13	0.0524	0.171	1	Pso-NML
TMEM131L	0.468	3.66	2.3	0.141	0.314	1	Pso-NML
CCDC85C	0.468	2.46	0.722	0.403	0.595	1	Pso-NML
CCDC117	0.467	4.61	4.33	0.0476	0.16	1	Pso-NML
SELPLG	0.467	6.33	3.62	0.0683	0.201	1	Pso-NML
ZNF107	0.467	4.65	2.68	0.113	0.275	1	Pso-NML
VPS52	0.467	2.71	1.26	0.272	0.469	1	Pso-NML
PHACTR4	0.466	5.6	6.73	0.0154	0.0781	1	Pso-NML
TMEM30A	0.466	5.74	5.69	0.0246	0.106	1	Pso-NML
AEBP2	0.466	5.01	4.09	0.0535	0.173	1	Pso-NML
ARHGEF9	0.466	3.99	2.12	0.157	0.333	1	Pso-NML
PPP5C	0.466	3.53	2.08	0.161	0.338	1	Pso-NML
LINC00467	0.466	2.45	0.862	0.362	0.557	1	Pso-NML
NUMB	0.465	5.01	4.92	0.0355	0.133	1	Pso-NML
CDK12	0.465	6.33	4.74	0.0388	0.141	1	Pso-NML
COX15	0.465	3.69	3.22	0.0844	0.228	1	Pso-NML
EMSY	0.465	4.83	2.97	0.0965	0.248	1	Pso-NML
DCAF17	0.465	3.75	2.01	0.168	0.348	1	Pso-NML
EIF3C	0.465	3.23	1.9	0.18	0.363	1	Pso-NML
TBCD	0.465	4.79	1.71	0.202	0.39	1	Pso-NML
MAP3K6	0.465	2.64	0.977	0.332	0.529	1	Pso-NML
SCAF11	0.464	7.96	6.87	0.0144	0.0751	1	Pso-NML
GIPC1	0.464	4.85	2.82	0.105	0.262	1	Pso-NML
NHLRC2	0.464	4.36	2.79	0.107	0.265	1	Pso-NML
PMEPA1	0.464	5.08	1.97	0.172	0.354	1	Pso-NML
CRCP	0.463	5.47	4.37	0.0464	0.157	1	Pso-NML
SRRM2	0.463	8.49	4.12	0.0528	0.171	1	Pso-NML
SMC5	0.463	6.25	3.32	0.0801	0.222	1	Pso-NML
FGFR1OP	0.463	4.78	2.84	0.104	0.26	1	Pso-NML
ZFP30	0.463	3.14	2.27	0.144	0.318	1	Pso-NML
CNNM2	0.463	2.75	1.12	0.3	0.498	1	Pso-NML
GMEB1	0.462	4.14	5.57	0.0261	0.11	1	Pso-NML
CYB5R4	0.462	5.04	5.18	0.0314	0.123	1	Pso-NML
BAK1	0.462	4.98	3.8	0.0622	0.19	1	Pso-NML
SMC1A	0.462	6.37	3.36	0.0781	0.219	1	Pso-NML
UVSSA	0.462	4.16	3.04	0.0931	0.243	1	Pso-NML
VPS4B	0.461	7.42	5.42	0.0279	0.114	1	Pso-NML
USP46	0.461	3.86	1.26	0.271	0.468	1	Pso-NML
AC016957.2	0.461	3.16	0.728	0.401	0.594	1	Pso-NML
STIM2	0.46	5.51	8.34	0.00772	0.0512	1	Pso-NML
PTAR1	0.46	5.26	3.47	0.0738	0.211	1	Pso-NML
SNIP1	0.46	4.62	2.47	0.128	0.296	1	Pso-NML
RRNAD1	0.46	3.45	1.79	0.193	0.378	1	Pso-NML
PHF20L1	0.459	6.43	6.47	0.0173	0.0846	1	Pso-NML
REEP3	0.459	6.67	3.57	0.07	0.204	1	Pso-NML
SENP6	0.459	6	3.4	0.0765	0.216	1	Pso-NML
PGS1	0.459	4.13	3.04	0.0929	0.242	1	Pso-NML
ABHD15	0.458	4.42	6.84	0.0147	0.0756	1	Pso-NML
SMIM10L1	0.458	6.02	5.79	0.0235	0.103	1	Pso-NML
NFS1	0.458	3.16	3.23	0.0841	0.228	1	Pso-NML
RAD50	0.458	3.57	1.38	0.251	0.447	1	Pso-NML
ORC5	0.457	3.21	2.52	0.124	0.291	1	Pso-NML
DCLRE1C	0.456	4.78	5.59	0.0259	0.109	1	Pso-NML
AFTPH	0.456	5.59	4.78	0.038	0.139	1	Pso-NML
ZEB1	0.456	5.7	4.16	0.0518	0.169	1	Pso-NML
HAUS3	0.456	4.91	3.77	0.0629	0.191	1	Pso-NML
MEF2D	0.456	4.86	3.63	0.0679	0.2	1	Pso-NML
C8orf44	0.456	3.33	3.12	0.089	0.236	1	Pso-NML
STK11IP	0.456	2.68	2.14	0.156	0.332	1	Pso-NML
TAB1	0.456	3.13	1.68	0.206	0.394	1	Pso-NML
ARMCX5	0.456	2.67	1.25	0.274	0.47	1	Pso-NML
G2E3	0.455	4.75	4.17	0.0513	0.168	1	Pso-NML
NRDE2	0.455	4.66	2.43	0.131	0.301	1	Pso-NML
TAF10	0.455	6.21	2.16	0.154	0.329	1	Pso-NML
TMEM184C	0.455	3.51	2.14	0.156	0.332	1	Pso-NML
TMEM238	0.455	5.15	0.842	0.367	0.562	1	Pso-NML
ARFIP1	0.454	3.99	2.42	0.132	0.301	1	Pso-NML
PEAK1	0.454	3.04	1.32	0.261	0.458	1	Pso-NML
DOT1L	0.453	3.39	2.24	0.147	0.321	1	Pso-NML
ZNF322	0.452	4.29	3.32	0.0802	0.222	1	Pso-NML
PIGG	0.452	3.82	3.11	0.0896	0.238	1	Pso-NML
ARRDC1-AS1	0.452	2.94	1.85	0.185	0.369	1	Pso-NML
SMNDC1	0.451	5.94	6.92	0.0142	0.0742	1	Pso-NML
CCNY	0.451	4.76	4.21	0.0504	0.166	1	Pso-NML
SCLT1	0.451	3.78	3.98	0.0565	0.179	1	Pso-NML
IFFO1	0.451	3.43	2.52	0.125	0.291	1	Pso-NML
COG6	0.451	3.44	2.38	0.135	0.305	1	Pso-NML
GPALPP1	0.45	4.73	6.79	0.015	0.0768	1	Pso-NML
C12orf43	0.45	3.91	3.61	0.0687	0.202	1	Pso-NML
EPS15L1	0.45	4.9	2.49	0.127	0.294	1	Pso-NML
SLC25A40	0.45	3.3	1.88	0.182	0.365	1	Pso-NML
USF1	0.45	3.2	1.16	0.292	0.489	1	Pso-NML
AL139393.2	0.45	3.46	0.937	0.342	0.537	1	Pso-NML
SUDS3	0.449	6.27	5.77	0.0237	0.103	1	Pso-NML
PRDM2	0.449	6.56	4.54	0.0428	0.15	1	Pso-NML
PQLC3	0.449	5.34	3.55	0.071	0.205	1	Pso-NML
ZBTB8OS	0.449	6.05	3.29	0.0812	0.224	1	Pso-NML
MAP3K1	0.449	5.44	2.24	0.147	0.321	1	Pso-NML
ZNF714	0.449	3.1	1.29	0.266	0.462	1	Pso-NML
MTREX	0.448	5.43	5.01	0.034	0.13	1	Pso-NML
CD46	0.448	6.96	4.99	0.0344	0.131	1	Pso-NML
RIPK1	0.448	5.01	4.42	0.0453	0.155	1	Pso-NML
TIGD1	0.448	2.8	1.94	0.175	0.357	1	Pso-NML
BMF	0.448	3.42	1.62	0.215	0.405	1	Pso-NML
FCHSD2	0.448	3.78	1.52	0.229	0.421	1	Pso-NML
DPYD	0.448	3.58	1.18	0.287	0.484	1	Pso-NML
SARDH	0.448	3.5	1.01	0.323	0.521	1	Pso-NML
ULK4	0.448	3.16	1	0.327	0.524	1	Pso-NML
QSOX2	0.448	3.14	0.936	0.342	0.537	1	Pso-NML
RPS4Y1	0.448	8.09	0.0794	0.78	0.882	1	Pso-NML
KLHL9	0.447	3.72	3.06	0.0922	0.242	1	Pso-NML
GOLGA1	0.447	4.18	1.81	0.191	0.375	1	Pso-NML
CDKN2C	0.447	3.74	1.01	0.325	0.522	1	Pso-NML
TMEM50A	0.446	8.64	5.78	0.0236	0.103	1	Pso-NML
C2orf49	0.446	5.69	4.98	0.0345	0.131	1	Pso-NML
SMIM19	0.446	5.59	4.88	0.0363	0.135	1	Pso-NML
LINC01089	0.446	4.46	3.25	0.083	0.226	1	Pso-NML
NAF1	0.446	3.69	2.55	0.122	0.287	1	Pso-NML
C16orf70	0.446	2.62	1.43	0.242	0.437	1	Pso-NML
DNAAF5	0.446	2.42	1.12	0.3	0.498	1	Pso-NML
UBE2K	0.445	6.71	7.77	0.00981	0.0592	1	Pso-NML
SUPT16H	0.445	6.97	5.48	0.0271	0.112	1	Pso-NML
SMARCD2	0.445	4.73	5.27	0.03	0.12	1	Pso-NML
SEPT6	0.445	7.49	2.77	0.108	0.267	1	Pso-NML
DMTF1	0.445	5.28	2.44	0.13	0.3	1	Pso-NML
ETFB	0.445	6.75	1.84	0.187	0.371	1	Pso-NML
ICE2	0.444	4.77	3.27	0.082	0.225	1	Pso-NML
RPE	0.444	3.7	3.09	0.108	0.266	1	Pso-NML
MCM9	0.444	3.74	1.73	0.2	0.387	1	Pso-NML
CCDC130	0.443	5.34	7.98	0.00896	0.0561	1	Pso-NML
PNN	0.443	7.55	6.17	0.0198	0.0928	1	Pso-NML
RBM5	0.443	6.24	5.05	0.0334	0.129	1	Pso-NML
NETO2	0.443	3.89	2.75	0.109	0.269	1	Pso-NML
TGS1	0.443	5.93	2.26	0.145	0.318	1	Pso-NML
CNTROB	0.443	2.51	0.884	0.356	0.551	1	Pso-NML
MTMR6	0.442	5.43	5.38	0.0285	0.116	1	Pso-NML
IFIH1	0.442	4.13	1.95	0.174	0.357	1	Pso-NML
CCDC136	0.442	3.24	1.57	0.222	0.413	1	Pso-NML
SEC31B	0.442	3.18	1.27	0.27	0.466	1	Pso-NML
NEK10	0.442	4.38	0.822	0.373	0.567	1	Pso-NML
URI1	0.441	6.61	4.75	0.0386	0.14	1	Pso-NML
NOA1	0.441	4.5	4.49	0.0438	0.152	1	Pso-NML
HMG20A	0.441	3.96	3.23	0.0839	0.228	1	Pso-NML
DNAJC28	0.441	2.31	0.86	0.362	0.557	1	Pso-NML
RSRP1	0.44	8.44	4.82	0.0373	0.137	1	Pso-NML
PJA2	0.44	6.49	4.56	0.0423	0.149	1	Pso-NML
BDH2	0.44	4.78	4	0.0561	0.178	1	Pso-NML
STK26	0.44	4.85	2.85	0.104	0.26	1	Pso-NML
HHLA3	0.44	2.59	0.754	0.393	0.586	1	Pso-NML
NKAP	0.439	5.96	7.49	0.0111	0.0639	1	Pso-NML
SP3	0.439	5.8	7.11	0.013	0.0706	1	Pso-NML
TGFBR2	0.439	6.22	2.41	0.133	0.303	1	Pso-NML
CPT2	0.439	3.04	1.81	0.191	0.375	1	Pso-NML
TBK1	0.438	5.45	7.31	0.0119	0.0671	1	Pso-NML
AFG3L2	0.438	5.12	4.16	0.0516	0.169	1	Pso-NML
EDC3	0.438	3.15	2.55	0.122	0.287	1	Pso-NML
POLR3A	0.438	3.86	2.08	0.161	0.339	1	Pso-NML
SYNGAP1	0.438	4.66	1.87	0.184	0.368	1	Pso-NML
ARCN1	0.437	6.19	5.56	0.0262	0.11	1	Pso-NML
STRN3	0.437	4.76	3.38	0.0776	0.218	1	Pso-NML
SEL1L	0.437	5.51	2.91	0.0998	0.254	1	Pso-NML
OTUD6B	0.437	3.98	2.65	0.115	0.278	1	Pso-NML
SLC39A6	0.437	5.7	2.61	0.118	0.282	1	Pso-NML
ACOX3	0.437	3.44	2.45	0.13	0.299	1	Pso-NML
ZNF561	0.437	3.5	2.26	0.145	0.318	1	Pso-NML
AASDH	0.437	3.99	2.18	0.152	0.327	1	Pso-NML
AC009403.1	0.437	3.67	2.05	0.164	0.343	1	Pso-NML
TNPO1	0.436	5.98	4.74	0.0387	0.141	1	Pso-NML
MTFR1L	0.436	3.92	2.8	0.106	0.263	1	Pso-NML
ZUP1	0.436	3.91	2.75	0.109	0.269	1	Pso-NML
NTPCR	0.436	4.43	2.59	0.119	0.284	1	Pso-NML
NUP133	0.436	3.43	2.11	0.158	0.335	1	Pso-NML
ZMYM6	0.436	3.64	2.52	0.18	0.363	1	Pso-NML
CUL2	0.435	5.1	5.92	0.0222	0.0999	1	Pso-NML
MYCBP2	0.435	7.24	5.88	0.0225	0.101	1	Pso-NML
DUS4L	0.435	3.16	2.34	0.138	0.309	1	Pso-NML
KDM7A	0.435	4.92	1.76	0.196	0.382	1	Pso-NML
RPRD1B	0.434	3.96	4.46	0.0616	0.189	1	Pso-NML
ZRANB2	0.434	7.2	3.68	0.0661	0.197	1	Pso-NML
UNKL	0.434	4.05	3.32	0.0798	0.222	1	Pso-NML
RFNG	0.434	4.28	2.16	0.154	0.329	1	Pso-NML
CHAF1A	0.434	2.98	1.76	0.196	0.382	1	Pso-NML
ZNF518B	0.434	3.83	1.35	0.256	0.452	1	Pso-NML
AC048341.1	0.434	3.05	1.08	0.308	0.505	1	Pso-NML
PMCH	0.434	4.31	0.0999	0.755	0.868	1	Pso-NML
ROCK2	0.433	5.41	2.31	0.141	0.314	1	Pso-NML
FASTKD1	0.433	3.18	1.77	0.201	0.388	1	Pso-NML
AGPS	0.432	4.63	4.89	0.0361	0.134	1	Pso-NML
LPXN	0.432	6.87	3.83	0.061	0.188	1	Pso-NML
ZNF688	0.432	5.18	3.17	0.0869	0.233	1	Pso-NML
NAA40	0.432	3.36	1.76	0.196	0.382	1	Pso-NML
PAXIP1	0.432	3.56	1.74	0.199	0.385	1	Pso-NML
MRE11	0.431	4.84	2.98	0.096	0.248	1	Pso-NML
LINC01137	0.431	3.04	1.35	0.255	0.451	1	Pso-NML
HIBADH	0.431	3.26	1.19	0.285	0.481	1	Pso-NML
ZNF441	0.431	2.81	0.718	0.405	0.596	1	Pso-NML
FAR2	0.431	2.9	0.713	0.406	0.598	1	Pso-NML
PIGN	0.43	3.92	2.47	0.128	0.296	1	Pso-NML
TCF20	0.43	4.36	2.35	0.138	0.309	1	Pso-NML
PNRC1	0.429	8.46	7.42	0.0114	0.0648	1	Pso-NML
SAFB	0.429	6.44	6.12	0.0203	0.0941	1	Pso-NML
FBXO48	0.429	3.33	3.18	0.0862	0.231	1	Pso-NML
PPT1	0.429	5.81	2.27	0.144	0.318	1	Pso-NML
TULP4	0.429	4.89	1.96	0.173	0.355	1	Pso-NML
CREBZF	0.429	7.43	1.86	0.184	0.368	1	Pso-NML
ACTR6	0.428	5.54	5.66	0.025	0.107	1	Pso-NML
RNF38	0.428	4.93	3.99	0.0563	0.178	1	Pso-NML
VHL	0.428	5.03	3.93	0.0582	0.182	1	Pso-NML
ARAP2	0.428	5.41	2.41	0.133	0.302	1	Pso-NML
DHRS11	0.428	2.91	1.76	0.197	0.383	1	Pso-NML
PHF14	0.427	5.99	6.54	0.0168	0.0828	1	Pso-NML
PMS1	0.427	4.11	5.54	0.0264	0.111	1	Pso-NML
RITA1	0.427	3.53	2.01	0.168	0.349	1	Pso-NML
FANCD2	0.427	2.51	1.63	0.213	0.403	1	Pso-NML
CCDC32	0.426	5.12	6.36	0.0181	0.0874	1	Pso-NML
ZNF431	0.426	5.33	4.65	0.0405	0.144	1	Pso-NML
SQOR	0.426	5.94	2.64	0.117	0.279	1	Pso-NML
CHM	0.426	4.76	1.81	0.19	0.374	1	Pso-NML
ZNF273	0.426	3.09	1.38	0.251	0.447	1	Pso-NML
GLMP	0.426	2.81	1.3	0.265	0.462	1	Pso-NML
UBE2R2	0.425	6.07	7.34	0.0118	0.0664	1	Pso-NML
EIF3A	0.425	7.77	5.29	0.0298	0.119	1	Pso-NML
PBRM1	0.425	5.96	4.82	0.0373	0.137	1	Pso-NML
HEXDC	0.425	4.48	3.75	0.0638	0.193	1	Pso-NML
YIF1A	0.425	5.46	2.69	0.113	0.274	1	Pso-NML
ELK3	0.425	7.15	1.21	0.28	0.477	1	Pso-NML
CCSER2	0.424	7.32	4.83	0.0371	0.137	1	Pso-NML
LINC01003	0.424	3.26	0.914	0.348	0.544	1	Pso-NML
PLSCR1	0.424	3.86	0.655	0.426	0.615	1	Pso-NML
NUTM2B-AS1	0.423	6.24	7.51	0.0109	0.0637	1	Pso-NML
CHFR	0.423	4.67	3.61	0.0687	0.202	1	Pso-NML
GSK3B	0.423	4.75	3.39	0.0771	0.217	1	Pso-NML
CMTR1	0.423	3.91	2.42	0.132	0.301	1	Pso-NML
DMWD	0.423	2.81	0.901	0.351	0.546	1	Pso-NML
SLU7	0.422	6.21	8.09	0.00856	0.0545	1	Pso-NML
LCP2	0.422	5.97	6.54	0.0168	0.0828	1	Pso-NML
SRGAP2B	0.422	4.62	2.53	0.124	0.289	1	Pso-NML
LINC00847	0.422	3.52	2.16	0.153	0.329	1	Pso-NML
C5orf24	0.421	6.07	6.22	0.0194	0.0916	1	Pso-NML
GLT8D1	0.421	4.82	6.1	0.0204	0.0944	1	Pso-NML
FGD3	0.421	6.03	3.47	0.0739	0.211	1	Pso-NML
ZBTB11	0.421	5.56	2.56	0.122	0.286	1	Pso-NML
TTL	0.421	4.75	1.96	0.173	0.356	1	Pso-NML
DHX36	0.42	7.29	6.38	0.0179	0.0869	1	Pso-NML
CLTA	0.42	7.34	5.78	0.0236	0.103	1	Pso-NML
PRKAB2	0.42	3.9	4.61	0.0414	0.146	1	Pso-NML
KDM5B	0.42	5.53	3.23	0.084	0.228	1	Pso-NML
CSNK1E	0.42	5.3	3.22	0.0844	0.228	1	Pso-NML
CDC42BPB	0.42	4.52	1.6	0.218	0.409	1	Pso-NML
PDCD1	0.42	6.11	0.513	0.48	0.661	1	Pso-NML
RAB34	0.42	2.51	0.309	0.583	0.745	1	Pso-NML
RFK	0.419	4.96	4.99	0.0343	0.13	1	Pso-NML
GRIPAP1	0.419	5.61	4.89	0.0361	0.134	1	Pso-NML
ZCCHC2	0.419	5.41	3.25	0.0832	0.227	1	Pso-NML
FAM126A	0.419	4.35	2.12	0.158	0.334	1	Pso-NML
ADAT1	0.419	3.6	1.41	0.245	0.441	1	Pso-NML
CTSF	0.419	3.5	1.33	0.259	0.456	1	Pso-NML
PPP4R3A	0.418	6.69	4.23	0.0499	0.165	1	Pso-NML
VTA1	0.418	4.93	3.78	0.0629	0.191	1	Pso-NML
CEP19	0.418	4.18	3.39	0.0769	0.217	1	Pso-NML
LIG4	0.418	3.46	1.39	0.25	0.446	1	Pso-NML
HMSD	0.418	3.23	0.996	0.328	0.524	1	Pso-NML
GMCL1	0.417	6.02	8.56	0.00704	0.0484	1	Pso-NML
HACL1	0.417	4.46	5.12	0.0323	0.126	1	Pso-NML
NCOA2	0.417	4.8	2.82	0.105	0.262	1	Pso-NML
ZNF615	0.417	2.8	1.74	0.198	0.385	1	Pso-NML
PRPF40A	0.416	7.28	8.32	0.0078	0.0514	1	Pso-NML
DTWD1	0.416	5.05	6.86	0.0145	0.0752	1	Pso-NML
SF3B3	0.416	5.33	4.83	0.0371	0.137	1	Pso-NML
THUMPD3	0.416	4.98	3.78	0.0627	0.191	1	Pso-NML
NR1D2	0.416	4.62	3.33	0.0797	0.221	1	Pso-NML
ZNF292	0.416	7.45	2.94	0.0985	0.251	1	Pso-NML
MAPK3	0.416	4.26	2.5	0.126	0.293	1	Pso-NML
[truncated: 7,686 more rows]

## Sheet: Treg
gene	logFC	logCPM	F	p_val	p_adj.loc	p_adj.glb	contrast
METTL27	3.92	3.51	13.5	0.000924	0.0391	1	Pso-NML
SATB1	3.37	6.7	124	4.03e-12	3.53e-08	6.01e-07	Pso-NML
BLM	3.17	4.97	85.3	3.09e-10	1.07e-06	4.62e-05	Pso-NML
SLC27A2	2.96	3.76	18.3	0.000177	0.0154	1	Pso-NML
IL12RB2	2.91	3.52	18.1	0.000189	0.0155	1	Pso-NML
TWIST1	2.73	4.99	7.1	0.0123	0.131	1	Pso-NML
CENPF	2.7	3.53	14.8	0.000587	0.0316	1	Pso-NML
IQCE	2.42	3.1	22.1	5.47e-05	0.00772	1	Pso-NML
HIVEP3	2.38	3.15	13.1	0.0011	0.0416	1	Pso-NML
AL354733.3	2.28	3.18	11	0.00244	0.0625	1	Pso-NML
CYP4V2	2.21	3.27	13.3	0.00102	0.0405	1	Pso-NML
MAL	2.2	5.93	44.3	2.38e-07	0.000161	0.0355	Pso-NML
USP51	2.12	4.47	31.9	3.91e-06	0.00143	0.582	Pso-NML
PRG4	2.02	3.72	5.85	0.0219	0.175	1	Pso-NML
CLIP4	2	3.68	20.1	0.000101	0.0108	1	Pso-NML
CPM	1.97	6.51	35.1	1.78e-06	0.000781	0.266	Pso-NML
AMIGO2	1.93	3.69	17.3	0.000249	0.0183	1	Pso-NML
NBPF14	1.89	3.21	6.12	0.0193	0.165	1	Pso-NML
CHRNA6	1.87	4.06	13.6	0.000917	0.0391	1	Pso-NML
LGMN	1.87	4.92	10.5	0.00294	0.0698	1	Pso-NML
AFAP1	1.85	3.33	6.82	0.014	0.138	1	Pso-NML
DIAPH2	1.81	4.43	20.7	8.46e-05	0.0102	1	Pso-NML
NCAPG2	1.76	3.37	8.66	0.00625	0.0951	1	Pso-NML
ATG14	1.76	3.86	22.3	5.28e-05	0.00771	1	Pso-NML
SYT4	1.76	3.52	5.96	0.0209	0.171	1	Pso-NML
GSPT2	1.75	3.82	22.8	4.54e-05	0.0071	1	Pso-NML
NPDC1	1.75	4.43	8.21	0.00757	0.104	1	Pso-NML
SSFA2	1.74	3.59	11.6	0.00193	0.0562	1	Pso-NML
IL1R1	1.73	6	15.7	0.000434	0.0257	1	Pso-NML
LY75	1.73	4.53	26.7	1.48e-05	0.00377	1	Pso-NML
LINC00891	1.73	3.86	8.37	0.00709	0.101	1	Pso-NML
CDK2AP1	1.73	2.65	2.36	0.135	0.402	1	Pso-NML
DDX3Y	1.73	4.83	2.11	0.157	0.429	1	Pso-NML
ZFHX3	1.7	3.45	12.9	0.00119	0.0439	1	Pso-NML
STK39	1.69	3.7	13.1	0.00109	0.0415	1	Pso-NML
MRC2	1.69	3.11	9.75	0.00398	0.0801	1	Pso-NML
EEPD1	1.66	3.89	13.7	0.000875	0.0388	1	Pso-NML
AC108863.1	1.65	3.58	10.9	0.00249	0.0635	1	Pso-NML
USP9Y	1.65	3.38	1.59	0.217	0.495	1	Pso-NML
FAAH2	1.64	4.06	21.7	6.29e-05	0.00836	1	Pso-NML
MIR29B2CHG	1.63	3.96	12.7	0.00127	0.0447	1	Pso-NML
UTY	1.62	3.87	1.68	0.205	0.484	1	Pso-NML
ATP13A3	1.59	6.34	22.9	4.39e-05	0.00699	1	Pso-NML
ARHGEF35	1.59	3.26	5.09	0.0316	0.204	1	Pso-NML
ENOSF1	1.59	3.63	12.5	0.00138	0.0468	1	Pso-NML
ZNF441	1.59	2.96	6.31	0.0177	0.158	1	Pso-NML
PSD	1.58	4.13	13.5	0.000927	0.0391	1	Pso-NML
SPATA5	1.54	3.38	8.09	0.00798	0.106	1	Pso-NML
PEX3	1.54	5.32	23.9	3.24e-05	0.00557	1	Pso-NML
PAXIP1-AS2	1.54	3.25	7.92	0.00859	0.111	1	Pso-NML
EXOC6B	1.52	3.14	7.15	0.0121	0.13	1	Pso-NML
FAM135A	1.52	3.06	7.44	0.0106	0.123	1	Pso-NML
C10orf88	1.51	3.46	11.1	0.00233	0.0612	1	Pso-NML
TRBV28	1.5	4.25	2.76	0.107	0.355	1	Pso-NML
TSIX	1.49	3.91	0.992	0.327	0.608	1	Pso-NML
NFE2L3	1.47	5.39	20.6	8.83e-05	0.0102	1	Pso-NML
GRAMD1B	1.47	3.04	8.01	0.00827	0.108	1	Pso-NML
SENP1	1.46	4.15	23.3	3.94e-05	0.00639	1	Pso-NML
METTL7A	1.46	3.34	6.61	0.0154	0.146	1	Pso-NML
GOLGA8A	1.46	6.68	9.2	0.00499	0.0864	1	Pso-NML
STRIP2	1.45	3.17	3.29	0.0797	0.314	1	Pso-NML
TUBGCP5	1.45	3.51	9.06	0.00529	0.088	1	Pso-NML
CPT1A	1.44	4.06	12.9	0.00117	0.0438	1	Pso-NML
LAIR2	1.44	6.38	12.6	0.00132	0.046	1	Pso-NML
ZMYM4	1.43	4.25	13.6	0.000888	0.0388	1	Pso-NML
ZUP1	1.43	3.94	13.8	0.000845	0.0388	1	Pso-NML
SH3PXD2A	1.43	4.5	13.1	0.00108	0.0415	1	Pso-NML
ZDBF2	1.41	5.64	11.2	0.00219	0.0596	1	Pso-NML
IL21R	1.41	5.33	18.2	0.000184	0.0155	1	Pso-NML
MTHFD2L	1.4	3.21	10.6	0.00278	0.0678	1	Pso-NML
ALDH5A1	1.4	3.12	5.08	0.0317	0.204	1	Pso-NML
WDCP	1.39	3.3	9.35	0.00468	0.0853	1	Pso-NML
TTL	1.38	5.04	17	0.000276	0.019	1	Pso-NML
CHIC1	1.38	2.94	6.38	0.0171	0.155	1	Pso-NML
NECAB3	1.38	3.21	5.84	0.022	0.175	1	Pso-NML
POLD3	1.37	4.94	28.1	1.04e-05	0.00285	1	Pso-NML
AL133342.1	1.37	3.64	7.23	0.0116	0.128	1	Pso-NML
TTN	1.36	7.82	5.2	0.0299	0.199	1	Pso-NML
MAGEH1	1.36	7.44	29.3	7.57e-06	0.00221	1	Pso-NML
CCDC6	1.35	5.07	13.9	0.000819	0.0384	1	Pso-NML
SESTD1	1.34	3.07	4.82	0.0362	0.217	1	Pso-NML
HIPK2	1.33	5.61	7.66	0.00963	0.117	1	Pso-NML
RBBP9	1.33	3.82	9.82	0.00386	0.079	1	Pso-NML
TRAF3IP1	1.32	3.35	4.86	0.0353	0.215	1	Pso-NML
SPICE1	1.32	4	7.79	0.0091	0.114	1	Pso-NML
TEFM	1.32	4.42	17.5	0.000237	0.0178	1	Pso-NML
DHX32	1.31	3.35	4.94	0.0341	0.211	1	Pso-NML
C17orf80	1.31	4.07	10.7	0.00277	0.0678	1	Pso-NML
RASGRP4	1.31	3.09	5.13	0.031	0.201	1	Pso-NML
INPP1	1.3	3.3	6.31	0.0177	0.158	1	Pso-NML
PAQR3	1.29	3.29	5.92	0.0212	0.173	1	Pso-NML
SLC39A9	1.29	3.35	6.97	0.0131	0.135	1	Pso-NML
KNL1	1.29	3.53	3.99	0.0549	0.26	1	Pso-NML
RRP36	1.28	5.51	20.5	8.95e-05	0.0102	1	Pso-NML
RBM19	1.28	3.99	9.68	0.00409	0.0801	1	Pso-NML
WDR7	1.28	4.1	7.35	0.011	0.125	1	Pso-NML
LIG4	1.27	3.61	9.36	0.00466	0.0853	1	Pso-NML
AC003681.1	1.27	3.67	3.54	0.0698	0.293	1	Pso-NML
AGL	1.26	4.78	19.2	0.000136	0.013	1	Pso-NML
C5orf22	1.26	3.54	9.39	0.00462	0.0852	1	Pso-NML
BCLAF3	1.26	4.01	7.21	0.0117	0.128	1	Pso-NML
NPTN	1.26	5.21	16.2	0.000368	0.0228	1	Pso-NML
GBP4	1.25	5.56	19.2	0.000134	0.0129	1	Pso-NML
FNIP2	1.25	3.31	8.39	0.00701	0.1	1	Pso-NML
GALNT7	1.25	4.43	15.6	0.000443	0.0259	1	Pso-NML
DNAJC16	1.24	3.98	15.8	0.00041	0.025	1	Pso-NML
NKIRAS1	1.23	2.95	4.59	0.0405	0.227	1	Pso-NML
HIST1H1E	1.23	6.3	5.54	0.0254	0.186	1	Pso-NML
ICK	1.23	4.39	14.4	0.000666	0.0343	1	Pso-NML
ASCC3	1.23	5.55	12.8	0.00122	0.0439	1	Pso-NML
HDAC8	1.23	3.77	8.58	0.00646	0.0966	1	Pso-NML
ADAT2	1.22	5.93	16.5	0.000324	0.0207	1	Pso-NML
ANKRD26	1.22	5.34	13.9	0.000817	0.0384	1	Pso-NML
ANKRD36C	1.21	6.35	9.26	0.00487	0.0858	1	Pso-NML
ETFDH	1.21	3.96	11.7	0.00182	0.0538	1	Pso-NML
SMARCAD1	1.2	4.53	8.96	0.00551	0.0896	1	Pso-NML
PPIP5K2	1.2	4.94	12.2	0.00153	0.0485	1	Pso-NML
STXBP4	1.2	3.82	7.69	0.0095	0.117	1	Pso-NML
IMPACT	1.2	3.41	5.78	0.0227	0.176	1	Pso-NML
ANKRD36B	1.19	5.07	7.52	0.0102	0.12	1	Pso-NML
ZNF518B	1.19	4.02	8.47	0.00679	0.0997	1	Pso-NML
UHRF1BP1L	1.19	4.72	10.6	0.00283	0.0681	1	Pso-NML
ZZEF1	1.19	5.58	9.3	0.0048	0.0858	1	Pso-NML
DLGAP1-AS2	1.19	3.85	6.82	0.014	0.138	1	Pso-NML
ZSCAN30	1.19	3.06	6.16	0.0189	0.163	1	Pso-NML
TTTY15	1.19	3.99	1.03	0.318	0.598	1	Pso-NML
STAM2	1.18	4.15	7.22	0.0117	0.128	1	Pso-NML
THUMPD2	1.17	4.22	12.8	0.00123	0.0439	1	Pso-NML
PCCB	1.17	2.97	4.36	0.0456	0.24	1	Pso-NML
CEP192	1.17	4.86	8.54	0.00657	0.0976	1	Pso-NML
TESC	1.16	4.68	5.86	0.0218	0.174	1	Pso-NML
NR2F6	1.16	3.11	1.92	0.177	0.455	1	Pso-NML
GNG8	1.16	4.73	3.38	0.0759	0.306	1	Pso-NML
SPTBN1	1.15	3.52	5.64	0.0242	0.182	1	Pso-NML
IL1R2	1.15	5.15	4.92	0.0344	0.213	1	Pso-NML
E2F3	1.15	5.49	13.3	0.000992	0.04	1	Pso-NML
NCALD	1.15	3.01	3.74	0.0626	0.277	1	Pso-NML
MYO5A	1.15	5.8	8.1	0.00796	0.106	1	Pso-NML
SARM1	1.15	3.23	6.14	0.0192	0.164	1	Pso-NML
MALT1	1.15	7.7	13.6	0.00089	0.0388	1	Pso-NML
ATRN	1.15	3.12	5	0.033	0.207	1	Pso-NML
UBA5	1.14	4.36	12.4	0.00143	0.0472	1	Pso-NML
KIAA1586	1.14	4.36	12.3	0.00145	0.0473	1	Pso-NML
CEP78	1.14	5.04	7.44	0.0106	0.123	1	Pso-NML
RNF214	1.14	4.39	11.6	0.0019	0.0555	1	Pso-NML
AC092683.1	1.13	5.24	7.91	0.00864	0.111	1	Pso-NML
CKAP5	1.13	4.59	13.5	0.000941	0.0393	1	Pso-NML
E2F1	1.13	4.39	6.49	0.0163	0.151	1	Pso-NML
EIF1AY	1.13	5.12	0.913	0.347	0.625	1	Pso-NML
RPAP2	1.12	5.34	13.4	0.00096	0.0394	1	Pso-NML
L3MBTL3	1.12	5.21	10.4	0.00308	0.0703	1	Pso-NML
CREB3L2	1.12	6.15	11.2	0.0022	0.0596	1	Pso-NML
KDM5D	1.12	3.64	0.877	0.357	0.633	1	Pso-NML
ASPM	1.11	3.2	4.19	0.0496	0.249	1	Pso-NML
ABCB10	1.11	3.28	3.84	0.0594	0.272	1	Pso-NML
CHML	1.11	3.73	5.85	0.0219	0.175	1	Pso-NML
RAD50	1.11	3.45	5.14	0.0308	0.201	1	Pso-NML
BRCA2	1.11	4.51	6.21	0.0185	0.161	1	Pso-NML
AC108463.3	1.1	4.7	6.46	0.0165	0.152	1	Pso-NML
FANCD2	1.1	3.07	6.38	0.0171	0.155	1	Pso-NML
INPP5F	1.1	4.55	9.07	0.00528	0.088	1	Pso-NML
BICDL1	1.1	5.63	11.1	0.00233	0.0612	1	Pso-NML
IPP	1.09	3.21	4.61	0.0401	0.226	1	Pso-NML
NEK1	1.09	4.64	5.82	0.0223	0.175	1	Pso-NML
FCHSD2	1.09	4	5.85	0.0219	0.175	1	Pso-NML
N4BP2	1.08	4.54	6.66	0.0151	0.144	1	Pso-NML
PKD2	1.08	3.34	2.92	0.0978	0.34	1	Pso-NML
MAN1A1	1.08	3.87	4.34	0.046	0.241	1	Pso-NML
ZNF282	1.08	5.42	9.39	0.00461	0.0852	1	Pso-NML
ZNF280C	1.08	4.3	8.53	0.0066	0.0978	1	Pso-NML
ANKRD16	1.08	3.27	7.27	0.0114	0.127	1	Pso-NML
HELLS	1.08	5.02	8.69	0.00618	0.095	1	Pso-NML
TRIM37	1.08	4.59	9.1	0.00521	0.0879	1	Pso-NML
PTPRJ	1.07	6.29	11.3	0.00217	0.0591	1	Pso-NML
BTAF1	1.07	5.26	8.74	0.00604	0.0941	1	Pso-NML
NIN	1.07	5.82	9.18	0.00503	0.0866	1	Pso-NML
TSHR	1.07	3.74	2.8	0.105	0.35	1	Pso-NML
ABCA5	1.07	4.25	9.19	0.00501	0.0864	1	Pso-NML
AC036176.1	1.07	3.22	4.62	0.0399	0.226	1	Pso-NML
CACYBP	1.06	7.73	25.9	1.86e-05	0.00408	1	Pso-NML
PDE4D	1.06	5.29	5.83	0.0222	0.175	1	Pso-NML
CSNK1G3	1.06	6.14	20	0.000105	0.0109	1	Pso-NML
MGAT4B	1.06	5.7	13.5	0.000949	0.0393	1	Pso-NML
ZDHHC21	1.06	4.14	6.02	0.0202	0.168	1	Pso-NML
MSANTD4	1.06	4.18	9.31	0.00477	0.0858	1	Pso-NML
APLP2	1.06	7.74	20.4	9.13e-05	0.0103	1	Pso-NML
PTGIR	1.06	5.04	7.65	0.00966	0.117	1	Pso-NML
GRK3	1.06	4.65	5.64	0.0243	0.182	1	Pso-NML
KIAA0319L	1.05	5.3	12.4	0.00141	0.047	1	Pso-NML
TOE1	1.05	3.4	8.11	0.00792	0.106	1	Pso-NML
CSF1	1.05	4.2	4.61	0.0401	0.226	1	Pso-NML
RDH10	1.05	4.12	4.93	0.0342	0.212	1	Pso-NML
ERCC6	1.05	4.86	5.79	0.0226	0.176	1	Pso-NML
BICD1	1.05	4.05	5.22	0.0296	0.198	1	Pso-NML
FURIN	1.05	6.42	11.8	0.00179	0.0533	1	Pso-NML
OTUD3	1.04	3.4	5.27	0.0289	0.197	1	Pso-NML
ZEB2	1.04	3.47	3.18	0.0847	0.321	1	Pso-NML
CENPE	1.04	4.01	5.78	0.0226	0.176	1	Pso-NML
BTN2A2	1.04	4.35	12.2	0.00154	0.0485	1	Pso-NML
MDC1	1.04	3.42	4.18	0.0498	0.249	1	Pso-NML
VPS41	1.04	4.63	17.1	0.000268	0.0188	1	Pso-NML
KIAA0586	1.04	5.27	13.3	0.000998	0.04	1	Pso-NML
TMX3	1.04	5.39	18.2	0.000188	0.0155	1	Pso-NML
ZMYM1	1.03	3.18	4.67	0.0388	0.224	1	Pso-NML
ZNF460	1.03	3.04	3.92	0.0569	0.265	1	Pso-NML
MFSD1	1.02	3.6	6.59	0.0156	0.146	1	Pso-NML
PDGFA	1.02	4.3	4.77	0.0371	0.221	1	Pso-NML
RRAGB	1.02	4.25	6.37	0.0172	0.156	1	Pso-NML
MIS18BP1	1.02	6.54	20.2	9.99e-05	0.0108	1	Pso-NML
PPARA	1.02	4.71	8.46	0.00681	0.0997	1	Pso-NML
SFT2D2	1.01	5.32	14.6	0.000634	0.0331	1	Pso-NML
SPAST	1.01	5.21	11.1	0.00228	0.0611	1	Pso-NML
ZNF445	1.01	3.9	8.25	0.00744	0.104	1	Pso-NML
CEP97	1.01	4.47	9.7	0.00406	0.0801	1	Pso-NML
PIGX	1.01	5.37	12.5	0.00137	0.0468	1	Pso-NML
TAPT1	1.01	4.62	8.8	0.00591	0.0929	1	Pso-NML
MCPH1	1.01	4.53	7.63	0.00975	0.117	1	Pso-NML
OTUD6B	1.01	4.06	8.63	0.00634	0.0957	1	Pso-NML
RAB30	1.01	3.8	4.83	0.0359	0.217	1	Pso-NML
SLK	1.01	5.67	11.4	0.00206	0.0574	1	Pso-NML
HECTD4	1.01	4.87	5.97	0.0207	0.171	1	Pso-NML
CAMKK2	1.01	3.56	7.06	0.0125	0.132	1	Pso-NML
ZNF280D	1.01	4.9	13.4	0.000972	0.0396	1	Pso-NML
RABGAP1L	1	6.1	17.9	0.000202	0.0162	1	Pso-NML
SLC12A7	1	3.91	1.5	0.23	0.508	1	Pso-NML
SLC20A2	1	4.17	9.73	0.00401	0.0801	1	Pso-NML
FLVCR2	1	4.67	10.5	0.00296	0.0699	1	Pso-NML
OTULIN	0.998	6.52	15.6	0.00045	0.0259	1	Pso-NML
NTNG2	0.998	3.23	2.61	0.117	0.371	1	Pso-NML
BCR	0.998	3.66	5.64	0.0242	0.182	1	Pso-NML
NPIPB4	0.995	3.56	3.12	0.0877	0.325	1	Pso-NML
CEP290	0.993	5.23	13.7	0.000887	0.0388	1	Pso-NML
CLIP1	0.992	6.52	13.5	0.000937	0.0393	1	Pso-NML
PITPNA	0.991	5.36	16.8	0.0003	0.0199	1	Pso-NML
CNOT6	0.987	4.56	7.97	0.00841	0.109	1	Pso-NML
BTBD2	0.986	3.43	6.11	0.0194	0.165	1	Pso-NML
RRM2B	0.983	3.88	6.87	0.0137	0.137	1	Pso-NML
ITPR2	0.983	5.68	6.12	0.0193	0.165	1	Pso-NML
HMGXB4	0.982	5.59	25.7	1.97e-05	0.00422	1	Pso-NML
PAXBP1	0.979	6.24	9.32	0.00476	0.0858	1	Pso-NML
PSMD1	0.978	6.16	24.2	3.02e-05	0.00541	1	Pso-NML
MTREX	0.978	5.38	21.2	7.36e-05	0.00936	1	Pso-NML
MAF	0.977	7.73	14.2	0.000732	0.036	1	Pso-NML
ATP10D	0.976	3.13	5.29	0.0287	0.196	1	Pso-NML
KLHL3	0.975	3.2	3.43	0.0741	0.302	1	Pso-NML
VPS13A	0.975	5.39	9.74	0.00399	0.0801	1	Pso-NML
PARP15	0.974	4.15	3.88	0.0582	0.268	1	Pso-NML
TFRC	0.973	6.55	10.1	0.00349	0.0759	1	Pso-NML
NCOA6	0.973	4.72	10.4	0.00309	0.0703	1	Pso-NML
ZNF746	0.972	3.76	8.33	0.0072	0.102	1	Pso-NML
PTBP2	0.97	4.28	5.88	0.0216	0.173	1	Pso-NML
CCDC136	0.968	3.82	5.9	0.0214	0.173	1	Pso-NML
TRIP12	0.967	6.76	9.91	0.00373	0.0779	1	Pso-NML
MRS2	0.967	3.85	8.32	0.00723	0.102	1	Pso-NML
SPPL2B	0.964	3.75	5.98	0.0206	0.17	1	Pso-NML
SNX29	0.963	3.82	4.13	0.0511	0.251	1	Pso-NML
HIP1	0.961	4.06	4.82	0.036	0.217	1	Pso-NML
PLEKHM2	0.959	4.68	14.6	0.000626	0.0328	1	Pso-NML
HIST1H2AG	0.959	3.17	2.14	0.154	0.425	1	Pso-NML
HIST1H2BC	0.958	3.39	4.25	0.0482	0.246	1	Pso-NML
TXNRD2	0.958	3.13	6.75	0.0145	0.141	1	Pso-NML
ODR4	0.957	4.7	9.94	0.00368	0.0779	1	Pso-NML
TRUB1	0.957	2.9	3.06	0.0904	0.33	1	Pso-NML
DMWD	0.957	3.36	5.36	0.0278	0.193	1	Pso-NML
C3orf14	0.956	3.19	2.42	0.13	0.391	1	Pso-NML
LFNG	0.955	5.88	9.22	0.00495	0.0859	1	Pso-NML
SLC35E4	0.955	4.09	6.83	0.0139	0.138	1	Pso-NML
ZNF507	0.954	4.54	5.9	0.0214	0.173	1	Pso-NML
CARM1	0.952	3.89	8.99	0.00545	0.0891	1	Pso-NML
MTX2	0.949	4.07	8.85	0.00576	0.0913	1	Pso-NML
SP140L	0.946	5.09	14	0.00077	0.0372	1	Pso-NML
ARL13B	0.945	3.88	6.26	0.0181	0.16	1	Pso-NML
METRNL	0.945	6.66	7.39	0.0108	0.124	1	Pso-NML
AHI1	0.944	5.55	8.21	0.00757	0.104	1	Pso-NML
DHX40	0.944	4.71	9.91	0.00372	0.0779	1	Pso-NML
WRN	0.942	4.2	8.03	0.00819	0.107	1	Pso-NML
SMIM8	0.941	4.34	12.4	0.00141	0.047	1	Pso-NML
R3HDM2	0.941	5.95	13.3	0.001	0.04	1	Pso-NML
PCNT	0.94	4.89	4.37	0.0453	0.239	1	Pso-NML
RHBDD1	0.939	3.21	4.36	0.0455	0.24	1	Pso-NML
FNDC3B	0.937	4.71	7.16	0.012	0.13	1	Pso-NML
MTIF2	0.936	4.04	6.45	0.0165	0.152	1	Pso-NML
DUS4L	0.934	3.14	4.48	0.0428	0.232	1	Pso-NML
KMT5A	0.931	4.85	8.1	0.00794	0.106	1	Pso-NML
NPC1	0.931	5.61	4.65	0.0394	0.225	1	Pso-NML
NOTCH2	0.929	3.51	4.16	0.0504	0.25	1	Pso-NML
UBTF	0.929	5.89	18.2	0.000188	0.0155	1	Pso-NML
SETD4	0.929	3.2	4.96	0.0338	0.211	1	Pso-NML
HSD17B4	0.928	3.86	7.82	0.00898	0.113	1	Pso-NML
MOB1B	0.927	3.88	4.36	0.0454	0.24	1	Pso-NML
ZNF197	0.926	3.17	3.48	0.0718	0.297	1	Pso-NML
IGFLR1	0.926	5.45	8.66	0.00625	0.0951	1	Pso-NML
FAM173B	0.924	3.2	3.78	0.0612	0.275	1	Pso-NML
ZNF337	0.924	3.32	4.09	0.0521	0.253	1	Pso-NML
NCK1-DT	0.923	4.36	6.07	0.0198	0.166	1	Pso-NML
CIAPIN1	0.922	4.32	5.39	0.0273	0.192	1	Pso-NML
TAB3	0.921	4.54	5	0.033	0.207	1	Pso-NML
NAXD	0.921	3.5	4.42	0.0442	0.236	1	Pso-NML
DDHD1	0.921	6.99	10	0.00358	0.0768	1	Pso-NML
HPSE	0.92	4.13	4.48	0.0428	0.232	1	Pso-NML
GNPNAT1	0.92	3.34	5.1	0.0314	0.203	1	Pso-NML
RYR1	0.919	2.96	2.76	0.107	0.354	1	Pso-NML
WDR70	0.918	4.88	7.28	0.0114	0.127	1	Pso-NML
MIER3	0.918	3.41	3.99	0.055	0.26	1	Pso-NML
TRIM66	0.918	3.3	3.17	0.0851	0.322	1	Pso-NML
LRRC37A2	0.917	3.39	3.16	0.0857	0.323	1	Pso-NML
A1BG-AS1	0.916	3.06	3.3	0.0795	0.314	1	Pso-NML
HSPA4	0.915	5.96	20.2	9.83e-05	0.0108	1	Pso-NML
PHACTR2	0.915	8.24	13.7	0.000883	0.0388	1	Pso-NML
GTF3C3	0.913	3.93	8.09	0.008	0.106	1	Pso-NML
MTMR12	0.91	3.94	5.38	0.0275	0.193	1	Pso-NML
XPNPEP3	0.91	3.66	7.23	0.0117	0.128	1	Pso-NML
CCPG1	0.909	6.13	12.5	0.00137	0.0468	1	Pso-NML
PIBF1	0.908	4.97	5.81	0.0223	0.175	1	Pso-NML
RPS4Y1	0.906	7.7	0.458	0.504	0.749	1	Pso-NML
CAMKMT	0.905	3.66	5.15	0.0307	0.201	1	Pso-NML
CAPN7	0.905	5.81	8.02	0.00822	0.108	1	Pso-NML
DSN1	0.905	3.03	3.12	0.0875	0.325	1	Pso-NML
SH3BP5L	0.903	3.18	5.56	0.0251	0.185	1	Pso-NML
CBR3	0.903	3.49	3.47	0.0725	0.298	1	Pso-NML
CSNK1G2	0.896	5.88	10.4	0.00309	0.0703	1	Pso-NML
CAPRIN2	0.895	4.09	6	0.0205	0.17	1	Pso-NML
TSPAN5	0.894	5.77	17.4	0.000244	0.0181	1	Pso-NML
TLK2	0.894	5.49	7.77	0.00918	0.115	1	Pso-NML
ACBD3	0.891	5.87	14.6	0.000641	0.0333	1	Pso-NML
NETO2	0.891	4.84	6.54	0.0159	0.148	1	Pso-NML
USF1	0.89	3.56	4.24	0.0483	0.246	1	Pso-NML
CCNT2	0.888	5.12	8	0.00829	0.108	1	Pso-NML
OSGIN2	0.888	3.48	6.25	0.0182	0.16	1	Pso-NML
IFT74	0.888	3.15	3.48	0.0721	0.298	1	Pso-NML
CPEB4	0.885	5	8.53	0.0066	0.0978	1	Pso-NML
TERF2	0.885	5.05	8.79	0.00593	0.0931	1	Pso-NML
ARFGEF2	0.885	4.07	5.3	0.0285	0.195	1	Pso-NML
CCDC7	0.884	4.21	4.22	0.0489	0.247	1	Pso-NML
SPOPL	0.883	3.79	5.16	0.0305	0.201	1	Pso-NML
ELMOD2	0.883	4.14	6.22	0.0185	0.161	1	Pso-NML
DMXL1	0.883	4.07	4.69	0.0386	0.224	1	Pso-NML
SPPL2A	0.883	6.01	19.9	0.000108	0.0111	1	Pso-NML
LIN54	0.882	3.67	4.32	0.0464	0.242	1	Pso-NML
MCF2L2	0.88	4.2	3.57	0.0687	0.291	1	Pso-NML
BRD8	0.88	5.44	10.9	0.00252	0.0637	1	Pso-NML
TXNRD1	0.88	6.72	18.4	0.000176	0.0154	1	Pso-NML
SNIP1	0.878	4.55	6.76	0.0144	0.14	1	Pso-NML
PPP6R2	0.878	5.74	12.8	0.00123	0.0439	1	Pso-NML
DGKD	0.877	3.72	3.81	0.0604	0.274	1	Pso-NML
EHMT1	0.876	6.15	9.92	0.00372	0.0779	1	Pso-NML
ATAD2B	0.875	4.74	4.65	0.0394	0.225	1	Pso-NML
SFMBT2	0.875	4.46	4.23	0.0487	0.247	1	Pso-NML
SYT11	0.874	5.29	9.23	0.00494	0.0859	1	Pso-NML
ARHGEF5	0.874	3.23	2.95	0.0964	0.339	1	Pso-NML
UTRN	0.872	5.85	4.86	0.0354	0.215	1	Pso-NML
CD81	0.872	7.01	7.81	0.00901	0.113	1	Pso-NML
HTT	0.87	4.96	6.93	0.0133	0.136	1	Pso-NML
ATP11C	0.869	3.76	3.2	0.0838	0.32	1	Pso-NML
DIP2A	0.867	5.85	7.7	0.00945	0.117	1	Pso-NML
H1FX	0.866	6.81	9.67	0.00411	0.0801	1	Pso-NML
HIST1H1C	0.866	6.27	10.9	0.00251	0.0637	1	Pso-NML
PMM2	0.865	3.99	6.57	0.0157	0.147	1	Pso-NML
POLB	0.864	4.31	6.93	0.0133	0.136	1	Pso-NML
LEO1	0.864	5.3	20.3	9.55e-05	0.0106	1	Pso-NML
GPATCH2	0.863	5.26	10.3	0.00317	0.071	1	Pso-NML
C2CD3	0.863	3.16	3.94	0.0565	0.264	1	Pso-NML
COX10	0.863	4.2	5.7	0.0235	0.179	1	Pso-NML
ARL17B	0.863	3.21	1.91	0.177	0.456	1	Pso-NML
SHPRH	0.861	6.17	7.96	0.00845	0.109	1	Pso-NML
BPTF	0.861	7.95	7.64	0.00969	0.117	1	Pso-NML
MTOR	0.86	4.04	4.64	0.0394	0.225	1	Pso-NML
KMT5B	0.86	5.34	9.59	0.00424	0.0816	1	Pso-NML
B3GALT2	0.859	3.98	2.72	0.109	0.359	1	Pso-NML
SUMO4	0.859	4.46	4.33	0.0461	0.242	1	Pso-NML
MTRNR2L12	0.858	7.31	0.94	0.34	0.619	1	Pso-NML
KLF3	0.858	5.12	9.23	0.00493	0.0859	1	Pso-NML
C2orf74	0.857	4.47	4.47	0.0431	0.233	1	Pso-NML
LBR	0.855	6.74	11.1	0.00234	0.0612	1	Pso-NML
DNAJC13	0.855	4.58	6.88	0.0136	0.137	1	Pso-NML
KLHL18	0.854	3.78	6.26	0.0277	0.193	1	Pso-NML
LRWD1	0.854	3.52	4.29	0.0472	0.243	1	Pso-NML
DNAJC10	0.853	4.91	7.42	0.0107	0.123	1	Pso-NML
ACBD5	0.853	5.29	13.4	0.000963	0.0394	1	Pso-NML
RELB	0.853	5.47	6.65	0.0151	0.144	1	Pso-NML
INTS6-AS1	0.852	3.45	4.73	0.0378	0.221	1	Pso-NML
ATPAF1	0.851	4.46	7.72	0.00938	0.117	1	Pso-NML
SLC25A20	0.851	3.88	6.57	0.0157	0.147	1	Pso-NML
MTURN	0.851	4.49	7.67	0.00957	0.117	1	Pso-NML
TGFBRAP1	0.85	3.57	4.69	0.0384	0.223	1	Pso-NML
KAT6B	0.849	5.77	7.09	0.0124	0.131	1	Pso-NML
PRR5	0.849	3.73	4.26	0.0479	0.246	1	Pso-NML
METTL6	0.848	3.68	4.22	0.0489	0.247	1	Pso-NML
KIAA1109	0.848	6.46	6.55	0.0158	0.147	1	Pso-NML
CXorf21	0.848	3.38	3.96	0.056	0.263	1	Pso-NML
HLA-DMA	0.845	5.69	6.37	0.0172	0.155	1	Pso-NML
STK38L	0.844	4.35	10.4	0.00311	0.0703	1	Pso-NML
MINPP1	0.843	3.51	4.89	0.0349	0.215	1	Pso-NML
RNF111	0.843	4.71	5.38	0.0274	0.192	1	Pso-NML
CCDC141	0.842	6.02	4.14	0.0509	0.25	1	Pso-NML
WASHC5	0.841	3.53	3.93	0.0569	0.265	1	Pso-NML
ZC3H14	0.841	4.93	8.94	0.00556	0.0898	1	Pso-NML
NUP58	0.839	5.18	7.1	0.0124	0.131	1	Pso-NML
SLC30A9	0.838	4.15	5.46	0.0264	0.189	1	Pso-NML
MTHFD1L	0.838	3.27	3.26	0.0811	0.317	1	Pso-NML
SPAG9	0.838	6.85	7.71	0.00943	0.117	1	Pso-NML
BTN3A3	0.836	5.03	9.47	0.00446	0.0835	1	Pso-NML
SAMD12	0.836	3.62	1.48	0.234	0.513	1	Pso-NML
GOLGA4	0.835	7.6	8.95	0.00553	0.0897	1	Pso-NML
ETAA1	0.833	3.73	5.28	0.0288	0.196	1	Pso-NML
PASK	0.832	5.55	3.23	0.0825	0.319	1	Pso-NML
ZNF780B	0.832	3.24	3.17	0.0853	0.322	1	Pso-NML
LINC00342	0.831	3.64	3.38	0.0762	0.306	1	Pso-NML
TRIM23	0.831	4.74	7.02	0.0128	0.133	1	Pso-NML
CEP295	0.831	4.51	8.75	0.00603	0.0941	1	Pso-NML
SV2A	0.829	3.02	2.15	0.153	0.424	1	Pso-NML
ZC3H12D	0.829	6.7	11.5	0.00199	0.0567	1	Pso-NML
FAM200A	0.829	3.53	5.95	0.021	0.172	1	Pso-NML
LINC01281	0.829	3.23	1.55	0.223	0.502	1	Pso-NML
ZNF181	0.828	3.76	5.46	0.0264	0.189	1	Pso-NML
NBN	0.827	4.69	7.25	0.0115	0.128	1	Pso-NML
TRMT44	0.826	3.27	5.85	0.022	0.175	1	Pso-NML
DICER1	0.826	5.5	7.6	0.00988	0.117	1	Pso-NML
MAP4K3	0.825	3.52	2.73	0.109	0.359	1	Pso-NML
PIGG	0.825	3.92	4.61	0.04	0.226	1	Pso-NML
PPP2R3B	0.825	3.09	2.84	0.102	0.347	1	Pso-NML
TCP11L2	0.825	5.01	4.52	0.0419	0.23	1	Pso-NML
ZNF579	0.825	3.11	3.86	0.0589	0.27	1	Pso-NML
ACOX3	0.824	3.89	5.75	0.023	0.177	1	Pso-NML
HACD3	0.824	5.41	15.2	0.00052	0.029	1	Pso-NML
MXD4	0.823	7	12.4	0.0014	0.047	1	Pso-NML
TCHP	0.823	5.15	6.95	0.0132	0.136	1	Pso-NML
MNAT1	0.823	4.04	4.24	0.0483	0.246	1	Pso-NML
DPYD	0.822	4.59	3.36	0.0766	0.308	1	Pso-NML
ARL14EP	0.822	5.51	10.4	0.00302	0.0701	1	Pso-NML
TRAPPC10	0.822	6.31	7.51	0.0103	0.121	1	Pso-NML
PANK3	0.821	5.1	5.04	0.0323	0.205	1	Pso-NML
DNPH1	0.821	6.92	8.34	0.00716	0.102	1	Pso-NML
ARL1	0.821	5.28	10.5	0.00296	0.0699	1	Pso-NML
SEL1L	0.821	5.58	8.25	0.00746	0.104	1	Pso-NML
SWT1	0.82	3.6	5.11	0.0348	0.214	1	Pso-NML
CEP85	0.819	3.09	3.06	0.0962	0.339	1	Pso-NML
CYB561D2	0.819	4.65	7.04	0.0127	0.133	1	Pso-NML
CEP44	0.818	4.7	5.09	0.0316	0.204	1	Pso-NML
LIMA1	0.817	6.38	11.9	0.00172	0.0521	1	Pso-NML
AASDH	0.816	4.21	7.82	0.00899	0.113	1	Pso-NML
TNIK	0.815	6.61	10.9	0.00249	0.0635	1	Pso-NML
GTPBP10	0.815	3.93	4.69	0.0384	0.223	1	Pso-NML
RFNG	0.815	4.31	6.56	0.0158	0.147	1	Pso-NML
ZNF736	0.814	3.2	3.59	0.0678	0.29	1	Pso-NML
ABLIM1	0.813	4.56	2.3	0.14	0.408	1	Pso-NML
GABPA	0.812	4.14	6.1	0.0195	0.165	1	Pso-NML
RMDN1	0.811	4.86	8.67	0.00623	0.0951	1	Pso-NML
BRD1	0.81	5.91	6.15	0.019	0.163	1	Pso-NML
PYROXD1	0.809	5.11	8.57	0.00649	0.0968	1	Pso-NML
FAH	0.809	3.11	3.05	0.091	0.33	1	Pso-NML
SLC5A3	0.809	7.28	4.43	0.0438	0.235	1	Pso-NML
EIF4G3	0.808	4.75	5.88	0.0216	0.173	1	Pso-NML
RUFY2	0.808	4.52	8.07	0.00804	0.106	1	Pso-NML
TNFRSF4	0.807	8.68	6.25	0.0182	0.16	1	Pso-NML
CASD1	0.807	4.32	3.93	0.0566	0.265	1	Pso-NML
ZNF638	0.805	6.51	7.63	0.00975	0.117	1	Pso-NML
WDR11	0.805	4.53	6.74	0.0145	0.141	1	Pso-NML
TECPR2	0.805	3.1	2.73	0.109	0.358	1	Pso-NML
ARAP2	0.804	5.73	8.42	0.00692	0.1	1	Pso-NML
HPS5	0.804	4.06	6.82	0.014	0.138	1	Pso-NML
GSDMB	0.804	3.93	2.77	0.106	0.353	1	Pso-NML
SLC35D1	0.802	4.35	4.63	0.0398	0.226	1	Pso-NML
BIRC6	0.802	6.76	9.25	0.00488	0.0858	1	Pso-NML
TAF10	0.801	6.49	6.63	0.0152	0.145	1	Pso-NML
VPS13C	0.801	7.23	6.12	0.0193	0.165	1	Pso-NML
SH3BP5	0.8	5.4	9.5	0.00441	0.083	1	Pso-NML
RARRES3	0.8	5.15	2.02	0.165	0.44	1	Pso-NML
PAK1	0.8	3.41	3.55	0.0695	0.292	1	Pso-NML
SIDT1	0.799	3.83	3.64	0.0662	0.286	1	Pso-NML
RELL1	0.798	4.1	4.44	0.0436	0.234	1	Pso-NML
TBC1D4	0.798	7.55	11.9	0.00173	0.0521	1	Pso-NML
JAK2	0.797	4.38	4.43	0.044	0.235	1	Pso-NML
POLL	0.796	3.59	4.84	0.0358	0.217	1	Pso-NML
PCNX4	0.796	5.66	8.12	0.00787	0.105	1	Pso-NML
ITGAL	0.796	6.5	10.3	0.00316	0.0708	1	Pso-NML
METTL16	0.795	4.36	7.48	0.0104	0.121	1	Pso-NML
TMEM209	0.794	3.56	4.57	0.041	0.228	1	Pso-NML
GALC	0.794	3.76	6.93	0.0133	0.136	1	Pso-NML
CCDC47	0.792	5.87	12.8	0.0012	0.0439	1	Pso-NML
DCAF1	0.791	4.16	5.09	0.0316	0.204	1	Pso-NML
DOPEY1	0.791	3.72	2.68	0.112	0.363	1	Pso-NML
SZT2	0.79	4.19	3.96	0.056	0.263	1	Pso-NML
AGPAT3	0.79	5.18	8.3	0.0073	0.103	1	Pso-NML
HMGXB3	0.789	5.4	9.93	0.0037	0.0779	1	Pso-NML
WDR44	0.789	4.53	5.18	0.0303	0.2	1	Pso-NML
HSDL2	0.789	5.41	5.93	0.0211	0.172	1	Pso-NML
MTMR6	0.789	6.05	10.5	0.00293	0.0697	1	Pso-NML
FUBP1	0.788	5.9	12.7	0.00126	0.0444	1	Pso-NML
FCRL3	0.788	3.6	0.782	0.384	0.655	1	Pso-NML
TRIP11	0.788	6.71	10.3	0.00324	0.0719	1	Pso-NML
ERC1	0.787	5.04	3.14	0.0869	0.325	1	Pso-NML
ANGEL2	0.784	4.68	6.98	0.013	0.135	1	Pso-NML
NOC3L	0.784	4.53	6.29	0.0178	0.159	1	Pso-NML
SLC46A3	0.783	3.45	2.7	0.111	0.361	1	Pso-NML
ARFIP1	0.782	4.23	6.6	0.0155	0.146	1	Pso-NML
ARFGEF1	0.782	6.19	7.03	0.0127	0.133	1	Pso-NML
ARNTL	0.782	6.02	12.8	0.0012	0.0439	1	Pso-NML
PLCL2	0.781	4.45	5.58	0.0249	0.184	1	Pso-NML
FANCI	0.781	3.4	4.75	0.0373	0.221	1	Pso-NML
AP3B1	0.78	5.59	6.27	0.018	0.16	1	Pso-NML
SCAMP1	0.78	5.03	11.2	0.00225	0.0606	1	Pso-NML
CBX1	0.78	5.68	10.4	0.00307	0.0703	1	Pso-NML
SRFBP1	0.779	5.49	14.4	0.000688	0.0351	1	Pso-NML
SAMD9	0.779	7.1	8.88	0.00571	0.0913	1	Pso-NML
KIAA0100	0.779	4.93	10.7	0.00268	0.0665	1	Pso-NML
EIF4ENIF1	0.779	3.94	5.5	0.0259	0.188	1	Pso-NML
ELF4	0.778	3.12	2.97	0.0951	0.337	1	Pso-NML
ZNF644	0.777	5.9	9.45	0.00449	0.0835	1	Pso-NML
TIPARP	0.776	7.01	6.86	0.0137	0.137	1	Pso-NML
SMARCA5	0.776	6.97	10.4	0.00301	0.0701	1	Pso-NML
AP1G1	0.776	5.27	6.28	0.0179	0.159	1	Pso-NML
FAM210B	0.776	4.2	5.23	0.0295	0.198	1	Pso-NML
KIDINS220	0.775	5.71	7.21	0.0117	0.128	1	Pso-NML
HIST1H1D	0.775	6.33	2.91	0.0984	0.341	1	Pso-NML
STX17	0.775	4.49	7.97	0.00841	0.109	1	Pso-NML
TFDP2	0.774	3.75	3.46	0.0729	0.299	1	Pso-NML
FAM50B	0.774	4.62	5.56	0.0252	0.185	1	Pso-NML
MDM2	0.773	5.77	8.97	0.00549	0.0895	1	Pso-NML
MBD2	0.773	7.32	5.95	0.0209	0.172	1	Pso-NML
DCTN4	0.771	3.88	3.82	0.0603	0.273	1	Pso-NML
MOSPD2	0.771	3.92	5.2	0.0299	0.199	1	Pso-NML
AHCTF1	0.77	5.54	5.57	0.025	0.185	1	Pso-NML
RAPGEF2	0.77	3.95	3.63	0.0665	0.287	1	Pso-NML
F5	0.769	5.67	4	0.0547	0.26	1	Pso-NML
ATP9B	0.768	4.88	3.61	0.067	0.288	1	Pso-NML
FLVCR1-DT	0.766	3.19	1.77	0.194	0.474	1	Pso-NML
PUS10	0.766	3.32	4.48	0.0429	0.232	1	Pso-NML
SAMD3	0.766	3.75	1.56	0.222	0.5	1	Pso-NML
BLOC1S6	0.766	6.5	14.2	0.000724	0.036	1	Pso-NML
DDX60	0.765	4.26	2.16	0.152	0.423	1	Pso-NML
TRAF3	0.765	6.71	9.46	0.00448	0.0835	1	Pso-NML
ME2	0.765	5.15	9.38	0.00463	0.0852	1	Pso-NML
LMAN1	0.765	6.91	16.7	0.000307	0.0201	1	Pso-NML
IFT80	0.764	4.26	4.46	0.0432	0.233	1	Pso-NML
VPS39	0.764	4.01	5.5	0.026	0.188	1	Pso-NML
BRI3	0.763	6.95	9.56	0.00431	0.0824	1	Pso-NML
CLNK	0.762	3.51	1.83	0.186	0.464	1	Pso-NML
ZNF37A	0.762	5.21	7.63	0.00974	0.117	1	Pso-NML
BAZ2B	0.761	4.34	4.99	0.0332	0.209	1	Pso-NML
NAA40	0.761	3.46	3.1	0.0888	0.327	1	Pso-NML
HIVEP1	0.759	6.04	4.43	0.0439	0.235	1	Pso-NML
RFX7	0.758	4.63	3.94	0.0564	0.264	1	Pso-NML
TP53INP1	0.757	5.99	3.84	0.0595	0.273	1	Pso-NML
ZNF484	0.757	3.25	1.6	0.216	0.494	1	Pso-NML
UBR1	0.757	5.09	6.4	0.017	0.154	1	Pso-NML
RNPC3	0.756	5.39	6.65	0.0151	0.144	1	Pso-NML
MAN2A1	0.756	5.21	4.4	0.0446	0.237	1	Pso-NML
CKAP2	0.756	5.47	7.05	0.0126	0.132	1	Pso-NML
NPEPPS	0.755	5.93	10.6	0.00281	0.0679	1	Pso-NML
AL021368.2	0.754	3.36	1.86	0.182	0.461	1	Pso-NML
SMCO4	0.753	4.3	2.34	0.137	0.404	1	Pso-NML
SLC9A9	0.752	5.43	6.06	0.0198	0.166	1	Pso-NML
MED14	0.752	3.82	5.04	0.0323	0.205	1	Pso-NML
CASP7	0.751	3.78	4.56	0.0411	0.228	1	Pso-NML
PDIK1L	0.75	4	3.15	0.0861	0.323	1	Pso-NML
ZBED4	0.749	4.44	3.72	0.0635	0.279	1	Pso-NML
ZNF687	0.748	3.5	3.28	0.0803	0.315	1	Pso-NML
RIF1	0.747	6.25	4.88	0.0351	0.215	1	Pso-NML
RWDD2B	0.747	3.15	2.33	0.138	0.405	1	Pso-NML
XRN1	0.746	6.73	7.51	0.0103	0.121	1	Pso-NML
ETV7	0.746	5.54	3.34	0.0777	0.31	1	Pso-NML
MDFIC	0.746	6.41	10.8	0.00262	0.0656	1	Pso-NML
CDC27	0.745	4.96	9.78	0.00393	0.0794	1	Pso-NML
QKI	0.744	6.18	6.51	0.0161	0.15	1	Pso-NML
AC245060.5	0.743	4.72	2.31	0.139	0.408	1	Pso-NML
EFR3A	0.742	5.4	9.64	0.00416	0.0804	1	Pso-NML
APC	0.741	5.47	4.16	0.0503	0.25	1	Pso-NML
ZNF25	0.741	3.12	2.27	0.142	0.41	1	Pso-NML
BRD7	0.741	7.06	11.4	0.00207	0.0574	1	Pso-NML
PRPF4B	0.74	8.03	7.54	0.0101	0.12	1	Pso-NML
BOD1L1	0.739	7.72	4.46	0.0433	0.233	1	Pso-NML
YTHDC2	0.739	4.7	4.66	0.0392	0.225	1	Pso-NML
MFN2	0.738	3.73	4.23	0.0673	0.289	1	Pso-NML
ACAA2	0.738	5.06	6.09	0.0196	0.165	1	Pso-NML
TAF5L	0.737	3.55	2.67	0.113	0.364	1	Pso-NML
CHN1	0.737	4.14	2.54	0.122	0.378	1	Pso-NML
CARNMT1	0.736	4.05	3.6	0.0674	0.289	1	Pso-NML
SERAC1	0.734	3.63	3.52	0.0705	0.294	1	Pso-NML
IVD	0.734	4.13	3.96	0.0558	0.263	1	Pso-NML
PKD1	0.734	3.62	2.5	0.124	0.381	1	Pso-NML
GTF2E1	0.733	3.84	5.83	0.0221	0.175	1	Pso-NML
DLG3	0.733	3.79	3.66	0.0653	0.284	1	Pso-NML
GSTZ1	0.733	3.11	2.47	0.127	0.386	1	Pso-NML
FAHD1	0.733	3.9	6.18	0.0188	0.162	1	Pso-NML
APPL2	0.732	4.35	6.98	0.013	0.135	1	Pso-NML
PBX3	0.731	3.61	3.41	0.0748	0.303	1	Pso-NML
C11orf71	0.731	3.36	3.75	0.0622	0.276	1	Pso-NML
BBS7	0.73	3.38	4.2	0.0493	0.248	1	Pso-NML
TTC37	0.729	5.58	8.17	0.00773	0.104	1	Pso-NML
PTPN11	0.729	5.8	4.55	0.0414	0.228	1	Pso-NML
ZNF85	0.729	3.24	2.5	0.125	0.382	1	Pso-NML
TUT4	0.728	6.94	9.71	0.00405	0.0801	1	Pso-NML
DHFR2	0.728	3.14	3.06	0.0904	0.33	1	Pso-NML
MDN1	0.728	4.7	3.7	0.0642	0.281	1	Pso-NML
MAP3K5	0.728	5.3	8.19	0.00765	0.104	1	Pso-NML
PCCA	0.728	2.94	1.95	0.173	0.45	1	Pso-NML
GALNT1	0.728	5.89	7.35	0.011	0.125	1	Pso-NML
FAM217B	0.728	5.02	7.34	0.0111	0.125	1	Pso-NML
GOLGB1	0.727	7.98	4.6	0.0402	0.226	1	Pso-NML
CD3G	0.727	8.28	12.7	0.00124	0.0441	1	Pso-NML
SLC7A6OS	0.727	5.66	11.3	0.00215	0.0589	1	Pso-NML
INTS8	0.726	5.28	9.36	0.00468	0.0853	1	Pso-NML
ARL5B	0.726	4.16	3.01	0.0932	0.333	1	Pso-NML
NCDN	0.725	4.17	4.14	0.0509	0.25	1	Pso-NML
SENP7	0.724	5.61	8.2	0.00761	0.104	1	Pso-NML
FAM184A	0.722	6.46	4.12	0.0513	0.251	1	Pso-NML
SURF6	0.722	5.01	5.37	0.0276	0.193	1	Pso-NML
KIF21A	0.722	3.31	2.75	0.108	0.356	1	Pso-NML
CDC42BPB	0.722	4.55	3.65	0.0657	0.285	1	Pso-NML
TRPM7	0.722	5.61	4.01	0.0544	0.259	1	Pso-NML
ATP6V1A	0.721	4.62	8.4	0.007	0.1	1	Pso-NML
ZBTB24	0.721	6.02	5.9	0.0214	0.173	1	Pso-NML
TLK1	0.72	7.71	12.8	0.00122	0.0439	1	Pso-NML
MEX3C	0.72	4.94	7.26	0.0115	0.127	1	Pso-NML
SLC10A7	0.719	3.19	2.36	0.135	0.402	1	Pso-NML
HIST1H4H	0.719	3.33	2.92	0.0979	0.34	1	Pso-NML
NSF	0.719	5.65	5.5	0.0258	0.187	1	Pso-NML
SLC35E3	0.717	6.03	5.83	0.0222	0.175	1	Pso-NML
TAPBPL	0.716	3.21	2.35	0.136	0.402	1	Pso-NML
STAT1	0.715	6.6	5.87	0.0217	0.174	1	Pso-NML
EZH2	0.715	5.38	8.19	0.00765	0.104	1	Pso-NML
GLI4	0.715	3.91	3.7	0.0639	0.28	1	Pso-NML
CXCR3	0.714	4.14	0.856	0.362	0.637	1	Pso-NML
AL450998.2	0.713	4.28	4.28	0.0473	0.244	1	Pso-NML
KDM2A	0.713	6.68	7.86	0.00884	0.112	1	Pso-NML
SOS1	0.712	5.63	3.14	0.0868	0.325	1	Pso-NML
POLH	0.712	3.92	2.84	0.102	0.347	1	Pso-NML
MUT	0.712	3.93	4.7	0.0384	0.223	1	Pso-NML
GOLGA5	0.712	4.63	6.52	0.0161	0.149	1	Pso-NML
APOL3	0.712	4.49	4.48	0.0427	0.232	1	Pso-NML
TELO2	0.711	3.03	2.19	0.149	0.419	1	Pso-NML
NBPF19	0.71	4.39	2.36	0.135	0.402	1	Pso-NML
USF3	0.71	4.81	5.72	0.0233	0.179	1	Pso-NML
TMEM131L	0.71	4.36	3.89	0.058	0.268	1	Pso-NML
CCS	0.71	5.13	8.41	0.00696	0.1	1	Pso-NML
TNFRSF18	0.709	9.03	5.54	0.0254	0.186	1	Pso-NML
AHCYL2	0.709	3.51	2.32	0.138	0.405	1	Pso-NML
LINC00861	0.709	5.05	4.46	0.0433	0.233	1	Pso-NML
B3GALNT2	0.708	3.24	2.32	0.138	0.405	1	Pso-NML
SLC4A1AP	0.707	4.95	7.29	0.0113	0.127	1	Pso-NML
CCDC50	0.707	4.82	4.26	0.0478	0.245	1	Pso-NML
KIAA0232	0.707	5.83	4.89	0.0349	0.215	1	Pso-NML
ABCC10	0.707	3.4	2.69	0.111	0.362	1	Pso-NML
PARP12	0.707	4.91	3.99	0.0551	0.261	1	Pso-NML
WAC-AS1	0.707	4.37	2.45	0.128	0.388	1	Pso-NML
RFXAP	0.707	4.16	6.67	0.015	0.144	1	Pso-NML
EBLN3P	0.705	5.53	10.1	0.00351	0.0761	1	Pso-NML
GPR107	0.705	3.72	2.7	0.111	0.362	1	Pso-NML
GTF2H2	0.704	4.42	2.57	0.12	0.374	1	Pso-NML
SETD2	0.703	6.6	4.78	0.0368	0.22	1	Pso-NML
NUSAP1	0.703	5.25	4.32	0.0465	0.242	1	Pso-NML
NRDC	0.702	6.94	12.4	0.00142	0.047	1	Pso-NML
CROT	0.701	3.82	3.63	0.0664	0.286	1	Pso-NML
MFSD14B	0.701	4.56	7.27	0.0115	0.127	1	Pso-NML
TMEM184C	0.7	3.74	4.35	0.0538	0.258	1	Pso-NML
VPS50	0.7	4.22	4.49	0.0425	0.232	1	Pso-NML
DTWD1	0.7	4.62	6.77	0.0143	0.14	1	Pso-NML
ZFYVE16	0.699	5.2	5.07	0.032	0.204	1	Pso-NML
ARRDC1-AS1	0.699	3.22	3.24	0.082	0.318	1	Pso-NML
UTP20	0.699	3.05	1.84	0.185	0.464	1	Pso-NML
SGPP1	0.699	4.26	2.94	0.0968	0.339	1	Pso-NML
AC060780.1	0.699	4.13	4.83	0.0359	0.217	1	Pso-NML
CLTC	0.699	6.09	10.3	0.00313	0.0703	1	Pso-NML
PHACTR4	0.698	5.59	6.05	0.02	0.167	1	Pso-NML
ZBTB37	0.698	4.2	3.64	0.0661	0.286	1	Pso-NML
ZNF322	0.698	4.43	4.66	0.0391	0.225	1	Pso-NML
TMEM140	0.698	5.34	7.54	0.0102	0.12	1	Pso-NML
CD46	0.697	7.01	9.26	0.00487	0.0858	1	Pso-NML
TET2	0.697	5.49	2.58	0.119	0.373	1	Pso-NML
ORMDL3	0.697	5.75	8.4	0.00698	0.1	1	Pso-NML
FUCA1	0.696	3.81	3.94	0.0565	0.264	1	Pso-NML
BDP1	0.696	7.26	5.88	0.0216	0.173	1	Pso-NML
ARHGAP5	0.696	4.54	5.58	0.025	0.185	1	Pso-NML
KIAA1468	0.696	4.43	2.98	0.0945	0.337	1	Pso-NML
PABPC1L	0.695	3.49	2.02	0.166	0.44	1	Pso-NML
SNED1	0.694	3.23	1.55	0.223	0.501	1	Pso-NML
GCLC	0.694	4.33	4.23	0.0485	0.246	1	Pso-NML
FAM208B	0.694	5.32	5.47	0.0263	0.189	1	Pso-NML
NFXL1	0.693	4.09	4.86	0.0354	0.215	1	Pso-NML
ERCC6L2	0.693	4.35	3.51	0.071	0.295	1	Pso-NML
KCNQ1OT1	0.693	5.68	3.54	0.0697	0.293	1	Pso-NML
KLHL42	0.693	4.85	5.41	0.027	0.192	1	Pso-NML
IMPAD1	0.692	4.41	3.76	0.062	0.276	1	Pso-NML
CTBS	0.69	5.27	7.67	0.0096	0.117	1	Pso-NML
KIFAP3	0.69	4.71	5.19	0.03	0.199	1	Pso-NML
LARS	0.69	6.28	9.97	0.00364	0.0777	1	Pso-NML
CDC73	0.689	5.81	9	0.00543	0.0891	1	Pso-NML
SPDL1	0.689	3.32	2.05	0.163	0.436	1	Pso-NML
XPO4	0.689	3.46	2.09	0.158	0.431	1	Pso-NML
ICE1	0.688	5.8	5.92	0.0212	0.173	1	Pso-NML
ZBED1	0.688	4.79	4	0.0546	0.26	1	Pso-NML
CUL2	0.688	5.17	6.43	0.0167	0.153	1	Pso-NML
FBXW8	0.688	3.52	2.08	0.16	0.432	1	Pso-NML
SASS6	0.686	4.02	4.04	0.0535	0.257	1	Pso-NML
TMEM254	0.685	2.98	2.58	0.119	0.373	1	Pso-NML
PDZD8	0.684	4.55	3.58	0.0683	0.29	1	Pso-NML
SYNE2	0.684	9.68	3.47	0.0724	0.298	1	Pso-NML
NSUN3	0.683	3.8	5.97	0.0297	0.198	1	Pso-NML
STARD4	0.683	3.25	2	0.168	0.443	1	Pso-NML
FGD5-AS1	0.682	5.76	8.99	0.00544	0.0891	1	Pso-NML
RBM28	0.682	5.44	8.46	0.0068	0.0997	1	Pso-NML
ZBTB33	0.682	3.63	3.39	0.0757	0.305	1	Pso-NML
DDX11	0.682	3.9	1.87	0.181	0.46	1	Pso-NML
MACF1	0.681	6.57	3.84	0.0595	0.272	1	Pso-NML
ALYREF	0.681	4.86	2.27	0.143	0.41	1	Pso-NML
PRR14L	0.681	5.41	4.19	0.0495	0.249	1	Pso-NML
LARP1B	0.68	4.4	3.78	0.0613	0.275	1	Pso-NML
ENDOD1	0.68	3.78	3.08	0.0896	0.328	1	Pso-NML
MIA2	0.679	5.54	5.47	0.0263	0.189	1	Pso-NML
GNPDA1	0.678	4.63	5.52	0.0257	0.187	1	Pso-NML
ANKS1A	0.678	3.39	2.86	0.101	0.346	1	Pso-NML
ZNF182	0.678	3.41	3.13	0.0873	0.325	1	Pso-NML
ST6GALNAC6	0.678	3.19	2.29	0.141	0.408	1	Pso-NML
ATG2B	0.678	4.81	2.91	0.0983	0.341	1	Pso-NML
RBM12	0.677	4.3	2.88	0.1	0.344	1	Pso-NML
PTPN1	0.677	6.86	12.4	0.0014	0.047	1	Pso-NML
REV3L	0.676	5.94	4.24	0.0484	0.246	1	Pso-NML
MICU1	0.676	5.07	5.81	0.0223	0.175	1	Pso-NML
FAM169A	0.675	3.4	1.9	0.178	0.457	1	Pso-NML
CIPC	0.675	3.26	2.12	0.156	0.428	1	Pso-NML
POLI	0.675	3.39	3.02	0.0941	0.336	1	Pso-NML
TYW3	0.674	4.93	8.16	0.00775	0.104	1	Pso-NML
DCTN1	0.674	4.98	8.06	0.00809	0.107	1	Pso-NML
ATP2C1	0.674	4.74	6.88	0.0136	0.137	1	Pso-NML
ERBIN	0.674	6.2	6.96	0.0132	0.135	1	Pso-NML
DENND4C	0.674	4.48	3.86	0.0588	0.27	1	Pso-NML
ECD	0.674	4.02	5.08	0.0318	0.204	1	Pso-NML
LIMK1	0.673	3.39	3.47	0.0723	0.298	1	Pso-NML
FDXR	0.673	3.67	3.38	0.0762	0.306	1	Pso-NML
FBXO30	0.672	3.73	2.95	0.0964	0.339	1	Pso-NML
AL669831.5	0.671	3.13	1.65	0.208	0.487	1	Pso-NML
NAIP	0.671	3.63	0.939	0.34	0.619	1	Pso-NML
NUMA1	0.671	6.61	8.93	0.00558	0.0899	1	Pso-NML
IPO8	0.671	4.09	3.47	0.0725	0.298	1	Pso-NML
TMEM238	0.671	5.06	1.82	0.188	0.467	1	Pso-NML
SENP6	0.67	6.02	6.62	0.0154	0.145	1	Pso-NML
TPR	0.669	8.32	9.72	0.00404	0.0801	1	Pso-NML
MRPL19	0.669	5.4	7.87	0.00877	0.112	1	Pso-NML
GINM1	0.668	5.58	11.9	0.00169	0.052	1	Pso-NML
PRKCB	0.668	4.45	2.51	0.124	0.381	1	Pso-NML
ATP2A3	0.668	4.77	6.48	0.0164	0.151	1	Pso-NML
SCYL3	0.667	4.32	4.74	0.0402	0.226	1	Pso-NML
KDM4A	0.666	3.93	4.18	0.0498	0.249	1	Pso-NML
ZBTB11	0.666	5.66	4.4	0.0445	0.237	1	Pso-NML
UBAP2	0.666	5.16	6.86	0.0138	0.137	1	Pso-NML
SFXN4	0.666	3.11	1.74	0.197	0.478	1	Pso-NML
MAN2A2	0.666	4.09	4.37	0.0453	0.239	1	Pso-NML
PHKB	0.665	5.8	8.29	0.00734	0.103	1	Pso-NML
BACH1	0.665	6.89	4.08	0.0526	0.255	1	Pso-NML
ZFC3H1	0.664	6.74	5.42	0.027	0.192	1	Pso-NML
CLPTM1L	0.663	5.58	9.3	0.00478	0.0858	1	Pso-NML
CEP120	0.663	5.63	4.43	0.044	0.235	1	Pso-NML
LYST	0.662	6.26	4.36	0.0455	0.24	1	Pso-NML
MLLT3	0.662	5.31	6.95	0.0132	0.135	1	Pso-NML
SNAP29	0.662	5.28	9.34	0.0047	0.0853	1	Pso-NML
CDK11A	0.661	6.37	5.52	0.0256	0.187	1	Pso-NML
USP33	0.661	5.68	6.71	0.0147	0.142	1	Pso-NML
TBC1D31	0.661	3.27	2.26	0.143	0.411	1	Pso-NML
ECPAS	0.66	4.84	3.8	0.0609	0.274	1	Pso-NML
RAPH1	0.659	3.16	1.48	0.233	0.511	1	Pso-NML
AGGF1	0.659	3.79	2.29	0.141	0.408	1	Pso-NML
ZNF518A	0.659	4.51	3.39	0.0756	0.305	1	Pso-NML
LRRC8D	0.658	4.33	2.86	0.101	0.345	1	Pso-NML
FAM107B	0.658	8.12	9.7	0.00406	0.0801	1	Pso-NML
SIN3B	0.658	3.95	2.73	0.109	0.359	1	Pso-NML
SIRT1	0.657	4.52	3.11	0.0879	0.325	1	Pso-NML
NARS	0.657	6.18	9.87	0.00379	0.0781	1	Pso-NML
TRIM59	0.656	4.76	6.1	0.0195	0.165	1	Pso-NML
CAMK2D	0.656	4.84	5.24	0.0294	0.198	1	Pso-NML
RABGAP1	0.656	4.96	4.26	0.0479	0.246	1	Pso-NML
SESN3	0.656	6.8	4.47	0.0429	0.232	1	Pso-NML
SPART	0.656	3.26	1.4	0.246	0.527	1	Pso-NML
GK5	0.655	3.52	2.21	0.148	0.417	1	Pso-NML
NSUN6	0.655	5.68	5.67	0.0238	0.18	1	Pso-NML
SP140	0.654	5.27	6.33	0.0175	0.157	1	Pso-NML
AGK	0.654	3.09	2.67	0.122	0.378	1	Pso-NML
SECISBP2L	0.654	5.16	4.65	0.0393	0.225	1	Pso-NML
POU2F2	0.654	7.03	9.51	0.00439	0.0829	1	Pso-NML
SLC35A5	0.653	2.98	1.9	0.178	0.457	1	Pso-NML
PCMTD2	0.653	4.69	7.44	0.0106	0.123	1	Pso-NML
ZBTB40	0.652	4.54	2.15	0.153	0.424	1	Pso-NML
TAF2	0.652	4.33	6.65	0.0152	0.144	1	Pso-NML
ZMYND19	0.652	3.89	4.11	0.0517	0.252	1	Pso-NML
FBH1	0.652	6.52	6.72	0.0146	0.141	1	Pso-NML
RNF213	0.652	9.8	9.44	0.00451	0.0836	1	Pso-NML
PIK3C3	0.652	5.23	7.22	0.0117	0.128	1	Pso-NML
MIER1	0.651	6.96	7.91	0.00862	0.111	1	Pso-NML
MAN2B2	0.651	4.54	3.53	0.07	0.293	1	Pso-NML
STIM2	0.651	5.9	8.61	0.00638	0.0958	1	Pso-NML
MATR3.1	0.651	4.2	2.63	0.116	0.369	1	Pso-NML
DOCK9	0.651	3.34	1.79	0.191	0.471	1	Pso-NML
CLCN3	0.65	5.41	5.03	0.0325	0.206	1	Pso-NML
DDX58	0.65	4.73	2.48	0.126	0.384	1	Pso-NML
IDE	0.65	4.03	2.56	0.12	0.375	1	Pso-NML
ABCF1	0.649	6.5	11.4	0.00209	0.0576	1	Pso-NML
PPP2R5D	0.649	4.39	5.67	0.0238	0.18	1	Pso-NML
VPS13B	0.649	4.16	1.7	0.202	0.482	1	Pso-NML
SLC35F5	0.648	3.35	2.62	0.116	0.37	1	Pso-NML
KLHL5	0.648	3.86	4.21	0.049	0.247	1	Pso-NML
RFK	0.648	5.38	8.74	0.00604	0.0941	1	Pso-NML
CPPED1	0.648	4.05	2.6	0.117	0.371	1	Pso-NML
SIK3	0.647	4.88	4.21	0.049	0.248	1	Pso-NML
NCBP3	0.647	5.94	7.04	0.0126	0.133	1	Pso-NML
MYO18A	0.647	3.91	1.79	0.191	0.47	1	Pso-NML
AGA	0.646	4.44	3.35	0.0771	0.309	1	Pso-NML
BTRC	0.646	3.67	2.55	0.121	0.376	1	Pso-NML
C3orf58	0.645	4.05	3.03	0.0921	0.331	1	Pso-NML
MFAP1	0.645	5.97	11.5	0.00201	0.0568	1	Pso-NML
MYL6B	0.644	5.11	3.48	0.0719	0.297	1	Pso-NML
SOCS4	0.644	5.27	3.04	0.0916	0.33	1	Pso-NML
NDUFS1	0.643	5.36	9.53	0.00435	0.0826	1	Pso-NML
DNAJC15	0.643	6.07	2.27	0.142	0.41	1	Pso-NML
SMG6	0.642	5.45	5.41	0.0271	0.192	1	Pso-NML
CAMSAP2	0.64	3.99	2.17	0.151	0.422	1	Pso-NML
UBXN7	0.64	5.88	6.11	0.0194	0.165	1	Pso-NML
MORC3	0.64	6.94	7.18	0.0119	0.129	1	Pso-NML
BTN3A1	0.639	5.69	9.09	0.00523	0.088	1	Pso-NML
RBM12B	0.639	4.91	3.52	0.0704	0.294	1	Pso-NML
UBE2R2	0.639	6.22	9.88	0.00378	0.0781	1	Pso-NML
MRPL35	0.638	5.03	6.03	0.0202	0.168	1	Pso-NML
FAS	0.638	6.92	7.82	0.00896	0.113	1	Pso-NML
PCBD2	0.637	4.08	4.34	0.046	0.241	1	Pso-NML
CUL9	0.637	5.2	5.24	0.0294	0.198	1	Pso-NML
ZDHHC14	0.637	4.09	2.25	0.145	0.412	1	Pso-NML
GNS	0.637	4.01	4.58	0.0406	0.227	1	Pso-NML
HIST2H2AC	0.636	4.89	1.67	0.206	0.485	1	Pso-NML
GSR	0.636	4.26	2.94	0.0967	0.339	1	Pso-NML
POLR3A	0.636	4.06	3.08	0.0896	0.328	1	Pso-NML
SNX24	0.634	3.88	2.22	0.147	0.415	1	Pso-NML
HEATR1	0.633	4.6	3.25	0.0817	0.318	1	Pso-NML
TRANK1	0.633	5.06	3.31	0.0788	0.313	1	Pso-NML
UBR2	0.633	6.35	4.63	0.0397	0.226	1	Pso-NML
AK1	0.633	3.12	2.09	0.158	0.431	1	Pso-NML
RALGAPA2	0.633	4.38	3.22	0.0831	0.319	1	Pso-NML
UGGT1	0.632	4.77	5.25	0.0293	0.198	1	Pso-NML
TOMM70	0.632	4.83	7.33	0.0112	0.126	1	Pso-NML
UFL1	0.632	5.66	7.59	0.00991	0.117	1	Pso-NML
AIFM1	0.632	5.08	7.87	0.0088	0.112	1	Pso-NML
BLMH	0.632	4.16	4.62	0.04	0.226	1	Pso-NML
TAF1B	0.631	4.88	5.24	0.0293	0.198	1	Pso-NML
PHF21A	0.631	5.16	4.86	0.0354	0.215	1	Pso-NML
PXMP4	0.631	3.36	2.46	0.127	0.387	1	Pso-NML
PPP1R12B	0.63	4.61	2.11	0.157	0.429	1	Pso-NML
UTP25	0.63	4.28	4.2	0.0506	0.25	1	Pso-NML
LRPPRC	0.63	5.27	5.82	0.0223	0.175	1	Pso-NML
ASAP1	0.63	4.6	2.76	0.107	0.354	1	Pso-NML
ARHGAP12	0.63	4.67	4.59	0.0405	0.227	1	Pso-NML
KIAA1551	0.63	8.76	3.57	0.0686	0.291	1	Pso-NML
LRRC2	0.629	3.64	1.89	0.179	0.458	1	Pso-NML
MED13	0.629	6.21	4.12	0.0514	0.251	1	Pso-NML
ZNHIT6	0.628	5.01	4.8	0.0364	0.218	1	Pso-NML
NVL	0.628	4.24	3.78	0.0615	0.275	1	Pso-NML
STAG1	0.628	5.95	6.42	0.0168	0.153	1	Pso-NML
FBXO9	0.628	5.98	8.66	0.00626	0.0951	1	Pso-NML
ANKS1B	0.628	5.89	5.56	0.0252	0.185	1	Pso-NML
ESR2	0.628	4.07	1.05	0.313	0.595	1	Pso-NML
TMEM260	0.627	3.96	3.21	0.0832	0.319	1	Pso-NML
TM9SF4	0.627	4.4	5.5	0.0446	0.237	1	Pso-NML
MR1	0.626	5.2	7.66	0.00963	0.117	1	Pso-NML
ZKSCAN1	0.626	6.12	7.12	0.0122	0.131	1	Pso-NML
ARCN1	0.626	6.18	7.11	0.0123	0.131	1	Pso-NML
GIGYF2	0.625	5.93	6.89	0.0136	0.137	1	Pso-NML
TNIP3	0.625	3.98	1.95	0.173	0.45	1	Pso-NML
MAP3K4	0.625	4.66	4.04	0.0537	0.257	1	Pso-NML
CAMSAP1	0.625	4.21	2.78	0.106	0.353	1	Pso-NML
MPHOSPH9	0.625	4.81	4.64	0.0394	0.225	1	Pso-NML
ASH1L	0.623	7.45	5.91	0.0213	0.173	1	Pso-NML
PARG	0.623	4.23	2.12	0.156	0.428	1	Pso-NML
PRKACB	0.622	5.87	6.33	0.0175	0.157	1	Pso-NML
B3GNT2	0.622	5.27	7.64	0.00972	0.117	1	Pso-NML
PRKDC	0.622	6.48	9.04	0.00532	0.0882	1	Pso-NML
TRIM44	0.622	4.62	3.2	0.0837	0.32	1	Pso-NML
VEGFB	0.622	5.38	3.64	0.066	0.285	1	Pso-NML
FRAT1	0.622	3.76	3.22	0.083	0.319	1	Pso-NML
SEC11C	0.622	7.68	9.89	0.00376	0.0781	1	Pso-NML
TOX2	0.622	3.62	1.92	0.176	0.455	1	Pso-NML
RBM43	0.621	3.95	1.74	0.198	0.478	1	Pso-NML
ARMCX5	0.621	3.17	1.98	0.169	0.445	1	Pso-NML
CSPP1	0.621	4.95	3.68	0.0646	0.282	1	Pso-NML
MTA2	0.621	4.11	4.5	0.0423	0.231	1	Pso-NML
FBXW4	0.621	4.1	3.75	0.0623	0.277	1	Pso-NML
CCNK	0.621	5.74	6.29	0.0178	0.159	1	Pso-NML
GPN2	0.62	4.14	4.92	0.0344	0.213	1	Pso-NML
TUT7	0.62	6.51	5.28	0.0288	0.196	1	Pso-NML
TCF20	0.62	4.7	3.62	0.0668	0.288	1	Pso-NML
NPIPB5	0.619	5.3	2.28	0.142	0.41	1	Pso-NML
MYSM1	0.618	5.11	4.72	0.038	0.222	1	Pso-NML
PAK2	0.618	8.61	7.23	0.0116	0.128	1	Pso-NML
KDM1B	0.618	3.12	1.6	0.216	0.495	1	Pso-NML
ABRAXAS2	0.618	4.42	4.82	0.0361	0.217	1	Pso-NML
PSMD14	0.617	6.42	9.81	0.00388	0.079	1	Pso-NML
WDR60	0.617	4.69	4.45	0.0434	0.234	1	Pso-NML
CDK6	0.616	4.37	1.94	0.174	0.451	1	Pso-NML
CCP110	0.616	4.61	2.63	0.115	0.368	1	Pso-NML
DDX52	0.616	5.71	8.38	0.00706	0.101	1	Pso-NML
TRIM24	0.615	4.22	2.95	0.0962	0.339	1	Pso-NML
RNF20	0.615	5.19	5.82	0.0222	0.175	1	Pso-NML
CEP135	0.614	5.29	5.2	0.0299	0.199	1	Pso-NML
TMEM250	0.614	4.74	5.14	0.0309	0.201	1	Pso-NML
WDR36	0.613	4.47	5.07	0.0319	0.204	1	Pso-NML
ATP5S	0.613	4.08	3.22	0.0828	0.319	1	Pso-NML
SRRM2	0.613	8.61	6.18	0.0188	0.162	1	Pso-NML
SAP30	0.612	5.54	4.12	0.0515	0.252	1	Pso-NML
ACADS	0.612	3.88	2.6	0.117	0.371	1	Pso-NML
AC124283.1	0.612	3.28	0.86	0.361	0.637	1	Pso-NML
FAM208A	0.611	5.91	3.4	0.0752	0.304	1	Pso-NML
SMYD3	0.609	4.53	3.14	0.0865	0.324	1	Pso-NML
METTL8	0.609	6.49	7.38	0.0109	0.124	1	Pso-NML
TTC14	0.609	6.79	6.53	0.016	0.149	1	Pso-NML
GATAD1	0.609	5.25	3.96	0.0558	0.263	1	Pso-NML
PSMD5	0.609	4.46	4.81	0.0362	0.217	1	Pso-NML
RNF8	0.608	4.94	5.76	0.0228	0.177	1	Pso-NML
CD2AP	0.608	4.64	3.77	0.0618	0.276	1	Pso-NML
RNGTT	0.608	4.11	3.59	0.0678	0.29	1	Pso-NML
CARD11	0.608	4.14	3.9	0.0575	0.267	1	Pso-NML
SRP54	0.608	6.05	10.8	0.00263	0.0656	1	Pso-NML
ENTPD6	0.608	3.39	2.19	0.15	0.42	1	Pso-NML
ATRIP	0.607	3.15	2.45	0.141	0.409	1	Pso-NML
TAF1	0.607	5.06	3.33	0.078	0.311	1	Pso-NML
CUL5	0.607	5.49	7.83	0.00895	0.113	1	Pso-NML
TXNDC16	0.607	3.64	1.58	0.218	0.496	1	Pso-NML
LUCAT1	0.605	4.17	2.08	0.16	0.432	1	Pso-NML
DHRS4	0.605	3.8	1.9	0.178	0.457	1	Pso-NML
TMEM161B	0.604	4.36	3.81	0.0606	0.274	1	Pso-NML
TOP2A	0.603	2.85	0.956	0.336	0.616	1	Pso-NML
GPR155	0.602	6.81	8.36	0.00711	0.101	1	Pso-NML
COMMD10	0.602	3.79	2.67	0.113	0.363	1	Pso-NML
RAB11FIP1	0.602	7.25	5.99	0.0205	0.17	1	Pso-NML
SLFN12L	0.602	5.58	2.76	0.107	0.354	1	Pso-NML
ANKRD17	0.601	5.87	4.65	0.0393	0.225	1	Pso-NML
KCTD9	0.601	4.95	4.73	0.0377	0.221	1	Pso-NML
ATE1	0.601	5.24	3.98	0.0554	0.262	1	Pso-NML
TCAIM	0.6	4.02	3.82	0.06	0.273	1	Pso-NML
NAA50	0.6	6.27	11.8	0.0018	0.0534	1	Pso-NML
ICE2	0.6	4.93	5.15	0.0307	0.201	1	Pso-NML
MIR4435-2HG	0.599	8.69	5.82	0.0222	0.175	1	Pso-NML
YEATS2	0.599	4.3	1.89	0.179	0.458	1	Pso-NML
CANX	0.599	6.94	9.66	0.00413	0.0803	1	Pso-NML
HCCS	0.599	4.4	6.85	0.0138	0.137	1	Pso-NML
AIMP2	0.598	3.7	2.56	0.12	0.375	1	Pso-NML
TMED8	0.598	5.23	4.29	0.0471	0.243	1	Pso-NML
STRN4	0.598	3.67	2.16	0.152	0.423	1	Pso-NML
ARHGAP35	0.598	4.48	2.74	0.109	0.358	1	Pso-NML
HERC5	0.597	6.78	2.81	0.104	0.349	1	Pso-NML
MAP3K1	0.597	6.6	3.83	0.0598	0.273	1	Pso-NML
MYEF2	0.597	3.58	2.03	0.164	0.439	1	Pso-NML
LINC00909	0.597	4.75	3.13	0.0872	0.325	1	Pso-NML
SYS1	0.597	5.15	5.25	0.0292	0.198	1	Pso-NML
MPND	0.597	3.13	1.82	0.188	0.467	1	Pso-NML
MYCBP2	0.596	7.78	6.92	0.0134	0.136	1	Pso-NML
UBL7-AS1	0.596	4.37	3.47	0.0725	0.298	1	Pso-NML
MEF2A	0.596	4.12	3.59	0.0679	0.29	1	Pso-NML
UBFD1	0.596	4.37	4.19	0.0496	0.249	1	Pso-NML
AC009061.2	0.596	3.01	1.24	0.274	0.555	1	Pso-NML
CAMTA2	0.596	3.91	2.86	0.102	0.346	1	Pso-NML
CCDC43	0.596	4.46	4.73	0.0377	0.221	1	Pso-NML
DDI2	0.595	5.31	3.73	0.0631	0.278	1	Pso-NML
XIST	0.595	8.06	0.246	0.624	0.833	1	Pso-NML
FBXL17	0.594	3.32	2.28	0.142	0.409	1	Pso-NML
TP53BP2	0.593	4.82	2.91	0.0987	0.342	1	Pso-NML
GBP5	0.592	8.2	4.71	0.0382	0.223	1	Pso-NML
ATAD5	0.592	3.85	1.57	0.22	0.498	1	Pso-NML
HSPA14	0.591	3.36	1.46	0.236	0.515	1	Pso-NML
HSPH1	0.591	5.77	7.64	0.00972	0.117	1	Pso-NML
ZFP90	0.591	4.83	5.89	0.0215	0.173	1	Pso-NML
PTRH2	0.591	4.38	4.1	0.0521	0.253	1	Pso-NML
GABPB2	0.59	3.43	2.43	0.129	0.39	1	Pso-NML
LIMS1	0.59	6.54	7.62	0.00978	0.117	1	Pso-NML
THAP6	0.59	4.62	4.02	0.0541	0.258	1	Pso-NML
FBXL4	0.59	3.69	2.48	0.126	0.385	1	Pso-NML
KDM6A	0.59	4.68	1.68	0.204	0.484	1	Pso-NML
SPTLC2	0.59	4.24	3.34	0.0777	0.31	1	Pso-NML
RCOR1	0.59	4.71	4.3	0.0469	0.243	1	Pso-NML
CCDC117	0.59	4.45	4.79	0.0366	0.219	1	Pso-NML
RNF19B	0.589	4	2.98	0.0947	0.337	1	Pso-NML
CTCF	0.589	6.52	9.53	0.00435	0.0826	1	Pso-NML
PREPL	0.588	4.76	5.29	0.0287	0.196	1	Pso-NML
TWISTNB	0.588	4.66	3.53	0.07	0.293	1	Pso-NML
SNX6	0.588	7.44	8.73	0.00607	0.0941	1	Pso-NML
KHSRP	0.588	5.23	3.89	0.058	0.268	1	Pso-NML
CTNNBIP1	0.587	3.81	2.8	0.105	0.35	1	Pso-NML
TMCC1	0.587	3.72	3.02	0.0927	0.333	1	Pso-NML
PPID	0.587	5.79	8.61	0.00639	0.0959	1	Pso-NML
GFM2	0.587	3.52	3.78	0.0694	0.292	1	Pso-NML
ZNRF2	0.587	7.01	5.23	0.0295	0.198	1	Pso-NML
ZDHHC13	0.587	3.71	2.84	0.103	0.348	1	Pso-NML
WDR89	0.587	4.05	2.94	0.0966	0.339	1	Pso-NML
ZDHHC7	0.587	3.71	2.91	0.0986	0.342	1	Pso-NML
PCYOX1L	0.586	3.31	1.67	0.206	0.485	1	Pso-NML
LSM11	0.586	3.35	1.88	0.181	0.459	1	Pso-NML
PRKRIP1	0.586	5.05	5.7	0.0236	0.179	1	Pso-NML
SOS2	0.585	3.88	1.65	0.209	0.487	1	Pso-NML
KMT2B	0.585	6.11	4.84	0.0358	0.217	1	Pso-NML
RRAS	0.585	3.41	1.49	0.232	0.511	1	Pso-NML
NBPF12	0.583	3.87	1.82	0.188	0.467	1	Pso-NML
HERC2	0.583	5.69	3.5	0.0712	0.296	1	Pso-NML
SGCB	0.582	4.59	3.84	0.0596	0.273	1	Pso-NML
PPFIA1	0.582	5.14	4.59	0.0404	0.227	1	Pso-NML
TM9SF2	0.582	6.26	6.78	0.0142	0.139	1	Pso-NML
TTI1	0.582	3.46	1.69	0.204	0.483	1	Pso-NML
PRRC1	0.581	4.45	4.05	0.0533	0.257	1	Pso-NML
IRF1	0.581	7.51	12.8	0.00123	0.0439	1	Pso-NML
AKT3	0.58	5.14	2.93	0.0976	0.34	1	Pso-NML
FBXL19	0.58	3.23	1.82	0.188	0.467	1	Pso-NML
CCDC137	0.58	5.36	7.95	0.00847	0.109	1	Pso-NML
ASXL1	0.58	6.87	8.84	0.0058	0.0917	1	Pso-NML
CAMK2N1	0.579	4.18	1.5	0.23	0.508	1	Pso-NML
CWC27	0.579	4.78	4.4	0.0445	0.237	1	Pso-NML
ARID2	0.579	5.63	3.59	0.0678	0.29	1	Pso-NML
MAIP1	0.578	3.66	1.69	0.203	0.483	1	Pso-NML
RUFY1	0.578	5.08	7.17	0.0119	0.129	1	Pso-NML
EFHD2	0.577	6.34	6.41	0.0169	0.153	1	Pso-NML
EPC2	0.577	4.78	2.72	0.109	0.359	1	Pso-NML
TM9SF3	0.577	6.71	5.88	0.0217	0.173	1	Pso-NML
NFAT5	0.577	6.28	4.67	0.0389	0.225	1	Pso-NML
ROCK1	0.577	7.67	8.82	0.00586	0.0923	1	Pso-NML
EP300	0.577	6.48	4.25	0.0481	0.246	1	Pso-NML
MARCH7	0.576	6.56	4.9	0.0347	0.214	1	Pso-NML
BLOC1S5	0.576	4.96	7.44	0.0106	0.123	1	Pso-NML
RAP2A	0.576	4.65	4.36	0.0455	0.24	1	Pso-NML
CYFIP1	0.576	3.7	1.48	0.233	0.512	1	Pso-NML
ZNF236	0.576	3.92	2.55	0.121	0.377	1	Pso-NML
EPB41	0.575	8.32	5.4	0.0271	0.192	1	Pso-NML
ACVR2B	0.575	3.6	2.04	0.164	0.438	1	Pso-NML
UBLCP1	0.575	5.22	6.32	0.0176	0.158	1	Pso-NML
ATAD1	0.574	5.23	6.94	0.0133	0.136	1	Pso-NML
SMCR8	0.574	4.27	2.47	0.127	0.386	1	Pso-NML
CEP250	0.574	4.58	2.84	0.103	0.347	1	Pso-NML
ZNF354B	0.573	3.51	1.27	0.268	0.548	1	Pso-NML
PRDM10	0.573	3.28	1.11	0.301	0.584	1	Pso-NML
PTPRA	0.573	6.68	6.16	0.019	0.163	1	Pso-NML
RCOR3	0.572	4.9	2.71	0.11	0.36	1	Pso-NML
R3HDM1	0.572	5.25	4.33	0.0462	0.242	1	Pso-NML
MARK2	0.572	5.43	4.75	0.0375	0.221	1	Pso-NML
TUBGCP3	0.572	3.97	2.13	0.155	0.427	1	Pso-NML
TMED1	0.572	4.35	3.56	0.069	0.292	1	Pso-NML
SNX4	0.571	4.75	5.04	0.0324	0.205	1	Pso-NML
FBXO22	0.571	5.45	7.21	0.0118	0.128	1	Pso-NML
SLC35E2A	0.57	3.84	1.5	0.23	0.508	1	Pso-NML
AHRR	0.57	3.97	1.63	0.211	0.489	1	Pso-NML
PHF3	0.57	7.37	3.6	0.0677	0.29	1	Pso-NML
BBIP1	0.57	4.92	4.54	0.0415	0.229	1	Pso-NML
TRIM25	0.57	4.72	2.03	0.165	0.439	1	Pso-NML
AP005482.1	0.57	3.07	1.71	0.201	0.481	1	Pso-NML
RPRD2	0.568	5.74	4.96	0.0337	0.211	1	Pso-NML
EPRS	0.568	6.31	6.21	0.0185	0.161	1	Pso-NML
HOOK3	0.568	6.38	7.12	0.0122	0.131	1	Pso-NML
PHF20L1	0.568	6.27	7.11	0.0123	0.131	1	Pso-NML
AFG3L2	0.568	4.9	4.6	0.0403	0.226	1	Pso-NML
FH	0.567	3.97	2.65	0.114	0.366	1	Pso-NML
USP34	0.567	7.21	5.44	0.0266	0.19	1	Pso-NML
PXK	0.567	4.89	4.4	0.0447	0.237	1	Pso-NML
KIF2A	0.567	6.97	6.09	0.0196	0.165	1	Pso-NML
UBTD2	0.567	3.44	2.12	0.156	0.428	1	Pso-NML
SLC35D2	0.567	5.41	2.91	0.0982	0.341	1	Pso-NML
SLTM	0.567	7.46	12	0.00166	0.0516	1	Pso-NML
RIOK3	0.567	6.2	5.2	0.03	0.199	1	Pso-NML
SLC35A3	0.566	4.88	3.75	0.0625	0.277	1	Pso-NML
MSRB2	0.566	3.74	2.65	0.114	0.367	1	Pso-NML
TMOD3	0.566	6.97	6.2	0.0186	0.161	1	Pso-NML
PYHIN1	0.565	7.42	3.9	0.0576	0.267	1	Pso-NML
C11orf54	0.565	4.69	4.83	0.0358	0.217	1	Pso-NML
SMARCE1	0.565	5.59	6.77	0.0143	0.14	1	Pso-NML
AHCYL1	0.564	5.7	6.11	0.0194	0.165	1	Pso-NML
AL355472.1	0.564	3.38	1.46	0.236	0.515	1	Pso-NML
OSBPL11	0.564	4.56	4.05	0.0534	0.257	1	Pso-NML
BAZ1B	0.564	6.59	6.24	0.0183	0.16	1	Pso-NML
RC3H2	0.564	5.16	3.96	0.056	0.263	1	Pso-NML
MAP4	0.562	6.77	5.27	0.029	0.197	1	Pso-NML
EIF2AK1	0.562	6.15	7.65	0.00967	0.117	1	Pso-NML
TTC39C	0.562	8.04	7.06	0.0125	0.132	1	Pso-NML
NUDT9	0.561	4.03	3.14	0.0864	0.324	1	Pso-NML
TRIB2	0.56	5.59	4.75	0.0374	0.221	1	Pso-NML
FARP2	0.56	3.17	1.55	0.222	0.501	1	Pso-NML
HSPA1L	0.56	3.09	1.56	0.221	0.5	1	Pso-NML
RBM41	0.56	4.86	3.22	0.0831	0.319	1	Pso-NML
TSHZ2	0.56	7.8	4.92	0.0343	0.212	1	Pso-NML
FAM69A	0.559	3.29	2.75	0.119	0.373	1	Pso-NML
ECE1	0.558	4.54	3.13	0.0872	0.325	1	Pso-NML
TMEM131	0.558	5.05	3.49	0.0718	0.297	1	Pso-NML
NCBP1	0.558	4.33	3.25	0.0815	0.317	1	Pso-NML
PRPF39	0.558	4.55	2.76	0.107	0.354	1	Pso-NML
U2SURP	0.557	6.87	6.82	0.014	0.138	1	Pso-NML
RBAK-RBAKDN	0.557	4.11	2.55	0.121	0.377	1	Pso-NML
DDX3X	0.557	8.03	3.42	0.0742	0.302	1	Pso-NML
AVEN	0.557	3.5	1.51	0.229	0.507	1	Pso-NML
ZFP62	0.556	3.66	1.88	0.18	0.459	1	Pso-NML
WWP1	0.556	6.07	4.85	0.0356	0.216	1	Pso-NML
GALNT2	0.555	4.06	2.18	0.15	0.421	1	Pso-NML
CWC22	0.555	5.43	4.53	0.0417	0.229	1	Pso-NML
C7orf50	0.555	4.8	2.34	0.137	0.404	1	Pso-NML
AC027644.3	0.555	3.19	1.14	0.293	0.576	1	Pso-NML
CHM	0.555	4.74	4.53	0.0416	0.229	1	Pso-NML
ZNRF1	0.555	7.1	4.8	0.0364	0.218	1	Pso-NML
GNL3L	0.554	3.94	1.66	0.208	0.486	1	Pso-NML
USP7	0.554	6.08	5.24	0.0294	0.198	1	Pso-NML
SUZ12	0.554	6.51	5.62	0.0244	0.183	1	Pso-NML
PPP4R2	0.553	6.4	9.22	0.00495	0.0859	1	Pso-NML
TBCK	0.553	3.54	1.38	0.249	0.529	1	Pso-NML
METTL14	0.552	4.89	3.07	0.0899	0.329	1	Pso-NML
OPTN	0.552	8.11	12.9	0.00118	0.0438	1	Pso-NML
WBP4	0.552	5.82	6.08	0.0197	0.166	1	Pso-NML
GDAP2	0.551	4.16	2.84	0.103	0.347	1	Pso-NML
SRPRA	0.551	6.49	9.11	0.00517	0.0878	1	Pso-NML
FOXJ3	0.55	5.35	2.92	0.0978	0.34	1	Pso-NML
SEPSECS-AS1	0.55	3.58	1.69	0.203	0.483	1	Pso-NML
RASA1	0.55	4.72	2.5	0.125	0.382	1	Pso-NML
LRP8	0.549	4.02	1.84	0.186	0.464	1	Pso-NML
PPWD1	0.549	5.48	4.57	0.0409	0.227	1	Pso-NML
TSPYL4	0.549	4.07	2.77	0.107	0.354	1	Pso-NML
ANKIB1	0.549	5.73	4.75	0.0373	0.221	1	Pso-NML
TMEM87A	0.549	6.2	6.77	0.0143	0.14	1	Pso-NML
VPS35L	0.549	3.41	2.25	0.209	0.487	1	Pso-NML
APP	0.549	4.89	1.3	0.264	0.543	1	Pso-NML
LYSMD3	0.548	4.63	3.24	0.0819	0.318	1	Pso-NML
STX2	0.548	4.82	4.55	0.0413	0.228	1	Pso-NML
HSPA14.1	0.547	4.79	4.57	0.0409	0.228	1	Pso-NML
SETD1B	0.547	5.42	4.55	0.0413	0.228	1	Pso-NML
ARRDC2	0.547	5	5.22	0.0297	0.198	1	Pso-NML
ZMYND8	0.546	5.69	3.22	0.083	0.319	1	Pso-NML
C1orf216	0.545	4.27	2.03	0.164	0.439	1	Pso-NML
GALNT11	0.545	4.54	5.43	0.0268	0.191	1	Pso-NML
SPATS2	0.545	3.33	2.29	0.141	0.408	1	Pso-NML
IKZF4	0.545	5.93	4.18	0.0498	0.249	1	Pso-NML
HMG20A	0.545	4.17	3.2	0.0837	0.32	1	Pso-NML
RABEP1	0.545	5.63	7.17	0.012	0.129	1	Pso-NML
HP1BP3	0.544	8.1	6.73	0.0146	0.141	1	Pso-NML
ZBTB18	0.544	3.57	1.75	0.196	0.477	1	Pso-NML
ACSL1	0.544	3.38	2.1	0.158	0.43	1	Pso-NML
RARS	0.544	5.02	4.87	0.0353	0.215	1	Pso-NML
LY6G5C	0.544	3.36	1.36	0.253	0.534	1	Pso-NML
KIF1B	0.543	4.63	3.08	0.0896	0.328	1	Pso-NML
FAM89A	0.543	2.9	1.08	0.308	0.591	1	Pso-NML
HAVCR2	0.543	3.3	0.86	0.361	0.637	1	Pso-NML
CTR9	0.542	5.69	7.49	0.0104	0.121	1	Pso-NML
MTRF1	0.542	3.45	2.29	0.141	0.408	1	Pso-NML
AC048341.1	0.541	3.39	1.1	0.302	0.586	1	Pso-NML
CABLES1	0.541	4.88	3.31	0.0791	0.313	1	Pso-NML
HSPA13	0.541	4.45	2.93	0.0973	0.339	1	Pso-NML
TPK1	0.539	3.3	2.12	0.157	0.43	1	Pso-NML
CEP350	0.538	7.12	3.76	0.0619	0.276	1	Pso-NML
BTBD7	0.538	5.44	5.99	0.0205	0.17	1	Pso-NML
PIGB	0.538	3.06	1.86	0.183	0.461	1	Pso-NML
AL445472.1	0.537	3.41	1.04	0.315	0.597	1	Pso-NML
TCEA1	0.537	7.63	8.87	0.00573	0.0913	1	Pso-NML
EIF3B	0.536	5.95	9.67	0.0041	0.0801	1	Pso-NML
KMT2A	0.536	8.3	3.55	0.0693	0.292	1	Pso-NML
WDTC1	0.535	5.22	5.65	0.0241	0.182	1	Pso-NML
STRN	0.535	5.2	3.15	0.0859	0.323	1	Pso-NML
XPO1	0.535	6.3	5.3	0.0286	0.196	1	Pso-NML
CFLAR	0.535	8.09	6.33	0.0175	0.157	1	Pso-NML
GOPC	0.535	5.76	4.3	0.0468	0.243	1	Pso-NML
MRE11	0.535	5.19	3.78	0.0613	0.275	1	Pso-NML
TMPO	0.535	7.3	4.66	0.039	0.225	1	Pso-NML
RBBP8	0.535	4.22	2.03	0.164	0.439	1	Pso-NML
LINC01727	0.535	4.53	2.42	0.13	0.391	1	Pso-NML
G2E3	0.534	4.76	3.62	0.0669	0.288	1	Pso-NML
GATAD2A	0.534	5.51	5.18	0.0303	0.2	1	Pso-NML
MID1IP1	0.533	3.59	1.27	0.268	0.548	1	Pso-NML
FNDC3A	0.533	5.46	2.58	0.119	0.374	1	Pso-NML
TMED3	0.532	5.26	3.03	0.092	0.331	1	Pso-NML
RNF135	0.532	3.29	2.12	0.156	0.428	1	Pso-NML
ADNP	0.532	5.61	5.79	0.0226	0.176	1	Pso-NML
AC104532.2	0.531	3.35	1.09	0.306	0.589	1	Pso-NML
TATDN3	0.53	3.89	2.04	0.164	0.438	1	Pso-NML
PMS2	0.53	3.47	1.36	0.253	0.534	1	Pso-NML
CHUK	0.53	3.86	2.9	0.0991	0.343	1	Pso-NML
EXOC1	0.529	5.37	4.98	0.0334	0.209	1	Pso-NML
RBM33	0.529	6.69	2.97	0.0952	0.337	1	Pso-NML
SLC36A4	0.529	4.49	2.64	0.115	0.367	1	Pso-NML
FRYL	0.528	6.06	3.47	0.0725	0.298	1	Pso-NML
RNF170	0.528	4.32	4.49	0.0426	0.232	1	Pso-NML
ERCC4	0.528	4.13	3.31	0.0788	0.313	1	Pso-NML
SMC6	0.527	5.92	5.73	0.0233	0.179	1	Pso-NML
RBM45	0.527	3.52	1.69	0.204	0.483	1	Pso-NML
CUL3	0.527	6.65	4.33	0.0462	0.242	1	Pso-NML
GIMAP4	0.527	6.58	2.85	0.102	0.347	1	Pso-NML
PUS7L	0.527	5.59	5.79	0.0225	0.176	1	Pso-NML
XPOT	0.527	4.81	4.14	0.0508	0.25	1	Pso-NML
HERC1	0.527	6.58	2.87	0.101	0.345	1	Pso-NML
PCYOX1	0.526	5.02	3.21	0.0835	0.32	1	Pso-NML
PURA	0.526	6.7	3.89	0.0578	0.267	1	Pso-NML
LMTK2	0.526	3.62	0.88	0.356	0.633	1	Pso-NML
NAT10	0.526	4.17	3.81	0.085	0.322	1	Pso-NML
ARMC1	0.525	5.12	4.16	0.0504	0.25	1	Pso-NML
SUPT16H	0.525	6.84	7.42	0.0107	0.123	1	Pso-NML
ZNF598	0.525	4	2.66	0.114	0.366	1	Pso-NML
ZNF790	0.525	3.75	2.66	0.114	0.365	1	Pso-NML
NAA35	0.524	4.38	2.91	0.0984	0.341	1	Pso-NML
PACS2	0.524	3.13	1.45	0.238	0.517	1	Pso-NML
LTN1	0.524	5.67	3.8	0.0609	0.274	1	Pso-NML
SDE2	0.523	4.55	2.21	0.148	0.416	1	Pso-NML
GPATCH11	0.523	5.49	4.04	0.0536	0.257	1	Pso-NML
ZNF92	0.523	4.81	3.21	0.0834	0.32	1	Pso-NML
ACSL4	0.523	5.06	3.15	0.0862	0.324	1	Pso-NML
TMEM80	0.523	3.83	1.39	0.248	0.528	1	Pso-NML
GXYLT1	0.523	4.31	3.4	0.075	0.303	1	Pso-NML
CMIP	0.523	5.39	3.49	0.0717	0.297	1	Pso-NML
MBTD1	0.523	4.22	1.84	0.185	0.463	1	Pso-NML
UBE2M	0.523	6.66	1.98	0.17	0.445	1	Pso-NML
AL021453.1	0.523	3.21	1.34	0.256	0.535	1	Pso-NML
GNA12	0.522	4.16	3.05	0.0909	0.33	1	Pso-NML
ATF7IP	0.522	6.16	3.35	0.0771	0.309	1	Pso-NML
ATP2A2	0.522	5.24	2.85	0.102	0.347	1	Pso-NML
COX15	0.521	3.86	3.26	0.0913	0.33	1	Pso-NML
GTF2H3	0.521	3.93	1.66	0.207	0.485	1	Pso-NML
PRDM2	0.52	7.22	4.14	0.0508	0.25	1	Pso-NML
CNST	0.52	6.15	2.42	0.131	0.392	1	Pso-NML
CFAP97	0.52	6.19	8.04	0.00817	0.107	1	Pso-NML
PJA2	0.52	7.02	4.19	0.0496	0.249	1	Pso-NML
STRN3	0.52	4.63	3.04	0.0916	0.33	1	Pso-NML
FEM1B	0.52	4.52	2.81	0.104	0.349	1	Pso-NML
DIDO1	0.52	5.75	4.04	0.0536	0.257	1	Pso-NML
ING5	0.519	4.81	3.11	0.0879	0.325	1	Pso-NML
ABCE1	0.519	5.82	7.91	0.00864	0.111	1	Pso-NML
ATRX	0.519	8.2	4.89	0.0349	0.215	1	Pso-NML
NAPG	0.519	5.41	3.05	0.0912	0.33	1	Pso-NML
CRAMP1	0.518	3.02	0.792	0.381	0.652	1	Pso-NML
CD101	0.517	3.45	0.597	0.446	0.705	1	Pso-NML
SOCS5	0.517	3.23	1.34	0.257	0.536	1	Pso-NML
AAK1	0.517	7.7	5.25	0.0292	0.198	1	Pso-NML
LMBR1	0.517	3.9	1.57	0.221	0.499	1	Pso-NML
PTAR1	0.517	5.47	3.15	0.0863	0.324	1	Pso-NML
MFSD14C	0.517	5.38	3.81	0.0605	0.274	1	Pso-NML
VWA5A	0.517	3.64	2.11	0.157	0.429	1	Pso-NML
NLRC3	0.517	5.13	2.02	0.166	0.44	1	Pso-NML
LETM2	0.516	3.53	1.18	0.285	0.566	1	Pso-NML
HYOU1	0.516	4.48	2.33	0.137	0.405	1	Pso-NML
APBB1IP	0.516	7.76	8.11	0.00791	0.106	1	Pso-NML
AC243960.1	0.516	5.03	2.59	0.118	0.373	1	Pso-NML
SLFN12	0.515	4.51	1.47	0.235	0.515	1	Pso-NML
CTSS	0.514	7.13	5.74	0.0231	0.178	1	Pso-NML
PSAT1	0.514	2.97	0.745	0.395	0.664	1	Pso-NML
C18orf25	0.514	4.88	3.41	0.0748	0.303	1	Pso-NML
PTPN23	0.513	3.72	3.15	0.165	0.44	1	Pso-NML
CDR2	0.513	5.55	3.62	0.0667	0.287	1	Pso-NML
RRP1B	0.513	6.27	5.79	0.0225	0.176	1	Pso-NML
SFPQ	0.512	7.61	7.68	0.00954	0.117	1	Pso-NML
LRRC58	0.512	5.79	4.57	0.0409	0.227	1	Pso-NML
JMY	0.512	5.98	3.28	0.0801	0.315	1	Pso-NML
RNASET2	0.512	8.55	3.71	0.0636	0.279	1	Pso-NML
ZNF22	0.512	4.89	3.04	0.0914	0.33	1	Pso-NML
ADI1	0.511	6.25	4.23	0.0487	0.247	1	Pso-NML
MGAT5	0.511	4.18	1.2	0.282	0.562	1	Pso-NML
BEX2	0.511	4.32	1.18	0.286	0.567	1	Pso-NML
CCAR1	0.511	6.1	6.95	0.0132	0.135	1	Pso-NML
OSBP	0.51	5.09	3.15	0.086	0.323	1	Pso-NML
SLC35G1	0.51	3.03	0.81	0.375	0.647	1	Pso-NML
PLEKHA3	0.509	5.94	7.35	0.011	0.125	1	Pso-NML
ULK4	0.509	3.16	1.2	0.282	0.563	1	Pso-NML
ARHGAP18	0.509	4.07	1.7	0.202	0.483	1	Pso-NML
ZNF836	0.509	3.87	2.61	0.117	0.371	1	Pso-NML
MT1E	0.508	6.65	0.638	0.431	0.696	1	Pso-NML
COG8	0.508	3.23	1.12	0.298	0.581	1	Pso-NML
RFWD3	0.508	3.84	3.47	0.0958	0.338	1	Pso-NML
KDM5B	0.507	5.54	4.15	0.0508	0.25	1	Pso-NML
FLNB	0.507	3.29	1.14	0.294	0.577	1	Pso-NML
CPOX	0.507	6	4.09	0.0521	0.253	1	Pso-NML
KPNA1	0.507	5.45	4.19	0.0497	0.249	1	Pso-NML
INTS1	0.507	4.14	2.8	0.105	0.35	1	Pso-NML
CARD8-AS1	0.507	4.39	1.78	0.193	0.473	1	Pso-NML
NEMP2	0.506	4.01	2.74	0.108	0.357	1	Pso-NML
THUMPD3	0.506	4.88	3.37	0.0763	0.307	1	Pso-NML
SACM1L	0.506	5.56	5.12	0.0312	0.202	1	Pso-NML
IKBKB	0.506	5.63	3.11	0.0879	0.325	1	Pso-NML
POP1	0.506	3.54	3	0.116	0.37	1	Pso-NML
RFX3	0.506	4.35	1.68	0.205	0.484	1	Pso-NML
PTPN9	0.506	4.14	2.89	0.0995	0.343	1	Pso-NML
ATMIN	0.506	5.13	3.6	0.0676	0.29	1	Pso-NML
USP24	0.505	4.76	2.16	0.153	0.423	1	Pso-NML
ATL2	0.505	4.04	3.14	0.187	0.465	1	Pso-NML
RYBP	0.505	5.85	3.65	0.0658	0.285	1	Pso-NML
TRIM38	0.505	6.52	5.28	0.0289	0.196	1	Pso-NML
FUCA2	0.505	4.33	4.25	0.0845	0.321	1	Pso-NML
PLCB2	0.505	3.57	1.24	0.275	0.556	1	Pso-NML
C2orf49	0.504	5.75	3.95	0.0562	0.264	1	Pso-NML
ITPR1	0.504	4.39	1.92	0.176	0.455	1	Pso-NML
PHTF2	0.504	6.6	2.71	0.11	0.36	1	Pso-NML
TP53I13	0.504	4.92	2.99	0.0944	0.336	1	Pso-NML
SUCO	0.503	5.36	2.97	0.0954	0.338	1	Pso-NML
MICAL2	0.503	5.87	2.48	0.126	0.385	1	Pso-NML
CTSC	0.503	8.27	4.24	0.0484	0.246	1	Pso-NML
IL12RB1	0.503	4.14	2.05	0.162	0.436	1	Pso-NML
WDR3	0.502	3.9	1.41	0.244	0.525	1	Pso-NML
HNRNPD	0.502	7.55	6.41	0.0169	0.153	1	Pso-NML
RIPOR2	0.502	6.74	4.58	0.0406	0.227	1	Pso-NML
TBP	0.502	3.89	2.03	0.165	0.439	1	Pso-NML
FTX	0.502	6.85	3.1	0.0888	0.327	1	Pso-NML
RAD23B	0.502	5.89	5.55	0.0253	0.185	1	Pso-NML
PPP1R14B	0.502	6.04	2.37	0.134	0.4	1	Pso-NML
RPAP3	0.502	5.46	4.06	0.053	0.256	1	Pso-NML
ANKLE2	0.502	6.21	3.53	0.0701	0.293	1	Pso-NML
CREBBP	0.502	6.07	4.03	0.054	0.258	1	Pso-NML
TNFRSF9	0.501	5.86	1.65	0.209	0.487	1	Pso-NML
ZC3H7A	0.501	6.39	4.73	0.0377	0.221	1	Pso-NML
ELK4	0.5	5.62	4.07	0.0529	0.255	1	Pso-NML
DOCK2	0.5	6.32	2.73	0.109	0.359	1	Pso-NML
LINC01003	0.5	3.28	1.3	0.262	0.542	1	Pso-NML
ATXN7L3B	0.5	5.82	3.39	0.0754	0.305	1	Pso-NML
C2CD5	0.499	4.15	1.12	0.299	0.582	1	Pso-NML
EPG5	0.499	4.15	3.8	0.0607	0.274	1	Pso-NML
PIGN	0.499	4.03	2.32	0.138	0.405	1	Pso-NML
TMEM87B	0.498	4.75	3.03	0.0922	0.331	1	Pso-NML
HMGCR	0.498	4.14	2.61	0.117	0.371	1	Pso-NML
CDC23	0.498	3.89	2.08	0.171	0.447	1	Pso-NML
ZNF778	0.498	3.4	1.27	0.269	0.549	1	Pso-NML
BCAS3	0.498	4.05	2.01	0.167	0.442	1	Pso-NML
PLA2G12A	0.497	3.14	1.21	0.279	0.561	1	Pso-NML
SHOC2	0.497	5.95	4.88	0.0351	0.215	1	Pso-NML
EDRF1	0.497	4.68	2.36	0.135	0.402	1	Pso-NML
IRF4	0.496	4.29	2.22	0.147	0.416	1	Pso-NML
ZMYND11	0.496	4.74	2.22	0.146	0.415	1	Pso-NML
ULK3	0.496	3.72	1.75	0.196	0.476	1	Pso-NML
CRNKL1	0.496	5.1	3.77	0.0617	0.275	1	Pso-NML
ADSS	0.495	6.47	7.06	0.0126	0.132	1	Pso-NML
DCP2	0.495	6.48	4.21	0.0491	0.248	1	Pso-NML
ZNF681	0.495	3.05	0.864	0.36	0.636	1	Pso-NML
VPS13D	0.494	4.8	1.51	0.229	0.507	1	Pso-NML
CHCHD5	0.494	5.08	1.53	0.227	0.505	1	Pso-NML
UBE4A	0.494	5.03	3.02	0.0928	0.333	1	Pso-NML
PHYH	0.494	3.56	0.956	0.336	0.616	1	Pso-NML
TAF4	0.494	3.58	2.21	0.148	0.416	1	Pso-NML
SPEN	0.493	6.73	2.27	0.142	0.41	1	Pso-NML
CD55	0.493	5.89	3.05	0.0909	0.33	1	Pso-NML
WASHC4	0.493	5.54	6.22	0.0185	0.161	1	Pso-NML
DHDDS	0.492	4.56	3.7	0.0641	0.281	1	Pso-NML
CLASP1	0.492	4.34	1.98	0.17	0.445	1	Pso-NML
UBN2	0.492	4.65	1.86	0.183	0.461	1	Pso-NML
AC009403.1	0.492	3.95	1.94	0.174	0.451	1	Pso-NML
HAUS6	0.492	5.04	1.94	0.174	0.452	1	Pso-NML
NFKB2	0.492	5.67	2.57	0.12	0.374	1	Pso-NML
LINC02361	0.492	3.2	1.62	0.212	0.49	1	Pso-NML
EZH1	0.492	5.91	2.69	0.111	0.362	1	Pso-NML
PIGP	0.492	4.93	4.75	0.0374	0.221	1	Pso-NML
INO80B	0.491	3.57	1.05	0.314	0.596	1	Pso-NML
NEPRO	0.491	5.35	6.74	0.0145	0.141	1	Pso-NML
LZIC	0.49	5.33	4.45	0.0434	0.233	1	Pso-NML
ODC1	0.49	5.68	2.95	0.0961	0.339	1	Pso-NML
MDM1	0.49	4.56	3.46	0.0727	0.299	1	Pso-NML
DNASE1	0.49	5.27	2.07	0.161	0.434	1	Pso-NML
GNGT2	0.49	3.15	1.58	0.218	0.496	1	Pso-NML
DNM1L	0.489	5.33	3.22	0.0828	0.319	1	Pso-NML
MON1B	0.489	4.78	2.75	0.108	0.356	1	Pso-NML
INPP5B	0.488	3.91	2.49	0.129	0.389	1	Pso-NML
SEPT2	0.488	6.83	9.65	0.00415	0.0803	1	Pso-NML
DYNC1LI1	0.488	6	5.72	0.0233	0.179	1	Pso-NML
SCOC	0.488	4.91	4.19	0.0496	0.249	1	Pso-NML
TFB1M	0.487	4.17	2.78	0.106	0.352	1	Pso-NML
SLC25A45	0.487	4.06	1.6	0.215	0.494	1	Pso-NML
ATAD2	0.486	5.55	4	0.0548	0.26	1	Pso-NML
VPS36	0.486	6.18	4.64	0.0395	0.226	1	Pso-NML
GPATCH2L	0.486	6.6	2.95	0.096	0.339	1	Pso-NML
FAM118A	0.486	6.52	0.986	0.329	0.61	1	Pso-NML
C21orf58	0.486	3.15	0.922	0.345	0.624	1	Pso-NML
SP4	0.485	4.77	2.13	0.155	0.427	1	Pso-NML
RMI1	0.485	3.31	1.4	0.247	0.527	1	Pso-NML
IRAK4	0.485	5.3	5.17	0.0304	0.2	1	Pso-NML
CDK19	0.484	4.39	2.94	0.0968	0.339	1	Pso-NML
MFSD4B	0.484	3.54	0.826	0.371	0.643	1	Pso-NML
ATM	0.484	7.31	3.36	0.0768	0.308	1	Pso-NML
LEMD3	0.484	5.1	3.13	0.0873	0.325	1	Pso-NML
DENND2D	0.483	4.48	2.51	0.124	0.381	1	Pso-NML
KIAA1841	0.483	3.21	0.923	0.344	0.624	1	Pso-NML
WDR48	0.483	5.31	3.82	0.0601	0.273	1	Pso-NML
MANEA	0.483	3.83	1.42	0.242	0.522	1	Pso-NML
FIGNL1	0.483	3.84	1.55	0.223	0.502	1	Pso-NML
TTC22	0.482	3.53	1.41	0.245	0.525	1	Pso-NML
TBCE	0.482	4.3	3.44	0.0734	0.3	1	Pso-NML
PHF6	0.482	5.24	3.58	0.0684	0.291	1	Pso-NML
DNAJC24	0.482	4.08	2.43	0.13	0.39	1	Pso-NML
DDX51	0.482	3.77	1.27	0.269	0.549	1	Pso-NML
MOSMO	0.482	4.91	2.14	0.154	0.425	1	Pso-NML
TMEM18	0.481	4.73	3.41	0.075	0.303	1	Pso-NML
COPB2	0.481	6.08	6.14	0.0191	0.164	1	Pso-NML
RAP1GDS1	0.481	5.76	4.24	0.0485	0.246	1	Pso-NML
CTPS1	0.48	3.09	1.19	0.284	0.564	1	Pso-NML
SRPK2	0.48	6.22	5.83	0.0221	0.175	1	Pso-NML
SMARCD1	0.48	5.56	5.47	0.0263	0.189	1	Pso-NML
CTSZ	0.48	6.08	7.3	0.0113	0.127	1	Pso-NML
TMCO4	0.479	3.83	1.74	0.198	0.478	1	Pso-NML
TXLNA	0.479	5.49	4.81	0.0362	0.217	1	Pso-NML
TGOLN2	0.479	7.32	5.32	0.0283	0.195	1	Pso-NML
ITFG2	0.479	4.53	3.56	0.0689	0.292	1	Pso-NML
MED18	0.478	3.76	1.39	0.248	0.528	1	Pso-NML
PARP14	0.478	7.04	3.39	0.0756	0.305	1	Pso-NML
CHD4	0.478	7.05	6.29	0.0179	0.159	1	Pso-NML
TMEM205	0.478	5.24	2.34	0.137	0.404	1	Pso-NML
ENTR1	0.477	4.5	3.17	0.0851	0.322	1	Pso-NML
GATD1	0.477	3.85	2.22	0.147	0.416	1	Pso-NML
C11orf1	0.477	3.26	1.05	0.315	0.596	1	Pso-NML
ZNF106	0.477	6.62	5.12	0.0311	0.202	1	Pso-NML
LSM14B	0.477	3.91	1.67	0.206	0.485	1	Pso-NML
SSBP3	0.476	3.47	1.74	0.197	0.478	1	Pso-NML
PRRC2C	0.476	8.76	4.94	0.034	0.211	1	Pso-NML
HEATR5B	0.476	4.35	1.54	0.225	0.503	1	Pso-NML
SH2D3C	0.476	3.56	1.05	0.315	0.596	1	Pso-NML
HELZ	0.476	6.13	3.92	0.0571	0.266	1	Pso-NML
TTF2	0.475	5.23	2.3	0.14	0.408	1	Pso-NML
COQ5	0.475	3.89	1.89	0.18	0.459	1	Pso-NML
HMOX1	0.475	5.67	0.785	0.383	0.654	1	Pso-NML
NMI	0.474	5.16	2.94	0.0966	0.339	1	Pso-NML
FBXO45	0.474	5.5	2.07	0.161	0.434	1	Pso-NML
STAMBPL1	0.473	4.47	2	0.168	0.443	1	Pso-NML
ZCRB1	0.473	6.53	4.89	0.0349	0.215	1	Pso-NML
SMAD3	0.473	4.61	1.64	0.21	0.488	1	Pso-NML
ZNF808	0.473	3.7	1.11	0.301	0.584	1	Pso-NML
RPS6KC1	0.472	3.78	1.33	0.258	0.537	1	Pso-NML
SCO1	0.472	5.15	4.14	0.0508	0.25	1	Pso-NML
NLK	0.472	3.21	1.09	0.305	0.588	1	Pso-NML
NDUFAF5	0.472	3.96	2.7	0.149	0.419	1	Pso-NML
ZNF222	0.472	3.1	1.19	0.352	0.63	1	Pso-NML
TMEM30A	0.471	5.81	3.67	0.065	0.283	1	Pso-NML
VCPIP1	0.471	6.53	3.84	0.0593	0.272	1	Pso-NML
RIC1	0.471	3.92	1.31	0.261	0.54	1	Pso-NML
FAM53B	0.471	5.42	2.81	0.104	0.349	1	Pso-NML
METTL25	0.471	3.29	1.63	0.211	0.489	1	Pso-NML
NR2C1	0.471	3.68	2.17	0.152	0.422	1	Pso-NML
KLHL28	0.471	5.2	3.55	0.0695	0.292	1	Pso-NML
UBE2S	0.471	5.83	2.74	0.108	0.357	1	Pso-NML
PUM1	0.47	6.1	4.3	0.0468	0.243	1	Pso-NML
ATF2	0.47	5.17	3.09	0.0889	0.327	1	Pso-NML
SSR3	0.47	7.58	5.54	0.0254	0.186	1	Pso-NML
CEP128	0.47	4.67	0.825	0.371	0.643	1	Pso-NML
PURB	0.469	5.55	1.96	0.172	0.449	1	Pso-NML
CUL4B	0.469	4.59	1.81	0.188	0.468	1	Pso-NML
ALMS1	0.468	3.49	0.855	0.363	0.638	1	Pso-NML
SMC4	0.468	6.99	5.65	0.0241	0.182	1	Pso-NML
GUF1	0.468	3.67	2.92	0.0978	0.34	1	Pso-NML
USP45	0.468	3.38	0.796	0.379	0.651	1	Pso-NML
CPNE3	0.468	6.34	5.31	0.0283	0.195	1	Pso-NML
RAB30-AS1	0.468	4.91	3.2	0.0839	0.32	1	Pso-NML
IQCB1	0.467	4.51	2.06	0.162	0.435	1	Pso-NML
MIR3142HG	0.467	5.55	2.36	0.135	0.402	1	Pso-NML
NCOA7	0.467	5.67	3.56	0.0689	0.292	1	Pso-NML
TRMT11	0.467	4.32	2.69	0.112	0.362	1	Pso-NML
IGF2R	0.467	5.68	1.43	0.241	0.521	1	Pso-NML
TMEM245	0.467	6.18	3.53	0.0702	0.294	1	Pso-NML
NFRKB	0.467	4.17	3.04	0.0917	0.33	1	Pso-NML
NHLRC2	0.467	4.17	1.09	0.304	0.587	1	Pso-NML
ZBTB32	0.467	3.26	0.787	0.382	0.654	1	Pso-NML
CHD8	0.466	6.2	3.55	0.0694	0.292	1	Pso-NML
CSK	0.466	6.76	6.25	0.0182	0.16	1	Pso-NML
PLCL1	0.465	4.86	1.82	0.187	0.466	1	Pso-NML
TRNT1	0.465	4.73	2.27	0.142	0.41	1	Pso-NML
SLC26A2	0.464	4.18	2.07	0.161	0.434	1	Pso-NML
LYRM2	0.464	5.61	5.07	0.0319	0.204	1	Pso-NML
KRBOX4	0.464	3.68	1.71	0.202	0.482	1	Pso-NML
SHLD2	0.464	4.68	2.27	0.142	0.41	1	Pso-NML
LDLRAD4	0.464	6.08	3.3	0.0794	0.313	1	Pso-NML
TADA2B	0.463	4.39	2.45	0.128	0.388	1	Pso-NML
HSP90B1	0.463	7.93	3.91	0.0573	0.266	1	Pso-NML
AGO3	0.462	5.25	2.34	0.137	0.404	1	Pso-NML
IFIH1	0.462	5.3	3.45	0.0731	0.3	1	Pso-NML
PBRM1	0.462	5.84	4.17	0.0502	0.25	1	Pso-NML
NAF1	0.462	3.89	1.17	0.288	0.57	1	Pso-NML
ARHGAP4	0.462	4.62	2.75	0.108	0.356	1	Pso-NML
SART3	0.462	5.13	4.25	0.0481	0.246	1	Pso-NML
TMEM120B	0.462	5.25	1.91	0.178	0.457	1	Pso-NML
USP14	0.462	6.16	5.37	0.0276	0.193	1	Pso-NML
TOP1	0.462	7.35	4.09	0.0522	0.253	1	Pso-NML
PCGF3	0.461	4.12	1.51	0.229	0.507	1	Pso-NML
FGFR1OP	0.461	4.72	2.52	0.123	0.38	1	Pso-NML
NXT2	0.461	3.22	1.18	0.286	0.566	1	Pso-NML
AGPS	0.46	4.43	3.21	0.0832	0.319	1	Pso-NML
KDM7A	0.46	5.09	2.3	0.14	0.408	1	Pso-NML
CTDSPL2	0.46	5.63	2.64	0.115	0.368	1	Pso-NML
COPS2	0.46	6.03	4.91	0.0346	0.214	1	Pso-NML
GGA3	0.46	4.3	1.75	0.196	0.476	1	Pso-NML
KIZ	0.46	4.57	2.03	0.165	0.439	1	Pso-NML
KLF7	0.459	3.25	0.848	0.365	0.639	1	Pso-NML
TLN1	0.459	7.41	5.78	0.0226	0.176	1	Pso-NML
AKAP13	0.459	8.25	5.54	0.0254	0.186	1	Pso-NML
ZNF326	0.458	5.5	2.9	0.0989	0.342	1	Pso-NML
CCDC14	0.458	5.11	3.11	0.0883	0.326	1	Pso-NML
KPNA4	0.458	6.4	3.41	0.0749	0.303	1	Pso-NML
LMBRD2	0.458	4.03	1.72	0.199	0.48	1	Pso-NML
WWC3	0.458	4.16	1.25	0.272	0.552	1	Pso-NML
NRDE2	0.458	4.42	1.53	0.226	0.504	1	Pso-NML
DDX24	0.458	8.81	4.61	0.04	0.226	1	Pso-NML
LIMD2	0.458	7.3	2.86	0.102	0.346	1	Pso-NML
OMA1	0.457	3.74	1.35	0.254	0.534	1	Pso-NML
ELP6	0.457	4.72	1.8	0.19	0.47	1	Pso-NML
DELE1	0.457	3.72	1.54	0.224	0.503	1	Pso-NML
STAG2	0.457	6.83	4.93	0.0342	0.212	1	Pso-NML
PI4K2A	0.457	3.58	1.57	0.241	0.521	1	Pso-NML
CCDC127	0.456	4.96	3.72	0.0635	0.279	1	Pso-NML
RAD17	0.456	4.79	2.33	0.137	0.405	1	Pso-NML
FAF2	0.456	5.1	3.76	0.0622	0.276	1	Pso-NML
LTB	0.456	9.23	2.33	0.137	0.404	1	Pso-NML
LDB1	0.456	4.58	2.16	0.152	0.423	1	Pso-NML
KNTC1	0.456	3.46	0.792	0.381	0.652	1	Pso-NML
DIS3	0.456	5.7	4.17	0.0501	0.249	1	Pso-NML
TRIOBP	0.456	4.66	3.09	0.0891	0.328	1	Pso-NML
PPP1R21	0.455	4.36	1.89	0.179	0.458	1	Pso-NML
MAPKBP1	0.455	3.19	1.08	0.308	0.591	1	Pso-NML
CMTR2	0.455	4.65	4.59	0.0405	0.227	1	Pso-NML
ZCCHC2	0.455	5.59	2.05	0.162	0.436	1	Pso-NML
JPX	0.454	6.23	2.57	0.12	0.374	1	Pso-NML
BAD	0.454	5.28	3.21	0.0832	0.319	1	Pso-NML
CCDC186	0.454	6.69	4.58	0.0407	0.227	1	Pso-NML
BTBD6	0.454	5.3	2.07	0.161	0.434	1	Pso-NML
MNT	0.454	4.11	1.66	0.207	0.485	1	Pso-NML
CDK12	0.454	6.39	2.98	0.0947	0.337	1	Pso-NML
ABHD14A	0.453	4.26	1.32	0.26	0.54	1	Pso-NML
TBL1XR1	0.453	6.71	4.57	0.0408	0.227	1	Pso-NML
ZDHHC2	0.453	4.45	1.82	0.188	0.467	1	Pso-NML
CCDC9	0.453	3.46	2.03	0.236	0.515	1	Pso-NML
ICMT	0.452	4.15	1.97	0.171	0.446	1	Pso-NML
EXOSC10	0.452	4.73	2.14	0.154	0.425	1	Pso-NML
HUWE1	0.452	6.38	3.11	0.0883	0.326	1	Pso-NML
UBR5	0.452	6.67	2.23	0.146	0.415	1	Pso-NML
AZIN1	0.452	5.4	4.48	0.0428	0.232	1	Pso-NML
ZHX1	0.452	4.89	2.19	0.15	0.42	1	Pso-NML
MAP4K5	0.452	3.83	1.31	0.261	0.54	1	Pso-NML
AC013394.1	0.452	3.91	1.04	0.316	0.597	1	Pso-NML
EXOC2	0.451	4.55	2.3	0.14	0.408	1	Pso-NML
ARHGEF6	0.451	5.9	2	0.168	0.443	1	Pso-NML
PVT1	0.451	5.02	1.85	0.184	0.462	1	Pso-NML
RIC3	0.451	4.11	2.3	0.14	0.408	1	Pso-NML
NCAPD2	0.451	4.25	2.9	0.152	0.423	1	Pso-NML
CSNK2A2	0.451	6.02	1.98	0.169	0.445	1	Pso-NML
VPS54	0.45	4.87	1.5	0.23	0.508	1	Pso-NML
WDR19	0.45	2.99	0.46	0.503	0.749	1	Pso-NML
SH3GLB2	0.45	3.94	1.49	0.232	0.51	1	Pso-NML
UROS	0.45	4.84	3.34	0.0777	0.31	1	Pso-NML
WIPF2	0.45	5.4	3.53	0.0701	0.293	1	Pso-NML
NPLOC4	0.45	4.96	3.58	0.0683	0.29	1	Pso-NML
SRRD	0.45	4.26	2.74	0.108	0.357	1	Pso-NML
SRBD1	0.449	3.3	1.05	0.314	0.596	1	Pso-NML
ZNF621	0.449	3.93	1.25	0.273	0.553	1	Pso-NML
PGGT1B	0.449	4.89	2.7	0.111	0.361	1	Pso-NML
USPL1	0.448	3.58	1.49	0.331	0.612	1	Pso-NML
AC008741.2	0.448	3.81	1.26	0.27	0.55	1	Pso-NML
ASB16-AS1	0.448	3.08	1.16	0.31	0.593	1	Pso-NML
USP48	0.447	6.51	3.51	0.071	0.295	1	Pso-NML
AC118549.1	0.447	4.85	2.26	0.143	0.411	1	Pso-NML
ZNF451	0.447	6.07	3.7	0.0641	0.281	1	Pso-NML
C6orf120	0.447	4.01	1.78	0.192	0.472	1	Pso-NML
TMEM168	0.447	4.13	3.04	0.0915	0.33	1	Pso-NML
EHBP1L1	0.447	4.5	2.63	0.115	0.368	1	Pso-NML
SHLD1	0.447	3.67	1.01	0.322	0.602	1	Pso-NML
LPGAT1	0.446	4.45	1.88	0.181	0.46	1	Pso-NML
FAM98A	0.446	4.6	2.82	0.103	0.349	1	Pso-NML
LINC01184	0.446	3.5	0.978	0.331	0.611	1	Pso-NML
SETX	0.446	6.56	2.89	0.0997	0.343	1	Pso-NML
LACC1	0.446	3.22	0.683	0.415	0.682	1	Pso-NML
FAM193A	0.445	4.76	2.02	0.166	0.44	1	Pso-NML
IFT43	0.445	3.66	2.15	0.153	0.424	1	Pso-NML
GCC1	0.444	4.01	1.59	0.217	0.495	1	Pso-NML
ZRANB2	0.443	7.19	3.79	0.0611	0.275	1	Pso-NML
ATP1B1	0.443	5.36	1.15	0.292	0.574	1	Pso-NML
KLHL2	0.443	5.2	2.69	0.112	0.362	1	Pso-NML
STK38	0.443	5.89	3.95	0.0563	0.264	1	Pso-NML
NUTM2B-AS1	0.443	6.12	5.31	0.0284	0.195	1	Pso-NML
DPH5	0.442	3.82	1.97	0.171	0.447	1	Pso-NML
FBXW11	0.442	5.69	3.83	0.06	0.273	1	Pso-NML
DPY19L1	0.441	3.74	0.925	0.344	0.623	1	Pso-NML
PNPLA8	0.441	5.75	3.23	0.0823	0.319	1	Pso-NML
UBE2H	0.441	6	3.42	0.0745	0.303	1	Pso-NML
CAPRIN1	0.441	6.22	3.06	0.0908	0.33	1	Pso-NML
SNRNP35	0.441	5.83	3.88	0.0584	0.269	1	Pso-NML
CENPM	0.441	4.56	1.64	0.21	0.488	1	Pso-NML
NRAS	0.44	4.16	2.34	0.147	0.415	1	Pso-NML
ZBTB38	0.44	7.12	2.46	0.127	0.387	1	Pso-NML
PAM	0.44	4.8	2.44	0.129	0.389	1	Pso-NML
ARID1B	0.44	6.91	4.53	0.0418	0.23	1	Pso-NML
MIAT	0.44	6.95	1.9	0.179	0.458	1	Pso-NML
FAM172A	0.439	4.89	2.64	0.114	0.367	1	Pso-NML
GOLGA1	0.439	4.47	1.93	0.175	0.453	1	Pso-NML
VPS4B	0.439	6.86	4.35	0.0456	0.24	1	Pso-NML
ZNF80	0.438	4.48	0.692	0.412	0.679	1	Pso-NML
ZCCHC9	0.438	5.49	2.94	0.0968	0.339	1	Pso-NML
THAP5	0.438	5.16	3.67	0.0652	0.283	1	Pso-NML
TBC1D2B	0.438	5.69	1.94	0.174	0.452	1	Pso-NML
ATXN10	0.438	5.34	2.93	0.0975	0.34	1	Pso-NML
ZBTB21	0.438	4.03	0.963	0.334	0.614	1	Pso-NML
DNAJB14	0.437	6.85	6.03	0.0202	0.168	1	Pso-NML
CDYL	0.437	4.87	2.36	0.135	0.402	1	Pso-NML
FBXO5	0.437	3.66	1.25	0.272	0.551	1	Pso-NML
POLR3D	0.437	4.85	3.01	0.0931	0.333	1	Pso-NML
MINDY3	0.437	3.53	1.47	0.234	0.513	1	Pso-NML
VTI1A	0.437	4.95	2.54	0.122	0.378	1	Pso-NML
ATP11A	0.437	4.72	1.12	0.298	0.581	1	Pso-NML
RRP15	0.436	4.66	1.67	0.207	0.485	1	Pso-NML
YBEY	0.436	5.16	1.64	0.211	0.489	1	Pso-NML
IGHMBP2	0.435	3.32	0.739	0.397	0.666	1	Pso-NML
ETV6	0.435	4.76	2.35	0.136	0.402	1	Pso-NML
ZADH2	0.435	4.93	2.91	0.0984	0.341	1	Pso-NML
ESF1	0.435	5.84	1.93	0.175	0.452	1	Pso-NML
ZNFX1	0.435	5.31	2.89	0.0994	0.343	1	Pso-NML
DHX57	0.434	3.61	1.2	0.283	0.563	1	Pso-NML
BDH2	0.434	4.89	3.12	0.0877	0.325	1	Pso-NML
ZMIZ2	0.434	3.97	1.44	0.239	0.518	1	Pso-NML
STIM1	0.434	5.57	3.29	0.0798	0.314	1	Pso-NML
MON2	0.434	5.08	1.2	0.281	0.562	1	Pso-NML
FAM76A	0.433	4.68	2.99	0.0941	0.336	1	Pso-NML
SH3GLB1	0.433	7.34	5.94	0.0211	0.172	1	Pso-NML
ACBD6	0.433	6.28	3.22	0.0831	0.319	1	Pso-NML
RAD54L2	0.433	4.3	1.77	0.194	0.474	1	Pso-NML
TNFSF10	0.433	6.4	3.45	0.0733	0.3	1	Pso-NML
GOLGA2	0.433	5.59	3.13	0.0873	0.325	1	Pso-NML
VIPAS39	0.433	3.51	1.02	0.321	0.601	1	Pso-NML
PPP2R5A	0.432	5.78	4.7	0.0383	0.223	1	Pso-NML
HNRNPU	0.432	8.52	4.12	0.0515	0.252	1	Pso-NML
IMMT	0.432	5.96	6.86	0.0138	0.137	1	Pso-NML
UBA6	0.432	5.83	3.35	0.0773	0.309	1	Pso-NML
RFC2	0.432	4.06	1.93	0.176	0.454	1	Pso-NML
RCC1L	0.432	4.42	2.44	0.129	0.389	1	Pso-NML
SAMD9L	0.432	6.38	1.53	0.226	0.505	1	Pso-NML
RPGR	0.432	4.18	1.26	0.27	0.55	1	Pso-NML
PLPP5	0.432	5.13	3.32	0.0784	0.312	1	Pso-NML
TRIM22	0.432	6.88	2.94	0.0967	0.339	1	Pso-NML
ITGB1	0.432	8.33	5.2	0.0299	0.199	1	Pso-NML
R3HCC1L	0.432	4.83	2.21	0.148	0.417	1	Pso-NML
ALDH6A1	0.432	3.09	1.09	0.412	0.679	1	Pso-NML
DBT	0.431	4.07	2.05	0.179	0.458	1	Pso-NML
ITSN2	0.431	6.79	3.2	0.0837	0.32	1	Pso-NML
GTF2I	0.431	6.73	3.55	0.0695	0.292	1	Pso-NML
CEP164	0.431	5.01	3.21	0.0836	0.32	1	Pso-NML
SEPHS1	0.431	4.29	2.34	0.137	0.404	1	Pso-NML
SPPL3	0.431	4.6	2.42	0.13	0.392	1	Pso-NML
N4BP1	0.431	6.86	3.02	0.0928	0.333	1	Pso-NML
ZDHHC18	0.43	5.57	3.18	0.0848	0.321	1	Pso-NML
PECR	0.43	3.85	1.15	0.291	0.573	1	Pso-NML
PHAX	0.43	6.13	6.25	0.0182	0.16	1	Pso-NML
GMDS-DT	0.43	3.43	1.23	0.277	0.557	1	Pso-NML
SLC39A7	0.43	5.24	3.39	0.0756	0.305	1	Pso-NML
CDC40	0.43	6.59	5.49	0.026	0.188	1	Pso-NML
VIRMA	0.43	5.41	4.01	0.0544	0.259	1	Pso-NML
TSHZ1	0.43	4.28	2.52	0.123	0.379	1	Pso-NML
OPA3	0.43	3.59	1.04	0.315	0.596	1	Pso-NML
CPSF3	0.429	4.48	2.78	0.106	0.353	1	Pso-NML
TTC21B	0.429	4.3	1.39	0.247	0.528	1	Pso-NML
GFM1	0.429	4.91	2.45	0.128	0.388	1	Pso-NML
ACAP2	0.429	6.78	3.67	0.0651	0.283	1	Pso-NML
TAX1BP1	0.429	8.21	6.19	0.0187	0.161	1	Pso-NML
KRIT1	0.429	5.64	3.55	0.0693	0.292	1	Pso-NML
UTP14C	0.429	3.48	1.13	0.297	0.58	1	Pso-NML
LIMD1	0.428	4.3	1.69	0.204	0.483	1	Pso-NML
HLTF	0.428	4.9	1.62	0.213	0.491	1	Pso-NML
RNF19A	0.428	7.18	2.56	0.12	0.375	1	Pso-NML
AEBP2	0.428	5.05	2.37	0.134	0.4	1	Pso-NML
ZFP30	0.428	3.28	0.757	0.391	0.661	1	Pso-NML
CLK2	0.427	3.41	1.17	0.288	0.57	1	Pso-NML
CDK13	0.427	6.67	2.76	0.107	0.354	1	Pso-NML
ALDH3A2	0.427	4.65	1.73	0.198	0.479	1	Pso-NML
MBD3	0.427	4.13	1.35	0.255	0.535	1	Pso-NML
ABHD8	0.427	3.48	1.36	0.253	0.533	1	Pso-NML
SLC30A1	0.426	3.52	0.871	0.358	0.635	1	Pso-NML
WDR43	0.426	5.31	2.47	0.126	0.386	1	Pso-NML
GZMA	0.426	3.19	0.269	0.608	0.821	1	Pso-NML
ZNF346	0.426	3.33	0.96	0.335	0.615	1	Pso-NML
SPIDR	0.426	3.74	1.09	0.305	0.588	1	Pso-NML
DNAJA2	0.426	7.1	6.25	0.0182	0.16	1	Pso-NML
MCM3AP	0.426	4.82	2.45	0.128	0.388	1	Pso-NML
TNFRSF1B	0.425	8.26	3.71	0.0637	0.279	1	Pso-NML
WRNIP1	0.425	4.42	2.41	0.131	0.393	1	Pso-NML
TNRC18	0.425	4.35	1.41	0.244	0.525	1	Pso-NML
DNAJB12	0.424	5.1	3.7	0.0641	0.281	1	Pso-NML
ZMIZ1	0.424	3.48	1.04	0.316	0.597	1	Pso-NML
FXR2	0.424	4.16	1.87	0.182	0.46	1	Pso-NML
RFX1	0.424	4.52	2.55	0.144	0.412	1	Pso-NML
C1QTNF6	0.424	2.79	0.663	0.422	0.688	1	Pso-NML
AIM2	0.423	4.48	1.21	0.28	0.561	1	Pso-NML
ACOT13	0.423	5.27	3.78	0.0615	0.275	1	Pso-NML
STX7	0.423	5.3	2.25	0.144	0.412	1	Pso-NML
UCP2	0.423	6.11	1.34	0.256	0.535	1	Pso-NML
ZNF398	0.422	4.17	1.28	0.266	0.546	1	Pso-NML
PDCD2L	0.422	3.29	1.38	0.249	0.529	1	Pso-NML
TNKS	0.421	4.58	1.21	0.281	0.562	1	Pso-NML
PRCP	0.421	3.97	1.32	0.259	0.539	1	Pso-NML
C12orf29	0.421	4.38	2.26	0.143	0.411	1	Pso-NML
PAPOLG	0.42	4.75	1.89	0.18	0.459	1	Pso-NML
DHX29	0.42	5.8	3.93	0.0567	0.265	1	Pso-NML
TET3	0.419	3.42	0.703	0.409	0.677	1	Pso-NML
CAPN10	0.419	3.77	1.36	0.252	0.533	1	Pso-NML
FXR1	0.419	6.7	4.43	0.044	0.235	1	Pso-NML
DBF4	0.419	5.9	4.86	0.0354	0.215	1	Pso-NML
AK3	0.419	5.27	2.25	0.144	0.412	1	Pso-NML
REXO1	0.419	4.52	1.66	0.208	0.486	1	Pso-NML
PPP4R3B	0.418	6.44	2.77	0.107	0.354	1	Pso-NML
CD96	0.418	6.85	2.24	0.145	0.412	1	Pso-NML
STX18	0.418	4.22	1.91	0.178	0.457	1	Pso-NML
LCORL	0.418	5.18	1.5	0.23	0.508	1	Pso-NML
ZFR	0.418	6.23	2.67	0.113	0.363	1	Pso-NML
MAPK8IP3	0.418	3.36	0.817	0.373	0.646	1	Pso-NML
PPM1F	0.418	3.15	1.03	0.318	0.598	1	Pso-NML
GUCD1	0.418	4.4	3.46	0.0728	0.299	1	Pso-NML
PKN2	0.417	5.8	2.71	0.11	0.36	1	Pso-NML
EDEM3	0.417	5.25	1.38	0.25	0.53	1	Pso-NML
CPEB2	0.417	3.21	0.631	0.433	0.698	1	Pso-NML
C9orf40	0.417	3.47	0.847	0.365	0.639	1	Pso-NML
IER5L	0.416	4.81	0.921	0.345	0.624	1	Pso-NML
XRRA1	0.416	5.2	1.46	0.237	0.516	1	Pso-NML
SLAIN2	0.415	6.15	2.51	0.124	0.381	1	Pso-NML
CDC37L1	0.415	5.31	2.95	0.0962	0.339	1	Pso-NML
MXRA7	0.415	4.26	0.516	0.478	0.732	1	Pso-NML
PRPF40A	0.414	7.37	5.39	0.0273	0.192	1	Pso-NML
PHF10	0.414	6.36	2.62	0.116	0.37	1	Pso-NML
KBTBD2	0.414	4.6	2.6	0.118	0.372	1	Pso-NML
SMU1	0.414	5.58	4.76	0.0373	0.221	1	Pso-NML
KLHL22	0.414	3.81	1.3	0.263	0.543	1	Pso-NML
UHMK1	0.413	6.22	4.35	0.0457	0.24	1	Pso-NML
RANBP2	0.413	6.23	2.21	0.148	0.417	1	Pso-NML
WAPL	0.413	6.46	3.66	0.0654	0.284	1	Pso-NML
LAG3	0.413	4.13	0.363	0.552	0.784	1	Pso-NML
PCED1B	0.413	5.16	2.81	0.104	0.349	1	Pso-NML
CERS4	0.413	3.76	1.62	0.212	0.49	1	Pso-NML
PPCS	0.412	5.55	2.8	0.105	0.35	1	Pso-NML
CCR8	0.412	3.85	0.582	0.451	0.711	1	Pso-NML
CDK5RAP2	0.412	5.29	1.6	0.215	0.494	1	Pso-NML
ETS1	0.412	9.33	1.73	0.198	0.479	1	Pso-NML
SMNDC1	0.412	6.06	4.01	0.0544	0.259	1	Pso-NML
LNX2	0.412	3.2	0.983	0.329	0.61	1	Pso-NML
KIF1C	0.412	4.14	1.68	0.22	0.499	1	Pso-NML
FAM98C	0.412	5.04	3.61	0.0673	0.289	1	Pso-NML
NUP50	0.412	6.09	3.12	0.0875	0.325	1	Pso-NML
SP3	0.411	5.85	3.57	0.0686	0.291	1	Pso-NML
RIOK2	0.411	4.77	2.61	0.117	0.37	1	Pso-NML
SNX11	0.411	3.41	1.1	0.338	0.617	1	Pso-NML
URI1	0.411	6.65	4.44	0.0437	0.235	1	Pso-NML
SCLT1	0.41	4.52	2.33	0.137	0.405	1	Pso-NML
C5orf51	0.41	4.05	1.27	0.268	0.548	1	Pso-NML
SMIM15	0.41	4.97	2.52	0.123	0.38	1	Pso-NML
HCG18	0.41	5.41	2.35	0.136	0.403	1	Pso-NML
FMR1	0.41	5.29	1.88	0.181	0.46	1	Pso-NML
GOLGA3	0.41	5.38	1.64	0.21	0.488	1	Pso-NML
CDV3	0.409	7.97	3.2	0.0839	0.32	1	Pso-NML
ERAP2	0.409	5.46	1.2	0.281	0.562	1	Pso-NML
DHTKD1	0.409	3.38	0.86	0.361	0.637	1	Pso-NML
SCFD1	0.409	5.77	4.67	0.0389	0.225	1	Pso-NML
CALR	0.409	7.46	3.3	0.0794	0.313	1	Pso-NML
NFKBIB	0.409	5.3	3.67	0.0651	0.283	1	Pso-NML
MZF1-AS1	0.409	3.17	0.627	0.435	0.698	1	Pso-NML
USP16	0.409	6.28	6.97	0.0131	0.135	1	Pso-NML
GATAD2B	0.408	5.45	2.28	0.142	0.409	1	Pso-NML
AL135925.1	0.408	3.49	0.917	0.346	0.625	1	Pso-NML
SCAF11	0.408	8.07	4.56	0.0412	0.228	1	Pso-NML
RALGAPA1	0.408	5.51	2.16	0.152	0.423	1	Pso-NML
ZNF124	0.407	2.99	0.929	0.378	0.65	1	Pso-NML
CHD1	0.407	6.94	3.28	0.0805	0.315	1	Pso-NML
MAPK9	0.406	4.71	1.42	0.243	0.524	1	Pso-NML
DMTF1	0.406	5.47	1.6	0.215	0.493	1	Pso-NML
CALCOCO1	0.406	5.86	3.83	0.0599	0.273	1	Pso-NML
NABP2	0.406	4.55	1.54	0.224	0.502	1	Pso-NML
KIF3B	0.406	5.15	1.99	0.169	0.445	1	Pso-NML
C6orf89	0.405	5.48	2.21	0.148	0.417	1	Pso-NML
PLIN2	0.405	6.3	4	0.0546	0.26	1	Pso-NML
AGTPBP1	0.405	4.24	1.17	0.289	0.57	1	Pso-NML
PDP2	0.405	3.38	0.574	0.455	0.713	1	Pso-NML
GPS2	0.405	5.72	3.12	0.0874	0.325	1	Pso-NML
UBXN4	0.404	7.9	5.7	0.0236	0.179	1	Pso-NML
ANGPT2	0.404	3.13	0.61	0.441	0.703	1	Pso-NML
CLPX	0.404	5.17	2.07	0.161	0.434	1	Pso-NML
THEM4	0.403	6.93	2.29	0.141	0.408	1	Pso-NML
NDUFAF7	0.403	4.21	1.88	0.18	0.459	1	Pso-NML
NAA15	0.403	5.18	3.77	0.0617	0.275	1	Pso-NML
CRACR2A	0.403	3.36	0.737	0.397	0.666	1	Pso-NML
DGLUCY	0.403	5.66	3.12	0.0875	0.325	1	Pso-NML
EIF3J	0.403	8.27	3.13	0.0871	0.325	1	Pso-NML
TSR1	0.403	4.29	1.54	0.224	0.503	1	Pso-NML
KDM4B	0.403	4.64	1.18	0.287	0.568	1	Pso-NML
MFN1	0.402	4.48	1.52	0.228	0.506	1	Pso-NML
TRPS1	0.402	4.31	0.949	0.338	0.617	1	Pso-NML
GMEB1	0.401	4.42	1.58	0.218	0.496	1	Pso-NML
EVA1B	0.401	5.65	1.84	0.186	0.464	1	Pso-NML
GGCX	0.401	4	1.29	0.265	0.545	1	Pso-NML
SYNJ2	0.401	4.38	1.13	0.297	0.579	1	Pso-NML
UBE2O	0.401	4.09	1.54	0.224	0.503	1	Pso-NML
MRPL3	0.4	5.41	4.03	0.0539	0.258	1	Pso-NML
SLU7	0.4	6.27	4.95	0.0338	0.211	1	Pso-NML
ZC3H13	0.4	6.86	4.29	0.0472	0.243	1	Pso-NML
TBC1D24	0.4	3.61	0.82	0.373	0.645	1	Pso-NML
AC005224.3	0.4	5.86	1.29	0.264	0.544	1	Pso-NML
LINC01772	0.399	3.06	0.567	0.457	0.715	1	Pso-NML
KANSL3	0.399	4.01	1.16	0.291	0.572	1	Pso-NML
TTN-AS1	0.399	3.71	0.876	0.357	0.633	1	Pso-NML
NCL	0.399	8.82	4.67	0.039	0.225	1	Pso-NML
PLXNA3	0.399	4.1	1.21	0.28	0.561	1	Pso-NML
SIDT2	0.399	3.41	0.809	0.376	0.647	1	Pso-NML
SLC15A4	0.399	3.6	1.18	0.287	0.568	1	Pso-NML
ITCH	0.399	5.04	1.79	0.191	0.471	1	Pso-NML
GART	0.399	5.19	3.51	0.0709	0.295	1	Pso-NML
PLEKHO1	0.398	6.07	2.11	0.157	0.429	1	Pso-NML
DNAJC27	0.398	3.18	0.843	0.366	0.639	1	Pso-NML
CRIPT	0.398	5.4	2.64	0.115	0.368	1	Pso-NML
TTC7A	0.398	5.14	1.83	0.186	0.464	1	Pso-NML
C5orf63	0.398	3.58	1.03	0.318	0.598	1	Pso-NML
SPIN2B	0.398	3.34	1.28	0.281	0.561	1	Pso-NML
ZNF84	0.398	4	1.47	0.235	0.514	1	Pso-NML
PDXDC1	0.398	5.52	1.62	0.214	0.492	1	Pso-NML
GLT8D1	0.397	4.84	2.9	0.0988	0.342	1	Pso-NML
SEPT6	0.397	8.46	3.49	0.0715	0.296	1	Pso-NML
PCM1	0.397	7.61	3.1	0.0885	0.327	1	Pso-NML
PCMTD1	0.397	6.57	3.65	0.0657	0.285	1	Pso-NML
NSMCE2	0.397	4.77	2.16	0.152	0.423	1	Pso-NML
FAM122A	0.397	4.56	2.35	0.136	0.403	1	Pso-NML
SMC2	0.397	5.44	2.42	0.13	0.391	1	Pso-NML
LRRC57	0.397	4.34	1.91	0.178	0.457	1	Pso-NML
VEZF1	0.397	5.38	2.69	0.112	0.362	1	Pso-NML
SMAD4	0.397	4.95	1.72	0.2	0.48	1	Pso-NML
COL9A2	0.396	3.27	0.705	0.408	0.676	1	Pso-NML
PCNX2	0.396	3.83	0.969	0.333	0.613	1	Pso-NML
SLC25A12	0.396	3.55	1.08	0.462	0.72	1	Pso-NML
PHF8	0.396	4.36	1.65	0.209	0.487	1	Pso-NML
PRH1	0.396	4.68	1.88	0.181	0.459	1	Pso-NML
ATXN2	0.396	5.92	2.16	0.152	0.423	1	Pso-NML
ROCK2	0.395	5.5	1.48	0.233	0.511	1	Pso-NML
SCAP	0.395	4.3	1.5	0.23	0.508	1	Pso-NML
GNAI2	0.395	8.31	3.02	0.0927	0.333	1	Pso-NML
DGAT1	0.395	4.49	1.79	0.191	0.471	1	Pso-NML
MBTPS1	0.395	6.02	2.27	0.142	0.41	1	Pso-NML
UVRAG	0.394	4.63	1.67	0.207	0.485	1	Pso-NML
CEP76	0.394	3.43	1.06	0.311	0.594	1	Pso-NML
IRGQ	0.394	3.48	0.986	0.329	0.61	1	Pso-NML
CCDC28B	0.393	3.34	0.631	0.433	0.698	1	Pso-NML
FAM161A	0.393	3.47	1.04	0.315	0.596	1	Pso-NML
IFT57	0.393	4.44	1.85	0.184	0.463	1	Pso-NML
POM121	0.393	5.17	2.04	0.163	0.437	1	Pso-NML
MTMR2	0.393	3.13	1.09	0.305	0.588	1	Pso-NML
TIMM23B	0.393	3.32	0.65	0.426	0.692	1	Pso-NML
CPT2	0.392	3.29	0.87	0.359	0.635	1	Pso-NML
ARL4C	0.392	8.89	2.45	0.128	0.388	1	Pso-NML
PDSS2	0.392	3.01	0.908	0.348	0.627	1	Pso-NML
LONRF1	0.392	3.27	0.634	0.432	0.697	1	Pso-NML
CHORDC1	0.392	6.41	5.36	0.0277	0.193	1	Pso-NML
PDS5B	0.392	5.51	3.05	0.0913	0.33	1	Pso-NML
SDC4	0.392	3.8	1.15	0.291	0.573	1	Pso-NML
ZBTB8OS	0.391	6.11	2.4	0.132	0.394	1	Pso-NML
SH2D1A	0.391	7.36	2.59	0.118	0.373	1	Pso-NML
HIPK3	0.391	5.2	1.46	0.236	0.515	1	Pso-NML
PALB2	0.391	3.38	0.995	0.327	0.607	1	Pso-NML
TAF15	0.391	6.39	3.36	0.0767	0.308	1	Pso-NML
NORAD	0.391	7.04	1.97	0.17	0.446	1	Pso-NML
TOR1AIP2	0.39	6.03	2.8	0.105	0.35	1	Pso-NML
LXN	0.39	4.33	1.26	0.27	0.55	1	Pso-NML
METAP1	0.39	4.6	1.6	0.216	0.494	1	Pso-NML
ABCB8	0.39	3.7	1.06	0.312	0.595	1	Pso-NML
HTATSF1	0.39	6	3.49	0.0718	0.297	1	Pso-NML
SCAPER	0.39	4.9	1.89	0.18	0.459	1	Pso-NML
RIOX2	0.389	3.72	1.17	0.315	0.596	1	Pso-NML
CCDC58	0.389	3.35	0.667	0.421	0.687	1	Pso-NML
DNAJC2	0.389	5.85	4.31	0.0467	0.243	1	Pso-NML
TCP11L1	0.389	3.41	0.756	0.392	0.661	1	Pso-NML
ANKRD11	0.389	8.33	2.38	0.134	0.399	1	Pso-NML
FTSJ3	0.389	4.94	1.99	0.168	0.443	1	Pso-NML
MAP3K13	0.388	3.4	1.24	0.275	0.556	1	Pso-NML
OTUD4	0.388	4.88	1.68	0.205	0.484	1	Pso-NML
CLINT1	0.388	6.59	2.71	0.11	0.36	1	Pso-NML
CDADC1	0.388	3.82	1.46	0.254	0.534	1	Pso-NML
TDRD3	0.388	4.51	1.73	0.199	0.48	1	Pso-NML
ANP32E	0.387	7.22	5.4	0.0272	0.192	1	Pso-NML
CCNY	0.387	4.67	1.54	0.224	0.503	1	Pso-NML
CAPN15	0.387	4.07	2.19	0.149	0.419	1	Pso-NML
KNOP1	0.387	4.86	1.97	0.171	0.447	1	Pso-NML
MSH2	0.386	4.41	2.08	0.16	0.432	1	Pso-NML
EXOC3	0.386	5.06	2.94	0.0966	0.339	1	Pso-NML
RNF216	0.386	5.71	2.73	0.109	0.359	1	Pso-NML
AKAP9	0.386	8.28	2.81	0.104	0.35	1	Pso-NML
ZNF609	0.386	4.04	1.33	0.258	0.538	1	Pso-NML
BRPF3	0.385	3.21	0.959	0.335	0.615	1	Pso-NML
AK9	0.385	4.19	1.12	0.299	0.581	1	Pso-NML
FAM76B	0.385	5.41	1.64	0.211	0.489	1	Pso-NML
YARS2	0.385	4.29	1.8	0.19	0.47	1	Pso-NML
KPNA3	0.385	5.44	4.52	0.042	0.23	1	Pso-NML
DPY19L3	0.385	3.2	0.626	0.435	0.699	1	Pso-NML
DDX17	0.385	8.49	3.69	0.0645	0.281	1	Pso-NML
YIF1A	0.384	5.47	2.06	0.162	0.435	1	Pso-NML
NEDD4L	0.384	3.63	0.748	0.394	0.663	1	Pso-NML
BNIP1	0.383	3.24	0.537	0.469	0.725	1	Pso-NML
ZNF26	0.383	4.58	1.16	0.291	0.572	1	Pso-NML
MBD5	0.382	4.83	2.51	0.124	0.381	1	Pso-NML
NAAA	0.382	5.97	2.49	0.125	0.384	1	Pso-NML
AQR	0.382	5.35	2.1	0.158	0.431	1	Pso-NML
DNAAF4	0.382	3.6	0.565	0.458	0.716	1	Pso-NML
ZCCHC14	0.382	3.77	0.416	0.524	0.763	1	Pso-NML
C1GALT1	0.381	4.86	2.44	0.129	0.389	1	Pso-NML
SLC38A6	0.381	3.28	1.23	0.275	0.556	1	Pso-NML
TCTEX1D2	0.38	4.76	0.95	0.338	0.617	1	Pso-NML
BCAP29	0.38	5.47	2.61	0.117	0.37	1	Pso-NML
CD4	0.38	6.89	3.14	0.0864	0.324	1	Pso-NML
CCDC92	0.38	4.25	1.75	0.195	0.476	1	Pso-NML
C16orf87	0.38	5.89	4.26	0.0479	0.246	1	Pso-NML
VPS4A	0.38	5.33	3.64	0.0783	0.312	1	Pso-NML
CDC34	0.38	4.91	2.22	0.147	0.415	1	Pso-NML
ODF2L	0.379	7.53	3.56	0.0691	0.292	1	Pso-NML
ARV1	0.379	3.4	0.628	0.434	0.698	1	Pso-NML
OARD1	0.379	5.78	3.83	0.0597	0.273	1	Pso-NML
ACIN1	0.379	6.56	2.59	0.118	0.373	1	Pso-NML
SLC4A7	0.378	7	2	0.167	0.442	1	Pso-NML
PACS1	0.378	5.9	2.36	0.135	0.402	1	Pso-NML
RTCA	0.377	5.21	2.28	0.141	0.409	1	Pso-NML
CDC5L	0.377	6.41	3.06	0.0906	0.33	1	Pso-NML
COIL	0.377	5.21	2.96	0.0957	0.338	1	Pso-NML
AFTPH	0.376	6.13	2.23	0.146	0.414	1	Pso-NML
PKP4	0.376	3.21	0.554	0.462	0.72	1	Pso-NML
ATR	0.376	4.15	0.943	0.339	0.618	1	Pso-NML
SENP5	0.376	5.53	2.29	0.141	0.408	1	Pso-NML
CTBP1-DT	0.376	3.62	1.34	0.256	0.535	1	Pso-NML
TMEM128	0.376	3.94	0.947	0.338	0.617	1	Pso-NML
QRSL1	0.376	3.92	1.2	0.282	0.563	1	Pso-NML
SPTAN1	0.376	7.82	2.31	0.139	0.407	1	Pso-NML
CSGALNACT2	0.376	6.29	1.46	0.237	0.515	1	Pso-NML
DYNC1LI2	0.376	5.95	2.48	0.126	0.385	1	Pso-NML
CASC3	0.376	5.73	2.95	0.0961	0.339	1	Pso-NML
FOXO1	0.375	6.75	2.03	0.165	0.439	1	Pso-NML
DLEU2	0.375	5.09	1.67	0.206	0.485	1	Pso-NML
SLC25A24	0.374	5.64	1.98	0.17	0.446	1	Pso-NML
RFT1	0.374	3.28	0.997	0.326	0.607	1	Pso-NML
ZNF316	0.374	3.79	0.996	0.326	0.607	1	Pso-NML
INPPL1	0.374	3.52	1.05	0.315	0.596	1	Pso-NML
CHD3	0.374	6.67	2.51	0.124	0.381	1	Pso-NML
TTC3	0.374	7.25	2.77	0.106	0.353	1	Pso-NML
LARP4	0.373	5.12	2.59	0.118	0.373	1	Pso-NML
ZNF397	0.373	4.27	1.85	0.184	0.462	1	Pso-NML
PHC2	0.372	4.26	1.43	0.241	0.52	1	Pso-NML
NUP210	0.372	4.29	2.23	0.189	0.468	1	Pso-NML
RNF145	0.372	6.88	1.56	0.221	0.5	1	Pso-NML
TUBE1	0.372	4.16	1.52	0.227	0.506	1	Pso-NML
DTX3L	0.371	5.29	1.51	0.229	0.507	1	Pso-NML
MSMO1	0.371	4.67	2.82	0.12	0.374	1	Pso-NML
PPP4R3A	0.371	6.83	2.06	0.161	0.434	1	Pso-NML
RANBP9	0.37	5.62	2.88	0.0999	0.343	1	Pso-NML
TTC17	0.37	5.44	2.08	0.159	0.432	1	Pso-NML
ST8SIA1	0.37	3.68	0.717	0.404	0.673	1	Pso-NML
DIP2B	0.37	4.23	1.48	0.233	0.511	1	Pso-NML
CBX5	0.37	6.05	2.96	0.0957	0.338	1	Pso-NML
ORAI3	0.37	3.83	1.21	0.28	0.561	1	Pso-NML
ZNF407	0.37	4.47	0.651	0.426	0.692	1	Pso-NML
KLF2	0.37	7.2	0.66	0.423	0.69	1	Pso-NML
TMF1	0.369	7.29	2.6	0.117	0.371	1	Pso-NML
ZNF623	0.369	3.22	0.751	0.393	0.662	1	Pso-NML
KIN	0.369	5.62	2.86	0.101	0.346	1	Pso-NML
TXNDC15	0.368	5.66	3.54	0.0698	0.293	1	Pso-NML
DHX16	0.368	5.02	1.59	0.218	0.496	1	Pso-NML
SRPK1	0.368	6.16	3.21	0.0835	0.32	1	Pso-NML
C9orf85	0.368	4.51	2.08	0.16	0.432	1	Pso-NML
CRYL1	0.368	3.98	1.09	0.304	0.588	1	Pso-NML
KBTBD7	0.368	3.55	0.696	0.411	0.679	1	Pso-NML
ATXN7L3	0.368	4.79	1.32	0.259	0.539	1	Pso-NML
NMNAT1	0.367	3.1	0.808	0.376	0.648	1	Pso-NML
ZCCHC8	0.367	5.54	1.98	0.169	0.445	1	Pso-NML
RAB8B	0.367	7.14	2.71	0.11	0.36	1	Pso-NML
MAPK3	0.367	4.35	1.13	0.297	0.58	1	Pso-NML
KDM1A	0.366	4.9	2.33	0.138	0.405	1	Pso-NML
ZNF148	0.366	6.31	3.26	0.0813	0.317	1	Pso-NML
AMMECR1	0.366	4.42	3.05	0.149	0.418	1	Pso-NML
NCOR2	0.366	5.13	1.25	0.272	0.552	1	Pso-NML
CLN5	0.365	5.58	3.62	0.0669	0.288	1	Pso-NML
CD226	0.365	4.7	1.12	0.298	0.58	1	Pso-NML
AGO4	0.364	3.18	0.491	0.489	0.741	1	Pso-NML
NUCKS1	0.364	7.49	2.77	0.106	0.353	1	Pso-NML
CCDC93	0.364	5.18	1.87	0.181	0.46	1	Pso-NML
SMIM20	0.364	3.71	0.859	0.362	0.637	1	Pso-NML
NOA1	0.364	4.78	2.09	0.159	0.431	1	Pso-NML
AP1AR	0.364	4.97	1.19	0.283	0.564	1	Pso-NML
PRR3	0.364	3.34	0.737	0.398	0.666	1	Pso-NML
ZNF292	0.364	8.25	1.51	0.229	0.507	1	Pso-NML
CASK	0.364	6	1.45	0.237	0.516	1	Pso-NML
NSRP1	0.364	6.27	4.77	0.037	0.22	1	Pso-NML
SERINC3	0.364	6.72	2.93	0.0972	0.339	1	Pso-NML
CDK11B	0.363	6	2.18	0.15	0.421	1	Pso-NML
TCEANC2	0.363	4.15	0.871	0.358	0.635	1	Pso-NML
PEX1	0.363	4.81	1.19	0.283	0.564	1	Pso-NML
ATP7A	0.363	4.2	1.45	0.237	0.516	1	Pso-NML
NOL11	0.363	4.94	3.58	0.0682	0.29	1	Pso-NML
LINC00954	0.362	3.41	0.676	0.418	0.685	1	Pso-NML
TBC1D23	0.362	4.7	1.95	0.173	0.45	1	Pso-NML
RBM26	0.362	6.46	2.51	0.124	0.381	1	Pso-NML
MIA3	0.361	6.62	1.95	0.173	0.45	1	Pso-NML
NCOA1	0.361	5.74	1.59	0.218	0.496	1	Pso-NML
LARP1	0.361	6.3	3.06	0.0904	0.33	1	Pso-NML
AC007384.1	0.361	3.89	1.31	0.261	0.541	1	Pso-NML
LINC02099	0.361	4.41	0.448	0.508	0.753	1	Pso-NML
MLLT10	0.361	4.92	2.57	0.119	0.374	1	Pso-NML
PPP2R2D	0.361	5.5	2.51	0.124	0.381	1	Pso-NML
ATP2B1	0.361	7.03	2.51	0.124	0.381	1	Pso-NML
GNPTAB	0.361	5.17	2.1	0.158	0.43	1	Pso-NML
ABAT	0.361	3.32	0.531	0.472	0.727	1	Pso-NML
GTF3C1	0.361	4.68	1.36	0.252	0.533	1	Pso-NML
DDX49	0.361	4.66	1.7	0.203	0.483	1	Pso-NML
HADHA	0.36	7	3.97	0.0555	0.262	1	Pso-NML
COX18	0.36	3.95	1.59	0.217	0.495	1	Pso-NML
HMGCS1	0.36	4.27	1.35	0.254	0.534	1	Pso-NML
CEP57L1	0.36	3.55	1.04	0.315	0.597	1	Pso-NML
ATXN7L1	0.36	4.74	1.36	0.252	0.532	1	Pso-NML
EPS15L1	0.36	4.26	1.64	0.257	0.536	1	Pso-NML
ZNF708	0.36	4.8	0.943	0.339	0.618	1	Pso-NML
STXBP3	0.359	6.11	3.01	0.0932	0.333	1	Pso-NML
GMNN	0.359	4.45	2.01	0.167	0.442	1	Pso-NML
FSD1L	0.359	3.3	0.628	0.435	0.698	1	Pso-NML
SET	0.359	8.5	4.17	0.0502	0.25	1	Pso-NML
C12orf4	0.359	3.56	0.827	0.371	0.643	1	Pso-NML
ZC3H4	0.359	4.83	2.31	0.152	0.423	1	Pso-NML
CNTRL	0.358	6.41	1.7	0.202	0.483	1	Pso-NML
ELOA	0.357	5.29	3.6	0.0676	0.289	1	Pso-NML
KIAA2026	0.357	6.18	2.29	0.141	0.408	1	Pso-NML
MYBBP1A	0.357	3.18	0.746	0.489	0.741	1	Pso-NML
[truncated: 6,763 more rows]

## Sheet: Trm2
gene	logFC	logCPM	F	p_val	p_adj.loc	p_adj.glb	contrast
CXCL13	7.42	4.78	21.3	7.63e-05	0.00769	1	Pso-NML
CPM	4.78	3.81	20.3	0.000102	0.00869	1	Pso-NML
ENTPD1	3.84	4.03	13	0.00116	0.0353	1	Pso-NML
ZFY	3.74	3.21	5.94	0.0213	0.148	1	Pso-NML
CLIC3	3.24	3.82	18.7	0.000168	0.0115	1	Pso-NML
UTY	2.76	3.57	4.15	0.051	0.23	1	Pso-NML
NPDC1	2.75	3.84	12.5	0.00143	0.0388	1	Pso-NML
AL354733.3	2.74	2.95	15.3	0.000528	0.0226	1	Pso-NML
KIF11	2.72	2.6	10.1	0.00355	0.061	1	Pso-NML
KLF7	2.63	3.23	15.1	0.000559	0.0227	1	Pso-NML
ZEB2	2.62	4.63	26.2	1.89e-05	0.00333	1	Pso-NML
GBP5	2.53	4.64	31.5	4.96e-06	0.00131	0.739	Pso-NML
TTN	2.38	4.19	9.27	0.00496	0.0731	1	Pso-NML
NEDD4L	2.35	3.04	11.4	0.00215	0.0476	1	Pso-NML
ANKS1B	2.25	3.15	12.7	0.00132	0.0369	1	Pso-NML
TRPS1	2.13	3.83	17.5	0.000253	0.0147	1	Pso-NML
TNFSF13B	2.13	4.22	11.3	0.00224	0.0485	1	Pso-NML
SLC1A4	2.12	6.85	38.5	9.84e-07	0.000441	0.147	Pso-NML
FRY	2.1	2.78	10.2	0.0034	0.0597	1	Pso-NML
GBP4	2.09	4.05	23.7	3.8e-05	0.00459	1	Pso-NML
TMIGD2	2.03	3.76	11	0.00253	0.0509	1	Pso-NML
TBC1D31	2.02	3.15	16.1	0.000396	0.0194	1	Pso-NML
SSX2IP	1.97	2.88	9.34	0.00483	0.0726	1	Pso-NML
ITGA4	1.92	3.85	12.8	0.00126	0.0363	1	Pso-NML
E2F3	1.92	4.39	18.5	0.000181	0.012	1	Pso-NML
TTTY15	1.89	4.14	2.43	0.13	0.375	1	Pso-NML
DDX3Y	1.86	4.59	2.32	0.138	0.387	1	Pso-NML
KDM5D	1.86	3.15	2.06	0.162	0.417	1	Pso-NML
TK2	1.85	3.04	14.9	0.000599	0.0241	1	Pso-NML
ANK1	1.84	2.86	11.3	0.00223	0.0485	1	Pso-NML
CDCA7	1.83	4.83	16.6	0.000337	0.0176	1	Pso-NML
FUCA2	1.83	3.32	15.4	0.000509	0.0222	1	Pso-NML
USP9Y	1.82	3.21	2.23	0.146	0.398	1	Pso-NML
LINC00861	1.78	3.92	21.2	7.94e-05	0.00778	1	Pso-NML
MSC	1.75	3.84	18.7	0.000167	0.0115	1	Pso-NML
TRAV17	1.75	3.48	5.46	0.0267	0.164	1	Pso-NML
CCDC7	1.74	3.66	11	0.00248	0.0508	1	Pso-NML
EPHA4	1.73	3.29	5.89	0.0218	0.149	1	Pso-NML
GK	1.72	4.1	10.5	0.00309	0.0568	1	Pso-NML
ARHGEF12	1.72	3.71	10.7	0.00281	0.0541	1	Pso-NML
CCR5	1.68	3.63	17.1	0.000288	0.0161	1	Pso-NML
USP46	1.68	4.24	15.2	0.000541	0.0227	1	Pso-NML
EGLN3	1.68	5.89	7.91	0.00882	0.0963	1	Pso-NML
XRCC4	1.66	3.01	9.55	0.00443	0.0684	1	Pso-NML
TSHZ2	1.65	6.88	22.5	5.32e-05	0.00561	1	Pso-NML
MIR4435-2HG	1.64	5.32	16.8	0.000312	0.0171	1	Pso-NML
NUSAP1	1.63	4.35	20.3	0.000105	0.00872	1	Pso-NML
NPIPB4	1.62	3.16	8.55	0.00671	0.0846	1	Pso-NML
AL133342.1	1.61	3.06	10.6	0.00292	0.0552	1	Pso-NML
DAPK2	1.59	4.9	13.9	0.000843	0.0293	1	Pso-NML
HLF	1.58	4.55	10.7	0.00276	0.0536	1	Pso-NML
EIF1AY	1.57	4.8	1.53	0.226	0.487	1	Pso-NML
CTLA4	1.56	4.57	7.93	0.00873	0.096	1	Pso-NML
MICAL2	1.56	3.9	15.7	0.000447	0.0207	1	Pso-NML
GZMK	1.55	4.27	7.01	0.013	0.118	1	Pso-NML
CHN1	1.54	3.96	9.78	0.00405	0.0652	1	Pso-NML
SLC38A7	1.54	2.78	7.68	0.00973	0.101	1	Pso-NML
MRC2	1.54	3.09	5.62	0.0247	0.158	1	Pso-NML
LINC002481	1.53	3.81	23.4	4.2e-05	0.00489	1	Pso-NML
LAYN	1.53	3.74	8.29	0.00749	0.0894	1	Pso-NML
TIGD1	1.52	2.86	10.7	0.00278	0.0537	1	Pso-NML
BLM	1.52	5	31.9	4.49e-06	0.00128	0.669	Pso-NML
C17orf80	1.51	3.73	15.8	0.000438	0.0206	1	Pso-NML
ABLIM1	1.5	5.82	20.4	0.000101	0.00869	1	Pso-NML
AC015802.6	1.49	3.36	7.91	0.0088	0.0963	1	Pso-NML
KLF2	1.49	7.65	15.7	0.000448	0.0207	1	Pso-NML
AL031777.3	1.47	3.16	5.75	0.0233	0.154	1	Pso-NML
NRIP1	1.47	3.94	12.9	0.00121	0.0356	1	Pso-NML
HIST1H1E	1.46	6.24	7.56	0.0102	0.106	1	Pso-NML
ITGAL	1.46	5.44	24.8	2.76e-05	0.00402	1	Pso-NML
JAKMIP2	1.45	3.51	9.02	0.0055	0.0769	1	Pso-NML
SLC38A6	1.45	2.97	11.7	0.00188	0.0442	1	Pso-NML
GOLGA8A	1.45	6.29	11.2	0.00234	0.0497	1	Pso-NML
TRAF3	1.44	4.6	23.7	3.85e-05	0.00459	1	Pso-NML
SENP1	1.43	3.99	22.9	4.83e-05	0.00534	1	Pso-NML
RNF135	1.42	2.8	6.39	0.0173	0.134	1	Pso-NML
ZC2HC1A	1.41	4.21	13.4	0.001	0.0322	1	Pso-NML
PTPN13	1.39	5.43	9.08	0.00539	0.0759	1	Pso-NML
GSR	1.39	3.77	15.9	0.000428	0.0203	1	Pso-NML
B3GALT2	1.36	4.88	15.2	0.000542	0.0227	1	Pso-NML
SEC61A2	1.36	3.14	7.5	0.0105	0.106	1	Pso-NML
ADAT2	1.35	2.85	6.93	0.0135	0.12	1	Pso-NML
NTN4	1.35	2.91	7.97	0.00857	0.096	1	Pso-NML
NLRC3	1.33	5.63	13.5	0.000994	0.0321	1	Pso-NML
SWT1	1.32	3.35	7.93	0.00872	0.096	1	Pso-NML
TATDN3	1.32	4.05	23.8	3.73e-05	0.00459	1	Pso-NML
GTF3C3	1.31	3.85	14	0.000818	0.0289	1	Pso-NML
SOX4	1.29	3.43	8.39	0.00718	0.088	1	Pso-NML
RIPOR2	1.29	6.52	24.4	3.15e-05	0.00428	1	Pso-NML
LRP12	1.29	3.6	9.15	0.00523	0.0752	1	Pso-NML
STK39	1.28	3.85	11.8	0.00183	0.0436	1	Pso-NML
DLG3	1.28	2.94	7.2	0.012	0.113	1	Pso-NML
SNX19	1.28	3.27	12	0.00173	0.0428	1	Pso-NML
SLC27A2	1.28	3.94	4.87	0.0355	0.193	1	Pso-NML
S1PR1	1.27	4.84	11.8	0.00183	0.0436	1	Pso-NML
TTN-AS1	1.27	3.36	6.4	0.0172	0.133	1	Pso-NML
IPP	1.26	3.09	7.2	0.012	0.113	1	Pso-NML
KLRB1	1.26	8.52	8.6	0.00657	0.0832	1	Pso-NML
TMED8	1.26	3.99	12.8	0.00129	0.0365	1	Pso-NML
RAB11FIP3	1.26	2.81	5.02	0.033	0.185	1	Pso-NML
SMARCAD1	1.25	4.55	21.1	8.21e-05	0.00784	1	Pso-NML
MIS18BP1	1.25	6.91	29.1	9.02e-06	0.00202	1	Pso-NML
SELENON	1.24	3.32	7.26	0.0117	0.112	1	Pso-NML
MBTD1	1.24	3.75	10.1	0.00356	0.061	1	Pso-NML
SLC25A20	1.23	3.53	11.2	0.00234	0.0497	1	Pso-NML
TCP11L2	1.23	4.84	16.5	0.000347	0.0178	1	Pso-NML
MYL6B	1.22	3.89	9.63	0.0043	0.0669	1	Pso-NML
EEPD1	1.21	3.39	6.62	0.0156	0.128	1	Pso-NML
HELLS	1.21	3.76	7.21	0.0119	0.113	1	Pso-NML
CARD8-AS1	1.21	4.14	14.6	0.00066	0.0254	1	Pso-NML
MFSD6	1.19	4.17	9.37	0.00477	0.0724	1	Pso-NML
PPARG	1.19	2.75	3.29	0.0801	0.293	1	Pso-NML
PTPRJ	1.19	4.65	20.3	0.000103	0.00869	1	Pso-NML
PLCB2	1.19	2.99	6.19	0.019	0.14	1	Pso-NML
KIAA0319L	1.18	6.44	23.3	4.31e-05	0.00496	1	Pso-NML
PYHIN1	1.18	5.63	26.1	1.98e-05	0.00341	1	Pso-NML
RELL1	1.18	3.82	8.82	0.006	0.0798	1	Pso-NML
SLC12A7	1.18	3.35	2.91	0.0991	0.324	1	Pso-NML
GZMA	1.18	5.49	4.59	0.0409	0.206	1	Pso-NML
GATAD1	1.18	4.63	19.6	0.000128	0.00973	1	Pso-NML
SH3PXD2A	1.18	3.98	7.01	0.013	0.118	1	Pso-NML
SLC35G1	1.17	2.71	6.13	0.0195	0.141	1	Pso-NML
FAM160B1	1.17	4.91	15.3	0.000518	0.0223	1	Pso-NML
CRNDE	1.17	3.17	2.95	0.0965	0.321	1	Pso-NML
GSTZ1	1.16	2.86	3.73	0.0634	0.258	1	Pso-NML
JUN	1.15	7.79	9.46	0.0046	0.0701	1	Pso-NML
LBH	1.15	5.99	36	1.71e-06	0.000614	0.255	Pso-NML
IL1R1	1.15	3.86	4.81	0.0365	0.196	1	Pso-NML
ZC3H12D	1.15	4.82	15.6	0.000472	0.0213	1	Pso-NML
TP53INP1	1.15	4.95	7.29	0.0115	0.112	1	Pso-NML
HIST1H1C	1.14	5.95	12.3	0.00153	0.0395	1	Pso-NML
FAM122C	1.14	2.68	3.61	0.0677	0.267	1	Pso-NML
MDM1	1.14	4.24	19.5	0.000132	0.00984	1	Pso-NML
ABCC4	1.14	2.97	3.56	0.0695	0.271	1	Pso-NML
LIG4	1.14	3.51	12.9	0.00123	0.0357	1	Pso-NML
NPTN	1.14	4.4	16.4	0.000358	0.018	1	Pso-NML
ERCC6	1.13	4.35	7.26	0.0117	0.112	1	Pso-NML
ANKRD13C	1.12	4.32	14.4	0.00072	0.0263	1	Pso-NML
NBPF14	1.12	3.18	3.65	0.0663	0.264	1	Pso-NML
HIST2H2AC	1.12	5.74	5.66	0.0243	0.157	1	Pso-NML
FUT8	1.12	4.32	10.1	0.00348	0.0605	1	Pso-NML
ETAA1	1.11	3.59	9.09	0.00536	0.0757	1	Pso-NML
CCDC50	1.11	3.85	8.29	0.00748	0.0894	1	Pso-NML
AC145124.1	1.11	2.84	4.38	0.0454	0.216	1	Pso-NML
C12orf75	1.11	5.37	15.5	0.00049	0.0218	1	Pso-NML
YPEL2	1.11	6.21	21.4	7.48e-05	0.00763	1	Pso-NML
LRRC8D	1.1	4.82	7.31	0.0114	0.111	1	Pso-NML
NEK1	1.1	5.08	7.3	0.0115	0.111	1	Pso-NML
STK38	1.1	6.03	27.6	1.31e-05	0.00261	1	Pso-NML
UTRN	1.1	6.41	10.1	0.00353	0.0607	1	Pso-NML
HSDL2	1.1	4.53	15.1	0.000551	0.0227	1	Pso-NML
CD3G	1.1	8.34	24.5	3.07e-05	0.00424	1	Pso-NML
RAB12	1.1	2.94	4.72	0.0383	0.201	1	Pso-NML
NKIRAS1	1.09	2.95	6.6	0.0157	0.128	1	Pso-NML
ITGA1	1.09	3.19	2.89	0.1	0.326	1	Pso-NML
DNPH1	1.09	5.74	11	0.00253	0.0509	1	Pso-NML
SEPSECS-AS1	1.08	3.1	5.58	0.0252	0.159	1	Pso-NML
ACBD5	1.08	4.83	12.3	0.00154	0.0395	1	Pso-NML
TDRD3	1.08	4.13	10.2	0.00345	0.0601	1	Pso-NML
COG4	1.08	4.26	11.6	0.002	0.0457	1	Pso-NML
ACAA2	1.08	5.04	18.3	0.000191	0.0126	1	Pso-NML
CEP250	1.08	4.13	15.2	0.000533	0.0226	1	Pso-NML
STAM2	1.07	3.66	10	0.00365	0.0612	1	Pso-NML
SLC4A7	1.07	7.28	14.2	0.00077	0.0277	1	Pso-NML
SLC9A9	1.07	4.74	8.94	0.0057	0.0776	1	Pso-NML
CASP3	1.07	4.94	13.7	0.000913	0.0306	1	Pso-NML
SNX18	1.07	3.85	12.1	0.00163	0.0412	1	Pso-NML
DHRS4-AS1	1.07	3.81	6.59	0.0158	0.128	1	Pso-NML
PAQR4	1.07	2.91	3.09	0.0895	0.311	1	Pso-NML
THUMPD2	1.06	3.7	10.1	0.00353	0.0607	1	Pso-NML
TMEM156	1.06	3.45	5.04	0.0328	0.184	1	Pso-NML
NMB	1.06	5.34	6	0.0207	0.145	1	Pso-NML
NAB1	1.05	3.3	6.77	0.0146	0.124	1	Pso-NML
CENPE	1.05	3.03	4.76	0.0376	0.199	1	Pso-NML
OSBPL11	1.04	4.45	12.8	0.00126	0.0362	1	Pso-NML
CEP135	1.04	4.64	13.5	0.00099	0.0321	1	Pso-NML
MAP3K4	1.04	5.8	14.4	0.000711	0.0261	1	Pso-NML
WRN	1.04	4.18	13.7	0.000916	0.0306	1	Pso-NML
ZDHHC21	1.04	3.49	4.87	0.0355	0.193	1	Pso-NML
NINJ2	1.04	3.48	3.22	0.0832	0.299	1	Pso-NML
LDAH	1.03	3.38	8.1	0.00811	0.0931	1	Pso-NML
DUS4L	1.03	3.3	7.76	0.00939	0.0995	1	Pso-NML
RFNG	1.03	4.03	10.9	0.00256	0.0511	1	Pso-NML
UBASH3A	1.03	3.87	8.52	0.00679	0.0852	1	Pso-NML
NBPF12	1.02	3.81	6.47	0.0167	0.131	1	Pso-NML
SOS1	1.02	7.27	9.21	0.0051	0.0742	1	Pso-NML
ATP6V1A	1.02	4.16	13.8	0.000871	0.0298	1	Pso-NML
KCTD7	1.02	4.46	10.3	0.00323	0.058	1	Pso-NML
KIAA1551	1.02	8.64	7.57	0.0102	0.105	1	Pso-NML
GIPC1	1.02	4.79	14.7	0.000643	0.0251	1	Pso-NML
CENPK	1.01	4.61	5.47	0.0266	0.164	1	Pso-NML
CSNK1G3	1.01	5.24	15.4	0.000501	0.022	1	Pso-NML
ADA	1.01	3.83	7.77	0.00938	0.0995	1	Pso-NML
RPAP2	1	5.41	14.8	0.000611	0.0242	1	Pso-NML
BCL2L11	1	6.03	5.84	0.0223	0.15	1	Pso-NML
ADAM12	1	4.55	7.9	0.00883	0.0963	1	Pso-NML
CKAP2	1	4.98	24.6	2.92e-05	0.0041	1	Pso-NML
ULK1	0.999	4.08	9.88	0.00388	0.0635	1	Pso-NML
RABGAP1L	0.997	6.11	19.9	0.000115	0.00931	1	Pso-NML
SRD5A3	0.996	3.8	6.69	0.0151	0.126	1	Pso-NML
QRSL1	0.996	3.47	7.4	0.011	0.109	1	Pso-NML
SPART	0.995	4.1	6.2	0.0188	0.139	1	Pso-NML
ATG14	0.995	3.99	8.15	0.00795	0.0924	1	Pso-NML
MTRF1	0.994	3.03	6.99	0.0132	0.119	1	Pso-NML
CPNE7	0.989	4.93	9.01	0.00554	0.077	1	Pso-NML
NCAPD2	0.988	3.78	9.69	0.00419	0.0663	1	Pso-NML
CPT1A	0.987	4.58	6.75	0.0147	0.124	1	Pso-NML
CD84	0.984	6.96	16.3	0.000365	0.0183	1	Pso-NML
VPS13C	0.984	6.73	8.75	0.00616	0.0803	1	Pso-NML
GBP1	0.982	4.6	10.3	0.00332	0.059	1	Pso-NML
ETFDH	0.982	3.59	7.79	0.00928	0.0988	1	Pso-NML
ZNF25	0.982	2.93	7.04	0.0129	0.118	1	Pso-NML
L3MBTL3	0.981	3.89	8.36	0.00728	0.0882	1	Pso-NML
EVC2	0.98	3.29	4.46	0.0436	0.213	1	Pso-NML
WDR3	0.977	3.82	9.63	0.00429	0.0669	1	Pso-NML
PHACTR2	0.977	7.38	14.9	0.000602	0.0241	1	Pso-NML
SKA2	0.977	5.23	16.7	0.000326	0.0173	1	Pso-NML
SOCS4	0.974	4.71	9.35	0.00482	0.0726	1	Pso-NML
MCF2L2	0.973	4.32	9.32	0.00487	0.0727	1	Pso-NML
CD109	0.972	3.55	3.5	0.0718	0.276	1	Pso-NML
NIN	0.971	5.67	9.1	0.00533	0.0757	1	Pso-NML
GNLY	0.968	6.47	1.41	0.245	0.509	1	Pso-NML
ZNF510	0.965	3.41	4.84	0.0362	0.195	1	Pso-NML
CRACR2A	0.965	3.65	4.49	0.0428	0.211	1	Pso-NML
PTPN4	0.961	5.07	23.9	3.62e-05	0.00458	1	Pso-NML
IQCE	0.961	3.13	5.68	0.0241	0.156	1	Pso-NML
MORC2	0.96	3.42	4.91	0.0348	0.191	1	Pso-NML
TSC1	0.958	4.06	6.2	0.0189	0.139	1	Pso-NML
SNX24	0.957	3.33	4.09	0.0527	0.235	1	Pso-NML
CENPF	0.954	3.56	2.81	0.104	0.333	1	Pso-NML
PPP1R21	0.947	4.18	6.79	0.0144	0.123	1	Pso-NML
CLIP1	0.947	6.03	14.3	0.000724	0.0264	1	Pso-NML
FAM208A	0.944	5.71	10.9	0.00263	0.052	1	Pso-NML
ETV7	0.944	3.5	2.44	0.129	0.373	1	Pso-NML
AC036176.1	0.944	3.18	6.83	0.0142	0.122	1	Pso-NML
PAK2	0.943	7.89	17.3	0.000265	0.0151	1	Pso-NML
HERC2	0.943	5.24	10.7	0.00284	0.0542	1	Pso-NML
TTLL12	0.943	2.77	4.1	0.0523	0.233	1	Pso-NML
KMT5A	0.942	4.96	14.8	0.000626	0.0246	1	Pso-NML
EFHD2	0.94	5.66	25	2.62e-05	0.00402	1	Pso-NML
YARS	0.937	5.19	15.3	0.000516	0.0223	1	Pso-NML
RDH10	0.936	3.44	5.27	0.0293	0.173	1	Pso-NML
SLC5A3	0.936	6.39	5.66	0.0243	0.157	1	Pso-NML
BTBD2	0.935	3.11	6.67	0.0152	0.127	1	Pso-NML
LIMS1	0.93	6.41	14.4	0.000701	0.0259	1	Pso-NML
EPB41	0.929	7.74	16.5	0.000347	0.0178	1	Pso-NML
EIF4G3	0.927	4.3	6.26	0.0183	0.137	1	Pso-NML
ARL14EP	0.924	5.71	12.9	0.00123	0.0357	1	Pso-NML
GALNT7	0.922	4.35	7.93	0.00872	0.096	1	Pso-NML
ZNF282	0.922	4.15	5.2	0.0303	0.176	1	Pso-NML
TIPARP	0.92	7.14	11	0.00246	0.0506	1	Pso-NML
STRN	0.919	4.96	9.92	0.00382	0.0627	1	Pso-NML
TET2	0.919	4.41	3.92	0.0576	0.246	1	Pso-NML
CYTH3	0.918	4.57	12.9	0.0012	0.0356	1	Pso-NML
STK26	0.917	4.78	9.79	0.00402	0.0651	1	Pso-NML
C2orf74	0.914	4.37	6.86	0.014	0.122	1	Pso-NML
PCGF3	0.913	3.88	6.87	0.0139	0.122	1	Pso-NML
MTRNR2L12	0.912	7.44	0.951	0.338	0.606	1	Pso-NML
LANCL1	0.911	3.19	6.37	0.0175	0.134	1	Pso-NML
PKIA	0.911	5.64	8.88	0.00585	0.0787	1	Pso-NML
PXMP4	0.91	3.3	5.1	0.0317	0.181	1	Pso-NML
PIBF1	0.906	4.9	8.05	0.0083	0.0942	1	Pso-NML
GCFC2	0.905	3.41	5.61	0.0249	0.158	1	Pso-NML
NEK10	0.905	3.48	2.17	0.152	0.404	1	Pso-NML
MXD4	0.905	6.1	14.5	0.000698	0.0259	1	Pso-NML
CEP44	0.905	4.23	9.72	0.00415	0.0659	1	Pso-NML
HIST1H2BC	0.903	3.44	4.87	0.0355	0.193	1	Pso-NML
RPAP3	0.903	5.1	10.9	0.00256	0.0512	1	Pso-NML
TMEM238	0.903	5.48	4.08	0.053	0.235	1	Pso-NML
DEPDC5	0.902	3.3	6.04	0.0204	0.145	1	Pso-NML
STXBP4	0.899	3.29	4.48	0.0431	0.211	1	Pso-NML
ATP11A	0.894	4.21	6.47	0.0166	0.131	1	Pso-NML
RAB33A	0.892	4.67	7.72	0.00954	0.0998	1	Pso-NML
AC008549.2	0.891	3.3	3.02	0.0929	0.317	1	Pso-NML
LRRC23	0.891	3.65	5.56	0.0254	0.159	1	Pso-NML
ZNF507	0.889	4.1	7.03	0.013	0.118	1	Pso-NML
AC093157.1	0.888	2.86	2.16	0.152	0.404	1	Pso-NML
CEP78	0.888	5.07	6.59	0.0158	0.128	1	Pso-NML
BRD8	0.885	5.02	19.8	0.00012	0.00936	1	Pso-NML
GLCCI1	0.885	4.98	11.8	0.00182	0.0436	1	Pso-NML
ABCB1	0.883	3.16	3.63	0.0667	0.265	1	Pso-NML
PLIN2	0.883	7.13	14.6	0.000652	0.0252	1	Pso-NML
CAPRIN2	0.881	3.94	7.28	0.0116	0.112	1	Pso-NML
ZC3H6	0.88	5.13	9.56	0.00441	0.0682	1	Pso-NML
CAMKK2	0.88	3.6	6.04	0.0203	0.145	1	Pso-NML
TTC39C	0.88	7.02	16	0.000412	0.0198	1	Pso-NML
AK1	0.878	3.03	3.71	0.064	0.259	1	Pso-NML
ZKSCAN5	0.877	3.02	3.23	0.0827	0.298	1	Pso-NML
LDLRAD4	0.877	5.1	6.82	0.0142	0.122	1	Pso-NML
SENP7	0.875	5.91	10.9	0.00263	0.052	1	Pso-NML
TECPR1	0.875	3.77	6.48	0.0166	0.131	1	Pso-NML
GPATCH1	0.874	3.54	6.41	0.0171	0.133	1	Pso-NML
C11orf54	0.871	4.36	13.4	0.00101	0.0323	1	Pso-NML
CEBPD	0.87	6.34	4.54	0.0418	0.208	1	Pso-NML
ADGRG1	0.87	3.25	0.95	0.338	0.606	1	Pso-NML
ENOSF1	0.864	3.61	7.22	0.0119	0.113	1	Pso-NML
ZBTB37	0.863	3.6	4.29	0.0475	0.222	1	Pso-NML
SLFN12	0.863	3.32	3.34	0.078	0.289	1	Pso-NML
MYEF2	0.862	3.29	4.49	0.043	0.211	1	Pso-NML
ARNTL	0.859	5.74	14.5	0.000689	0.0258	1	Pso-NML
LACC1	0.859	2.77	2.32	0.139	0.387	1	Pso-NML
DIP2A	0.859	5.05	9.99	0.00371	0.0619	1	Pso-NML
GIMAP8	0.858	4.29	6.97	0.0133	0.119	1	Pso-NML
ZKSCAN8	0.857	3.52	4.3	0.0472	0.221	1	Pso-NML
RNF214	0.857	4.2	7.61	0.01	0.104	1	Pso-NML
EPG5	0.857	4.25	10.2	0.00337	0.0595	1	Pso-NML
LDB1	0.856	4.11	6.63	0.0155	0.127	1	Pso-NML
C17orf75	0.856	3.51	6.61	0.0157	0.128	1	Pso-NML
TUBGCP5	0.853	3.45	5.54	0.0257	0.16	1	Pso-NML
SMAD3	0.853	4.56	12	0.00172	0.0426	1	Pso-NML
UBN1	0.853	6.08	24.7	2.88e-05	0.0041	1	Pso-NML
TNFRSF25	0.851	6.93	19.2	0.000146	0.0105	1	Pso-NML
SLC25A53	0.851	3.3	6	0.0207	0.145	1	Pso-NML
BRD7	0.848	6.82	16	0.000411	0.0198	1	Pso-NML
BRD1	0.848	6.09	7.84	0.00909	0.0979	1	Pso-NML
MXRA7	0.847	6.11	7	0.0131	0.118	1	Pso-NML
TNIK	0.846	5.61	8.68	0.00636	0.0818	1	Pso-NML
DHFR	0.845	3	2.57	0.12	0.359	1	Pso-NML
FAM111A	0.845	4.94	11.9	0.00174	0.0428	1	Pso-NML
TXNRD1	0.845	6.15	11.3	0.00219	0.048	1	Pso-NML
TNFRSF14	0.844	5.26	15.7	0.000456	0.0209	1	Pso-NML
ECT2	0.842	2.9	3.16	0.0859	0.305	1	Pso-NML
ZC3H4	0.841	4.57	13.5	0.000982	0.0321	1	Pso-NML
PASK	0.84	6.69	2.8	0.105	0.335	1	Pso-NML
APOOL	0.84	2.89	3.43	0.0743	0.282	1	Pso-NML
CTSC	0.84	6.04	18.9	0.00016	0.0112	1	Pso-NML
MTERF2	0.84	3.51	6.83	0.0142	0.122	1	Pso-NML
TMEM107	0.837	4.79	10.9	0.00264	0.052	1	Pso-NML
SETD2	0.834	6.41	6.3	0.018	0.136	1	Pso-NML
ZCRB1	0.834	6.05	12.4	0.00149	0.0393	1	Pso-NML
MYO18A	0.834	3.41	3.14	0.087	0.306	1	Pso-NML
NR1D2	0.832	4.59	8.59	0.00659	0.0832	1	Pso-NML
CD82	0.832	5.44	9.65	0.00426	0.0669	1	Pso-NML
ANKRD52	0.832	3.19	4.26	0.0483	0.223	1	Pso-NML
XRN1	0.829	6.23	9.63	0.00429	0.0669	1	Pso-NML
EIF2AK4	0.829	4.49	8.41	0.00711	0.0876	1	Pso-NML
RIOK3	0.829	5.88	16.8	0.000316	0.0171	1	Pso-NML
SPATA5L1	0.827	3.14	4.49	0.0429	0.211	1	Pso-NML
DLEU2	0.826	4.57	6.73	0.0148	0.125	1	Pso-NML
H1FX	0.824	6.67	7.93	0.00872	0.096	1	Pso-NML
ATF7IP	0.824	6.27	7.28	0.0116	0.112	1	Pso-NML
LEO1	0.824	5.11	12.7	0.00133	0.0371	1	Pso-NML
DPYD	0.822	3.78	3.88	0.0585	0.248	1	Pso-NML
RHBDD3	0.821	3.04	4.7	0.0387	0.201	1	Pso-NML
TTC4	0.82	3.26	3.48	0.0724	0.277	1	Pso-NML
MOSPD2	0.82	3.79	6.01	0.0206	0.145	1	Pso-NML
MAPK9	0.819	4.64	7.51	0.0105	0.106	1	Pso-NML
GABPB2	0.816	3.71	3.52	0.0709	0.274	1	Pso-NML
MGAT4A	0.816	6.77	8.12	0.00804	0.0929	1	Pso-NML
PAXIP1-AS2	0.815	3.56	3.18	0.0851	0.303	1	Pso-NML
ERCC4	0.815	4.01	8.94	0.0057	0.0776	1	Pso-NML
OMA1	0.813	3.63	6.77	0.0145	0.124	1	Pso-NML
NDUFS1	0.813	5.08	19.4	0.000137	0.00996	1	Pso-NML
DTD2	0.813	2.8	2.49	0.126	0.369	1	Pso-NML
ZDBF2	0.812	4.2	3.47	0.073	0.279	1	Pso-NML
SMARCE1	0.812	5.37	20.2	0.000106	0.00872	1	Pso-NML
RIF1	0.811	6.51	8.6	0.00655	0.0832	1	Pso-NML
SUMO4	0.811	4.09	4.94	0.0343	0.189	1	Pso-NML
AL441992.1	0.808	3.85	4.58	0.0411	0.207	1	Pso-NML
WASHC2C	0.808	4.89	7.92	0.00877	0.0962	1	Pso-NML
SMC4	0.807	6.83	8.08	0.00817	0.0936	1	Pso-NML
POU2F2	0.806	4.72	4.34	0.0464	0.219	1	Pso-NML
AMIGO2	0.804	2.84	3.59	0.0682	0.269	1	Pso-NML
CEP192	0.804	4.39	6.94	0.0135	0.12	1	Pso-NML
BPTF	0.802	7.6	7.74	0.00948	0.0998	1	Pso-NML
RFX3	0.801	3.36	4.72	0.0383	0.201	1	Pso-NML
ZNF484	0.8	3.11	2.46	0.128	0.371	1	Pso-NML
POLG2	0.798	3.6	7.95	0.00991	0.103	1	Pso-NML
PAXBP1	0.796	5.93	6.32	0.0179	0.136	1	Pso-NML
UHRF1BP1L	0.794	4.33	6.66	0.0153	0.127	1	Pso-NML
ZNF182	0.793	3.03	3.89	0.0583	0.248	1	Pso-NML
PPIF	0.793	4.22	5.35	0.0282	0.169	1	Pso-NML
LINC01772	0.791	2.77	2.48	0.126	0.369	1	Pso-NML
WASHC5	0.791	3.35	3.29	0.0801	0.293	1	Pso-NML
CSNK1G2	0.791	6.28	15.9	0.00043	0.0203	1	Pso-NML
MYSM1	0.79	4.97	7.33	0.0113	0.111	1	Pso-NML
NAP1L4	0.789	8.15	10.8	0.00274	0.0536	1	Pso-NML
GALNT1	0.789	5.69	11.5	0.00207	0.0467	1	Pso-NML
RPS4Y1	0.789	8.17	0.3	0.588	0.799	1	Pso-NML
GBP2	0.788	6.57	8.59	0.0066	0.0832	1	Pso-NML
SNIP1	0.787	4.56	9.79	0.00402	0.0651	1	Pso-NML
AC133644.2	0.787	4.88	2.13	0.155	0.408	1	Pso-NML
PDE3B	0.786	6.65	8.25	0.0076	0.0901	1	Pso-NML
KMT2A	0.786	8.02	7.93	0.00874	0.096	1	Pso-NML
FBXO22	0.786	5.1	14.6	0.000668	0.0254	1	Pso-NML
ZDHHC13	0.785	3.46	8.21	0.00775	0.0913	1	Pso-NML
TEP1	0.785	3.31	4.66	0.0395	0.203	1	Pso-NML
LINC02539	0.784	2.8	1.24	0.275	0.544	1	Pso-NML
NFE2L3	0.784	3.01	2.79	0.106	0.336	1	Pso-NML
HAUS6	0.782	5.06	7.21	0.012	0.113	1	Pso-NML
PRKCQ	0.782	5.36	11.4	0.00218	0.048	1	Pso-NML
CPEB2	0.781	3.06	3.18	0.0852	0.303	1	Pso-NML
MARK2	0.781	5.09	8.62	0.00651	0.083	1	Pso-NML
MTX2	0.78	3.74	6.5	0.0164	0.13	1	Pso-NML
TBL1XR1	0.78	6.31	19.3	0.000141	0.0102	1	Pso-NML
FAM76B	0.78	5.25	9.61	0.00433	0.0672	1	Pso-NML
DAAM1	0.779	5.31	8.79	0.00608	0.08	1	Pso-NML
GPATCH2	0.778	4.86	11.1	0.00236	0.0497	1	Pso-NML
ICOS	0.778	5.04	11.7	0.00192	0.0448	1	Pso-NML
TMEM161B	0.778	4.32	7.02	0.013	0.118	1	Pso-NML
HIST1H1D	0.777	6.7	2.7	0.111	0.345	1	Pso-NML
LATS1	0.777	4.38	6.3	0.018	0.136	1	Pso-NML
BCLAF3	0.777	4.13	3.63	0.067	0.265	1	Pso-NML
SUZ12	0.777	6.29	11.2	0.00227	0.0489	1	Pso-NML
AC246785.3	0.776	4.55	2.22	0.147	0.399	1	Pso-NML
APBB1IP	0.775	7.09	17.1	0.000284	0.016	1	Pso-NML
CTSH	0.775	5.84	6.64	0.0154	0.127	1	Pso-NML
PTMS	0.774	5.9	7.86	0.009	0.0973	1	Pso-NML
TRBV28	0.773	4.25	1.12	0.298	0.57	1	Pso-NML
DOCK11	0.772	5.29	8.8	0.00603	0.08	1	Pso-NML
MBD2	0.772	6.86	6.29	0.0181	0.136	1	Pso-NML
RORA	0.771	8.36	13.1	0.00114	0.0349	1	Pso-NML
CHD3	0.77	6.12	10	0.00363	0.0611	1	Pso-NML
PCM1	0.769	7.36	11.3	0.00219	0.048	1	Pso-NML
ARHGAP25	0.768	5.13	11.6	0.00196	0.0453	1	Pso-NML
SLC35B3	0.766	3.41	6.91	0.0136	0.12	1	Pso-NML
IMPACT	0.765	3.36	4.11	0.052	0.233	1	Pso-NML
STX18	0.763	4.39	12.4	0.00147	0.0391	1	Pso-NML
PDZD11	0.763	4.21	5.69	0.024	0.156	1	Pso-NML
NETO2	0.763	3.89	5.42	0.0272	0.166	1	Pso-NML
LRRC2	0.762	4.3	2.01	0.167	0.423	1	Pso-NML
CCR6	0.761	6.34	8.48	0.00691	0.0863	1	Pso-NML
GOLGB1	0.76	7.76	8.3	0.00745	0.0894	1	Pso-NML
BCL9L	0.76	4.75	9.76	0.00408	0.0652	1	Pso-NML
S100PBP	0.759	4.99	8	0.00848	0.0956	1	Pso-NML
IQCG	0.759	3.81	4.23	0.0489	0.225	1	Pso-NML
TPPP	0.759	2.85	2.18	0.151	0.403	1	Pso-NML
R3HDM2	0.759	5.72	8.06	0.00826	0.0939	1	Pso-NML
FAM107B	0.757	8.32	15.1	0.000552	0.0227	1	Pso-NML
ATP2B1	0.757	6.55	18.2	0.000201	0.0129	1	Pso-NML
UBA5	0.756	4.28	5.23	0.0299	0.175	1	Pso-NML
IFT80	0.756	4.07	5.16	0.0308	0.178	1	Pso-NML
KIAA1109	0.756	6.08	6.48	0.0166	0.13	1	Pso-NML
PHTF2	0.756	5.5	7.22	0.0119	0.113	1	Pso-NML
FBXL17	0.753	3.25	3.2	0.0844	0.301	1	Pso-NML
SNX13	0.753	4.31	5.2	0.0302	0.176	1	Pso-NML
TRAF3IP3	0.752	6.41	16.9	0.000309	0.0171	1	Pso-NML
DUSP28	0.752	3.23	4.22	0.0492	0.225	1	Pso-NML
BBS12	0.752	2.93	3.65	0.0663	0.264	1	Pso-NML
LYSMD3	0.752	4.71	7.75	0.00944	0.0997	1	Pso-NML
WWC3	0.752	4.56	4.03	0.0543	0.238	1	Pso-NML
BICDL1	0.751	5.11	6.95	0.0134	0.12	1	Pso-NML
G2E3	0.751	4.61	11.3	0.00223	0.0485	1	Pso-NML
BACH1	0.75	5.23	4.54	0.0418	0.208	1	Pso-NML
RARG	0.749	3.87	3.4	0.0756	0.284	1	Pso-NML
RXYLT1	0.749	3.95	4.59	0.0408	0.206	1	Pso-NML
RNF219	0.748	4.59	7.53	0.0104	0.106	1	Pso-NML
TRAPPC10	0.747	6.09	5.8	0.0227	0.151	1	Pso-NML
SPEN	0.746	6.23	6.48	0.0166	0.13	1	Pso-NML
ZBTB41	0.746	4.36	5.04	0.0327	0.184	1	Pso-NML
PHF3	0.746	7.2	7.46	0.0107	0.107	1	Pso-NML
NAT10	0.746	4.11	7.53	0.0104	0.106	1	Pso-NML
SYT11	0.745	4.89	10.1	0.00359	0.061	1	Pso-NML
SGMS1	0.744	4.69	10.4	0.00321	0.058	1	Pso-NML
ARV1	0.743	3.34	3.87	0.0589	0.249	1	Pso-NML
CLINT1	0.743	6.51	10.3	0.0033	0.0589	1	Pso-NML
CTSS	0.742	5.99	12.3	0.00151	0.0394	1	Pso-NML
PRRC2B	0.739	6.81	8.21	0.00773	0.0913	1	Pso-NML
TNFSF12	0.739	5.22	11	0.00253	0.0509	1	Pso-NML
PRR14L	0.739	4.99	5.37	0.0278	0.168	1	Pso-NML
TRAPPC11	0.738	3.71	6	0.0207	0.145	1	Pso-NML
PYROXD1	0.737	4.91	9.66	0.00424	0.0668	1	Pso-NML
LRRC75A	0.737	4.62	2.86	0.102	0.328	1	Pso-NML
METTL8	0.735	5.23	4.21	0.0495	0.226	1	Pso-NML
PARN	0.735	4.07	5.9	0.0217	0.149	1	Pso-NML
LBR	0.734	6.18	13	0.00119	0.0356	1	Pso-NML
MAN1A2	0.733	5.68	12.1	0.00165	0.0416	1	Pso-NML
GOPC	0.733	5.55	10.6	0.00293	0.0553	1	Pso-NML
OTULIN	0.732	5.61	11.4	0.00211	0.0472	1	Pso-NML
JAK2	0.732	3.88	4.42	0.0446	0.215	1	Pso-NML
KMT5B	0.732	5.24	8.68	0.00635	0.0818	1	Pso-NML
PRR5	0.73	4.09	4.07	0.0532	0.236	1	Pso-NML
GABPA	0.729	4.39	7.34	0.0113	0.111	1	Pso-NML
KIAA0232	0.728	5.32	5.86	0.0221	0.15	1	Pso-NML
DCAF16	0.728	3.97	6.79	0.0144	0.123	1	Pso-NML
HMGXB3	0.728	5.01	12.1	0.00166	0.0419	1	Pso-NML
EPHB6	0.728	4.59	3.93	0.0572	0.245	1	Pso-NML
SASS6	0.727	3.81	6.73	0.0148	0.125	1	Pso-NML
ANKRD36C	0.727	5.85	4.42	0.0444	0.215	1	Pso-NML
LINC00649	0.727	5.05	6.93	0.0135	0.12	1	Pso-NML
ATAD2	0.726	5.03	8.35	0.0073	0.0883	1	Pso-NML
PCED1B	0.725	3.9	5.84	0.0223	0.15	1	Pso-NML
CPEB4	0.724	4.46	8.92	0.00574	0.0778	1	Pso-NML
SPPL2B	0.724	3.67	3.92	0.0574	0.245	1	Pso-NML
ODF2L	0.723	7.38	14.6	0.000672	0.0254	1	Pso-NML
MTOR	0.722	3.97	3.71	0.064	0.259	1	Pso-NML
OPTN	0.722	7.39	15.2	0.000532	0.0226	1	Pso-NML
C2CD5	0.722	3.47	4.17	0.0506	0.229	1	Pso-NML
MBNL1-AS1	0.721	3.03	2.6	0.118	0.356	1	Pso-NML
CEP19	0.721	4.14	5.03	0.0328	0.184	1	Pso-NML
ATP10D	0.72	3.16	2.24	0.145	0.396	1	Pso-NML
UBLCP1	0.72	5.11	8.77	0.00613	0.0803	1	Pso-NML
UBE2H	0.719	5.74	4.91	0.0349	0.191	1	Pso-NML
MIER3	0.718	3.54	3.54	0.07	0.272	1	Pso-NML
RB1CC1	0.717	6.44	10.5	0.003	0.0556	1	Pso-NML
REEP3	0.717	6.25	13.2	0.00109	0.034	1	Pso-NML
DDI2	0.715	6.03	7.82	0.00914	0.0982	1	Pso-NML
RNF169	0.714	5.49	7.95	0.00867	0.096	1	Pso-NML
ZNF217	0.714	5.64	5.39	0.0276	0.167	1	Pso-NML
LPIN2	0.713	6.68	8.15	0.00793	0.0924	1	Pso-NML
AC245060.5	0.713	4.6	2.98	0.095	0.319	1	Pso-NML
TYW1	0.712	3.84	4.23	0.0489	0.225	1	Pso-NML
PHF21A	0.712	4.62	8.07	0.00824	0.0939	1	Pso-NML
MAPK8IP3	0.712	3.28	3.98	0.0557	0.242	1	Pso-NML
MACF1	0.711	7.21	4.4	0.0448	0.215	1	Pso-NML
PCOLCE	0.711	2.75	1.65	0.21	0.472	1	Pso-NML
ZNF609	0.711	4.52	5.45	0.0269	0.165	1	Pso-NML
TFDP2	0.71	4.34	4.7	0.0386	0.201	1	Pso-NML
ZZEF1	0.71	5.7	6.4	0.0172	0.133	1	Pso-NML
CLCN3	0.709	5.7	7.52	0.0104	0.106	1	Pso-NML
PDK3	0.707	3.18	4.6	0.0406	0.206	1	Pso-NML
ZMYND11	0.707	5.01	8.79	0.00606	0.08	1	Pso-NML
RUFY2	0.706	4.54	7.27	0.0117	0.112	1	Pso-NML
ERC1	0.706	4.98	3.53	0.0707	0.274	1	Pso-NML
B3GNT2	0.705	4.48	7.24	0.0118	0.112	1	Pso-NML
LUCAT1	0.705	2.92	2.37	0.135	0.382	1	Pso-NML
LINC01003	0.705	3.29	2.95	0.0969	0.321	1	Pso-NML
EEF2K	0.705	3.08	2.05	0.163	0.418	1	Pso-NML
AC009061.2	0.705	2.8	1.85	0.185	0.444	1	Pso-NML
DSN1	0.704	2.82	3.78	0.0619	0.255	1	Pso-NML
FAM200B	0.703	5.01	9.5	0.00452	0.0694	1	Pso-NML
SMIM20	0.703	3.95	5.11	0.0316	0.181	1	Pso-NML
TP53TG1	0.701	4.31	3.05	0.0917	0.315	1	Pso-NML
CD96	0.699	7.75	10.7	0.00276	0.0536	1	Pso-NML
GPATCH11	0.697	5.05	6.64	0.0155	0.127	1	Pso-NML
POLD4	0.697	4.6	1.24	0.274	0.542	1	Pso-NML
USF1	0.695	3.28	2.69	0.112	0.346	1	Pso-NML
NBN	0.695	4.68	6.51	0.0163	0.13	1	Pso-NML
FAM20B	0.694	4.02	4.37	0.0455	0.216	1	Pso-NML
ANGEL2	0.694	4.45	6.49	0.0165	0.13	1	Pso-NML
TNRC18	0.694	4.03	5.59	0.0251	0.159	1	Pso-NML
PTEN	0.694	5.91	11	0.00247	0.0507	1	Pso-NML
SYNJ1	0.694	4.06	3.25	0.0819	0.296	1	Pso-NML
HIST1H2AC	0.693	4.57	5.95	0.0212	0.148	1	Pso-NML
DHX57	0.692	3.45	5.52	0.026	0.161	1	Pso-NML
RNF144B	0.692	2.97	1.61	0.215	0.476	1	Pso-NML
DOCK2	0.691	5.69	4.7	0.0387	0.201	1	Pso-NML
TMCO3	0.691	4.44	4.49	0.043	0.211	1	Pso-NML
ZNF227	0.691	3.74	4.02	0.0546	0.238	1	Pso-NML
SLAIN2	0.69	5.85	6.04	0.0203	0.144	1	Pso-NML
HCFC2	0.69	3.83	6.92	0.0136	0.12	1	Pso-NML
ODC1	0.689	5.15	5.39	0.0276	0.167	1	Pso-NML
MCPH1	0.688	4.45	5.13	0.0313	0.18	1	Pso-NML
CDK17	0.688	5.14	4.42	0.0445	0.215	1	Pso-NML
STRN3	0.687	4.86	4.84	0.036	0.195	1	Pso-NML
SUPT6H	0.687	5.63	13.7	0.000917	0.0306	1	Pso-NML
TLK2	0.687	5.28	6.76	0.0146	0.124	1	Pso-NML
CASP8AP2	0.686	5.3	7.85	0.00902	0.0975	1	Pso-NML
PIK3CG	0.686	3.5	3.33	0.0787	0.29	1	Pso-NML
MYO5A	0.685	4.84	2.85	0.102	0.329	1	Pso-NML
PRKCB	0.685	4.21	3.26	0.0815	0.296	1	Pso-NML
MTA3	0.684	3.19	2.42	0.13	0.375	1	Pso-NML
APC	0.684	5.02	4.48	0.0432	0.212	1	Pso-NML
CUL5	0.684	5.31	4.88	0.0355	0.193	1	Pso-NML
CYP20A1	0.683	5.85	10.3	0.00323	0.058	1	Pso-NML
TRIM59	0.682	4.15	3.93	0.0571	0.245	1	Pso-NML
GTF3C1	0.682	4.59	6.4	0.0172	0.133	1	Pso-NML
CLIP4	0.681	4.22	3.83	0.0602	0.251	1	Pso-NML
EXOC1	0.681	5.17	8.05	0.00831	0.0942	1	Pso-NML
PCMTD2	0.681	4.38	5.57	0.0253	0.159	1	Pso-NML
KLHL9	0.68	3.75	4.62	0.0403	0.205	1	Pso-NML
STK24	0.68	6.61	8.2	0.00776	0.0914	1	Pso-NML
SYNE2	0.68	9.18	3.58	0.0685	0.269	1	Pso-NML
CERK	0.68	6.53	7.95	0.00865	0.096	1	Pso-NML
CPLANE1	0.679	3.55	1.8	0.19	0.45	1	Pso-NML
PIK3R1	0.679	7.08	9.03	0.00549	0.0769	1	Pso-NML
TAB2	0.679	5.72	4.34	0.0463	0.219	1	Pso-NML
MTMR1	0.679	3.06	2.25	0.145	0.395	1	Pso-NML
USP7	0.679	5.97	8.08	0.00818	0.0936	1	Pso-NML
SIMC1	0.678	3.37	4.26	0.0483	0.223	1	Pso-NML
CBLL1	0.678	4.9	11.8	0.00186	0.044	1	Pso-NML
SH3GLB2	0.678	4.39	7.43	0.0109	0.108	1	Pso-NML
KLHL42	0.678	4.05	7.22	0.0119	0.113	1	Pso-NML
APP	0.675	4.88	3.18	0.0854	0.303	1	Pso-NML
PHF6	0.673	4.7	10.1	0.0035	0.0605	1	Pso-NML
RNF19B	0.672	3.78	4.36	0.0458	0.217	1	Pso-NML
KIDINS220	0.672	5.53	6.91	0.0137	0.12	1	Pso-NML
NSUN3	0.672	3.33	4.5	0.0427	0.211	1	Pso-NML
AEBP2	0.672	4.94	5.17	0.0307	0.178	1	Pso-NML
MIA2	0.672	5.37	13.7	0.000911	0.0306	1	Pso-NML
ALYREF	0.672	4.94	5.52	0.026	0.161	1	Pso-NML
ZNF644	0.671	5.89	7.55	0.0103	0.106	1	Pso-NML
ABHD8	0.671	3.32	3.83	0.0603	0.251	1	Pso-NML
CEP83	0.67	3.49	4.08	0.0529	0.235	1	Pso-NML
TIRAP	0.669	2.87	2.68	0.113	0.346	1	Pso-NML
CCDC92	0.669	4.52	7.79	0.00929	0.0988	1	Pso-NML
WRNIP1	0.668	4.21	6.57	0.0159	0.128	1	Pso-NML
FAM8A1	0.668	3.47	2.68	0.112	0.346	1	Pso-NML
ZNF174	0.668	3.34	4.47	0.0433	0.212	1	Pso-NML
LYPLAL1	0.667	3.81	4.27	0.048	0.223	1	Pso-NML
SLC46A3	0.667	3.14	2.64	0.115	0.351	1	Pso-NML
NOP9	0.667	2.99	3.39	0.0761	0.285	1	Pso-NML
NCBP3	0.667	5.8	10.2	0.00337	0.0595	1	Pso-NML
RNPC3	0.666	4.92	9.12	0.0053	0.0755	1	Pso-NML
DDX17	0.666	8.17	11.8	0.00182	0.0436	1	Pso-NML
ETS1	0.665	8.76	4.98	0.0337	0.187	1	Pso-NML
CSAD	0.665	4.16	5.56	0.0254	0.159	1	Pso-NML
RARRES3	0.664	6.23	2.29	0.142	0.391	1	Pso-NML
ZNF891	0.663	3.8	3.06	0.0912	0.314	1	Pso-NML
PCNT	0.663	4.71	4.02	0.0545	0.238	1	Pso-NML
FAM210B	0.662	4.25	6.31	0.018	0.136	1	Pso-NML
ZMYM4	0.661	4.7	4.53	0.0421	0.209	1	Pso-NML
ZRANB2	0.661	7.14	10.6	0.00297	0.0555	1	Pso-NML
AGPAT3	0.661	4.81	6.11	0.0197	0.142	1	Pso-NML
CCDC14	0.66	4.34	5.62	0.0248	0.158	1	Pso-NML
LTB	0.66	8.65	4.19	0.05	0.227	1	Pso-NML
TCP11L1	0.66	3.59	3.7	0.0645	0.259	1	Pso-NML
IDE	0.66	3.82	3.5	0.0717	0.276	1	Pso-NML
ARID2	0.66	5.45	8.19	0.00781	0.0918	1	Pso-NML
BOD1L1	0.659	7.61	4.1	0.0523	0.233	1	Pso-NML
NSMCE2	0.659	4.34	6.8	0.0144	0.123	1	Pso-NML
EP300	0.659	5.99	4.9	0.0351	0.192	1	Pso-NML
CEP350	0.658	6.91	6.96	0.0133	0.119	1	Pso-NML
ABAT	0.657	3.22	2.75	0.108	0.34	1	Pso-NML
ATAD2B	0.656	4.63	4.64	0.0399	0.204	1	Pso-NML
NUGGC	0.656	2.87	0.974	0.332	0.601	1	Pso-NML
RIPK1	0.655	4.95	7.68	0.00971	0.101	1	Pso-NML
RANBP9	0.655	5.41	6.96	0.0133	0.119	1	Pso-NML
CBR3	0.655	3.37	1.95	0.173	0.431	1	Pso-NML
FBXL4	0.654	3.75	4.53	0.0422	0.209	1	Pso-NML
KIF27	0.654	3.16	1.46	0.236	0.499	1	Pso-NML
ITPR1	0.653	4.29	3.49	0.0722	0.277	1	Pso-NML
UBTF	0.653	5.98	6.18	0.019	0.14	1	Pso-NML
SAMD1	0.653	5.75	4.03	0.0543	0.238	1	Pso-NML
ZMYM1	0.652	3.79	3.95	0.0566	0.244	1	Pso-NML
SMARCA5	0.652	6.92	8.94	0.00569	0.0776	1	Pso-NML
MAN1A1	0.652	3.82	3.16	0.0859	0.305	1	Pso-NML
CFAP97	0.65	6.56	10.7	0.00286	0.0543	1	Pso-NML
ITPR2	0.65	5.65	3.41	0.0752	0.283	1	Pso-NML
BRAP	0.65	4.12	5.87	0.022	0.15	1	Pso-NML
ARCN1	0.649	6.05	12.8	0.00127	0.0364	1	Pso-NML
TSPAN14	0.649	6.43	5.65	0.0244	0.157	1	Pso-NML
CEPT1	0.648	4.39	5.26	0.0293	0.173	1	Pso-NML
ANKRD17	0.648	5.6	6.05	0.0202	0.144	1	Pso-NML
ANKRD11	0.648	7.95	6.23	0.0186	0.139	1	Pso-NML
CHM	0.647	4.6	4.41	0.0447	0.215	1	Pso-NML
NAIF1	0.647	2.89	2.51	0.124	0.366	1	Pso-NML
AC243960.1	0.647	4.82	6.11	0.0196	0.142	1	Pso-NML
AL021453.1	0.647	3.2	2.32	0.139	0.387	1	Pso-NML
HEATR1	0.646	4.58	5.71	0.0237	0.156	1	Pso-NML
GALNT3	0.646	3.71	1.98	0.17	0.426	1	Pso-NML
MIB1	0.646	5.44	3.89	0.0584	0.248	1	Pso-NML
ZNF236	0.646	4.04	4.41	0.0447	0.215	1	Pso-NML
ATRIP	0.644	3.05	2.75	0.108	0.339	1	Pso-NML
PARP14	0.644	6.24	6.64	0.0155	0.127	1	Pso-NML
NEMP2	0.643	3.29	1.9	0.178	0.436	1	Pso-NML
GTPBP8	0.643	5.45	7.22	0.0119	0.113	1	Pso-NML
SNX30	0.643	3.23	1.35	0.256	0.522	1	Pso-NML
ASCC3	0.642	5.22	5.64	0.0245	0.157	1	Pso-NML
WDR11	0.642	3.95	4.72	0.0382	0.201	1	Pso-NML
CPPED1	0.642	3.52	2.37	0.134	0.381	1	Pso-NML
ATP9B	0.642	4.63	4.41	0.0448	0.215	1	Pso-NML
ZNF37A	0.641	5.09	5.61	0.0249	0.158	1	Pso-NML
CDR2	0.641	5.29	5.72	0.0236	0.156	1	Pso-NML
NFAT5	0.641	5.56	6.29	0.0181	0.136	1	Pso-NML
DNAJC27	0.64	3.22	2.92	0.0982	0.323	1	Pso-NML
FARS2	0.64	3.35	2.24	0.146	0.397	1	Pso-NML
NIPSNAP3A	0.64	3.12	2.62	0.116	0.353	1	Pso-NML
MARCH7	0.638	6.33	7.11	0.0125	0.115	1	Pso-NML
KAT6A	0.638	6.64	6.03	0.0205	0.145	1	Pso-NML
DNAJC16	0.637	4.01	6.28	0.0182	0.136	1	Pso-NML
LYST	0.637	4.98	6.53	0.0162	0.13	1	Pso-NML
LIN54	0.637	3.23	1.92	0.177	0.435	1	Pso-NML
ZFYVE1	0.637	3.61	3.56	0.0693	0.271	1	Pso-NML
FXR1	0.636	6.58	12.2	0.00157	0.0402	1	Pso-NML
AIFM1	0.636	4.42	6.31	0.0179	0.136	1	Pso-NML
LONP2	0.636	5.29	9.06	0.00543	0.0763	1	Pso-NML
ODR4	0.635	4.29	5.47	0.0266	0.164	1	Pso-NML
LYAR	0.635	5.39	6.42	0.0171	0.133	1	Pso-NML
CLPTM1L	0.635	5.31	9.1	0.00534	0.0757	1	Pso-NML
ZBED1	0.635	4.64	5.12	0.0315	0.18	1	Pso-NML
AC108863.1	0.635	3.71	2.03	0.165	0.421	1	Pso-NML
MZF1-AS1	0.635	3.44	1.38	0.249	0.515	1	Pso-NML
PCNX2	0.634	4.58	5.03	0.0328	0.184	1	Pso-NML
BRI3	0.634	6.67	8.29	0.00749	0.0894	1	Pso-NML
TAB3	0.634	3.9	2.88	0.1	0.327	1	Pso-NML
CUL4B	0.634	4.06	3.88	0.0587	0.248	1	Pso-NML
TBC1D5	0.633	4.57	3.25	0.082	0.296	1	Pso-NML
USF3	0.633	4.77	5.33	0.0284	0.17	1	Pso-NML
AGFG2	0.633	3.7	3.15	0.0868	0.306	1	Pso-NML
ASPHD2	0.633	3.14	2.53	0.123	0.364	1	Pso-NML
AHI1	0.632	6.62	5.71	0.0237	0.156	1	Pso-NML
CNTRL	0.631	6.06	6.15	0.0193	0.141	1	Pso-NML
CAPRIN1	0.631	5.92	7.39	0.011	0.109	1	Pso-NML
TGFBRAP1	0.63	3.7	5.01	0.0333	0.186	1	Pso-NML
GFM2	0.63	3.43	3.13	0.0878	0.308	1	Pso-NML
ST6GALNAC4	0.63	3.87	5.2	0.0303	0.176	1	Pso-NML
PAK1	0.63	3.14	2.22	0.147	0.399	1	Pso-NML
SMC6	0.629	4.97	8.54	0.00674	0.0847	1	Pso-NML
IL18RAP	0.629	3.08	2.38	0.134	0.38	1	Pso-NML
CUL3	0.629	6.26	8.79	0.00606	0.08	1	Pso-NML
POM121C	0.629	5.16	5.9	0.0217	0.149	1	Pso-NML
IMPA1	0.629	4.86	7.54	0.0103	0.106	1	Pso-NML
SLK	0.629	5.74	4.06	0.0535	0.236	1	Pso-NML
N4BP1	0.629	6.39	6.36	0.0175	0.134	1	Pso-NML
OTUD3	0.628	3.17	2.58	0.119	0.357	1	Pso-NML
EXOC8	0.628	4.05	2.81	0.105	0.334	1	Pso-NML
THAP6	0.628	4.25	6.63	0.0155	0.127	1	Pso-NML
MCM9	0.628	3.42	2.53	0.122	0.364	1	Pso-NML
WASHC2A	0.628	4.81	6.27	0.0183	0.137	1	Pso-NML
SP140L	0.627	5.53	9.69	0.00419	0.0663	1	Pso-NML
ZNF780B	0.627	3.34	3.02	0.093	0.317	1	Pso-NML
VPS13A	0.626	5.5	4.27	0.048	0.223	1	Pso-NML
PTBP2	0.625	3.88	3.58	0.0688	0.27	1	Pso-NML
METTL14	0.625	4.64	4.66	0.0394	0.203	1	Pso-NML
ZBTB24	0.624	5.23	6.93	0.0136	0.12	1	Pso-NML
MTIF2	0.622	3.86	3.01	0.0936	0.318	1	Pso-NML
MFN1	0.622	4.17	4.93	0.0346	0.19	1	Pso-NML
KDM7A	0.622	4.98	3.43	0.0743	0.282	1	Pso-NML
FAM104B	0.622	3.6	3.55	0.0699	0.272	1	Pso-NML
RCOR1	0.622	4.61	6.81	0.0143	0.122	1	Pso-NML
URI1	0.622	6.62	7.94	0.00869	0.096	1	Pso-NML
PIGX	0.621	5.28	5.7	0.0238	0.156	1	Pso-NML
SLC35D2	0.621	4.98	4.65	0.0396	0.203	1	Pso-NML
PPP4R2	0.62	6.16	17.5	0.000248	0.0147	1	Pso-NML
RBM41	0.62	4.26	4.88	0.0354	0.193	1	Pso-NML
TBCK	0.617	3.09	1.86	0.183	0.442	1	Pso-NML
IGFBP4	0.617	3.09	1.06	0.311	0.582	1	Pso-NML
EZH1	0.617	5.69	5.85	0.0222	0.15	1	Pso-NML
PPIP5K2	0.616	4.67	4.26	0.0482	0.223	1	Pso-NML
DSE	0.616	4.48	3.48	0.0723	0.277	1	Pso-NML
GK5	0.615	3.65	3.9	0.058	0.247	1	Pso-NML
C5orf22	0.615	3.25	2.9	0.0993	0.324	1	Pso-NML
UBR2	0.615	6	6.41	0.0171	0.133	1	Pso-NML
AL021368.2	0.615	3.01	1.54	0.225	0.486	1	Pso-NML
CLTC	0.615	5.88	7.03	0.013	0.118	1	Pso-NML
INIP	0.614	5.04	11.2	0.00231	0.0493	1	Pso-NML
ADAT1	0.614	3.53	2.54	0.122	0.363	1	Pso-NML
AGO1	0.613	4.3	5.57	0.0253	0.159	1	Pso-NML
TRAF3IP1	0.613	3.68	2.96	0.0962	0.321	1	Pso-NML
HIF1A	0.613	6.04	9.23	0.00506	0.074	1	Pso-NML
ZNF624	0.613	2.97	2.7	0.111	0.345	1	Pso-NML
AC093323.1	0.612	5.09	6.64	0.0154	0.127	1	Pso-NML
MCCC2	0.612	3.83	5.65	0.0244	0.157	1	Pso-NML
KIF2A	0.611	6.83	6.23	0.0186	0.139	1	Pso-NML
DBF4	0.611	5.47	7.61	0.01	0.104	1	Pso-NML
WDCP	0.609	3.1	1.99	0.169	0.425	1	Pso-NML
ZNF638	0.609	6.2	4.99	0.0336	0.186	1	Pso-NML
LIG3	0.609	3.7	3.03	0.0925	0.316	1	Pso-NML
STK11	0.609	5.23	5.33	0.0285	0.17	1	Pso-NML
CAPN12	0.609	4.06	2.47	0.127	0.37	1	Pso-NML
DPP4	0.608	4.92	4.55	0.0417	0.208	1	Pso-NML
ERLIN2	0.608	3.11	2.14	0.155	0.408	1	Pso-NML
ZBED4	0.608	4.97	3.49	0.0721	0.277	1	Pso-NML
OSGIN2	0.607	3.27	1.78	0.193	0.452	1	Pso-NML
SLC25A16	0.607	3.14	3	0.111	0.344	1	Pso-NML
GPALPP1	0.606	4.49	5.87	0.022	0.15	1	Pso-NML
OXR1	0.604	5.05	7.11	0.0125	0.115	1	Pso-NML
TSTD2	0.604	3.59	3.94	0.0567	0.245	1	Pso-NML
SLC35E3	0.604	4.36	4.87	0.0356	0.194	1	Pso-NML
IL12RB1	0.604	3.31	2.72	0.11	0.343	1	Pso-NML
ZNF544	0.604	3.6	2.37	0.135	0.382	1	Pso-NML
AASDHPPT	0.603	5.41	10	0.00367	0.0615	1	Pso-NML
AP4E1	0.603	3.43	1.95	0.174	0.431	1	Pso-NML
DYRK1B	0.603	3.07	3.68	0.0663	0.264	1	Pso-NML
PRR34-AS1	0.603	3.75	1.1	0.303	0.574	1	Pso-NML
ZNF451	0.602	5.72	5.54	0.0257	0.161	1	Pso-NML
TUT4	0.601	7.11	8.71	0.00626	0.0813	1	Pso-NML
CEP97	0.601	4.15	3.07	0.0904	0.313	1	Pso-NML
SMCO4	0.601	5.11	5.23	0.0298	0.175	1	Pso-NML
AFG3L2	0.601	5	8.25	0.00762	0.0902	1	Pso-NML
C3orf62	0.6	3.95	3.92	0.0575	0.246	1	Pso-NML
PARP15	0.6	3.53	2.3	0.141	0.389	1	Pso-NML
RBPJ	0.6	7.71	7.54	0.0103	0.106	1	Pso-NML
BRCA2	0.6	3.57	2.59	0.118	0.356	1	Pso-NML
ZMYND8	0.6	5.03	6.36	0.0175	0.134	1	Pso-NML
ELP3	0.599	3.72	3.43	0.0746	0.283	1	Pso-NML
FUT4	0.599	2.69	1.44	0.241	0.504	1	Pso-NML
PDE4DIP	0.598	4.93	3.72	0.0636	0.258	1	Pso-NML
ZFR	0.598	5.99	10.7	0.00277	0.0536	1	Pso-NML
ZC3H7A	0.598	5.42	6.66	0.0153	0.127	1	Pso-NML
LDLR	0.598	3.59	2.03	0.165	0.421	1	Pso-NML
ACBD6	0.597	5.36	7.31	0.0114	0.111	1	Pso-NML
UTP15	0.597	3.18	3.26	0.0817	0.296	1	Pso-NML
ESCO1	0.597	6.04	5.79	0.0228	0.152	1	Pso-NML
CCSAP	0.596	4.13	3.01	0.0936	0.318	1	Pso-NML
MGAT5	0.596	5.36	3.51	0.0711	0.275	1	Pso-NML
FBXO45	0.596	4.52	2.71	0.111	0.344	1	Pso-NML
GNPDA1	0.596	4.48	5.11	0.0316	0.18	1	Pso-NML
TUT7	0.596	5.76	7.44	0.0108	0.107	1	Pso-NML
CCDC77	0.596	2.98	2.82	0.147	0.398	1	Pso-NML
SETD1B	0.596	4.21	6.17	0.0192	0.14	1	Pso-NML
ZDHHC20	0.596	5.23	5.81	0.0227	0.151	1	Pso-NML
MAZ	0.596	6.47	11.6	0.00197	0.0454	1	Pso-NML
UBE2R2	0.595	5.85	9.24	0.00504	0.0739	1	Pso-NML
THAP12	0.595	5.45	5.78	0.0229	0.152	1	Pso-NML
MRPL10	0.595	4.98	3.71	0.0642	0.259	1	Pso-NML
AGO4	0.594	4.53	3.44	0.074	0.281	1	Pso-NML
UTP25	0.594	4.36	5.15	0.031	0.179	1	Pso-NML
VTI1A	0.594	4.67	4.11	0.0521	0.233	1	Pso-NML
CEP290	0.594	5.21	3.9	0.0579	0.246	1	Pso-NML
AGPS	0.593	4.44	4.23	0.049	0.225	1	Pso-NML
POLH	0.593	3.3	2.75	0.108	0.34	1	Pso-NML
STYXL1	0.593	3.1	1.83	0.187	0.447	1	Pso-NML
ZNF641	0.593	3.03	1.98	0.17	0.426	1	Pso-NML
LIMA1	0.593	5.18	3.13	0.0876	0.308	1	Pso-NML
FO393401.1	0.593	3.03	2.47	0.127	0.37	1	Pso-NML
RNF8	0.592	4.97	6.91	0.0137	0.12	1	Pso-NML
ICK	0.592	3.99	3.51	0.0714	0.276	1	Pso-NML
PRKACB	0.591	5.72	4.39	0.0451	0.215	1	Pso-NML
TNFAIP8	0.591	7.62	11.5	0.00205	0.0466	1	Pso-NML
REST	0.59	6.55	10	0.00363	0.0611	1	Pso-NML
TIAM2	0.59	2.92	1.8	0.19	0.449	1	Pso-NML
BAZ1B	0.59	6.51	6.15	0.0193	0.141	1	Pso-NML
AC084033.3	0.59	3.75	2.94	0.0973	0.322	1	Pso-NML
DHX40	0.59	5.03	5.88	0.0219	0.15	1	Pso-NML
APOL3	0.59	4.56	3.88	0.0587	0.248	1	Pso-NML
LZIC	0.589	5.29	9.27	0.00497	0.0731	1	Pso-NML
CREBRF	0.589	7.12	8.06	0.00826	0.0939	1	Pso-NML
TACC1	0.589	6.65	10.6	0.00297	0.0555	1	Pso-NML
RIC1	0.589	3.45	2.01	0.167	0.423	1	Pso-NML
ARL5B	0.589	3.92	1.71	0.201	0.462	1	Pso-NML
RPAP1	0.589	2.9	2.51	0.124	0.366	1	Pso-NML
VPS4B	0.589	7.17	6.21	0.0188	0.139	1	Pso-NML
ARRDC1-AS1	0.588	2.98	2.85	0.103	0.33	1	Pso-NML
ARFGEF2	0.588	3.9	3.56	0.0692	0.271	1	Pso-NML
ASH1L	0.587	6.92	6.25	0.0185	0.138	1	Pso-NML
SMG1	0.587	6.52	4.21	0.0496	0.226	1	Pso-NML
CGAS	0.586	5.08	6.2	0.0189	0.139	1	Pso-NML
C9orf139	0.586	2.73	1.19	0.285	0.556	1	Pso-NML
ZBTB44	0.585	6.08	9.1	0.00533	0.0757	1	Pso-NML
MED13L	0.585	5.11	4.66	0.0394	0.203	1	Pso-NML
BARD1	0.584	4.65	5.37	0.0279	0.168	1	Pso-NML
ARL4C	0.584	9.22	5.72	0.0236	0.155	1	Pso-NML
SRFBP1	0.584	4.96	5.44	0.027	0.165	1	Pso-NML
ZNF33A	0.584	5.83	4.42	0.0445	0.215	1	Pso-NML
FAM69A	0.583	2.68	1.35	0.254	0.52	1	Pso-NML
PPP2R1B	0.583	3.72	3.08	0.0899	0.312	1	Pso-NML
CEP152	0.583	5.27	2.29	0.141	0.39	1	Pso-NML
OSBPL3	0.582	3.9	1.98	0.171	0.427	1	Pso-NML
KRIT1	0.582	5.16	5.33	0.0284	0.17	1	Pso-NML
CDKN2A	0.582	3.09	1.76	0.195	0.456	1	Pso-NML
ZNRF1	0.582	6.52	5.17	0.0307	0.178	1	Pso-NML
SRBD1	0.581	3.71	2.27	0.143	0.392	1	Pso-NML
POLI	0.579	3.38	2.09	0.159	0.413	1	Pso-NML
CTBS	0.578	5.2	7.62	0.00999	0.104	1	Pso-NML
AC093495.1	0.578	2.92	1.67	0.207	0.47	1	Pso-NML
ARL3	0.577	5.99	6.32	0.0178	0.136	1	Pso-NML
PBX3	0.576	3.19	1.8	0.19	0.449	1	Pso-NML
MAP2K2	0.576	6.9	5.27	0.0293	0.173	1	Pso-NML
NRDC	0.575	6.57	8.85	0.00592	0.0793	1	Pso-NML
BBS7	0.575	3.82	2.6	0.118	0.356	1	Pso-NML
ZNF441	0.575	2.8	1.03	0.318	0.588	1	Pso-NML
MPHOSPH9	0.574	4.33	5.09	0.0319	0.181	1	Pso-NML
R3HDM1	0.573	4.99	6.38	0.0174	0.134	1	Pso-NML
RAB11FIP1	0.573	6.06	5.53	0.0258	0.161	1	Pso-NML
ZMYM5	0.573	5.3	9.77	0.00406	0.0652	1	Pso-NML
KNOP1	0.573	4.85	4.17	0.0504	0.229	1	Pso-NML
NEK4	0.572	3.21	2.17	0.152	0.404	1	Pso-NML
NCOA2	0.572	4.67	5.28	0.0291	0.173	1	Pso-NML
SPTAN1	0.572	7.42	6.46	0.0167	0.131	1	Pso-NML
NUP214	0.572	4.6	5.82	0.0225	0.151	1	Pso-NML
ZFP91	0.572	4.39	5.64	0.0245	0.157	1	Pso-NML
ADAM10	0.572	5.67	4.74	0.038	0.2	1	Pso-NML
SETD4	0.572	3.35	3.08	0.0899	0.312	1	Pso-NML
TNKS2	0.571	5.91	6.06	0.0202	0.144	1	Pso-NML
PPP1R12A	0.571	7.52	12.3	0.0015	0.0394	1	Pso-NML
NSF	0.571	4.68	4.28	0.0478	0.223	1	Pso-NML
FOSB	0.571	5.83	2.01	0.167	0.423	1	Pso-NML
FAM118A	0.571	5.59	1.24	0.276	0.544	1	Pso-NML
PLXNC1	0.57	3.04	1.76	0.195	0.455	1	Pso-NML
CAPN7	0.569	5.7	4.11	0.052	0.233	1	Pso-NML
RBM12B	0.569	4.63	3.09	0.0897	0.312	1	Pso-NML
RFFL	0.569	5.16	4.57	0.0413	0.207	1	Pso-NML
PLEKHM2	0.568	4.41	5.1	0.0318	0.181	1	Pso-NML
HDLBP	0.568	6.25	6.61	0.0156	0.128	1	Pso-NML
RAD21	0.568	7.29	11	0.00245	0.0506	1	Pso-NML
ZHX1	0.568	4.51	2.83	0.103	0.332	1	Pso-NML
ERCC6L2	0.568	4.35	2.52	0.123	0.364	1	Pso-NML
MNAT1	0.568	4.12	2.55	0.122	0.362	1	Pso-NML
ZNF486	0.568	3.04	1.03	0.318	0.588	1	Pso-NML
ZBTB40	0.567	4.34	2.98	0.0949	0.319	1	Pso-NML
CAMK4	0.567	7.65	6.53	0.0162	0.13	1	Pso-NML
EXOC5	0.567	5.1	5.37	0.0279	0.168	1	Pso-NML
BMPR2	0.566	4.72	3.39	0.0762	0.285	1	Pso-NML
TMF1	0.566	6.98	9.25	0.00501	0.0736	1	Pso-NML
BTAF1	0.566	4.73	3.07	0.0904	0.313	1	Pso-NML
SUPT16H	0.566	6.77	10.5	0.00299	0.0555	1	Pso-NML
SPSB1	0.565	3.33	2.08	0.16	0.414	1	Pso-NML
ARFGEF1	0.565	6.04	3.88	0.0585	0.248	1	Pso-NML
VPS36	0.565	6.12	7.41	0.0109	0.108	1	Pso-NML
RFX7	0.565	3.73	1.42	0.244	0.508	1	Pso-NML
ZNF841	0.565	3.01	1.58	0.219	0.48	1	Pso-NML
PRRC2C	0.564	8.66	8.71	0.00626	0.0813	1	Pso-NML
KLHDC10	0.564	4	3.74	0.0632	0.257	1	Pso-NML
ZMYND19	0.564	3.76	2.86	0.102	0.328	1	Pso-NML
ZNF605	0.564	3.6	2.17	0.152	0.404	1	Pso-NML
SSFA2	0.563	3.86	1.44	0.24	0.504	1	Pso-NML
MSANTD2	0.563	3.48	2	0.169	0.425	1	Pso-NML
C16orf87	0.563	4.46	4.42	0.0444	0.215	1	Pso-NML
MMP24OS	0.563	5.05	4.72	0.0383	0.201	1	Pso-NML
AC092683.1	0.562	4.93	1.81	0.189	0.449	1	Pso-NML
GOLGA4	0.562	7.39	4.22	0.0492	0.225	1	Pso-NML
SPOPL	0.561	3.63	1.53	0.226	0.487	1	Pso-NML
RPL39L	0.561	2.87	1.7	0.202	0.463	1	Pso-NML
ARAP2	0.561	5.71	5.71	0.0237	0.156	1	Pso-NML
TAF8	0.561	4.41	7.15	0.0123	0.114	1	Pso-NML
TRIM73	0.561	4.16	2.96	0.0961	0.321	1	Pso-NML
GLE1	0.561	3.66	3.27	0.081	0.295	1	Pso-NML
NUP58	0.561	4.72	5.38	0.0277	0.168	1	Pso-NML
TRIP12	0.56	6.39	3.56	0.0693	0.271	1	Pso-NML
INPP5F	0.56	2.99	1.4	0.246	0.511	1	Pso-NML
RABEP1	0.56	5.6	7.97	0.00858	0.096	1	Pso-NML
TMPO	0.559	7.13	4.32	0.0467	0.22	1	Pso-NML
TCHP	0.559	4.78	4.95	0.0343	0.189	1	Pso-NML
CCPG1	0.559	6.15	12.5	0.00142	0.0388	1	Pso-NML
ZFYVE16	0.557	5.23	3.78	0.0617	0.255	1	Pso-NML
FAM200A	0.557	3.47	2.17	0.152	0.404	1	Pso-NML
ERCC1	0.557	4.17	3.4	0.0755	0.284	1	Pso-NML
USP48	0.556	5.67	6.93	0.0135	0.12	1	Pso-NML
ECHDC2	0.556	3.93	2.64	0.115	0.351	1	Pso-NML
C6orf203	0.556	4.34	3.85	0.0594	0.25	1	Pso-NML
CSNK2A2	0.556	5.93	5.34	0.0283	0.17	1	Pso-NML
AL353194.1	0.556	2.88	1.53	0.226	0.487	1	Pso-NML
ZMYM6	0.555	3.52	2.72	0.11	0.343	1	Pso-NML
RBM33	0.555	6.29	5.27	0.0292	0.173	1	Pso-NML
GSPT2	0.555	3.42	1.51	0.229	0.491	1	Pso-NML
SCO1	0.555	5.02	11.3	0.00226	0.0488	1	Pso-NML
MED13	0.555	5.86	4.44	0.0441	0.214	1	Pso-NML
CLSPN	0.554	2.92	1.77	0.194	0.454	1	Pso-NML
TIGIT	0.554	6.87	1.79	0.192	0.451	1	Pso-NML
PYCARD	0.554	5.63	5.96	0.0211	0.147	1	Pso-NML
ZNHIT6	0.553	4.88	5.24	0.0297	0.175	1	Pso-NML
GTPBP10	0.553	3.87	3.8	0.061	0.253	1	Pso-NML
CASP4	0.553	6.01	6.22	0.0187	0.139	1	Pso-NML
HECTD4	0.553	4.5	2.33	0.138	0.385	1	Pso-NML
ARHGAP35	0.553	5.32	2.75	0.108	0.34	1	Pso-NML
VPS45	0.552	4	7.15	0.0133	0.119	1	Pso-NML
PACS1	0.552	5.49	3.36	0.0772	0.287	1	Pso-NML
SLTM	0.552	7.23	10.4	0.00314	0.0574	1	Pso-NML
ALG6	0.551	3.64	3.23	0.0829	0.298	1	Pso-NML
BDP1	0.551	7.01	4.23	0.049	0.225	1	Pso-NML
LFNG	0.551	4.79	3.75	0.0629	0.257	1	Pso-NML
UCP2	0.551	5.15	3.43	0.0746	0.283	1	Pso-NML
PKIG	0.551	3.78	1.49	0.232	0.495	1	Pso-NML
KMT2B	0.551	5.95	5.66	0.0243	0.157	1	Pso-NML
PPARA	0.551	4.66	3.78	0.0619	0.255	1	Pso-NML
NOL9	0.55	4.24	6.01	0.0206	0.145	1	Pso-NML
CDV3	0.55	7.7	6.69	0.0151	0.126	1	Pso-NML
GIMAP4	0.55	8.08	5.44	0.0269	0.165	1	Pso-NML
TMEM41B	0.55	4.84	4.82	0.0364	0.196	1	Pso-NML
IGHMBP2	0.55	3.06	2.04	0.201	0.462	1	Pso-NML
WDR53	0.549	4.03	4.8	0.0367	0.197	1	Pso-NML
KPNA3	0.549	5.53	9.1	0.00534	0.0757	1	Pso-NML
CD101	0.548	3.74	0.521	0.476	0.72	1	Pso-NML
HOOK3	0.548	6.14	8.46	0.00696	0.0866	1	Pso-NML
TMC8	0.547	3.69	2.03	0.165	0.421	1	Pso-NML
KCTD18	0.546	3.56	2.96	0.0963	0.321	1	Pso-NML
MSRB2	0.546	3.06	1.08	0.308	0.578	1	Pso-NML
MYCBP2	0.545	7.28	7.53	0.0104	0.106	1	Pso-NML
ABI3	0.545	4.32	3.06	0.0911	0.314	1	Pso-NML
PAQR3	0.544	3.05	1.64	0.211	0.473	1	Pso-NML
STAG2	0.544	6.9	7.9	0.00886	0.0964	1	Pso-NML
CDK5RAP2	0.544	5.09	3.83	0.0603	0.251	1	Pso-NML
SHLD2	0.544	4.81	4.13	0.0515	0.231	1	Pso-NML
AP1AR	0.543	5.19	3.69	0.0649	0.26	1	Pso-NML
RNASEH2B	0.543	5.72	8.68	0.00636	0.0818	1	Pso-NML
MIER1	0.542	6.91	8.42	0.0071	0.0875	1	Pso-NML
TTC14	0.542	6.72	7.76	0.00941	0.0997	1	Pso-NML
DNAJC21	0.542	6.89	4.63	0.04	0.204	1	Pso-NML
TMEM106B	0.542	5.23	7.24	0.0118	0.112	1	Pso-NML
INTS8	0.542	4.68	5.81	0.0227	0.151	1	Pso-NML
ROGDI	0.542	3.59	3.88	0.0588	0.248	1	Pso-NML
OTUD7B	0.541	3.1	2.97	0.125	0.367	1	Pso-NML
ZNF106	0.541	6.15	8.37	0.00724	0.088	1	Pso-NML
PIAS4	0.541	3.9	3.23	0.0828	0.298	1	Pso-NML
MSMO1	0.54	4.74	5.3	0.0288	0.171	1	Pso-NML
ATMIN	0.54	4.91	7.93	0.00874	0.096	1	Pso-NML
LPIN1	0.539	5.42	5.38	0.0278	0.168	1	Pso-NML
KIAA1468	0.539	3.99	2.54	0.122	0.362	1	Pso-NML
MIA3	0.538	6.48	5.23	0.0298	0.175	1	Pso-NML
VEGFB	0.538	6.11	3.44	0.0739	0.281	1	Pso-NML
CHD1	0.537	6.59	7.13	0.0124	0.115	1	Pso-NML
TNKS	0.537	4.29	1.91	0.178	0.436	1	Pso-NML
AIMP1	0.536	5.97	8.67	0.00639	0.0819	1	Pso-NML
KATNA1	0.536	4.74	5.85	0.0222	0.15	1	Pso-NML
TAGAP	0.536	5.17	6.75	0.0147	0.124	1	Pso-NML
ACIN1	0.536	6.22	6.02	0.0205	0.145	1	Pso-NML
ZNF688	0.536	5.02	5.27	0.0292	0.173	1	Pso-NML
MARCH2	0.536	4.79	5.43	0.0271	0.166	1	Pso-NML
USP34	0.535	6.78	6.43	0.017	0.132	1	Pso-NML
RBM43	0.535	3.93	2.14	0.154	0.407	1	Pso-NML
AUTS2	0.535	5.58	2.38	0.134	0.381	1	Pso-NML
DYNC1H1	0.535	7.15	5.99	0.0208	0.145	1	Pso-NML
GAS2L1	0.535	4.01	2.09	0.159	0.413	1	Pso-NML
ROCK2	0.534	5.42	3.93	0.0573	0.245	1	Pso-NML
UFL1	0.534	5.58	8.79	0.00605	0.08	1	Pso-NML
PLEC	0.534	6.44	6.9	0.0137	0.121	1	Pso-NML
SLC2A8	0.534	3.38	2.2	0.149	0.401	1	Pso-NML
PLEKHF1	0.534	5.54	5.65	0.0244	0.157	1	Pso-NML
EVA1B	0.533	5.4	3.61	0.0676	0.267	1	Pso-NML
SH3KBP1	0.533	6.76	11.2	0.00228	0.0489	1	Pso-NML
SPATA13	0.533	5.62	6.41	0.0171	0.133	1	Pso-NML
TRIP11	0.533	6.35	4.15	0.051	0.23	1	Pso-NML
PLEKHA8	0.532	4.01	1.83	0.187	0.446	1	Pso-NML
TMEM168	0.532	4.13	3.7	0.0646	0.26	1	Pso-NML
BORCS7	0.532	5.66	6.46	0.0168	0.131	1	Pso-NML
NDUFA7	0.532	4.42	1	0.326	0.594	1	Pso-NML
DHRS4	0.531	3.66	2.06	0.162	0.417	1	Pso-NML
CCDC6	0.53	4.76	2.53	0.122	0.364	1	Pso-NML
AHCTF1	0.529	5.41	3.03	0.0926	0.316	1	Pso-NML
ATR	0.529	3.9	3.52	0.0709	0.274	1	Pso-NML
NIPBL	0.529	6.89	4.29	0.0474	0.222	1	Pso-NML
MTA2	0.529	4.02	4.04	0.054	0.238	1	Pso-NML
EDRF1	0.529	4.38	2.58	0.119	0.358	1	Pso-NML
SCAF11	0.529	8	9.22	0.00508	0.0741	1	Pso-NML
ERCC5	0.529	2.87	1.14	0.294	0.566	1	Pso-NML
LRRC45	0.529	2.95	1.97	0.172	0.429	1	Pso-NML
CREBBP	0.528	6	4.92	0.0346	0.19	1	Pso-NML
MARK4	0.528	4.01	3.41	0.0751	0.283	1	Pso-NML
FCHO2	0.527	3.19	1.44	0.24	0.503	1	Pso-NML
TMEM181	0.527	4.83	3.74	0.0631	0.257	1	Pso-NML
FAM120C	0.527	2.92	1.18	0.287	0.557	1	Pso-NML
ALG8	0.527	3.76	2.83	0.104	0.332	1	Pso-NML
APAF1	0.527	4.51	2.54	0.122	0.362	1	Pso-NML
PPP4R3A	0.527	6.55	6.22	0.0187	0.139	1	Pso-NML
HELZ	0.527	6.22	6.59	0.0158	0.128	1	Pso-NML
ACBD3	0.526	5.57	4.75	0.0377	0.199	1	Pso-NML
SAMD9	0.526	6.58	4.51	0.0425	0.21	1	Pso-NML
FLVCR2	0.526	2.83	0.846	0.365	0.632	1	Pso-NML
CPSF2	0.526	4.88	4.12	0.0518	0.232	1	Pso-NML
L3MBTL2	0.526	3.92	2.26	0.143	0.393	1	Pso-NML
CCDC93	0.525	5.12	5.66	0.0243	0.157	1	Pso-NML
HNRNPD	0.525	7.31	9.78	0.00403	0.0652	1	Pso-NML
ZMAT1	0.525	3.52	1.66	0.209	0.471	1	Pso-NML
TM9SF1	0.525	3.14	2.08	0.16	0.414	1	Pso-NML
ADCY7	0.525	4.27	3.1	0.0888	0.31	1	Pso-NML
MATR3.1	0.524	3.84	1.68	0.206	0.469	1	Pso-NML
SAMD9L	0.524	5.12	1.81	0.189	0.449	1	Pso-NML
FANK1	0.524	3.66	0.546	0.466	0.713	1	Pso-NML
LSM14B	0.524	4	2.91	0.0989	0.324	1	Pso-NML
AK9	0.523	4.14	3.19	0.0849	0.302	1	Pso-NML
C9orf40	0.523	3.83	2.13	0.155	0.408	1	Pso-NML
MTR	0.522	5.43	4.68	0.0391	0.202	1	Pso-NML
ATF7IP2	0.522	5.66	4.6	0.0407	0.206	1	Pso-NML
SKAP1	0.522	6.31	6.82	0.0143	0.122	1	Pso-NML
LPGAT1	0.521	5.23	4.83	0.0363	0.195	1	Pso-NML
RAD17	0.521	4.72	5.27	0.0293	0.173	1	Pso-NML
DNAJC4	0.521	4.67	2.96	0.0962	0.321	1	Pso-NML
HMG20A	0.521	3.81	3.66	0.0947	0.319	1	Pso-NML
COQ9	0.521	3.77	3.57	0.0691	0.27	1	Pso-NML
PPP6R2	0.521	5.55	5.73	0.0234	0.155	1	Pso-NML
POU2F1	0.52	4.01	2.75	0.108	0.34	1	Pso-NML
STK17A	0.52	8.16	7.51	0.0105	0.106	1	Pso-NML
ECE1	0.519	4.2	3.15	0.0868	0.306	1	Pso-NML
BIRC6	0.519	6.4	3.96	0.0562	0.243	1	Pso-NML
DNAJB14	0.519	6.71	9.99	0.00372	0.0619	1	Pso-NML
NUDT2	0.519	4.45	2.3	0.14	0.389	1	Pso-NML
GALC	0.519	3.62	2.12	0.156	0.41	1	Pso-NML
FNBP4	0.518	7.22	4.94	0.0343	0.19	1	Pso-NML
MAP3K12	0.518	4.35	1.63	0.213	0.474	1	Pso-NML
GSPT1	0.518	7.5	10	0.00366	0.0614	1	Pso-NML
CBX4	0.518	4.61	4.42	0.0444	0.215	1	Pso-NML
GATAD2B	0.517	5.61	5.23	0.0298	0.175	1	Pso-NML
ZFP69B	0.516	2.91	1.93	0.175	0.433	1	Pso-NML
AC118549.1	0.516	4.68	2.92	0.0982	0.323	1	Pso-NML
TULP4	0.515	4.94	3	0.0943	0.318	1	Pso-NML
RNF111	0.515	4.35	4.63	0.0401	0.204	1	Pso-NML
DLGAP1-AS2	0.515	2.84	1.25	0.272	0.54	1	Pso-NML
TPR	0.514	7.91	6.15	0.0193	0.141	1	Pso-NML
QSER1	0.514	3.69	2.14	0.155	0.408	1	Pso-NML
ATM	0.514	7.23	4.67	0.0392	0.202	1	Pso-NML
C12orf43	0.514	4.1	5.58	0.0253	0.159	1	Pso-NML
TAF1B	0.513	4.67	5.06	0.0324	0.183	1	Pso-NML
CBL	0.513	5.94	3.9	0.058	0.247	1	Pso-NML
RNF220	0.512	4.54	4.61	0.0404	0.205	1	Pso-NML
YAE1D1	0.512	3.26	2.12	0.156	0.41	1	Pso-NML
EZH2	0.512	4.42	2.77	0.107	0.338	1	Pso-NML
TMX3	0.512	5.12	5.17	0.0307	0.178	1	Pso-NML
RC3H1	0.511	5.17	5.15	0.031	0.179	1	Pso-NML
MRPL19	0.511	5.24	7.32	0.0114	0.111	1	Pso-NML
KDM1A	0.51	4.97	3.12	0.088	0.308	1	Pso-NML
ENPP4	0.51	3.21	1.8	0.19	0.449	1	Pso-NML
EIF3B	0.51	5.76	6.4	0.0172	0.133	1	Pso-NML
ENTPD1-AS1	0.51	3.3	2.58	0.119	0.357	1	Pso-NML
TESC	0.51	3.91	1.83	0.186	0.446	1	Pso-NML
WDR47	0.509	3.38	1.58	0.218	0.48	1	Pso-NML
SH3BP5	0.509	5.21	6.98	0.0133	0.119	1	Pso-NML
USP16	0.509	6.15	6.37	0.0175	0.134	1	Pso-NML
CD46	0.508	6.86	6.81	0.0143	0.123	1	Pso-NML
CARNMT1	0.508	4.12	2.86	0.101	0.328	1	Pso-NML
CACTIN	0.508	3.29	2.36	0.136	0.383	1	Pso-NML
FOXJ3	0.507	5.35	5.35	0.0282	0.169	1	Pso-NML
YTHDC1	0.507	7.06	9.08	0.00537	0.0759	1	Pso-NML
AHRR	0.507	3.66	1.05	0.315	0.586	1	Pso-NML
AC016831.7	0.507	6.22	3.19	0.0848	0.302	1	Pso-NML
CDC42BPB	0.507	4.31	2.55	0.122	0.362	1	Pso-NML
ROCK1	0.507	7.44	6.36	0.0175	0.134	1	Pso-NML
FBXO48	0.506	3.54	1.81	0.189	0.449	1	Pso-NML
CD28	0.506	6.09	4.49	0.0429	0.211	1	Pso-NML
C1GALT1	0.506	5.17	5.08	0.032	0.181	1	Pso-NML
ZNF280D	0.506	4.62	4.14	0.0512	0.23	1	Pso-NML
SLCO3A1	0.506	5.6	7.19	0.0121	0.113	1	Pso-NML
SNX4	0.505	4.35	4.42	0.0444	0.215	1	Pso-NML
TRIM23	0.505	4.49	2.62	0.116	0.353	1	Pso-NML
YTHDC2	0.505	4.65	3.28	0.0806	0.294	1	Pso-NML
SAV1	0.505	3.32	1.38	0.25	0.516	1	Pso-NML
CHIC2	0.504	5.66	7.93	0.00872	0.096	1	Pso-NML
ELMOD2	0.504	4.15	3.34	0.0781	0.289	1	Pso-NML
TLN1	0.504	7.55	7.37	0.0111	0.109	1	Pso-NML
CSGALNACT2	0.504	5.84	3.35	0.0776	0.288	1	Pso-NML
COX15	0.504	3.53	2.15	0.154	0.406	1	Pso-NML
MKLN1	0.503	5.6	3.68	0.0653	0.262	1	Pso-NML
ARHGAP21	0.503	5.57	1.69	0.204	0.466	1	Pso-NML
MARF1	0.503	5.01	3.83	0.0603	0.251	1	Pso-NML
PRPF6	0.503	6.3	8.79	0.00607	0.08	1	Pso-NML
CDC73	0.502	5.92	6.77	0.0145	0.124	1	Pso-NML
POLB	0.502	4.01	1.84	0.185	0.444	1	Pso-NML
MSANTD4	0.502	4.35	3.76	0.0626	0.257	1	Pso-NML
CCSER2	0.502	7.25	6.07	0.0201	0.144	1	Pso-NML
ZNF518A	0.502	4.56	3.11	0.0887	0.309	1	Pso-NML
KDM5A	0.502	6.83	4.7	0.0387	0.201	1	Pso-NML
NPC1	0.502	4.8	1.61	0.215	0.476	1	Pso-NML
PACSIN2	0.502	4.86	2.37	0.134	0.381	1	Pso-NML
UAP1L1	0.501	2.91	1.09	0.306	0.577	1	Pso-NML
TRIM66	0.501	2.99	1.44	0.24	0.503	1	Pso-NML
SBF2-AS1	0.501	2.95	0.939	0.341	0.609	1	Pso-NML
WDR59	0.501	4.69	5.59	0.0251	0.159	1	Pso-NML
MGME1	0.501	4.21	4.15	0.051	0.23	1	Pso-NML
ZNF335	0.501	4.06	4.17	0.0505	0.229	1	Pso-NML
ZNF8	0.501	3.25	1.58	0.218	0.48	1	Pso-NML
TMEM167A	0.5	6.54	7.34	0.0113	0.11	1	Pso-NML
DIAPH2	0.5	4.34	2.92	0.0982	0.323	1	Pso-NML
COX10	0.5	3.41	2.55	0.122	0.362	1	Pso-NML
ARID1A	0.498	5.97	9.32	0.00488	0.0728	1	Pso-NML
HS1BP3	0.498	2.87	1.07	0.31	0.581	1	Pso-NML
TTL	0.498	4.71	2.98	0.0949	0.319	1	Pso-NML
DHX29	0.498	5.5	7.47	0.0107	0.107	1	Pso-NML
ZBTB14	0.498	4.04	3.35	0.112	0.346	1	Pso-NML
BRWD1	0.498	6.24	4.18	0.0503	0.228	1	Pso-NML
REV3L	0.497	5.58	4.58	0.041	0.206	1	Pso-NML
PPP1R14B	0.497	7.71	3	0.094	0.318	1	Pso-NML
ZFC3H1	0.497	6.36	5.4	0.0275	0.167	1	Pso-NML
SECISBP2L	0.497	5.28	4.77	0.0374	0.199	1	Pso-NML
SUGP2	0.497	5.51	4.15	0.0511	0.23	1	Pso-NML
UBE2M	0.497	6.54	2.94	0.0974	0.322	1	Pso-NML
PRKAB2	0.496	3.74	2.78	0.107	0.337	1	Pso-NML
MR1	0.496	4.39	4.07	0.0639	0.259	1	Pso-NML
IMMT	0.496	6.07	8.85	0.00593	0.0793	1	Pso-NML
STAT1	0.496	5.69	3.58	0.0687	0.27	1	Pso-NML
PPIL4	0.496	5.99	7.27	0.0117	0.112	1	Pso-NML
EIF3A	0.496	7.62	7.88	0.0089	0.0966	1	Pso-NML
SYNRG	0.496	6.75	8.88	0.00584	0.0787	1	Pso-NML
GAK	0.495	4.95	3.72	0.0638	0.259	1	Pso-NML
IBTK	0.495	4.68	4.54	0.0418	0.208	1	Pso-NML
YBEY	0.495	4.81	1.75	0.196	0.457	1	Pso-NML
KDM4A	0.494	3.39	2.01	0.167	0.423	1	Pso-NML
ST8SIA4	0.494	4.49	2.11	0.158	0.412	1	Pso-NML
DHX16	0.494	4.82	4.59	0.0409	0.206	1	Pso-NML
RALA	0.494	6.82	7.85	0.00903	0.0975	1	Pso-NML
UVRAG	0.494	4.41	3.42	0.0748	0.283	1	Pso-NML
ANO6	0.494	4.85	3.06	0.091	0.314	1	Pso-NML
JAKMIP1	0.493	3.79	0.524	0.475	0.719	1	Pso-NML
MTX3	0.493	3.51	1.5	0.231	0.493	1	Pso-NML
ZSCAN26	0.493	2.89	0.967	0.334	0.603	1	Pso-NML
RABGEF1	0.493	3.71	2.2	0.149	0.401	1	Pso-NML
RAB14	0.493	6.4	9.2	0.00511	0.0742	1	Pso-NML
DICER1	0.493	5.28	4.05	0.0538	0.237	1	Pso-NML
CCDC47	0.493	5.67	7.16	0.0122	0.114	1	Pso-NML
RCOR3	0.492	4.38	2.69	0.112	0.346	1	Pso-NML
MCCC1	0.492	3.46	2.45	0.128	0.372	1	Pso-NML
PGM2	0.492	3.92	3.02	0.0929	0.317	1	Pso-NML
KDM3B	0.492	4.47	3.03	0.0923	0.316	1	Pso-NML
MTIF3	0.492	6.44	5.59	0.0251	0.159	1	Pso-NML
RUNX1	0.492	5.2	2.53	0.122	0.364	1	Pso-NML
AKR7A2	0.491	5.17	6.03	0.0204	0.145	1	Pso-NML
ZNRF2	0.49	5.97	2.73	0.11	0.342	1	Pso-NML
VPS41	0.49	4.24	2.66	0.114	0.348	1	Pso-NML
FTX	0.49	6.18	4.38	0.0453	0.216	1	Pso-NML
PAG1	0.49	7.26	4.75	0.0377	0.199	1	Pso-NML
MOB1B	0.489	3.32	1.21	0.281	0.55	1	Pso-NML
ALG13	0.489	5.05	4.87	0.0355	0.193	1	Pso-NML
KIAA0586	0.489	5.18	4.27	0.048	0.223	1	Pso-NML
MED18	0.488	3.65	2.78	0.107	0.337	1	Pso-NML
LYRM2	0.488	5.42	4.1	0.0524	0.234	1	Pso-NML
DOCK8	0.488	6.69	6.85	0.0141	0.122	1	Pso-NML
TAF10	0.488	6.36	2.52	0.123	0.364	1	Pso-NML
TAF5L	0.487	3.51	1.78	0.192	0.452	1	Pso-NML
ITGB7	0.487	5.57	2.06	0.163	0.417	1	Pso-NML
SNX6	0.487	7.55	5.63	0.0246	0.158	1	Pso-NML
CFL2	0.487	4.14	2.87	0.101	0.328	1	Pso-NML
AC111182.1	0.487	2.95	0.973	0.332	0.601	1	Pso-NML
KRI1	0.487	4.36	2.85	0.102	0.33	1	Pso-NML
CARM1	0.487	3.75	3	0.0939	0.318	1	Pso-NML
ZNF678	0.486	2.78	0.825	0.371	0.638	1	Pso-NML
FAHD2A	0.486	3.66	1.64	0.211	0.472	1	Pso-NML
AP3B1	0.486	5.36	3.73	0.0634	0.258	1	Pso-NML
NUB1	0.486	6.52	7.8	0.00924	0.0986	1	Pso-NML
TGS1	0.485	5.79	4.64	0.0398	0.204	1	Pso-NML
TAOK3	0.485	6.28	8.14	0.00797	0.0924	1	Pso-NML
SELL	0.484	5.36	0.755	0.392	0.652	1	Pso-NML
CEP170	0.484	4.5	2.57	0.12	0.359	1	Pso-NML
RNF168	0.484	5.99	4.7	0.0386	0.201	1	Pso-NML
SPTY2D1	0.484	5.66	5.49	0.0264	0.163	1	Pso-NML
RASSF3	0.484	4.47	2.96	0.0963	0.321	1	Pso-NML
PEX3	0.483	3.86	2.7	0.111	0.345	1	Pso-NML
COPB1	0.483	6.68	7.39	0.011	0.109	1	Pso-NML
AGAP6	0.483	2.73	0.979	0.331	0.599	1	Pso-NML
PAFAH1B1	0.483	6.79	9.3	0.00491	0.073	1	Pso-NML
ARRDC2	0.483	5.16	6.74	0.0147	0.124	1	Pso-NML
GMCL1	0.482	5.88	7.73	0.00952	0.0998	1	Pso-NML
UBAC1	0.482	5.05	5.58	0.0252	0.159	1	Pso-NML
WSB2	0.482	4.03	2.52	0.124	0.365	1	Pso-NML
STAT5B	0.482	5.93	3.3	0.08	0.293	1	Pso-NML
SLC25A24	0.481	5.73	6.38	0.0174	0.134	1	Pso-NML
ACTR6	0.481	5.44	8.16	0.0079	0.0923	1	Pso-NML
AP1G1	0.481	4.94	3.99	0.0555	0.241	1	Pso-NML
NVL	0.48	4.18	3.05	0.0917	0.315	1	Pso-NML
N4BP2	0.48	4.93	1.86	0.184	0.443	1	Pso-NML
KRBOX4	0.48	3.51	2.88	0.101	0.327	1	Pso-NML
FAM53B	0.48	3.88	2.93	0.102	0.329	1	Pso-NML
CARS2	0.48	4.49	2.95	0.0966	0.321	1	Pso-NML
SPAG9	0.48	6.35	4.37	0.0455	0.216	1	Pso-NML
FAM228B	0.479	3.73	2.23	0.147	0.398	1	Pso-NML
SGTB	0.479	5.47	4.16	0.0508	0.23	1	Pso-NML
XRRA1	0.479	4.97	2.92	0.0984	0.323	1	Pso-NML
DHTKD1	0.479	3.2	1.73	0.199	0.461	1	Pso-NML
AC239800.3	0.478	3.6	1.63	0.212	0.474	1	Pso-NML
ZNF808	0.478	4.01	2.34	0.137	0.385	1	Pso-NML
CHCHD5	0.477	4.97	2.96	0.0965	0.321	1	Pso-NML
LIMD1	0.477	3.93	2.29	0.141	0.39	1	Pso-NML
TRIM56	0.477	6.4	4.67	0.0393	0.202	1	Pso-NML
ZNF283	0.477	2.9	1.15	0.293	0.565	1	Pso-NML
PPP4R3B	0.476	6.25	6.14	0.0194	0.141	1	Pso-NML
PAPOLG	0.476	4.41	2.78	0.106	0.337	1	Pso-NML
TSPYL4	0.476	3.93	2.62	0.117	0.353	1	Pso-NML
HIPK2	0.476	6.48	1.97	0.171	0.428	1	Pso-NML
HDAC8	0.476	3.61	2.75	0.108	0.339	1	Pso-NML
MDM2	0.476	5.4	3.28	0.0809	0.295	1	Pso-NML
ATXN2	0.476	5.75	4.14	0.0513	0.231	1	Pso-NML
ZNF675	0.476	4.41	2.47	0.127	0.37	1	Pso-NML
ACTR2	0.475	7.82	9.07	0.00541	0.0761	1	Pso-NML
NNT	0.475	4.59	3.38	0.0764	0.285	1	Pso-NML
TRAPPC13	0.475	3.64	2.15	0.154	0.406	1	Pso-NML
RABL3	0.474	3.17	1.71	0.202	0.463	1	Pso-NML
ZFP62	0.474	3.53	2.94	0.129	0.373	1	Pso-NML
SETX	0.474	6.41	3.38	0.0766	0.286	1	Pso-NML
MLLT10	0.474	4.99	5.61	0.0262	0.162	1	Pso-NML
PARG	0.474	4.13	1.95	0.173	0.431	1	Pso-NML
COQ7	0.474	3.85	2.09	0.159	0.413	1	Pso-NML
STRN4	0.474	3.63	2.28	0.17	0.426	1	Pso-NML
CCDC117	0.474	4.33	3.4	0.0757	0.284	1	Pso-NML
ARL6IP5	0.473	8.28	10.4	0.0032	0.058	1	Pso-NML
DCP1B	0.473	4.59	4.62	0.0402	0.205	1	Pso-NML
AC003681.1	0.473	3.42	1.12	0.3	0.571	1	Pso-NML
METTL6	0.472	3.49	1.86	0.183	0.442	1	Pso-NML
TOP2B	0.472	6.24	2.83	0.104	0.332	1	Pso-NML
DYNC1LI1	0.472	5.72	7.01	0.0131	0.118	1	Pso-NML
PRPF4B	0.472	7.63	4.11	0.0521	0.233	1	Pso-NML
TAX1BP1	0.472	7.93	8.71	0.00628	0.0814	1	Pso-NML
DDX52	0.472	5.52	7.02	0.013	0.118	1	Pso-NML
YEATS2	0.471	4.03	2.58	0.119	0.358	1	Pso-NML
LNPEP	0.471	6.43	3.84	0.06	0.251	1	Pso-NML
ANAPC15	0.47	4.52	2.02	0.166	0.423	1	Pso-NML
GID4	0.47	3.77	2.74	0.111	0.345	1	Pso-NML
FOXN2	0.469	5.14	2.95	0.0966	0.321	1	Pso-NML
MTMR12	0.469	3.91	2.15	0.153	0.406	1	Pso-NML
ANKAR	0.468	3.53	1.89	0.18	0.439	1	Pso-NML
STIM2	0.468	5.62	7.25	0.0118	0.112	1	Pso-NML
NOC3L	0.468	4.43	4.35	0.046	0.218	1	Pso-NML
USP3	0.468	6.51	7.55	0.0103	0.106	1	Pso-NML
SGSM3	0.468	3.11	0.939	0.341	0.609	1	Pso-NML
LINC01355	0.467	3.05	1.25	0.272	0.54	1	Pso-NML
EPC2	0.467	4.98	3.15	0.0866	0.306	1	Pso-NML
GTF2H2	0.467	4.38	1.45	0.239	0.502	1	Pso-NML
CD2AP	0.467	5.07	3.08	0.0901	0.312	1	Pso-NML
PHF2	0.467	3.58	1.65	0.21	0.472	1	Pso-NML
RABGAP1	0.467	4.87	2.49	0.125	0.368	1	Pso-NML
RFK	0.466	4.79	5.94	0.0213	0.148	1	Pso-NML
CKAP5	0.466	4.42	4.35	0.046	0.218	1	Pso-NML
SMG6	0.466	5.48	4.84	0.036	0.195	1	Pso-NML
ZNF234	0.466	3.47	2.51	0.155	0.408	1	Pso-NML
KIF1B	0.465	4.24	2.09	0.159	0.413	1	Pso-NML
CASP1	0.465	4.37	2.06	0.162	0.417	1	Pso-NML
JAK1	0.464	8.58	7.25	0.0117	0.112	1	Pso-NML
BRD9	0.464	6.33	3.35	0.0777	0.289	1	Pso-NML
PRKDC	0.464	6.74	3.88	0.0586	0.248	1	Pso-NML
ZCCHC8	0.464	5.14	4.04	0.0541	0.238	1	Pso-NML
XPO4	0.464	3.52	2.34	0.137	0.385	1	Pso-NML
RBM26	0.464	6.19	4.64	0.0399	0.204	1	Pso-NML
LTN1	0.464	5.35	4.18	0.0503	0.229	1	Pso-NML
RAD50	0.463	3.39	1.24	0.276	0.544	1	Pso-NML
ZNF354B	0.463	3.76	2.17	0.152	0.404	1	Pso-NML
HNRNPAB	0.462	6.73	5.26	0.0293	0.173	1	Pso-NML
AFDN	0.462	5.12	1.81	0.19	0.449	1	Pso-NML
SET	0.462	8.44	7.83	0.00911	0.0981	1	Pso-NML
AC016957.2	0.462	3.07	0.777	0.385	0.647	1	Pso-NML
CTDSPL2	0.462	5.43	3.06	0.0911	0.314	1	Pso-NML
MEF2A	0.462	4.48	3.23	0.0831	0.298	1	Pso-NML
NSRP1	0.462	6.07	6.21	0.0188	0.139	1	Pso-NML
SUCO	0.461	5.18	3.3	0.0798	0.292	1	Pso-NML
ECHDC1	0.461	5.5	7.82	0.00917	0.0983	1	Pso-NML
UHRF2	0.461	5.53	2.64	0.115	0.351	1	Pso-NML
C12orf73	0.461	3.59	2.3	0.141	0.389	1	Pso-NML
PARP4	0.461	5.93	2.53	0.123	0.364	1	Pso-NML
RBL1	0.461	4.56	3.06	0.0912	0.314	1	Pso-NML
UBE2V1	0.461	4.08	1.33	0.258	0.525	1	Pso-NML
XRCC5	0.46	7.87	7.94	0.00871	0.096	1	Pso-NML
BICD1	0.46	3.72	1.55	0.224	0.486	1	Pso-NML
COQ8B	0.46	3.38	2.35	0.136	0.384	1	Pso-NML
CCDC9	0.46	3.39	1.82	0.188	0.447	1	Pso-NML
TRIM33	0.459	5.62	2.94	0.0971	0.322	1	Pso-NML
GIGYF2	0.459	5.73	4.32	0.0467	0.22	1	Pso-NML
YTHDF3	0.459	4.51	3.05	0.0916	0.315	1	Pso-NML
JAML	0.459	9.26	6.15	0.0193	0.141	1	Pso-NML
XYLT1	0.459	4.17	1.36	0.253	0.518	1	Pso-NML
PDP2	0.459	3.28	1.65	0.243	0.507	1	Pso-NML
DDHD1	0.458	5.82	3.11	0.0884	0.309	1	Pso-NML
DLGAP1-AS1	0.458	5	2.41	0.131	0.376	1	Pso-NML
SRGAP2	0.457	4.47	2.22	0.147	0.399	1	Pso-NML
GIMAP7	0.457	8.96	3.96	0.0564	0.244	1	Pso-NML
ACADS	0.457	3.77	2.11	0.157	0.41	1	Pso-NML
PIGN	0.457	3.7	1.93	0.175	0.433	1	Pso-NML
NOTCH2	0.456	4.05	2.62	0.116	0.353	1	Pso-NML
TMEM140	0.456	4.97	2.51	0.124	0.366	1	Pso-NML
SSH1	0.456	4.75	1.95	0.173	0.431	1	Pso-NML
FBXL19	0.456	2.88	1.47	0.236	0.499	1	Pso-NML
SSBP4	0.456	5.52	3.34	0.0781	0.289	1	Pso-NML
ABHD10	0.455	3.2	1.84	0.186	0.445	1	Pso-NML
RRM2B	0.455	4.04	2.71	0.111	0.344	1	Pso-NML
KAT6B	0.455	6.04	1.75	0.196	0.457	1	Pso-NML
IL7R	0.454	11.7	2.02	0.166	0.421	1	Pso-NML
SYNE1	0.454	6.21	3.2	0.0843	0.301	1	Pso-NML
RBM28	0.454	5.24	4	0.0552	0.241	1	Pso-NML
SLC45A4	0.454	2.82	1.06	0.311	0.582	1	Pso-NML
SLC4A1AP	0.453	4.73	4.55	0.0416	0.208	1	Pso-NML
AAK1	0.453	7.76	6.63	0.0155	0.127	1	Pso-NML
CRCP	0.453	5.34	4.3	0.0472	0.221	1	Pso-NML
ARMC1	0.453	4.93	3.18	0.0852	0.303	1	Pso-NML
GOLGA1	0.453	4.19	2.99	0.0947	0.319	1	Pso-NML
PRCP	0.453	3.71	2.66	0.114	0.349	1	Pso-NML
RTP4	0.452	3.02	0.571	0.456	0.705	1	Pso-NML
FAM13B	0.452	5.36	2.46	0.128	0.371	1	Pso-NML
SLC26A2	0.452	4.06	2.44	0.129	0.373	1	Pso-NML
SPDL1	0.452	3.17	1.8	0.19	0.449	1	Pso-NML
ZNF736	0.452	3.15	1.29	0.266	0.534	1	Pso-NML
BBIP1	0.452	4.63	3.99	0.0555	0.241	1	Pso-NML
PRDM2	0.451	6.34	3.83	0.0603	0.251	1	Pso-NML
KLHL8	0.451	4.33	2.39	0.133	0.38	1	Pso-NML
PPWD1	0.451	5.36	4.44	0.044	0.214	1	Pso-NML
MSH3	0.451	3.99	2.33	0.138	0.386	1	Pso-NML
HIST1H2AG	0.451	3.08	0.696	0.411	0.667	1	Pso-NML
RNGTT	0.451	4.1	2.29	0.141	0.39	1	Pso-NML
TRMT12	0.451	3.06	1.37	0.251	0.516	1	Pso-NML
FAM216A	0.451	2.96	1.62	0.258	0.525	1	Pso-NML
CNST	0.45	5.17	2.87	0.101	0.328	1	Pso-NML
DCP2	0.45	5.91	3.49	0.0721	0.277	1	Pso-NML
UTP14A	0.45	4.27	2.91	0.0992	0.324	1	Pso-NML
GTF2H1	0.45	4.55	3.27	0.081	0.295	1	Pso-NML
NUMA1	0.45	6.1	5.27	0.0292	0.173	1	Pso-NML
SMARCC2	0.45	6.2	5.36	0.028	0.169	1	Pso-NML
TTC9	0.45	4.47	2.12	0.156	0.41	1	Pso-NML
KIAA0753	0.45	3.1	0.913	0.347	0.616	1	Pso-NML
MAP3K10	0.45	3.09	1.15	0.293	0.564	1	Pso-NML
ZNF649	0.449	3.3	1.72	0.201	0.462	1	Pso-NML
KIFAP3	0.448	4.38	2.88	0.1	0.327	1	Pso-NML
SPAST	0.448	4.72	2.21	0.148	0.399	1	Pso-NML
ZXDC	0.448	3.87	2.91	0.0988	0.324	1	Pso-NML
USP13	0.448	2.83	0.879	0.356	0.624	1	Pso-NML
MRS2	0.448	3.89	2.98	0.0984	0.323	1	Pso-NML
POLD3	0.448	4.69	4.3	0.0472	0.221	1	Pso-NML
TMEM87A	0.448	5.86	7.95	0.00865	0.096	1	Pso-NML
ME2	0.448	5.45	5.85	0.0222	0.15	1	Pso-NML
ASXL2	0.447	5.71	2.95	0.0968	0.321	1	Pso-NML
CEP63	0.447	4.6	3.41	0.0753	0.283	1	Pso-NML
HEBP2	0.447	6.77	2.5	0.125	0.367	1	Pso-NML
TCEA1	0.447	7.32	7.45	0.0108	0.107	1	Pso-NML
PHF20L1	0.447	6.31	4.37	0.0455	0.216	1	Pso-NML
ZNF33B	0.447	4.79	3.26	0.0814	0.296	1	Pso-NML
MINDY2	0.447	5.4	3.54	0.0702	0.273	1	Pso-NML
CLPX	0.447	4.85	4.07	0.0531	0.235	1	Pso-NML
LRRC28	0.447	3.3	1.34	0.257	0.523	1	Pso-NML
NUFIP2	0.447	6.57	3.15	0.0865	0.306	1	Pso-NML
ZNF737	0.447	3.57	1.3	0.264	0.531	1	Pso-NML
USF2	0.447	7.18	6.43	0.017	0.132	1	Pso-NML
PMS2	0.446	3.35	1.27	0.269	0.537	1	Pso-NML
SLFN5	0.446	8.1	3.05	0.0913	0.314	1	Pso-NML
IFIH1	0.445	4.2	1.66	0.209	0.471	1	Pso-NML
ASAP1	0.445	5.31	2.22	0.147	0.399	1	Pso-NML
RAD23B	0.445	5.87	5.45	0.0269	0.165	1	Pso-NML
PIK3C3	0.445	4.86	2.97	0.0954	0.32	1	Pso-NML
SZT2	0.444	3.95	1.67	0.207	0.47	1	Pso-NML
ITGB3BP	0.444	3.85	1.32	0.26	0.527	1	Pso-NML
C3orf38	0.444	4.93	4.57	0.0412	0.207	1	Pso-NML
BRWD3	0.444	4.42	1.29	0.266	0.533	1	Pso-NML
TRAPPC9	0.444	2.95	0.654	0.426	0.68	1	Pso-NML
APPL2	0.444	4.22	1.96	0.173	0.43	1	Pso-NML
NPIPB5	0.444	4.98	1.39	0.249	0.514	1	Pso-NML
STK10	0.443	6.27	5.14	0.0312	0.179	1	Pso-NML
IGF2R	0.443	4.94	2.27	0.143	0.393	1	Pso-NML
AL139393.2	0.443	3.14	0.85	0.364	0.631	1	Pso-NML
VKORC1L1	0.443	4.76	3.79	0.0615	0.254	1	Pso-NML
KCNQ1OT1	0.443	5.22	1.97	0.171	0.429	1	Pso-NML
MAP2K5	0.443	2.82	0.828	0.37	0.637	1	Pso-NML
ICE1	0.442	5.73	3.88	0.0587	0.248	1	Pso-NML
SPEF2	0.442	4.08	2.06	0.162	0.417	1	Pso-NML
NQO2	0.442	5.28	2.65	0.115	0.35	1	Pso-NML
FBXO9	0.442	5.86	7.5	0.0105	0.106	1	Pso-NML
DIS3L	0.442	3.88	2.32	0.139	0.388	1	Pso-NML
BANP	0.442	4.51	3.38	0.0764	0.285	1	Pso-NML
JAK3	0.442	5.41	4.64	0.0397	0.204	1	Pso-NML
FLVCR1-DT	0.441	2.73	0.704	0.408	0.665	1	Pso-NML
RUVBL1	0.441	4.97	3.05	0.0915	0.314	1	Pso-NML
NCOA7	0.441	6.52	4.68	0.039	0.202	1	Pso-NML
AC087239.1	0.441	3.55	0.736	0.398	0.656	1	Pso-NML
SMARCD1	0.441	5.59	5.3	0.0289	0.172	1	Pso-NML
MPND	0.441	3.26	2.03	0.181	0.44	1	Pso-NML
ELK4	0.44	5.52	3.26	0.0817	0.296	1	Pso-NML
PPM1M	0.44	3.83	1.71	0.201	0.462	1	Pso-NML
EMB	0.44	8.19	3.08	0.09	0.312	1	Pso-NML
NEDD9	0.44	3.42	1.66	0.208	0.47	1	Pso-NML
GNPTAB	0.44	5	3.62	0.0671	0.266	1	Pso-NML
SNRNP35	0.44	5.32	4.32	0.0467	0.22	1	Pso-NML
NRDE2	0.44	4.45	2.76	0.108	0.339	1	Pso-NML
GATAD2A	0.44	5.5	4.04	0.0539	0.237	1	Pso-NML
MTPN	0.439	7.18	5.1	0.0317	0.181	1	Pso-NML
RMDN1	0.439	4.4	2.26	0.144	0.394	1	Pso-NML
NEDD1	0.439	4.68	2.81	0.105	0.333	1	Pso-NML
PIP5K1C	0.439	3.82	1.82	0.188	0.447	1	Pso-NML
ZNF44	0.439	4.38	2.94	0.0974	0.322	1	Pso-NML
ZNF573	0.439	3.01	1.46	0.239	0.502	1	Pso-NML
TYW3	0.438	5.12	6.31	0.0179	0.136	1	Pso-NML
USP28	0.438	4.2	2.8	0.105	0.335	1	Pso-NML
SRRM2	0.438	8.41	4.42	0.0446	0.215	1	Pso-NML
BCR	0.438	3.7	1.71	0.201	0.462	1	Pso-NML
SLC37A1	0.438	3.11	1.24	0.274	0.542	1	Pso-NML
PXK	0.437	4.59	4.14	0.0541	0.238	1	Pso-NML
NPAT	0.437	5.51	2.98	0.0951	0.319	1	Pso-NML
DYRK2	0.437	5.53	4.46	0.0437	0.213	1	Pso-NML
FAM214A	0.437	5.67	2.25	0.145	0.396	1	Pso-NML
SLC2A4RG	0.437	5.46	3.12	0.0882	0.309	1	Pso-NML
GORAB	0.436	3.49	1.4	0.246	0.511	1	Pso-NML
AGPAT5	0.436	4.55	2.13	0.156	0.409	1	Pso-NML
SNW1	0.436	6.57	6.7	0.015	0.126	1	Pso-NML
ZNF708	0.436	4.86	2.03	0.165	0.421	1	Pso-NML
MAN2B2	0.435	4.26	2.16	0.152	0.404	1	Pso-NML
CCNG2	0.435	5.72	1.08	0.307	0.577	1	Pso-NML
CEP120	0.435	4.24	2.77	0.131	0.376	1	Pso-NML
PHF19	0.435	5.21	3.78	0.0617	0.255	1	Pso-NML
WEE1	0.435	4.05	1.81	0.189	0.448	1	Pso-NML
P2RX4	0.435	4.15	3.42	0.0747	0.283	1	Pso-NML
ZNF766	0.435	5.11	4.44	0.044	0.214	1	Pso-NML
C2orf49	0.434	5.5	4.35	0.046	0.218	1	Pso-NML
NAA50	0.434	6.21	5.78	0.0229	0.152	1	Pso-NML
HECA	0.434	6.36	2.81	0.104	0.333	1	Pso-NML
ZNF140	0.434	3.26	1.27	0.27	0.538	1	Pso-NML
TERF2	0.434	4.85	2.72	0.11	0.344	1	Pso-NML
PKN2	0.433	5.65	4.82	0.0364	0.196	1	Pso-NML
TTF2	0.433	4.77	2.66	0.114	0.349	1	Pso-NML
ZNF514	0.433	3.16	1.48	0.234	0.497	1	Pso-NML
FGD3	0.433	5.89	3.78	0.0619	0.255	1	Pso-NML
UBE4A	0.433	4.83	2.82	0.104	0.333	1	Pso-NML
CHD8	0.433	5.92	2.79	0.106	0.336	1	Pso-NML
NPEPPS	0.433	5.66	5.02	0.033	0.185	1	Pso-NML
UBE2S	0.433	5.61	3.76	0.0625	0.257	1	Pso-NML
DENND1B	0.432	4.41	1.38	0.249	0.515	1	Pso-NML
MSH2	0.432	4.32	2.23	0.146	0.397	1	Pso-NML
CCNT2	0.432	4.95	2.9	0.0993	0.324	1	Pso-NML
GNPDA2	0.432	4.11	2.62	0.116	0.353	1	Pso-NML
TENT4A	0.432	4.06	1.52	0.228	0.49	1	Pso-NML
TFAM	0.432	5.85	5.5	0.0262	0.162	1	Pso-NML
ATXN7L3B	0.432	5.69	2.86	0.102	0.329	1	Pso-NML
NBR1	0.432	5.44	6.14	0.0194	0.141	1	Pso-NML
MORC3	0.432	6.27	4.41	0.0446	0.215	1	Pso-NML
AGA	0.431	4	1.94	0.175	0.433	1	Pso-NML
BLOC1S5	0.431	4.78	3.93	0.0572	0.245	1	Pso-NML
CEP162	0.431	4.01	2.23	0.146	0.398	1	Pso-NML
PGAP2	0.431	3.28	1.18	0.287	0.557	1	Pso-NML
POLR3A	0.431	3.84	2.06	0.162	0.417	1	Pso-NML
LCP1	0.431	8.25	3.62	0.0673	0.266	1	Pso-NML
GPR68	0.431	5.14	1.72	0.2	0.461	1	Pso-NML
ATP2A3	0.431	4.8	3.67	0.0656	0.262	1	Pso-NML
RAB3GAP2	0.43	5.04	4.01	0.0548	0.239	1	Pso-NML
LRRC58	0.43	5.77	2.98	0.0951	0.319	1	Pso-NML
CMTR1	0.43	3.83	1.64	0.211	0.473	1	Pso-NML
SNTA1	0.43	3.93	2.04	0.164	0.42	1	Pso-NML
GCC1	0.429	3.79	2.28	0.15	0.402	1	Pso-NML
ARHGEF6	0.429	5.58	2.05	0.163	0.418	1	Pso-NML
PEX2	0.429	4.72	3.87	0.0591	0.249	1	Pso-NML
MAP3K3	0.429	5.41	4.54	0.0419	0.208	1	Pso-NML
ERCC3	0.428	3.65	2.83	0.104	0.332	1	Pso-NML
PPID	0.428	5.72	4.96	0.0341	0.188	1	Pso-NML
AP1S1	0.428	4.72	2.06	0.162	0.417	1	Pso-NML
PBDC1	0.428	5.63	5.85	0.0222	0.15	1	Pso-NML
SIK3	0.428	5.24	2.77	0.107	0.338	1	Pso-NML
YY1	0.428	7.67	5.18	0.0306	0.177	1	Pso-NML
SP3	0.427	5.8	6.89	0.0138	0.121	1	Pso-NML
SP1	0.427	4.92	3.73	0.0636	0.258	1	Pso-NML
LUC7L	0.427	5.6	3.39	0.0761	0.285	1	Pso-NML
SLFN12L	0.427	5.04	1.79	0.192	0.451	1	Pso-NML
SOCS7	0.427	3.22	1.22	0.278	0.548	1	Pso-NML
AKT3	0.426	5.75	1.98	0.17	0.427	1	Pso-NML
DENND6A	0.426	3.8	2.12	0.157	0.41	1	Pso-NML
RAP2B	0.426	5.61	3	0.0941	0.318	1	Pso-NML
NOA1	0.426	4.58	3.4	0.0755	0.284	1	Pso-NML
SENP6	0.426	5.92	2.93	0.0978	0.323	1	Pso-NML
MANEA	0.426	3.5	2.63	0.127	0.37	1	Pso-NML
PHF14	0.426	5.98	4.69	0.0389	0.202	1	Pso-NML
ATP6V1D	0.426	5.55	5.73	0.0235	0.155	1	Pso-NML
ZNF829	0.426	3.36	1.13	0.296	0.568	1	Pso-NML
TRAF5	0.425	4.94	3.27	0.0813	0.296	1	Pso-NML
CUL2	0.425	4.99	3.8	0.0611	0.253	1	Pso-NML
XRCC1	0.425	3.65	2.13	0.156	0.409	1	Pso-NML
RBM45	0.424	3.16	1.64	0.212	0.474	1	Pso-NML
SSR3	0.424	7.71	5.9	0.0217	0.149	1	Pso-NML
LINC00847	0.424	3.48	1.03	0.319	0.588	1	Pso-NML
GRK2	0.424	6.16	4.68	0.039	0.202	1	Pso-NML
RNF6	0.424	5.08	5.08	0.032	0.181	1	Pso-NML
NUFIP1	0.424	3.54	1.65	0.209	0.471	1	Pso-NML
NIPA2	0.424	5.41	3.99	0.0554	0.241	1	Pso-NML
ATP2C1	0.423	4.16	2.73	0.153	0.405	1	Pso-NML
DEK	0.423	8.86	5.42	0.0272	0.166	1	Pso-NML
GNL3L	0.423	3.81	1.23	0.276	0.544	1	Pso-NML
DPYSL2	0.423	4.54	1.58	0.218	0.48	1	Pso-NML
NSD3	0.423	7.58	5.37	0.0279	0.168	1	Pso-NML
MYO9A	0.423	5.01	1.37	0.252	0.517	1	Pso-NML
PDPK1	0.423	5.01	4.64	0.0399	0.204	1	Pso-NML
TBC1D22A	0.423	5.1	2.6	0.118	0.355	1	Pso-NML
RNASEL	0.422	3.49	2.18	0.151	0.403	1	Pso-NML
SDE2	0.422	4.32	3.32	0.0789	0.29	1	Pso-NML
LCORL	0.422	4.6	1.42	0.243	0.507	1	Pso-NML
OSTM1	0.422	4.87	5.15	0.031	0.179	1	Pso-NML
CHORDC1	0.422	6.01	5.22	0.0299	0.175	1	Pso-NML
NCOA6	0.422	4.61	2.83	0.103	0.332	1	Pso-NML
DDX59	0.421	4.17	2.26	0.144	0.394	1	Pso-NML
WBP4	0.421	5.27	3.83	0.0602	0.251	1	Pso-NML
DYNC1LI2	0.421	5.76	5.07	0.0323	0.183	1	Pso-NML
LRPPRC	0.42	5.24	4.31	0.0471	0.221	1	Pso-NML
TTC7A	0.42	3.9	2.62	0.12	0.359	1	Pso-NML
FAM160B2	0.42	3.92	2.45	0.128	0.372	1	Pso-NML
TCFL5	0.42	3.48	1.82	0.219	0.481	1	Pso-NML
BNIP1	0.419	3.11	1.24	0.275	0.544	1	Pso-NML
BTN2A2	0.419	3.14	1.13	0.296	0.567	1	Pso-NML
CALCOCO2	0.419	6.43	5.81	0.0226	0.151	1	Pso-NML
KANSL3	0.418	4.13	1.96	0.172	0.429	1	Pso-NML
KPNA4	0.418	6.29	4.51	0.0426	0.21	1	Pso-NML
JKAMP	0.418	4.69	4.19	0.0501	0.228	1	Pso-NML
HP1BP3	0.417	7.89	5.81	0.0226	0.151	1	Pso-NML
DCAF17	0.417	3.57	1.46	0.237	0.5	1	Pso-NML
INO80B	0.416	3.67	1.32	0.26	0.527	1	Pso-NML
MTMR6	0.416	5.36	3.8	0.0612	0.253	1	Pso-NML
ACADSB	0.415	3.59	1.54	0.224	0.486	1	Pso-NML
AC092747.4	0.415	2.9	0.918	0.346	0.615	1	Pso-NML
ATXN7L3	0.415	4.64	2.04	0.164	0.418	1	Pso-NML
MPPE1	0.415	4.06	1.84	0.185	0.444	1	Pso-NML
SS18L1	0.415	3.41	1.1	0.304	0.576	1	Pso-NML
SART3	0.414	4.97	4.97	0.0339	0.188	1	Pso-NML
PPP2R3C	0.414	5.57	4.53	0.042	0.209	1	Pso-NML
ZNF543	0.414	2.77	1.1	0.307	0.577	1	Pso-NML
GART	0.414	5.07	4.21	0.0494	0.226	1	Pso-NML
UVSSA	0.413	4.12	2.4	0.133	0.378	1	Pso-NML
TBC1D4	0.413	4.58	0.881	0.356	0.624	1	Pso-NML
GTF2A1	0.413	4.95	2.96	0.0962	0.321	1	Pso-NML
AAGAB	0.413	4.34	2.12	0.157	0.41	1	Pso-NML
TRIM37	0.413	4.57	1.9	0.179	0.437	1	Pso-NML
RPS6KA1	0.412	4.63	2.95	0.0968	0.321	1	Pso-NML
PI4KB	0.412	4.08	3	0.0942	0.318	1	Pso-NML
PRPF40A	0.412	7.07	6.73	0.0148	0.125	1	Pso-NML
ZNF184	0.412	3.44	1.06	0.311	0.582	1	Pso-NML
INTS1	0.412	3.98	2.44	0.129	0.373	1	Pso-NML
POM121	0.412	4.86	3.52	0.0708	0.274	1	Pso-NML
DNAJC17	0.412	3.96	2.03	0.165	0.421	1	Pso-NML
DHX38	0.412	5.28	4.48	0.0432	0.212	1	Pso-NML
ZCCHC2	0.412	5.11	2.67	0.113	0.348	1	Pso-NML
ZBTB7A	0.412	6.58	4.14	0.0512	0.23	1	Pso-NML
BRD4	0.412	6.59	6.08	0.0199	0.143	1	Pso-NML
SERBP1	0.411	8.36	7.93	0.00874	0.096	1	Pso-NML
DDHD2	0.411	3.98	2.05	0.163	0.418	1	Pso-NML
DNAJC24	0.411	3.92	1.89	0.18	0.438	1	Pso-NML
USP15	0.411	6.89	6.49	0.0165	0.13	1	Pso-NML
BTBD7	0.411	5.22	3.84	0.0599	0.251	1	Pso-NML
GLRX5	0.411	6.25	6.02	0.0206	0.145	1	Pso-NML
PLCG2	0.411	4.46	0.214	0.647	0.837	1	Pso-NML
GMEB2	0.411	3.16	1.13	0.297	0.569	1	Pso-NML
PQLC3	0.41	5.12	2.67	0.113	0.348	1	Pso-NML
DTX3L	0.41	5.05	3.23	0.0828	0.298	1	Pso-NML
KLHL2	0.41	4.28	2.16	0.152	0.404	1	Pso-NML
SHPRH	0.41	5.96	3.11	0.0887	0.309	1	Pso-NML
TATDN1	0.41	4.77	3.07	0.0907	0.313	1	Pso-NML
EFR3A	0.41	5.43	3.63	0.0668	0.265	1	Pso-NML
GKAP1	0.41	5.07	4.62	0.0403	0.205	1	Pso-NML
AP002495.2	0.41	2.99	0.642	0.43	0.683	1	Pso-NML
SMNDC1	0.41	5.84	6.59	0.0157	0.128	1	Pso-NML
TPP2	0.41	5.42	5.05	0.0326	0.184	1	Pso-NML
PEAK1	0.41	2.97	0.692	0.412	0.668	1	Pso-NML
CDK11A	0.409	6.29	3.82	0.0606	0.252	1	Pso-NML
HMGN4	0.409	3.71	1.93	0.175	0.433	1	Pso-NML
NEO1	0.408	3.76	1.8	0.19	0.449	1	Pso-NML
CEP95	0.408	4.79	2.21	0.148	0.4	1	Pso-NML
FUCA1	0.407	3.71	1.38	0.25	0.516	1	Pso-NML
MAP4K4	0.407	5.99	2.7	0.111	0.345	1	Pso-NML
RBM5	0.407	6.1	3.83	0.0603	0.251	1	Pso-NML
SGCB	0.407	4.26	2.68	0.112	0.346	1	Pso-NML
CSNK1G1	0.407	4.4	2.48	0.127	0.369	1	Pso-NML
EFL1	0.407	3.72	1.77	0.194	0.454	1	Pso-NML
CD2	0.406	9.36	3.89	0.0584	0.248	1	Pso-NML
THEM4	0.406	6.71	4.78	0.0372	0.198	1	Pso-NML
TTC13	0.406	3.11	0.772	0.387	0.648	1	Pso-NML
CCM2	0.406	6.43	4.01	0.0548	0.239	1	Pso-NML
AC087741.1	0.406	3.87	1.6	0.217	0.478	1	Pso-NML
ATXN7L1	0.405	4.63	1.92	0.176	0.434	1	Pso-NML
ADD3	0.405	5.78	4.65	0.0397	0.204	1	Pso-NML
GRAP	0.405	3.66	1.58	0.22	0.481	1	Pso-NML
ZBTB11	0.404	5.59	2.07	0.161	0.416	1	Pso-NML
ORAOV1	0.404	3.84	2.68	0.147	0.398	1	Pso-NML
ATP2B1-AS1	0.404	5.73	1.42	0.243	0.508	1	Pso-NML
ZC3H14	0.404	4.83	2.69	0.112	0.346	1	Pso-NML
TMED1	0.404	3.89	1.43	0.242	0.506	1	Pso-NML
Z82206.1	0.404	3.24	0.458	0.504	0.74	1	Pso-NML
RAD54L2	0.403	3.87	1.5	0.231	0.493	1	Pso-NML
REPS1	0.403	4.14	1.82	0.188	0.447	1	Pso-NML
MPLKIP	0.403	6.07	6.82	0.0142	0.122	1	Pso-NML
AMMECR1	0.403	3.98	2.21	0.148	0.399	1	Pso-NML
C10orf88	0.403	3.04	0.983	0.33	0.599	1	Pso-NML
NFATC2IP	0.403	6.45	5.16	0.0308	0.178	1	Pso-NML
PPIL2	0.403	4.66	3.13	0.0877	0.308	1	Pso-NML
UGGT1	0.402	4.93	2.3	0.14	0.389	1	Pso-NML
NT5DC1	0.402	4.92	3.07	0.0907	0.313	1	Pso-NML
TEX10	0.402	3.51	1.29	0.266	0.534	1	Pso-NML
SFSWAP	0.402	5.84	3.3	0.0797	0.292	1	Pso-NML
FAM98B	0.402	4.6	2.44	0.129	0.373	1	Pso-NML
PTPN22	0.401	6.36	4.88	0.0353	0.193	1	Pso-NML
TRIM38	0.401	6.12	5.2	0.0303	0.176	1	Pso-NML
VPS39	0.401	3.74	1.47	0.236	0.499	1	Pso-NML
TAOK1	0.401	5.94	2.49	0.126	0.368	1	Pso-NML
CEP76	0.401	3.15	1.17	0.288	0.557	1	Pso-NML
SLC25A12	0.4	3.27	1.67	0.274	0.542	1	Pso-NML
IRF1	0.4	6.96	6	0.0207	0.145	1	Pso-NML
FMR1	0.4	5.05	1.88	0.181	0.44	1	Pso-NML
PPP4R1	0.4	4.89	2.13	0.155	0.409	1	Pso-NML
TSPAN5	0.399	3.58	1	0.325	0.593	1	Pso-NML
RRM1	0.399	4.49	2.15	0.153	0.406	1	Pso-NML
PDCD4	0.399	9.16	3.54	0.07	0.272	1	Pso-NML
AKAP11	0.399	5.72	1.66	0.208	0.471	1	Pso-NML
HERC1	0.399	6.37	2.09	0.159	0.413	1	Pso-NML
RRAS	0.399	4	0.939	0.341	0.609	1	Pso-NML
RRP9	0.398	3.52	1.27	0.269	0.538	1	Pso-NML
MRFAP1L1	0.398	6.08	4.94	0.0344	0.19	1	Pso-NML
DOPEY1	0.398	3.51	1.04	0.316	0.587	1	Pso-NML
AP3M1	0.398	4.41	2.1	0.159	0.413	1	Pso-NML
FAM204A	0.398	6.18	5.25	0.0295	0.174	1	Pso-NML
NCL	0.397	8.82	4.44	0.0441	0.214	1	Pso-NML
RNPEPL1	0.397	6.08	4.58	0.041	0.206	1	Pso-NML
PBRM1	0.397	5.79	4.67	0.0392	0.202	1	Pso-NML
TRIM4	0.397	5.14	4.08	0.053	0.235	1	Pso-NML
ALKBH4	0.397	3.75	1.66	0.208	0.47	1	Pso-NML
SIRT1	0.397	4.45	1.45	0.239	0.502	1	Pso-NML
TRAPPC6B	0.397	5.17	3.21	0.0838	0.3	1	Pso-NML
NFS1	0.397	3.05	1.37	0.251	0.516	1	Pso-NML
COL4A3BP	0.396	5.85	3.71	0.064	0.259	1	Pso-NML
HIST1H2BD	0.396	2.91	0.808	0.376	0.642	1	Pso-NML
RBAK	0.396	3.8	1.7	0.319	0.588	1	Pso-NML
MICU1	0.396	4.81	2.9	0.0993	0.324	1	Pso-NML
MAF	0.396	7.05	2.23	0.147	0.398	1	Pso-NML
PIP4K2B	0.396	3.95	1.68	0.205	0.468	1	Pso-NML
TADA2B	0.395	4.39	2.65	0.114	0.349	1	Pso-NML
SLC9B2	0.395	3.14	1.3	0.307	0.577	1	Pso-NML
AL662844.4	0.395	4.2	0.703	0.409	0.665	1	Pso-NML
RNASET2	0.395	7.94	3.11	0.0885	0.309	1	Pso-NML
ATRX	0.395	7.65	3.38	0.0765	0.286	1	Pso-NML
SMIM19	0.395	5.37	2.72	0.11	0.344	1	Pso-NML
PDZD8	0.395	4.44	1.74	0.197	0.458	1	Pso-NML
FOXJ2	0.395	3.95	2.03	0.165	0.421	1	Pso-NML
COG8	0.395	3.03	1.12	0.298	0.57	1	Pso-NML
RNF213	0.395	9.08	3.28	0.0809	0.295	1	Pso-NML
LSG1	0.394	5.28	2.96	0.0959	0.321	1	Pso-NML
LSM11	0.394	2.86	0.774	0.386	0.648	1	Pso-NML
KIN	0.394	5.42	3.42	0.075	0.283	1	Pso-NML
PPP3CB	0.394	4.55	2.85	0.102	0.329	1	Pso-NML
PUS7L	0.394	5.45	4.29	0.0474	0.222	1	Pso-NML
JUND	0.394	8.57	1.36	0.254	0.52	1	Pso-NML
TMEM131	0.393	4.98	2.1	0.158	0.412	1	Pso-NML
CWC22	0.393	5.38	3.92	0.0574	0.245	1	Pso-NML
GMNN	0.393	4.03	2.28	0.142	0.392	1	Pso-NML
HDAC1	0.392	6	4.26	0.0482	0.223	1	Pso-NML
MTREX	0.392	5.24	3.7	0.0644	0.259	1	Pso-NML
ORC3	0.392	3.88	1.64	0.21	0.472	1	Pso-NML
GNE	0.392	3.05	1.21	0.28	0.549	1	Pso-NML
ZNF143	0.392	5.06	2.39	0.133	0.38	1	Pso-NML
TIGAR	0.392	4.42	1.75	0.196	0.457	1	Pso-NML
ZDHHC17	0.392	4.15	1.62	0.214	0.475	1	Pso-NML
CHURC1	0.392	7.35	3.73	0.0634	0.258	1	Pso-NML
ARHGAP11A	0.392	3.29	0.826	0.371	0.637	1	Pso-NML
ZNF652	0.392	5.73	2.24	0.145	0.396	1	Pso-NML
VHL	0.391	4.97	2.83	0.104	0.332	1	Pso-NML
TCTEX1D2	0.391	4.58	1.35	0.254	0.52	1	Pso-NML
SQSTM1	0.391	7.64	3.77	0.0621	0.255	1	Pso-NML
PALB2	0.391	3.12	0.901	0.35	0.619	1	Pso-NML
THOC1	0.391	4.99	4.4	0.045	0.215	1	Pso-NML
U2SURP	0.39	6.67	4.21	0.0495	0.226	1	Pso-NML
IMPAD1	0.39	4.44	2.41	0.132	0.376	1	Pso-NML
VIRMA	0.39	5.29	2.76	0.108	0.339	1	Pso-NML
CELF2	0.39	7.42	1.52	0.227	0.489	1	Pso-NML
NDUFA12	0.39	7.35	2.2	0.149	0.401	1	Pso-NML
IQGAP1	0.39	7.8	3.84	0.06	0.251	1	Pso-NML
XPO1	0.389	5.87	2.81	0.104	0.333	1	Pso-NML
HIVEP2	0.389	5.41	2.48	0.126	0.369	1	Pso-NML
PTBP3	0.389	6.56	3.09	0.0893	0.311	1	Pso-NML
ITGB1	0.389	8.34	5.76	0.0232	0.153	1	Pso-NML
CHUK	0.389	3.85	1.47	0.235	0.498	1	Pso-NML
NABP2	0.389	4.1	2.01	0.167	0.423	1	Pso-NML
GSDMB	0.389	3.26	0.558	0.461	0.709	1	Pso-NML
RPRD2	0.388	5.25	3.87	0.059	0.249	1	Pso-NML
TIPRL	0.388	6	3.56	0.0696	0.271	1	Pso-NML
GALM	0.388	5.96	4.14	0.0514	0.231	1	Pso-NML
GUF1	0.388	3.42	1.13	0.296	0.567	1	Pso-NML
MTERF3	0.388	3.18	1.3	0.264	0.531	1	Pso-NML
HABP4	0.388	5.12	4.49	0.0429	0.211	1	Pso-NML
SWI5	0.388	3.94	1.09	0.305	0.576	1	Pso-NML
TRAFD1	0.388	3.31	1.17	0.288	0.557	1	Pso-NML
DNAJA2	0.388	6.76	5.44	0.027	0.165	1	Pso-NML
ZNF814	0.388	3.17	1.06	0.311	0.582	1	Pso-NML
YAF2	0.387	5.79	3.87	0.059	0.249	1	Pso-NML
AXIN1	0.387	3.87	1.66	0.208	0.471	1	Pso-NML
ZNF326	0.386	5.45	2.65	0.114	0.349	1	Pso-NML
PIK3C2A	0.386	4.67	1.85	0.185	0.444	1	Pso-NML
KIF5B	0.386	7.2	5.43	0.0271	0.165	1	Pso-NML
RECQL	0.386	6.71	5.36	0.028	0.169	1	Pso-NML
USPL1	0.386	3.5	1.37	0.251	0.517	1	Pso-NML
TCEANC2	0.385	3.68	1.23	0.278	0.546	1	Pso-NML
FYB1	0.385	8.93	4.22	0.0493	0.225	1	Pso-NML
NMRK1	0.385	6.16	3.14	0.0873	0.307	1	Pso-NML
NUP98	0.385	5.76	3.02	0.0932	0.317	1	Pso-NML
WAC	0.385	6.92	4.29	0.0474	0.222	1	Pso-NML
FOXO1	0.385	6.03	2.92	0.0983	0.323	1	Pso-NML
ST20	0.385	3.51	1.2	0.283	0.553	1	Pso-NML
RALBP1	0.385	6.78	4.1	0.0524	0.234	1	Pso-NML
RFX2	0.385	3.81	1.02	0.32	0.588	1	Pso-NML
ATP8B2	0.384	4.85	2.11	0.157	0.411	1	Pso-NML
FAM172A	0.384	4.68	1.94	0.174	0.432	1	Pso-NML
MANEA-DT	0.384	3.81	1.87	0.182	0.442	1	Pso-NML
KMT2D	0.384	4.57	1.28	0.267	0.534	1	Pso-NML
NAA16	0.384	4.74	2.18	0.15	0.403	1	Pso-NML
PTPRA	0.384	6.07	3.33	0.0786	0.29	1	Pso-NML
BTG3	0.384	5.58	2.67	0.113	0.347	1	Pso-NML
SH3GLB1	0.383	6.96	5.63	0.0247	0.158	1	Pso-NML
SP140	0.383	5.36	3.13	0.0877	0.308	1	Pso-NML
ZNF80	0.383	2.85	0.548	0.465	0.712	1	Pso-NML
RBL2	0.383	6.31	3.18	0.0852	0.303	1	Pso-NML
INTS2	0.383	3.23	1.14	0.295	0.567	1	Pso-NML
TNFSF14	0.383	5.07	1.81	0.19	0.449	1	Pso-NML
SH3BGRL	0.382	6.69	4.2	0.0496	0.226	1	Pso-NML
NUDT5	0.382	6.81	3.76	0.0623	0.256	1	Pso-NML
SLC25A28	0.382	4.24	2.31	0.14	0.389	1	Pso-NML
CD4	0.382	5.69	2.36	0.136	0.384	1	Pso-NML
AC048341.1	0.382	2.79	0.527	0.474	0.719	1	Pso-NML
ACSF3	0.382	4.57	2.01	0.167	0.423	1	Pso-NML
GABARAP	0.382	5.75	0.483	0.493	0.732	1	Pso-NML
RINL	0.382	4.94	2.38	0.134	0.381	1	Pso-NML
SLC16A1-AS1	0.381	4.83	2.28	0.142	0.391	1	Pso-NML
GNAI2	0.381	7.99	4.31	0.0469	0.221	1	Pso-NML
CASD1	0.381	4.49	1.57	0.221	0.482	1	Pso-NML
CCDC82	0.381	6.35	4.28	0.0478	0.223	1	Pso-NML
NUP37	0.381	4.05	1.68	0.206	0.469	1	Pso-NML
KAT7	0.381	4.95	2.05	0.163	0.418	1	Pso-NML
SMIM10L1	0.38	5.79	5.53	0.0259	0.161	1	Pso-NML
IMPA2	0.38	3.33	1.06	0.313	0.584	1	Pso-NML
ZNF460	0.38	3.05	0.824	0.372	0.638	1	Pso-NML
HNRNPR	0.379	6.92	4.84	0.0361	0.195	1	Pso-NML
YIPF4	0.379	6.07	4.41	0.0447	0.215	1	Pso-NML
SUCLG2	0.379	4.65	1.18	0.287	0.557	1	Pso-NML
SAP30L	0.379	4.75	2.83	0.103	0.332	1	Pso-NML
BTBD10	0.379	4.24	3.01	0.0937	0.318	1	Pso-NML
WNK1	0.379	7.2	2.73	0.109	0.342	1	Pso-NML
CEP128	0.379	2.98	0.808	0.376	0.642	1	Pso-NML
USP10	0.379	5.09	3.37	0.0768	0.286	1	Pso-NML
PPP2R5D	0.378	3.71	1.38	0.249	0.515	1	Pso-NML
DECR1	0.378	5.45	3.11	0.0886	0.309	1	Pso-NML
LIPT1	0.377	3.11	0.785	0.383	0.645	1	Pso-NML
CARF	0.377	3.13	0.669	0.42	0.675	1	Pso-NML
PPP1R7	0.377	6.68	3.32	0.079	0.291	1	Pso-NML
CLDND1	0.377	8.16	4.26	0.0482	0.223	1	Pso-NML
AC139887.2	0.377	3.67	1.44	0.239	0.503	1	Pso-NML
TBC1D14	0.377	4.21	1.21	0.281	0.551	1	Pso-NML
MGAT4B	0.377	5.34	2.25	0.145	0.395	1	Pso-NML
IRAK4	0.377	5.18	2.83	0.103	0.332	1	Pso-NML
FANCF	0.376	4.07	1.38	0.25	0.516	1	Pso-NML
ZC3H13	0.376	6.71	3.94	0.0569	0.245	1	Pso-NML
ZNF524	0.376	5.6	2.34	0.137	0.384	1	Pso-NML
NUDT16	0.375	4.32	0.513	0.48	0.723	1	Pso-NML
SLU7	0.375	5.99	4.76	0.0375	0.199	1	Pso-NML
DDX3X	0.375	7.94	2.18	0.151	0.403	1	Pso-NML
MLYCD	0.375	3.73	1.62	0.214	0.475	1	Pso-NML
ZNF518B	0.374	3.96	1.02	0.321	0.589	1	Pso-NML
COMMD8	0.374	5.55	3.22	0.0832	0.299	1	Pso-NML
ABCE1	0.374	5.75	4.7	0.0387	0.201	1	Pso-NML
ERBIN	0.374	5.62	2.57	0.12	0.359	1	Pso-NML
OTUD6B	0.374	3.93	1.66	0.208	0.471	1	Pso-NML
ANP32B	0.374	8.21	5.55	0.0256	0.16	1	Pso-NML
SEL1L	0.374	5.44	2.25	0.145	0.395	1	Pso-NML
RNASEH1	0.373	4.6	2.87	0.101	0.328	1	Pso-NML
LCP2	0.373	5.86	4.77	0.0373	0.198	1	Pso-NML
TMEM30A	0.373	5.56	2.35	0.137	0.384	1	Pso-NML
DDX20	0.372	4.19	2.56	0.121	0.361	1	Pso-NML
G3BP1	0.372	6.56	4.28	0.0477	0.223	1	Pso-NML
RNF20	0.372	4.86	3	0.094	0.318	1	Pso-NML
FLCN	0.372	4.12	1.5	0.231	0.494	1	Pso-NML
RPS6KB1	0.372	5.01	2.18	0.151	0.403	1	Pso-NML
TOP1	0.372	6.9	2.94	0.0974	0.322	1	Pso-NML
TRMO	0.371	4.57	1.7	0.203	0.465	1	Pso-NML
PGS1	0.371	4.05	2.15	0.154	0.406	1	Pso-NML
SGO2	0.37	3.85	1.1	0.303	0.574	1	Pso-NML
LIMD2	0.37	7.03	1.97	0.171	0.428	1	Pso-NML
NFXL1	0.369	4.11	1.34	0.257	0.523	1	Pso-NML
MAN2A1	0.369	4.61	1.94	0.175	0.433	1	Pso-NML
MED23	0.369	4.52	2.38	0.134	0.38	1	Pso-NML
TM9SF3	0.369	7	2.3	0.141	0.389	1	Pso-NML
SEC23IP	0.369	4.29	1.45	0.238	0.501	1	Pso-NML
CMTR2	0.369	4.44	1.93	0.176	0.434	1	Pso-NML
USP33	0.368	5.62	2.42	0.131	0.375	1	Pso-NML
SP100	0.368	7.52	2.65	0.115	0.35	1	Pso-NML
DCAF1	0.368	4.17	2.2	0.149	0.401	1	Pso-NML
YIPF5	0.368	6.07	3.33	0.0784	0.289	1	Pso-NML
RUFY1	0.368	5.04	4.39	0.0453	0.216	1	Pso-NML
USP9X	0.368	5.66	1.38	0.249	0.515	1	Pso-NML
UBR5	0.368	5.71	2.7	0.111	0.345	1	Pso-NML
METTL25	0.368	3.13	0.821	0.373	0.639	1	Pso-NML
DNAL1	0.368	3.19	0.686	0.415	0.67	1	Pso-NML
C16orf54	0.368	4.86	1.84	0.186	0.445	1	Pso-NML
TCTA	0.367	2.86	0.798	0.379	0.644	1	Pso-NML
ERAP1	0.367	4.05	1.37	0.251	0.516	1	Pso-NML
NRBF2	0.367	5.47	3.57	0.0689	0.27	1	Pso-NML
DHX37	0.367	3.23	1.09	0.304	0.576	1	Pso-NML
DIDO1	0.367	5.6	2.49	0.126	0.369	1	Pso-NML
ANKRD36B	0.366	4.57	1.48	0.233	0.496	1	Pso-NML
THUMPD3	0.366	4.84	2.15	0.153	0.406	1	Pso-NML
TCAIM	0.366	4.01	2.13	0.156	0.409	1	Pso-NML
HBS1L	0.366	5.52	2.35	0.136	0.384	1	Pso-NML
PAAF1	0.366	3.98	1.71	0.202	0.463	1	Pso-NML
OGA	0.366	6.34	3.21	0.0837	0.3	1	Pso-NML
ATP5S	0.366	4.47	2.57	0.12	0.36	1	Pso-NML
TDRKH	0.365	2.7	0.604	0.443	0.696	1	Pso-NML
FRYL	0.365	6.26	2.08	0.16	0.415	1	Pso-NML
CLOCK	0.365	4.77	2.11	0.158	0.412	1	Pso-NML
TMA16	0.365	4.93	2.04	0.164	0.42	1	Pso-NML
TAF5	0.365	3.56	1.69	0.203	0.466	1	Pso-NML
CSK	0.365	5.82	3.93	0.0572	0.245	1	Pso-NML
CBX1	0.365	5.69	2.65	0.114	0.349	1	Pso-NML
METTL4	0.365	4.9	3	0.0938	0.318	1	Pso-NML
DNMT3A	0.364	3.64	1.96	0.211	0.474	1	Pso-NML
SASH3	0.364	4.66	2.01	0.167	0.423	1	Pso-NML
CD5	0.364	6.22	1.98	0.17	0.427	1	Pso-NML
C1orf109	0.363	4.15	1.73	0.199	0.46	1	Pso-NML
USP24	0.363	4.74	1.48	0.233	0.496	1	Pso-NML
TNIP1	0.363	6.06	2.86	0.102	0.328	1	Pso-NML
FKBP15	0.363	4.11	2.39	0.143	0.393	1	Pso-NML
SLC7A6OS	0.363	5.12	3.27	0.081	0.295	1	Pso-NML
GLT8D1	0.362	4.62	2.99	0.0948	0.319	1	Pso-NML
CYP4V2	0.362	3.05	0.601	0.444	0.697	1	Pso-NML
HTATSF1	0.362	6.03	3.85	0.0596	0.25	1	Pso-NML
ZSCAN29	0.362	3.03	1.1	0.342	0.611	1	Pso-NML
SNAP29	0.362	5.09	3.01	0.0934	0.318	1	Pso-NML
H6PD	0.361	3.35	0.705	0.408	0.664	1	Pso-NML
FUBP1	0.361	5.53	3	0.0943	0.318	1	Pso-NML
GUSB	0.361	4.88	2.56	0.121	0.36	1	Pso-NML
JPX	0.361	5.91	2.4	0.132	0.378	1	Pso-NML
RSRP1	0.36	8.36	3.74	0.0633	0.257	1	Pso-NML
FAM193A	0.36	4.65	1.46	0.237	0.5	1	Pso-NML
RP9	0.36	4.7	2.54	0.122	0.362	1	Pso-NML
SNX16	0.36	3.34	0.681	0.416	0.671	1	Pso-NML
PTPN11	0.36	5.46	2.06	0.162	0.417	1	Pso-NML
TECPR2	0.36	3.01	1.32	0.27	0.538	1	Pso-NML
INO80D	0.359	5.26	1.77	0.194	0.454	1	Pso-NML
UBE2K	0.359	6.51	5.45	0.0269	0.165	1	Pso-NML
CAST	0.359	8.01	3.66	0.0657	0.262	1	Pso-NML
ST8SIA1	0.359	3.57	0.663	0.422	0.677	1	Pso-NML
COG6	0.359	3.55	1.29	0.266	0.534	1	Pso-NML
DIS3	0.359	5.53	2.9	0.0992	0.324	1	Pso-NML
SGPP1	0.359	2.97	0.955	0.337	0.605	1	Pso-NML
ZNF407	0.359	4.29	0.678	0.417	0.672	1	Pso-NML
ASXL1	0.359	6.13	3.38	0.0764	0.286	1	Pso-NML
C8orf76	0.358	4.79	1.69	0.204	0.466	1	Pso-NML
WASHC4	0.358	5.74	4.34	0.0463	0.219	1	Pso-NML
ITCH	0.358	4.92	2.39	0.133	0.379	1	Pso-NML
ANKRD36	0.357	5.24	1.27	0.27	0.538	1	Pso-NML
PIK3CB	0.357	4	0.864	0.36	0.628	1	Pso-NML
RNF13	0.357	5.61	4.47	0.0433	0.212	1	Pso-NML
TACC3	0.357	5.12	2.51	0.124	0.366	1	Pso-NML
CDK13	0.357	6.49	2.62	0.117	0.353	1	Pso-NML
PURB	0.357	5.18	1.83	0.187	0.446	1	Pso-NML
SPIDR	0.357	3.85	1.21	0.28	0.55	1	Pso-NML
TARS2	0.356	2.87	0.807	0.377	0.642	1	Pso-NML
CMC1	0.356	4.93	2.21	0.148	0.4	1	Pso-NML
ADIPOR2	0.356	4.55	1.58	0.22	0.481	1	Pso-NML
ELAC1	0.355	3.06	1.08	0.307	0.577	1	Pso-NML
MDM4	0.354	6.24	3.29	0.0803	0.294	1	Pso-NML
SF3B1	0.354	7.52	4.41	0.0447	0.215	1	Pso-NML
TMEM184C	0.354	3.34	0.917	0.346	0.615	1	Pso-NML
FAM173B	0.354	2.87	0.832	0.369	0.636	1	Pso-NML
GTF2H2C	0.354	3.42	1.88	0.181	0.439	1	Pso-NML
WAS	0.354	5.96	4.53	0.042	0.209	1	Pso-NML
RAB30-AS1	0.354	4.6	1.67	0.207	0.47	1	Pso-NML
RBM17	0.354	6.7	5.06	0.0324	0.183	1	Pso-NML
LARP4	0.354	4.87	2.02	0.166	0.422	1	Pso-NML
RNF144A	0.353	3.83	0.754	0.393	0.652	1	Pso-NML
STAMBP	0.353	4.8	2.62	0.117	0.353	1	Pso-NML
KMT2C	0.353	6.45	1.72	0.2	0.462	1	Pso-NML
CHD4	0.353	6.68	3.37	0.0768	0.286	1	Pso-NML
NIP7	0.353	5.22	3.29	0.0801	0.293	1	Pso-NML
CMIP	0.353	5.72	2.77	0.107	0.338	1	Pso-NML
TNFAIP3	0.352	7.51	2.94	0.0974	0.322	1	Pso-NML
BCAP29	0.352	5.6	3.2	0.0845	0.301	1	Pso-NML
SS18	0.352	5.21	3.86	0.0593	0.249	1	Pso-NML
MAP9	0.351	3.97	1.87	0.191	0.45	1	Pso-NML
ABCF1	0.351	6.5	4.56	0.0415	0.207	1	Pso-NML
TES	0.351	5.08	1.96	0.173	0.43	1	Pso-NML
OSBP	0.351	5.27	1.86	0.183	0.442	1	Pso-NML
FNDC3A	0.351	5.03	1.87	0.182	0.441	1	Pso-NML
GANC	0.351	2.83	0.773	0.387	0.648	1	Pso-NML
PDXDC1	0.351	5.48	1.39	0.248	0.513	1	Pso-NML
TRANK1	0.35	5.15	2.06	0.162	0.417	1	Pso-NML
GRAMD1B	0.35	4.58	0.789	0.382	0.644	1	Pso-NML
TM9SF2	0.35	5.97	3.14	0.0869	0.306	1	Pso-NML
ZNF787	0.35	4.68	1.92	0.177	0.435	1	Pso-NML
STX6	0.349	4.38	1.9	0.178	0.436	1	Pso-NML
HADHA	0.349	6.72	5.9	0.0217	0.149	1	Pso-NML
MRPS5	0.349	6.18	4.41	0.0447	0.215	1	Pso-NML
THOC7	0.349	6.46	3.08	0.0902	0.312	1	Pso-NML
NSA2	0.349	8.11	1.7	0.203	0.465	1	Pso-NML
TTC37	0.349	5.57	2	0.168	0.425	1	Pso-NML
LEMD3	0.349	4.55	2.02	0.166	0.423	1	Pso-NML
GLYR1	0.349	5.18	2.54	0.122	0.363	1	Pso-NML
KIF16B	0.349	3.46	1.07	0.309	0.58	1	Pso-NML
CARD8	0.349	5.96	3.35	0.0775	0.288	1	Pso-NML
CNOT10	0.348	4.3	2.07	0.161	0.416	1	Pso-NML
AHNAK	0.348	7.92	1.73	0.199	0.461	1	Pso-NML
NUTM2B-AS1	0.348	6.01	4.71	0.0384	0.201	1	Pso-NML
TMOD3	0.348	6.91	3.74	0.0631	0.257	1	Pso-NML
RLF	0.347	5.37	1.34	0.257	0.524	1	Pso-NML
FBXW11	0.347	5.34	2.63	0.116	0.352	1	Pso-NML
IDNK	0.347	3.27	0.826	0.371	0.637	1	Pso-NML
MTPAP	0.347	3.26	0.893	0.352	0.621	1	Pso-NML
TRIT1	0.346	3.09	1.24	0.307	0.577	1	Pso-NML
FAM50B	0.346	3.94	0.807	0.377	0.642	1	Pso-NML
SIRT5	0.346	3.55	0.846	0.366	0.632	1	Pso-NML
TMEM245	0.346	5.87	3.04	0.0919	0.315	1	Pso-NML
ALG9	0.346	2.87	0.776	0.386	0.648	1	Pso-NML
ATP5MC2	0.346	8.1	2.06	0.162	0.417	1	Pso-NML
DNAJC15	0.346	5.91	0.747	0.395	0.654	1	Pso-NML
ARID4A	0.346	6.71	3.23	0.0829	0.298	1	Pso-NML
FAAP20	0.345	5.43	1.83	0.187	0.446	1	Pso-NML
TGOLN2	0.345	7.02	2.8	0.105	0.335	1	Pso-NML
NUDT9	0.345	4.16	2.08	0.16	0.414	1	Pso-NML
UBE3B	0.345	3.46	0.916	0.347	0.615	1	Pso-NML
KLF13	0.345	7.46	2.82	0.104	0.333	1	Pso-NML
TACO1	0.345	4.53	1.42	0.243	0.507	1	Pso-NML
ZNF746	0.344	3.65	1.71	0.202	0.463	1	Pso-NML
MSL3	0.344	6.56	3.24	0.0827	0.298	1	Pso-NML
CCDC186	0.344	6.43	3.49	0.0721	0.277	1	Pso-NML
BCDIN3D	0.344	3.68	0.996	0.327	0.595	1	Pso-NML
CTCF	0.344	6.28	3.92	0.0576	0.246	1	Pso-NML
MAST3	0.344	3.69	1.3	0.264	0.532	1	Pso-NML
ZYG11B	0.343	4.48	1.33	0.258	0.525	1	Pso-NML
GYG1	0.343	5.04	1.78	0.192	0.452	1	Pso-NML
FAM114A2	0.343	3.99	1.52	0.227	0.489	1	Pso-NML
UBN2	0.343	4.9	1.62	0.213	0.475	1	Pso-NML
MFSD14C	0.343	5.04	1.49	0.232	0.495	1	Pso-NML
ATE1	0.343	5.08	1.69	0.204	0.466	1	Pso-NML
CCNT1	0.343	4.78	2.56	0.159	0.413	1	Pso-NML
CEP112	0.343	3.44	0.477	0.495	0.733	1	Pso-NML
ZNF506	0.343	4.85	2.38	0.134	0.381	1	Pso-NML
ELK3	0.342	6.86	1.25	0.272	0.54	1	Pso-NML
ANKLE2	0.342	6.22	2.17	0.152	0.404	1	Pso-NML
EIF4ENIF1	0.342	3.78	0.889	0.354	0.622	1	Pso-NML
GNB1	0.341	6.72	3.58	0.0686	0.269	1	Pso-NML
IARS2	0.341	5.99	3.11	0.0887	0.309	1	Pso-NML
ACTR8	0.341	4.33	1.77	0.194	0.455	1	Pso-NML
TUBE1	0.341	3.93	1.71	0.201	0.462	1	Pso-NML
MDFIC	0.341	6.25	1.95	0.174	0.431	1	Pso-NML
UEVLD	0.341	2.99	0.821	0.373	0.639	1	Pso-NML
KDM2A	0.341	6.15	2.42	0.13	0.375	1	Pso-NML
ITGAE	0.341	6.27	2.34	0.137	0.385	1	Pso-NML
ZNF226	0.341	4.75	2.78	0.106	0.337	1	Pso-NML
NBPF20	0.34	3.21	0.478	0.495	0.733	1	Pso-NML
MRPL35	0.34	4.69	1.8	0.19	0.449	1	Pso-NML
GALNT10	0.34	4.95	1.91	0.177	0.435	1	Pso-NML
MFAP1	0.34	5.88	2.84	0.103	0.331	1	Pso-NML
SOCS5	0.339	3.32	0.87	0.359	0.627	1	Pso-NML
JMY	0.339	5.17	1.57	0.221	0.482	1	Pso-NML
HIF1AN	0.339	4.23	1.61	0.357	0.625	1	Pso-NML
GOLGA5	0.339	4.21	1.26	0.271	0.539	1	Pso-NML
TMEM251	0.339	3.66	0.718	0.404	0.661	1	Pso-NML
BLOC1S6	0.339	6.03	2.94	0.097	0.322	1	Pso-NML
GUCD1	0.339	4.13	1.5	0.231	0.493	1	Pso-NML
EEF1AKMT4	0.338	2.9	0.512	0.48	0.723	1	Pso-NML
GMDS-DT	0.338	2.92	0.593	0.447	0.7	1	Pso-NML
ATP11C	0.338	3.82	0.755	0.392	0.652	1	Pso-NML
FIBP	0.338	5.24	1.67	0.207	0.47	1	Pso-NML
YEATS4	0.338	5.05	1.8	0.19	0.449	1	Pso-NML
CRNKL1	0.338	5.22	1.83	0.187	0.446	1	Pso-NML
PRKACA	0.338	4.16	1.87	0.182	0.441	1	Pso-NML
ST7L	0.337	3.39	0.865	0.36	0.628	1	Pso-NML
DNAJC13	0.337	4.46	1.5	0.23	0.492	1	Pso-NML
CAAP1	0.337	4.64	1.95	0.174	0.431	1	Pso-NML
FNBP1	0.337	7.84	4.22	0.0492	0.225	1	Pso-NML
TMCO4	0.336	3.63	0.957	0.336	0.605	1	Pso-NML
TMEM18	0.336	4.69	1.72	0.2	0.461	1	Pso-NML
ZNF76	0.336	3.26	0.816	0.374	0.64	1	Pso-NML
VCPIP1	0.336	5.7	2.21	0.148	0.399	1	Pso-NML
[truncated: 6,968 more rows]

## Sheet: CTLex
gene	logFC	logCPM	F	p_val	p_adj.loc	p_adj.glb	contrast
DDX3Y	2.92	4.85	5.19	0.0302	0.199	1	Pso-NML
EPHA4	2.52	4.62	28.3	1.02e-05	0.00249	1	Pso-NML
CXCL13	2.49	4.27	5.36	0.0278	0.193	1	Pso-NML
CENPF	2.22	5.56	19.3	0.000135	0.0138	1	Pso-NML
DKK3	2.21	4.87	14.7	0.000627	0.0308	1	Pso-NML
LRRC2	2.17	3.89	14.6	0.000639	0.0312	1	Pso-NML
TTN	2.12	5.38	6.65	0.0152	0.149	1	Pso-NML
UTY	2.05	3.99	3.02	0.0925	0.329	1	Pso-NML
SELL	1.95	4.43	14.1	0.000753	0.0334	1	Pso-NML
ITGA1	1.92	6.36	11	0.00248	0.0611	1	Pso-NML
EIF1AY	1.81	5.16	2.18	0.151	0.409	1	Pso-NML
LDLRAD4	1.73	5.31	14.1	0.000766	0.0335	1	Pso-NML
ADAT2	1.67	4.11	13.8	0.000857	0.0357	1	Pso-NML
PHACTR2	1.64	6.46	58.4	1.87e-08	4.28e-05	0.00278	Pso-NML
LINC02446	1.59	4.43	8.01	0.00831	0.109	1	Pso-NML
LINC00861	1.57	4.82	28	1.1e-05	0.00261	1	Pso-NML
CDCA7	1.55	4.95	16.9	0.000292	0.0211	1	Pso-NML
AC103702.2	1.53	4.05	13	0.00113	0.0425	1	Pso-NML
KDM5D	1.51	3.49	1.81	0.189	0.46	1	Pso-NML
GBP5	1.49	6.39	25	2.45e-05	0.00453	1	Pso-NML
GBP4	1.44	5.89	36.8	1.28e-06	0.00072	0.19	Pso-NML
TTTY15	1.41	4.56	1.43	0.242	0.523	1	Pso-NML
TP53INP1	1.4	4.72	15.1	0.00054	0.0282	1	Pso-NML
BICDL1	1.4	5.93	18.2	0.000188	0.0165	1	Pso-NML
HELLS	1.37	4.68	17.1	0.000275	0.0204	1	Pso-NML
CPNE7	1.34	5.1	12.4	0.00141	0.0483	1	Pso-NML
TRDC	1.32	5.43	4.09	0.0524	0.254	1	Pso-NML
GTF3C3	1.31	3.89	9.71	0.00408	0.076	1	Pso-NML
BCLAF3	1.31	4.16	8.97	0.00555	0.0889	1	Pso-NML
SMARCAD1	1.3	4.96	12.9	0.0012	0.0439	1	Pso-NML
GOLGA8A	1.3	6.01	7.95	0.00854	0.11	1	Pso-NML
TNIP3	1.26	6.21	11.5	0.00198	0.0567	1	Pso-NML
ZBTB41	1.25	4.63	11.9	0.00171	0.0525	1	Pso-NML
BICD1	1.25	5.49	9.89	0.0038	0.0736	1	Pso-NML
SMC6	1.23	5.3	21.8	6.26e-05	0.00871	1	Pso-NML
MAP9	1.23	4.12	10.8	0.00261	0.0623	1	Pso-NML
MIR4435-2HG	1.22	5.46	6.49	0.0164	0.153	1	Pso-NML
DNPH1	1.22	5.49	9.55	0.00435	0.0788	1	Pso-NML
FAM120B	1.21	3.96	9.35	0.00473	0.0816	1	Pso-NML
CKAP2	1.21	5.87	31	5.03e-06	0.00173	0.749	Pso-NML
XAF1	1.21	5.74	8.54	0.00663	0.0989	1	Pso-NML
PDE4DIP	1.2	5.83	9.54	0.00437	0.0789	1	Pso-NML
STAT1	1.18	5.54	19.9	0.000109	0.0132	1	Pso-NML
ASCC3	1.17	5.68	19.4	0.000128	0.0137	1	Pso-NML
CAMSAP1	1.17	4.27	10.2	0.00331	0.0704	1	Pso-NML
PTBP2	1.15	4.28	8.32	0.00727	0.104	1	Pso-NML
ENTPD1	1.15	4.37	1.54	0.224	0.501	1	Pso-NML
APOL1	1.14	3.94	5.99	0.0206	0.167	1	Pso-NML
OTULIN	1.13	6.71	20.5	9.15e-05	0.0117	1	Pso-NML
CMTR1	1.13	4.2	15.4	0.000482	0.0267	1	Pso-NML
CEP78	1.13	5.58	9.81	0.00391	0.074	1	Pso-NML
ERCC6L2	1.12	4.65	13.5	0.000961	0.0373	1	Pso-NML
ZMYM4	1.11	4.69	10.5	0.00298	0.0661	1	Pso-NML
KIAA0319L	1.11	5.4	11.3	0.00213	0.0584	1	Pso-NML
SP140	1.11	5.83	28.5	9.73e-06	0.00248	1	Pso-NML
N4BP2	1.1	5.02	11.6	0.00193	0.0563	1	Pso-NML
RXYLT1	1.1	4.01	12.4	0.00141	0.0483	1	Pso-NML
SYNM	1.1	5.11	3.72	0.0634	0.276	1	Pso-NML
TNIK	1.09	5.48	15.6	0.000452	0.0257	1	Pso-NML
E2F3	1.08	5.84	25	2.5e-05	0.00453	1	Pso-NML
MPHOSPH9	1.08	5.3	12.7	0.00126	0.0452	1	Pso-NML
RPAP2	1.07	6.06	15.8	0.000423	0.0245	1	Pso-NML
ZXDC	1.07	4.03	7.51	0.0103	0.123	1	Pso-NML
RRM2B	1.07	4.2	11.2	0.00225	0.0596	1	Pso-NML
NIN	1.07	6.43	10.6	0.00287	0.0651	1	Pso-NML
TRIM23	1.06	4.66	12	0.00165	0.052	1	Pso-NML
NOC3L	1.06	4.51	9.36	0.00472	0.0816	1	Pso-NML
KLHL6	1.05	4.27	4.91	0.0346	0.21	1	Pso-NML
CLIC3	1.05	5.41	6.17	0.019	0.161	1	Pso-NML
SH3GLB2	1.04	4.33	10.8	0.0026	0.0623	1	Pso-NML
DDX58	1.03	4.83	7.94	0.00859	0.11	1	Pso-NML
TESPA1	1.03	4.12	7.98	0.00844	0.109	1	Pso-NML
SASS6	1.02	4.36	10.7	0.00279	0.0641	1	Pso-NML
STK39	1.02	4.36	7.06	0.0126	0.136	1	Pso-NML
SPOPL	1	4.15	8.44	0.00692	0.101	1	Pso-NML
FGFBP2	1	4.86	1.96	0.172	0.437	1	Pso-NML
TMEM161B	1	4.45	9.51	0.00443	0.0791	1	Pso-NML
CDHR3	0.999	4.06	3.77	0.0619	0.273	1	Pso-NML
PHF6	0.993	5.18	16.5	0.000329	0.0222	1	Pso-NML
HIST1H1D	0.992	6.99	4.72	0.038	0.219	1	Pso-NML
YTHDC2	0.988	4.88	8.24	0.00753	0.105	1	Pso-NML
CENPK	0.987	4.43	6.37	0.0173	0.156	1	Pso-NML
HIST1H1E	0.986	6.85	3.6	0.0678	0.287	1	Pso-NML
KIAA1551	0.984	9.25	7.52	0.0103	0.123	1	Pso-NML
RAB2B	0.979	4.6	11.8	0.00182	0.0543	1	Pso-NML
WDR11	0.978	4.15	9.31	0.00481	0.0827	1	Pso-NML
FBXO30	0.977	4.1	9.11	0.00521	0.086	1	Pso-NML
TATDN3	0.976	4.12	9.44	0.00455	0.0802	1	Pso-NML
TRIM21	0.975	4.19	10.3	0.00318	0.0692	1	Pso-NML
LBR	0.974	6.55	19.7	0.000116	0.0136	1	Pso-NML
STRBP	0.972	4.23	7.17	0.012	0.132	1	Pso-NML
CEP135	0.97	4.89	8.55	0.0066	0.0989	1	Pso-NML
MIS18BP1	0.967	6.74	15.7	0.000433	0.0248	1	Pso-NML
BPTF	0.965	7.92	11	0.00241	0.0609	1	Pso-NML
C17orf80	0.965	4.06	4.52	0.0421	0.23	1	Pso-NML
HMGCR	0.963	4.35	9.67	0.00414	0.0769	1	Pso-NML
PLEK	0.961	5.41	13.6	0.000913	0.0363	1	Pso-NML
TMEM238	0.958	4.8	4.11	0.0518	0.253	1	Pso-NML
SLC4A7	0.957	7.56	8.52	0.00668	0.099	1	Pso-NML
ANKRD36C	0.949	6.46	7.97	0.00845	0.109	1	Pso-NML
RIF1	0.948	6.7	12	0.00168	0.0522	1	Pso-NML
RARRES3	0.947	7.73	10.1	0.00352	0.0714	1	Pso-NML
FAM160B1	0.946	5.95	11.5	0.00203	0.057	1	Pso-NML
MTOR	0.944	4.06	5.65	0.0242	0.18	1	Pso-NML
TECPR1	0.944	4.17	8.18	0.00773	0.105	1	Pso-NML
PLEKHA8	0.942	4.2	4.28	0.0476	0.244	1	Pso-NML
GTF2H3	0.942	4.17	6.81	0.0141	0.142	1	Pso-NML
AEBP2	0.94	5.1	11.7	0.00189	0.0554	1	Pso-NML
UTP14A	0.936	4.46	8.16	0.00782	0.105	1	Pso-NML
TRAPPC10	0.934	6.56	10.3	0.00318	0.0692	1	Pso-NML
METTL14	0.931	4.86	7.42	0.0107	0.125	1	Pso-NML
MXD4	0.93	7.19	17.3	0.000256	0.0195	1	Pso-NML
ODF2L	0.929	6.58	23.3	4.06e-05	0.00665	1	Pso-NML
MAPK9	0.928	4.87	10.9	0.00251	0.0611	1	Pso-NML
PPP6R2	0.928	6.24	11.6	0.00195	0.0566	1	Pso-NML
TRIP12	0.926	6.51	10.8	0.00267	0.063	1	Pso-NML
PPIP5K2	0.925	5.08	8.33	0.00724	0.104	1	Pso-NML
TMX3	0.924	5.25	17.3	0.000255	0.0195	1	Pso-NML
ZC3H14	0.921	4.9	8.3	0.00734	0.104	1	Pso-NML
PKIA	0.919	4.45	4.05	0.0536	0.255	1	Pso-NML
NUSAP1	0.919	4.62	4.8	0.0365	0.215	1	Pso-NML
LPIN2	0.918	6.6	16.1	0.000383	0.0237	1	Pso-NML
LYST	0.917	7.52	11.3	0.0022	0.0587	1	Pso-NML
CNOT6	0.917	4.81	13.6	0.000905	0.0363	1	Pso-NML
RIPOR2	0.916	6.55	16	0.00039	0.0237	1	Pso-NML
GIMAP5	0.915	5.16	9.96	0.00369	0.0731	1	Pso-NML
ITGAL	0.914	6.4	11.5	0.00199	0.0567	1	Pso-NML
B3GNT2	0.912	5.52	11.1	0.00238	0.0609	1	Pso-NML
RPS4Y1	0.912	7.84	0.455	0.505	0.749	1	Pso-NML
CASP8AP2	0.908	5.57	10.6	0.0029	0.0652	1	Pso-NML
SLC9A9	0.906	4.37	5.83	0.0222	0.174	1	Pso-NML
PMM2	0.904	4.07	5.8	0.0225	0.176	1	Pso-NML
KCTD7	0.903	4.32	4.59	0.0406	0.226	1	Pso-NML
NCDN	0.899	3.93	6.73	0.0147	0.145	1	Pso-NML
TBC1D2B	0.894	6.58	12.4	0.00144	0.0487	1	Pso-NML
ITGA4	0.893	6.64	8.06	0.00814	0.108	1	Pso-NML
NVL	0.888	4.44	11.5	0.00199	0.0567	1	Pso-NML
CEP290	0.887	5.45	10.3	0.00325	0.0701	1	Pso-NML
AC092683.1	0.886	5.24	4.21	0.0492	0.247	1	Pso-NML
CLIP1	0.886	5.98	11	0.0024	0.0609	1	Pso-NML
PRR14L	0.885	5.15	7.67	0.00963	0.119	1	Pso-NML
CCSER2	0.884	7.9	15.1	0.000537	0.0282	1	Pso-NML
AC245060.5	0.884	5.01	6.96	0.0132	0.138	1	Pso-NML
HIST2H2AC	0.883	5.83	4.22	0.0489	0.247	1	Pso-NML
C6orf120	0.881	3.92	4.95	0.0339	0.208	1	Pso-NML
TRIM59	0.879	4.49	8.66	0.00632	0.0966	1	Pso-NML
MACF1	0.878	7.19	6.76	0.0144	0.144	1	Pso-NML
RNPC3	0.878	5.19	13.9	0.000817	0.0345	1	Pso-NML
IFIH1	0.878	4.73	6.58	0.0157	0.151	1	Pso-NML
SENP1	0.877	4.3	5.55	0.0254	0.183	1	Pso-NML
TSC1	0.876	4.41	6.97	0.0131	0.137	1	Pso-NML
ARAP2	0.875	6.99	13.9	0.000827	0.0347	1	Pso-NML
TNRC18	0.874	4.35	9.15	0.00513	0.0855	1	Pso-NML
ATF7IP	0.872	6.93	10	0.00361	0.0721	1	Pso-NML
SLFN12L	0.871	6.63	9.18	0.00508	0.085	1	Pso-NML
NSF	0.87	5.36	9.41	0.00461	0.0804	1	Pso-NML
NNT-AS1	0.866	4.34	11.5	0.00204	0.057	1	Pso-NML
RTKN2	0.862	4.56	2.27	0.143	0.398	1	Pso-NML
VPS39	0.857	4.22	5.59	0.0249	0.182	1	Pso-NML
L3MBTL2	0.855	4.07	7.18	0.012	0.132	1	Pso-NML
MATR3.1	0.854	4.11	3.77	0.0617	0.273	1	Pso-NML
ICK	0.854	4.26	5.55	0.0254	0.183	1	Pso-NML
CD3G	0.854	9.31	11.3	0.00214	0.0585	1	Pso-NML
CHD3	0.854	6.63	14.5	0.000675	0.0323	1	Pso-NML
INTS8	0.853	4.63	10.6	0.00289	0.0652	1	Pso-NML
TRPS1	0.853	5.29	5.31	0.0284	0.194	1	Pso-NML
CASP4	0.853	6.69	21.8	6.18e-05	0.00871	1	Pso-NML
TRAF3	0.848	4.88	8.28	0.0074	0.104	1	Pso-NML
MYSM1	0.845	5.45	9.03	0.00539	0.0873	1	Pso-NML
R3HDM2	0.844	6.08	10.6	0.0028	0.0642	1	Pso-NML
MOSPD2	0.84	4.17	5.72	0.0234	0.178	1	Pso-NML
KIAA0586	0.839	5.36	9.4	0.00464	0.0806	1	Pso-NML
TET2	0.838	4.74	4.09	0.0524	0.254	1	Pso-NML
DICER1	0.837	5.58	9.55	0.00435	0.0788	1	Pso-NML
ASAP1	0.833	5.22	8.58	0.00651	0.0984	1	Pso-NML
XRN1	0.832	6.73	8.15	0.00782	0.105	1	Pso-NML
FAM111A	0.83	5.69	10.8	0.0026	0.0623	1	Pso-NML
CSNK2A2	0.829	5.91	11	0.00245	0.0609	1	Pso-NML
IKZF2	0.826	5.47	3.12	0.0876	0.32	1	Pso-NML
S1PR1	0.825	4.39	2.89	0.0995	0.338	1	Pso-NML
RNF214	0.825	4.43	6.71	0.0148	0.146	1	Pso-NML
VIRMA	0.82	5.46	11.1	0.00234	0.0606	1	Pso-NML
RFNG	0.82	4.22	5.97	0.0208	0.168	1	Pso-NML
SLC1A4	0.818	6.9	6.07	0.0199	0.165	1	Pso-NML
VPS41	0.817	4.53	5.69	0.0237	0.179	1	Pso-NML
BTN2A2	0.815	4.65	10	0.00356	0.0716	1	Pso-NML
ERCC4	0.814	4.29	7.45	0.0106	0.124	1	Pso-NML
ZNF644	0.81	6.43	10.8	0.00263	0.0625	1	Pso-NML
AP1AR	0.81	4.51	6.87	0.0138	0.14	1	Pso-NML
ZNHIT6	0.807	4.91	6.22	0.0185	0.16	1	Pso-NML
GNL3L	0.807	3.91	5.45	0.0267	0.188	1	Pso-NML
SMYD4	0.806	4.42	5.3	0.0286	0.194	1	Pso-NML
KIF21A	0.805	5.76	10.7	0.00276	0.064	1	Pso-NML
MARK2	0.804	5.53	9.56	0.00434	0.0788	1	Pso-NML
SLC35D2	0.802	4.82	4.84	0.0358	0.213	1	Pso-NML
AMIGO2	0.802	4.06	5.2	0.03	0.198	1	Pso-NML
TERF2	0.801	5.11	6.55	0.0159	0.151	1	Pso-NML
VPS13C	0.799	6.99	6.29	0.0179	0.158	1	Pso-NML
UFL1	0.796	5.51	12.9	0.00118	0.0437	1	Pso-NML
DAPK2	0.796	4.24	2.3	0.14	0.395	1	Pso-NML
RBM28	0.794	5.58	10.5	0.00293	0.0655	1	Pso-NML
TLK2	0.793	5.53	6.58	0.0157	0.151	1	Pso-NML
TTC21B	0.791	4.59	5.5	0.026	0.186	1	Pso-NML
TUT4	0.79	7.64	10.5	0.00299	0.0662	1	Pso-NML
CHML	0.789	4.28	4.06	0.0531	0.255	1	Pso-NML
SIK3	0.786	5.74	10.1	0.00346	0.0714	1	Pso-NML
SESN3	0.785	5.26	5.35	0.0279	0.193	1	Pso-NML
APOBEC3H	0.785	4.23	2.28	0.142	0.397	1	Pso-NML
CNTRL	0.784	6.24	6.23	0.0184	0.16	1	Pso-NML
PAXIP1-AS2	0.782	4.35	5.04	0.0324	0.205	1	Pso-NML
ZNF737	0.781	4.03	3.84	0.0596	0.268	1	Pso-NML
ABLIM1	0.776	6.75	9.94	0.00372	0.0731	1	Pso-NML
PMS1	0.772	4.81	7.49	0.0104	0.124	1	Pso-NML
ZNF507	0.771	4.55	4.51	0.0423	0.23	1	Pso-NML
ZNF236	0.77	4.18	7.12	0.0123	0.133	1	Pso-NML
DPYD	0.765	4.63	4.2	0.0494	0.248	1	Pso-NML
ZNF638	0.765	6.62	9.83	0.00388	0.0739	1	Pso-NML
BRF1	0.765	4.2	4.01	0.0545	0.258	1	Pso-NML
POLB	0.763	4.41	7.06	0.0126	0.136	1	Pso-NML
RPGR	0.761	4.47	4.4	0.0446	0.236	1	Pso-NML
HIST1H1C	0.76	6.38	3.92	0.0572	0.263	1	Pso-NML
TNFRSF14	0.759	5.85	7.88	0.0088	0.112	1	Pso-NML
POU3F1	0.759	4.66	2.99	0.0945	0.332	1	Pso-NML
MRPL35	0.759	4.84	6.99	0.013	0.137	1	Pso-NML
SMC4	0.759	6.82	7.64	0.00978	0.12	1	Pso-NML
TCTEX1D2	0.759	4.47	4.5	0.0426	0.231	1	Pso-NML
PEX1	0.758	5.07	5.52	0.0258	0.185	1	Pso-NML
PMAIP1	0.758	5.86	6.74	0.0146	0.145	1	Pso-NML
ST8SIA1	0.757	5.72	5.64	0.0243	0.18	1	Pso-NML
AC118549.1	0.752	5.01	5.92	0.0213	0.171	1	Pso-NML
MFN1	0.752	4.56	4.09	0.0524	0.254	1	Pso-NML
MCPH1	0.752	4.83	5.02	0.0328	0.206	1	Pso-NML
AIFM1	0.751	4.54	6.62	0.0154	0.15	1	Pso-NML
TSPYL4	0.75	4.15	6.2	0.0187	0.16	1	Pso-NML
KMT2A	0.75	8.22	7.32	0.0112	0.128	1	Pso-NML
DZIP3	0.748	4.64	6.64	0.0153	0.149	1	Pso-NML
UBL3	0.747	6.13	7.38	0.011	0.126	1	Pso-NML
CEP44	0.746	4.6	8.19	0.0077	0.105	1	Pso-NML
FBXO9	0.745	5.98	12.5	0.00139	0.0482	1	Pso-NML
TBCD	0.745	6.14	4.92	0.0345	0.21	1	Pso-NML
C11orf54	0.744	4.53	7.45	0.0106	0.124	1	Pso-NML
DPH5	0.742	4.03	3.24	0.0822	0.313	1	Pso-NML
PIBF1	0.742	5.29	6.69	0.0149	0.147	1	Pso-NML
FAM208A	0.741	5.83	5.89	0.0216	0.173	1	Pso-NML
ERAP2	0.74	5.61	3.12	0.0877	0.32	1	Pso-NML
TCEA1	0.74	7.38	17.2	0.000266	0.0199	1	Pso-NML
SLC5A3	0.74	6.76	5.52	0.0257	0.185	1	Pso-NML
OSBPL11	0.739	4.76	8.82	0.0059	0.0925	1	Pso-NML
TULP4	0.739	5.73	7.84	0.00896	0.113	1	Pso-NML
CD81	0.739	8.17	4.37	0.0453	0.238	1	Pso-NML
SAMD3	0.738	7.07	9.46	0.00451	0.08	1	Pso-NML
SPTLC2	0.738	4.89	7.69	0.00957	0.119	1	Pso-NML
ADA2	0.738	4.51	3.6	0.0675	0.287	1	Pso-NML
TRANK1	0.737	5.96	8.03	0.00825	0.108	1	Pso-NML
ERAP1	0.736	4.59	4.67	0.039	0.222	1	Pso-NML
TAOK1	0.736	6.08	5.26	0.0291	0.196	1	Pso-NML
MSANTD4	0.735	4.34	5.53	0.0257	0.184	1	Pso-NML
PARG	0.735	4.57	5.04	0.0325	0.205	1	Pso-NML
AGL	0.733	4.82	4.64	0.0395	0.223	1	Pso-NML
SETX	0.733	6.66	6.35	0.0174	0.157	1	Pso-NML
BRD7	0.732	7.16	12.8	0.00124	0.045	1	Pso-NML
CCDC43	0.732	4.43	7.43	0.0107	0.125	1	Pso-NML
APC	0.731	5.46	5.1	0.0316	0.203	1	Pso-NML
ZRANB2	0.727	7.3	10.2	0.0034	0.0709	1	Pso-NML
PPP1R14B	0.727	8.62	4.65	0.0394	0.223	1	Pso-NML
ITCH	0.726	5.38	8.13	0.0079	0.106	1	Pso-NML
CTCF	0.724	6.48	18.2	0.00019	0.0165	1	Pso-NML
MBD2	0.723	6.77	7.84	0.00895	0.113	1	Pso-NML
DDI2	0.722	6.27	7.06	0.0126	0.136	1	Pso-NML
ATP6V1A	0.722	5	9.14	0.00516	0.0855	1	Pso-NML
ZNF276	0.722	5.69	10.1	0.00353	0.0714	1	Pso-NML
PAK2	0.721	7.73	12.6	0.00132	0.0468	1	Pso-NML
KIAA1109	0.721	6.3	6.55	0.0159	0.151	1	Pso-NML
PIK3R1	0.721	8.73	5.36	0.0279	0.193	1	Pso-NML
PTPN11	0.721	5.53	6.47	0.0165	0.153	1	Pso-NML
LIMS1	0.72	5.99	11.5	0.002	0.0567	1	Pso-NML
ZMYND8	0.72	5.04	5.32	0.0283	0.193	1	Pso-NML
FAM214A	0.718	6.13	4.34	0.0461	0.24	1	Pso-NML
ZNF92	0.716	5.07	9.43	0.00458	0.0804	1	Pso-NML
MED13L	0.716	5.22	5.73	0.0233	0.178	1	Pso-NML
NRDE2	0.715	4.92	6.75	0.0145	0.145	1	Pso-NML
GALNT1	0.715	5.99	9.91	0.00377	0.0734	1	Pso-NML
SYNE1	0.713	6.88	10.6	0.00291	0.0652	1	Pso-NML
CPSF2	0.712	5.21	6.93	0.0134	0.138	1	Pso-NML
QSER1	0.711	3.95	2.84	0.103	0.342	1	Pso-NML
SLFN5	0.711	8.35	6.18	0.0188	0.161	1	Pso-NML
WEE1	0.71	4.34	5.42	0.0269	0.19	1	Pso-NML
RABGAP1L	0.709	6.61	9.41	0.00462	0.0804	1	Pso-NML
CEP97	0.708	4.44	5.85	0.022	0.173	1	Pso-NML
GSPT1	0.708	7.56	15.2	0.000525	0.028	1	Pso-NML
ESCO1	0.708	6.46	7.65	0.00974	0.12	1	Pso-NML
APOL3	0.708	5.04	6.88	0.0137	0.14	1	Pso-NML
R3HDM1	0.707	5.31	5.24	0.0295	0.196	1	Pso-NML
CTLA4	0.706	4.73	2.33	0.138	0.393	1	Pso-NML
SETD2	0.706	7.14	7.55	0.0102	0.122	1	Pso-NML
SENP7	0.706	6.19	8.55	0.0066	0.0989	1	Pso-NML
SMARCE1	0.705	5.73	12.2	0.00155	0.0508	1	Pso-NML
MED13	0.705	6.22	4.79	0.0367	0.216	1	Pso-NML
EPB41	0.704	7.95	9.43	0.00458	0.0804	1	Pso-NML
SLC30A9	0.704	4.17	4.75	0.0375	0.218	1	Pso-NML
LINC00426	0.704	4.13	3.79	0.0613	0.272	1	Pso-NML
LYRM7	0.703	4.84	5.25	0.0293	0.196	1	Pso-NML
SYNE2	0.702	8.71	4.66	0.0392	0.223	1	Pso-NML
ATMIN	0.701	5.15	8.71	0.00617	0.0957	1	Pso-NML
RBL1	0.701	4.47	3.9	0.0578	0.263	1	Pso-NML
PTPRJ	0.7	5.82	7.05	0.0127	0.136	1	Pso-NML
LRRC8D	0.699	4.17	2.81	0.105	0.345	1	Pso-NML
SPICE1	0.699	4.41	5.03	0.0327	0.205	1	Pso-NML
MAF	0.699	5.93	6.47	0.0165	0.153	1	Pso-NML
ANAPC4	0.697	4.54	6.22	0.0185	0.16	1	Pso-NML
CPT1A	0.697	5.02	5.41	0.0271	0.19	1	Pso-NML
CCL5	0.697	10.7	3.92	0.0571	0.263	1	Pso-NML
FH	0.696	3.97	3.73	0.0633	0.276	1	Pso-NML
AK1	0.696	3.68	2.2	0.149	0.407	1	Pso-NML
ZBTB37	0.695	4.14	3.47	0.0726	0.294	1	Pso-NML
NEK1	0.695	5.19	4.87	0.0353	0.212	1	Pso-NML
TOGARAM1	0.694	4.56	4.73	0.0378	0.218	1	Pso-NML
ACAA2	0.693	4.78	4.58	0.0407	0.226	1	Pso-NML
GPATCH11	0.692	5.56	8.25	0.0075	0.105	1	Pso-NML
OPTN	0.692	7.67	10.4	0.0031	0.0682	1	Pso-NML
RC3H1	0.691	5.46	8.02	0.0083	0.109	1	Pso-NML
TYW1	0.691	4.21	5.25	0.0293	0.196	1	Pso-NML
HP1BP3	0.688	8.16	12.9	0.00118	0.0437	1	Pso-NML
PRKACB	0.688	6.16	10.1	0.00348	0.0714	1	Pso-NML
ZBTB40	0.687	4.52	2.64	0.115	0.359	1	Pso-NML
MSMO1	0.687	4.98	6.12	0.0194	0.162	1	Pso-NML
AC108863.1	0.687	4.2	3.37	0.0767	0.303	1	Pso-NML
SETD1B	0.687	4.62	4.89	0.035	0.211	1	Pso-NML
DLEU2	0.687	4.7	6.43	0.0168	0.154	1	Pso-NML
CEP192	0.687	4.75	2.98	0.0947	0.332	1	Pso-NML
UBLCP1	0.685	5.23	8.46	0.00686	0.1	1	Pso-NML
PTPN6	0.685	4.07	4.51	0.0422	0.23	1	Pso-NML
GTPBP8	0.683	5.54	10.2	0.00337	0.0707	1	Pso-NML
RNF20	0.683	4.97	6.02	0.0203	0.166	1	Pso-NML
NF2	0.68	4.19	4.73	0.0378	0.218	1	Pso-NML
AGO4	0.679	4.66	4.3	0.0469	0.243	1	Pso-NML
SRGAP2C	0.679	5.12	7.04	0.0127	0.136	1	Pso-NML
INO80D	0.677	5.31	5.18	0.0304	0.199	1	Pso-NML
TRIM38	0.677	6.51	9.59	0.00429	0.0787	1	Pso-NML
N4BP1	0.677	7.2	6.88	0.0137	0.14	1	Pso-NML
ICE2	0.676	5.21	7.68	0.00958	0.119	1	Pso-NML
RFX1	0.676	4.86	6.49	0.0163	0.153	1	Pso-NML
MYO5A	0.673	4.69	3.17	0.0852	0.316	1	Pso-NML
CEP350	0.672	7.14	4.98	0.0335	0.208	1	Pso-NML
RBM12B	0.672	4.91	3.92	0.0572	0.263	1	Pso-NML
ITFG2	0.672	4.88	6.97	0.0132	0.137	1	Pso-NML
NPTN	0.672	4.55	6.54	0.016	0.151	1	Pso-NML
ACSL4	0.671	4.68	5.69	0.0237	0.179	1	Pso-NML
MAP2K6	0.67	4.06	2.51	0.124	0.37	1	Pso-NML
TTF2	0.669	5.32	6.35	0.0174	0.157	1	Pso-NML
ZNF33B	0.669	4.87	8.03	0.00825	0.108	1	Pso-NML
DBT	0.668	4.35	5.09	0.0318	0.204	1	Pso-NML
SPRTN	0.668	5.06	8.46	0.00686	0.1	1	Pso-NML
AHCTF1	0.668	5.63	3.98	0.0553	0.26	1	Pso-NML
CASD1	0.668	4.72	4.98	0.0334	0.208	1	Pso-NML
ZC3H7A	0.667	5.53	8.56	0.00658	0.0989	1	Pso-NML
PARVG	0.667	4.81	5.88	0.0217	0.173	1	Pso-NML
EEA1	0.666	5.11	5.34	0.028	0.193	1	Pso-NML
INPP5B	0.664	3.95	3.68	0.0649	0.28	1	Pso-NML
TRIM5	0.664	4.63	7.29	0.0114	0.129	1	Pso-NML
MLLT3	0.663	6.48	7.99	0.0084	0.109	1	Pso-NML
PUS7L	0.663	5.76	8.16	0.00778	0.105	1	Pso-NML
TTC37	0.662	5.61	8.29	0.00736	0.104	1	Pso-NML
RBM41	0.66	4.52	4.07	0.0529	0.255	1	Pso-NML
ASB8	0.659	5.43	11.1	0.00233	0.0606	1	Pso-NML
TP53BP1	0.659	4.88	5.28	0.0289	0.195	1	Pso-NML
PRR5L	0.658	5.69	6.95	0.0133	0.138	1	Pso-NML
STK38	0.656	6.32	9.47	0.00449	0.0799	1	Pso-NML
PRKCB	0.656	5.68	5.81	0.0224	0.175	1	Pso-NML
ZNF708	0.656	5.19	4.98	0.0334	0.208	1	Pso-NML
CASZ1	0.655	4.05	2.85	0.102	0.341	1	Pso-NML
ROCK2	0.655	5.62	5.87	0.0218	0.173	1	Pso-NML
TNKS	0.655	4.7	3.04	0.0918	0.329	1	Pso-NML
ABRAXAS2	0.655	4.54	4.76	0.0372	0.217	1	Pso-NML
CNNM3	0.653	4.47	3.94	0.0567	0.262	1	Pso-NML
ZC3H12D	0.653	4.7	3.28	0.0805	0.31	1	Pso-NML
ZBTB38	0.652	7.37	7.52	0.0103	0.123	1	Pso-NML
HERC2	0.652	5.66	5.76	0.023	0.177	1	Pso-NML
APBB1IP	0.651	7.5	9.66	0.00416	0.077	1	Pso-NML
FAM117A	0.651	4.91	6.45	0.0167	0.153	1	Pso-NML
ADA	0.651	4.74	4.86	0.0356	0.212	1	Pso-NML
CUL2	0.65	5.21	7.68	0.00959	0.119	1	Pso-NML
ATE1	0.65	5.25	7.48	0.0105	0.124	1	Pso-NML
CCDC14	0.649	5.19	8.13	0.00789	0.106	1	Pso-NML
DMXL1	0.649	4.59	3.97	0.0558	0.261	1	Pso-NML
SPTBN1	0.648	5.1	4.03	0.0541	0.257	1	Pso-NML
STX18	0.648	4.26	5.48	0.0263	0.187	1	Pso-NML
RALA	0.648	6.85	13.2	0.00105	0.04	1	Pso-NML
NCBP3	0.648	6.5	8.16	0.00781	0.105	1	Pso-NML
METTL8	0.647	4.75	3.73	0.0633	0.276	1	Pso-NML
SNX4	0.647	4.65	5.62	0.0246	0.181	1	Pso-NML
DCTN4	0.647	4.06	4.35	0.0458	0.239	1	Pso-NML
PIGS	0.647	4.57	8.32	0.00814	0.108	1	Pso-NML
ALYREF	0.646	4.75	3.49	0.0718	0.293	1	Pso-NML
FAHD2A	0.645	4.14	4.04	0.0537	0.256	1	Pso-NML
MDM1	0.645	4.34	4.64	0.0397	0.224	1	Pso-NML
USP48	0.643	6.07	6.94	0.0133	0.138	1	Pso-NML
RUVBL1	0.643	5.12	6.88	0.0137	0.14	1	Pso-NML
SNX18	0.643	4.71	7.94	0.00856	0.11	1	Pso-NML
BTN3A3	0.641	5.84	6.04	0.0202	0.165	1	Pso-NML
GGCT	0.641	4.79	7.88	0.00879	0.112	1	Pso-NML
SAMD9L	0.641	5.84	5.72	0.0234	0.178	1	Pso-NML
CHUK	0.641	4.03	3.76	0.0623	0.274	1	Pso-NML
ESF1	0.641	5.86	6.87	0.0138	0.14	1	Pso-NML
CAPN10	0.64	4.03	3.76	0.0622	0.274	1	Pso-NML
STK26	0.64	4.73	4.78	0.037	0.217	1	Pso-NML
ZFC3H1	0.639	6.61	5.76	0.0229	0.177	1	Pso-NML
UHRF1BP1L	0.639	4.74	4.62	0.04	0.225	1	Pso-NML
IFT80	0.638	4.1	3.18	0.0851	0.316	1	Pso-NML
SRFBP1	0.638	4.97	5.51	0.0258	0.185	1	Pso-NML
KLHL2	0.637	4.42	4.35	0.0459	0.24	1	Pso-NML
PLEKHM2	0.636	4.75	6.2	0.0187	0.16	1	Pso-NML
USF3	0.636	5.37	4.02	0.0542	0.257	1	Pso-NML
STAMBPL1	0.636	4.39	6.58	0.0157	0.151	1	Pso-NML
ZNF280D	0.636	4.61	4.95	0.0339	0.208	1	Pso-NML
ZNF217	0.635	6.07	5.17	0.0305	0.199	1	Pso-NML
BRD4	0.632	6.91	10.9	0.00252	0.0612	1	Pso-NML
SLC4A1AP	0.631	4.93	7.81	0.00908	0.114	1	Pso-NML
PELO	0.631	5.46	8.25	0.0075	0.105	1	Pso-NML
PRPF4B	0.631	7.93	6.21	0.0186	0.16	1	Pso-NML
CD101	0.629	4.43	0.583	0.451	0.709	1	Pso-NML
SPAST	0.629	4.81	5.88	0.0217	0.173	1	Pso-NML
GOLGA3	0.629	5.61	3.93	0.057	0.263	1	Pso-NML
SLAMF7	0.628	5.91	2.46	0.128	0.377	1	Pso-NML
SENP6	0.628	6.13	6.98	0.0131	0.137	1	Pso-NML
UBE2O	0.628	4.57	4.43	0.0441	0.235	1	Pso-NML
PRRC2C	0.627	8.84	7.43	0.0107	0.125	1	Pso-NML
XPO1	0.627	6.22	6.36	0.0174	0.157	1	Pso-NML
ZNF107	0.627	5.05	2.5	0.125	0.371	1	Pso-NML
ATAD2	0.627	5.63	6.26	0.0182	0.159	1	Pso-NML
PDE4D	0.626	6.38	3.91	0.0576	0.263	1	Pso-NML
ARHGAP4	0.626	4.38	3.86	0.059	0.266	1	Pso-NML
FAM76B	0.626	5.39	5.08	0.0319	0.204	1	Pso-NML
PYROXD1	0.626	4.91	4.17	0.0503	0.251	1	Pso-NML
BOD1L1	0.625	7.72	2.88	0.1	0.339	1	Pso-NML
HECTD4	0.625	4.73	2.19	0.149	0.408	1	Pso-NML
ETFB	0.624	5.86	3.72	0.0635	0.277	1	Pso-NML
TCHP	0.623	5.3	7.98	0.00842	0.109	1	Pso-NML
NPIPB5	0.622	5.38	2.16	0.152	0.411	1	Pso-NML
TOMM70	0.621	4.85	6.41	0.017	0.155	1	Pso-NML
PCNX2	0.62	5	3.92	0.0572	0.263	1	Pso-NML
DIDO1	0.62	5.78	5	0.033	0.206	1	Pso-NML
RBM26	0.619	6.32	6.78	0.0144	0.144	1	Pso-NML
PLEKHJ1	0.619	5.9	9.8	0.00394	0.074	1	Pso-NML
PARP14	0.618	6.83	5.7	0.0236	0.179	1	Pso-NML
WDR70	0.618	5.1	3.86	0.0589	0.266	1	Pso-NML
HNRNPD	0.617	7.48	8.5	0.00674	0.0993	1	Pso-NML
VRK1	0.617	4.96	6.85	0.0139	0.14	1	Pso-NML
MORC3	0.617	6.43	6.5	0.0162	0.153	1	Pso-NML
UBA5	0.616	4.66	5.61	0.0247	0.181	1	Pso-NML
OTUD6B	0.616	4.31	2.93	0.0973	0.336	1	Pso-NML
ATXN7L3B	0.616	5.78	4.1	0.0521	0.254	1	Pso-NML
TMOD2	0.616	4.22	2.17	0.151	0.41	1	Pso-NML
FOXN2	0.615	5.45	5.5	0.026	0.185	1	Pso-NML
GIMAP8	0.615	4.58	5.42	0.027	0.19	1	Pso-NML
DDX59	0.614	4.29	4.1	0.052	0.254	1	Pso-NML
THADA	0.614	4.21	3.48	0.0723	0.294	1	Pso-NML
MOSMO	0.612	4.54	5.63	0.0244	0.18	1	Pso-NML
ACP5	0.612	4.23	3.3	0.0797	0.308	1	Pso-NML
CNOT11	0.611	4.42	5.69	0.0238	0.179	1	Pso-NML
DYRK2	0.611	6	8.17	0.00778	0.105	1	Pso-NML
CTBS	0.61	4.92	4.41	0.0444	0.236	1	Pso-NML
ANKRD11	0.61	8.23	5.06	0.0321	0.204	1	Pso-NML
CEBPZOS	0.609	5.76	7.6	0.00993	0.12	1	Pso-NML
CUL5	0.609	5.67	4.95	0.034	0.208	1	Pso-NML
ZDHHC17	0.609	4.55	3.3	0.0796	0.308	1	Pso-NML
TMPO	0.609	7.22	5.83	0.0222	0.174	1	Pso-NML
CSNK1G3	0.608	5.68	5.68	0.0238	0.179	1	Pso-NML
CSNK1G2	0.608	6.53	8.43	0.00694	0.101	1	Pso-NML
GPATCH2	0.607	5.05	5.23	0.0297	0.197	1	Pso-NML
MSH6	0.607	5.33	5.67	0.0239	0.179	1	Pso-NML
SCLT1	0.607	4.25	2.65	0.114	0.358	1	Pso-NML
PARP11	0.607	4.17	4.23	0.0488	0.247	1	Pso-NML
DCP2	0.606	6.18	5.96	0.0209	0.169	1	Pso-NML
PPP4R3A	0.606	6.75	6.45	0.0166	0.153	1	Pso-NML
GALNT3	0.603	4.61	1.76	0.195	0.467	1	Pso-NML
COTL1	0.603	8.43	4.94	0.0342	0.209	1	Pso-NML
HADHA	0.601	6.72	13.8	0.000868	0.0359	1	Pso-NML
BDP1	0.601	7.26	4.63	0.0397	0.224	1	Pso-NML
PKN2	0.6	6.06	4.68	0.0389	0.222	1	Pso-NML
FGFR1OP	0.6	4.34	3.17	0.0856	0.316	1	Pso-NML
KDM1A	0.599	5.17	4.47	0.0432	0.232	1	Pso-NML
CD84	0.599	7.66	5.73	0.0233	0.178	1	Pso-NML
TOP2B	0.599	6.65	4.97	0.0337	0.208	1	Pso-NML
TMEM181	0.598	5.52	3.77	0.0619	0.273	1	Pso-NML
NBN	0.598	5.3	4.84	0.0358	0.213	1	Pso-NML
ATP9B	0.598	4.97	4	0.0547	0.258	1	Pso-NML
USP24	0.597	5.42	5.19	0.0302	0.199	1	Pso-NML
FGD3	0.597	5.8	8.2	0.00766	0.105	1	Pso-NML
ITGB1	0.597	7.82	9.85	0.00386	0.0739	1	Pso-NML
PTPN4	0.596	5.85	14.7	0.000615	0.0307	1	Pso-NML
TRAPPC11	0.596	4.36	3.08	0.0898	0.325	1	Pso-NML
C16orf87	0.596	4.83	6.58	0.0157	0.151	1	Pso-NML
GPR155	0.595	6.55	5.13	0.0311	0.201	1	Pso-NML
LARP4	0.595	4.85	5.6	0.0248	0.182	1	Pso-NML
RBM34	0.594	4.11	4.17	0.0501	0.25	1	Pso-NML
ANKRD40	0.594	4.34	4.51	0.0422	0.23	1	Pso-NML
ZNF326	0.593	5.51	7.22	0.0118	0.131	1	Pso-NML
ALG13	0.592	5.22	6.64	0.0153	0.149	1	Pso-NML
ITPA	0.592	5.02	3.79	0.0613	0.272	1	Pso-NML
AC243960.1	0.592	4.95	2.77	0.107	0.349	1	Pso-NML
LRIG2	0.591	4.35	2.92	0.0983	0.337	1	Pso-NML
SP140L	0.591	5.57	9.8	0.00393	0.074	1	Pso-NML
MTRNR2L12	0.59	7.56	0.466	0.5	0.745	1	Pso-NML
HIF1A	0.59	6.17	9.14	0.00516	0.0855	1	Pso-NML
PYHIN1	0.589	7.27	8.61	0.00645	0.0977	1	Pso-NML
LINC00649	0.589	5.18	3.36	0.0769	0.303	1	Pso-NML
KLF12	0.588	4.66	4.6	0.0404	0.226	1	Pso-NML
ARHGAP25	0.586	6.05	6.27	0.0181	0.159	1	Pso-NML
MAP3K4	0.586	5.22	4.87	0.0352	0.212	1	Pso-NML
CSPP1	0.586	5.02	5.49	0.0261	0.186	1	Pso-NML
KMT5A	0.586	4.86	7.24	0.0117	0.131	1	Pso-NML
JAK2	0.585	4.23	2.73	0.109	0.352	1	Pso-NML
UHRF2	0.584	6.03	3.02	0.093	0.33	1	Pso-NML
ACBD5	0.583	5.32	4.82	0.0362	0.214	1	Pso-NML
CAMK2D	0.582	4.33	2.99	0.0943	0.332	1	Pso-NML
AC243829.1	0.582	4.78	0.919	0.346	0.623	1	Pso-NML
DTHD1	0.581	5.69	3.52	0.0706	0.292	1	Pso-NML
SMARCA5	0.581	7.19	7.61	0.00992	0.12	1	Pso-NML
GATAD1	0.581	5.18	3.83	0.06	0.268	1	Pso-NML
AMMECR1	0.581	4.04	2.53	0.123	0.369	1	Pso-NML
FAM107B	0.581	7.8	9.88	0.00381	0.0736	1	Pso-NML
CSAD	0.581	4.06	3.9	0.0579	0.263	1	Pso-NML
RAB3GAP1	0.58	4.84	2.88	0.1	0.339	1	Pso-NML
LIG3	0.58	4.01	3.86	0.0591	0.266	1	Pso-NML
NIT2	0.579	4.53	4.25	0.0482	0.246	1	Pso-NML
UBTF	0.579	6.32	7.42	0.0108	0.125	1	Pso-NML
LRRC40	0.578	4.04	4.12	0.0515	0.253	1	Pso-NML
RNF170	0.578	4.05	2.73	0.109	0.352	1	Pso-NML
ARID3B	0.578	4.09	3.23	0.0826	0.313	1	Pso-NML
GPALPP1	0.577	4.74	5.85	0.022	0.173	1	Pso-NML
TRIP11	0.577	6.65	3.68	0.0649	0.28	1	Pso-NML
MAP2K2	0.577	7.37	5.99	0.0206	0.167	1	Pso-NML
DNAJC10	0.575	5.04	4.45	0.0436	0.233	1	Pso-NML
RNGTT	0.575	4.44	3.82	0.0603	0.269	1	Pso-NML
WDR60	0.575	4.96	3.57	0.0686	0.289	1	Pso-NML
SNRNP35	0.575	5.32	6.18	0.0188	0.161	1	Pso-NML
DHX8	0.575	5.17	4.28	0.0476	0.244	1	Pso-NML
PRR5	0.573	4.41	2.54	0.122	0.369	1	Pso-NML
KIFAP3	0.572	4.59	4.81	0.0364	0.215	1	Pso-NML
SP110	0.572	6.43	10.1	0.00342	0.0711	1	Pso-NML
ORC3	0.572	4.07	3.49	0.0719	0.293	1	Pso-NML
SUZ12	0.572	6.57	6.37	0.0173	0.156	1	Pso-NML
ROCK1	0.57	7.66	7.7	0.00953	0.119	1	Pso-NML
OPA1	0.569	4.97	4.66	0.0392	0.223	1	Pso-NML
SKAP2	0.569	4.86	3.95	0.0564	0.261	1	Pso-NML
SPTY2D1	0.569	5.62	6.23	0.0184	0.16	1	Pso-NML
HYOU1	0.569	4.59	3.89	0.0581	0.263	1	Pso-NML
TMEM131L	0.568	4.33	2.94	0.0969	0.335	1	Pso-NML
EHMT1	0.568	5.59	5.35	0.0279	0.193	1	Pso-NML
DBF4	0.567	5.71	8.12	0.00793	0.106	1	Pso-NML
PIGF	0.566	4.84	5.3	0.0286	0.194	1	Pso-NML
MSL3	0.566	6.64	7.15	0.0121	0.133	1	Pso-NML
DNAJC15	0.566	5.61	1.74	0.198	0.469	1	Pso-NML
RAP2A	0.566	4.49	4.14	0.0511	0.252	1	Pso-NML
DDX60	0.565	4.39	3.32	0.0788	0.307	1	Pso-NML
EED	0.565	5.75	9.76	0.004	0.0749	1	Pso-NML
BCL9L	0.565	5.49	5.07	0.032	0.204	1	Pso-NML
PCMTD1	0.564	6.57	8.68	0.00625	0.0962	1	Pso-NML
SDE2	0.563	4.68	5.75	0.0231	0.177	1	Pso-NML
MRPL19	0.563	5.32	7.48	0.0105	0.124	1	Pso-NML
POGLUT1	0.563	5.28	7.13	0.0122	0.133	1	Pso-NML
KPNA4	0.562	6.46	9.61	0.00425	0.0782	1	Pso-NML
BRD8	0.562	5.29	4.61	0.0402	0.225	1	Pso-NML
CD200R1	0.561	4.86	2.25	0.144	0.4	1	Pso-NML
PAG1	0.561	6.65	3.55	0.0695	0.29	1	Pso-NML
TAF10	0.561	6.5	4	0.0549	0.259	1	Pso-NML
DNAJC24	0.561	4.36	3.24	0.0822	0.313	1	Pso-NML
METTL2A	0.561	4.29	3.83	0.0601	0.269	1	Pso-NML
UTRN	0.56	6.58	2.91	0.0987	0.337	1	Pso-NML
ATRX	0.56	8.01	6.14	0.0193	0.162	1	Pso-NML
PHF20L1	0.56	6.59	7.02	0.0129	0.136	1	Pso-NML
PDCD11	0.56	4.62	3.65	0.066	0.283	1	Pso-NML
SFSWAP	0.56	6	6.32	0.0177	0.157	1	Pso-NML
LAS1L	0.559	4.4	4.47	0.0431	0.232	1	Pso-NML
POLG2	0.559	4.07	2.31	0.139	0.394	1	Pso-NML
UBL7-AS1	0.558	4.56	2.87	0.101	0.34	1	Pso-NML
BAZ1B	0.557	6.71	6.56	0.0158	0.151	1	Pso-NML
TSPAN14	0.556	6.56	4	0.0549	0.259	1	Pso-NML
USP33	0.555	6.05	6.86	0.0138	0.14	1	Pso-NML
LNPEP	0.555	6.78	5.01	0.033	0.206	1	Pso-NML
EZH1	0.555	5.89	5.18	0.0303	0.199	1	Pso-NML
RBM43	0.554	4.09	2.07	0.16	0.422	1	Pso-NML
MYL6B	0.554	4.01	1.72	0.2	0.472	1	Pso-NML
MIER1	0.552	7.05	7.63	0.0098	0.12	1	Pso-NML
RCOR3	0.552	4.77	3.09	0.0893	0.324	1	Pso-NML
COA6	0.552	5.58	3.65	0.066	0.283	1	Pso-NML
PPP2R5D	0.552	4.24	3.71	0.0637	0.277	1	Pso-NML
URI1	0.552	6.62	5.07	0.032	0.204	1	Pso-NML
TMEM245	0.551	6.03	5.48	0.0263	0.187	1	Pso-NML
UROS	0.551	4.58	2.95	0.0964	0.335	1	Pso-NML
CFAP97	0.55	6.27	7.29	0.0114	0.129	1	Pso-NML
RMDN1	0.55	4.5	4.15	0.0509	0.252	1	Pso-NML
MINK1	0.55	4.51	4.28	0.0474	0.244	1	Pso-NML
UBAP2L	0.548	4.98	6.59	0.0156	0.151	1	Pso-NML
RUFY2	0.548	4.72	3.85	0.0594	0.267	1	Pso-NML
NCOR2	0.548	4.71	2.26	0.144	0.399	1	Pso-NML
YBEY	0.548	4.86	2.32	0.138	0.393	1	Pso-NML
TFDP2	0.547	4.78	5.4	0.0273	0.19	1	Pso-NML
ARFGEF1	0.547	6.2	4.09	0.0522	0.254	1	Pso-NML
CDK5RAP2	0.547	5.43	3.57	0.0689	0.289	1	Pso-NML
G2E3	0.547	4.95	4.66	0.0391	0.223	1	Pso-NML
GOLGA8B	0.547	5.54	3.2	0.0839	0.315	1	Pso-NML
SLC27A2	0.547	5.26	3.44	0.0736	0.297	1	Pso-NML
PCBD1	0.545	5.02	3.99	0.0553	0.26	1	Pso-NML
TBC1D22A	0.545	5.23	2.91	0.0984	0.337	1	Pso-NML
RABGAP1	0.544	4.99	2.88	0.1	0.339	1	Pso-NML
OSBP	0.544	5.28	4.47	0.0432	0.232	1	Pso-NML
AC060780.1	0.544	4.3	2.12	0.156	0.415	1	Pso-NML
TRIM24	0.543	4.57	3.4	0.0753	0.301	1	Pso-NML
RFX3	0.543	4.26	2.3	0.14	0.395	1	Pso-NML
SLC25A28	0.543	4.56	4.08	0.0527	0.255	1	Pso-NML
KMT2B	0.543	6.23	4.51	0.0422	0.23	1	Pso-NML
ZNF808	0.543	4.39	2.27	0.143	0.398	1	Pso-NML
ARID4A	0.542	6.85	5.56	0.0253	0.183	1	Pso-NML
RABEP1	0.542	5.97	5.57	0.0251	0.183	1	Pso-NML
CNST	0.541	4.73	3.61	0.0673	0.286	1	Pso-NML
MEGF9	0.541	4.28	2.16	0.152	0.411	1	Pso-NML
UBR2	0.54	6.45	5.43	0.0269	0.19	1	Pso-NML
MESD	0.54	6.32	10.2	0.0033	0.0703	1	Pso-NML
PARP9	0.539	5.21	3.28	0.0802	0.309	1	Pso-NML
SLC25A53	0.539	4.56	3.04	0.0919	0.329	1	Pso-NML
MFSD6	0.538	4.59	3.13	0.0875	0.32	1	Pso-NML
SMG6	0.538	5.73	4.03	0.0541	0.257	1	Pso-NML
TEFM	0.538	4.46	2.85	0.102	0.341	1	Pso-NML
MCOLN2	0.537	4.94	4.37	0.0455	0.239	1	Pso-NML
ZC3H6	0.537	5.4	2.54	0.122	0.369	1	Pso-NML
GOLGA4	0.537	7.61	4.74	0.0378	0.218	1	Pso-NML
GK5	0.537	4.57	2.57	0.119	0.366	1	Pso-NML
PHF3	0.537	7.44	4.51	0.0422	0.23	1	Pso-NML
CDC40	0.537	6.59	7.46	0.0106	0.124	1	Pso-NML
TGDS	0.537	3.98	3.42	0.0762	0.302	1	Pso-NML
SEL1L	0.537	5.57	5.05	0.0324	0.205	1	Pso-NML
SERINC3	0.537	6.33	7.5	0.0104	0.123	1	Pso-NML
NSD2	0.536	5.16	3.52	0.0704	0.292	1	Pso-NML
NCOA7	0.536	6.54	6.25	0.0183	0.16	1	Pso-NML
NSRP1	0.535	6.18	6.31	0.0178	0.157	1	Pso-NML
HEXDC	0.535	4.89	3.32	0.0788	0.307	1	Pso-NML
ARID2	0.534	5.63	4.37	0.0453	0.238	1	Pso-NML
VPS36	0.534	6.42	6.18	0.0189	0.161	1	Pso-NML
SLTM	0.534	7.36	9.57	0.00433	0.0788	1	Pso-NML
SRRM2	0.534	8.64	5.3	0.0287	0.194	1	Pso-NML
UBN2	0.533	5.07	3.06	0.0909	0.327	1	Pso-NML
ETS1	0.533	8.91	3.09	0.0891	0.324	1	Pso-NML
NLRC3	0.533	5.89	3.03	0.0924	0.329	1	Pso-NML
KIN	0.532	5.91	5.14	0.031	0.201	1	Pso-NML
MAN1A2	0.531	5.85	4.5	0.0425	0.231	1	Pso-NML
ZEB2	0.531	6.92	5.37	0.0276	0.192	1	Pso-NML
SUMO4	0.531	4.28	2.61	0.117	0.362	1	Pso-NML
EIF4G3	0.53	4.81	2.98	0.0946	0.332	1	Pso-NML
TTL	0.53	4.82	3.16	0.0858	0.316	1	Pso-NML
STX7	0.53	5.13	4.1	0.0521	0.254	1	Pso-NML
ZBTB6	0.53	4.33	2.05	0.163	0.426	1	Pso-NML
MMP24OS	0.53	5.11	3.44	0.0739	0.298	1	Pso-NML
HAUS6	0.529	5.19	4.27	0.0477	0.245	1	Pso-NML
SET	0.529	8.55	8.49	0.00679	0.0998	1	Pso-NML
ZFP90	0.529	4.87	3.13	0.0872	0.319	1	Pso-NML
PIK3CB	0.528	4.35	2.02	0.166	0.431	1	Pso-NML
MAP3K5	0.528	4.47	2.71	0.11	0.353	1	Pso-NML
ARL14EP	0.528	5.6	4.62	0.0401	0.225	1	Pso-NML
CEP250	0.528	4.71	2.99	0.0941	0.332	1	Pso-NML
KAT6A	0.527	6.98	4.8	0.0365	0.215	1	Pso-NML
CTSS	0.526	6.31	5.12	0.0313	0.202	1	Pso-NML
SP100	0.526	7.81	5.39	0.0275	0.191	1	Pso-NML
ADNP	0.526	5.76	4.23	0.0488	0.247	1	Pso-NML
LSM14B	0.526	4.53	4.26	0.0481	0.245	1	Pso-NML
STK11	0.526	5.31	3.89	0.0582	0.264	1	Pso-NML
KIF2A	0.525	7.14	5.26	0.0292	0.196	1	Pso-NML
SCAMP1	0.525	5.01	6.16	0.019	0.161	1	Pso-NML
GOLGA1	0.525	4.21	2.27	0.142	0.398	1	Pso-NML
TMOD3	0.525	6.92	5.17	0.0305	0.199	1	Pso-NML
TUT7	0.524	6.27	6.02	0.0203	0.166	1	Pso-NML
TPP2	0.524	5.75	8.39	0.00706	0.102	1	Pso-NML
GBP1	0.523	5.43	4.85	0.0357	0.213	1	Pso-NML
LBH	0.523	7.24	8.57	0.00654	0.0986	1	Pso-NML
EZH2	0.523	4.97	3.37	0.0765	0.302	1	Pso-NML
WASHC4	0.523	5.61	7.98	0.00843	0.109	1	Pso-NML
KLF2	0.523	6.86	1.65	0.209	0.484	1	Pso-NML
ATR	0.522	4.49	2.84	0.102	0.342	1	Pso-NML
SPATA13	0.522	6.12	9.07	0.00532	0.0869	1	Pso-NML
ZNF106	0.522	6.47	6.69	0.0149	0.147	1	Pso-NML
ACSF3	0.522	4.75	3.36	0.077	0.303	1	Pso-NML
UGGT1	0.521	4.96	4.54	0.0416	0.229	1	Pso-NML
RFFL	0.521	5.11	2.42	0.131	0.382	1	Pso-NML
CASK	0.52	5.31	2.66	0.114	0.358	1	Pso-NML
USP7	0.52	6.3	4.11	0.0519	0.254	1	Pso-NML
DDX17	0.52	8.41	7.63	0.00982	0.12	1	Pso-NML
NUP153	0.519	5.23	4.49	0.0427	0.231	1	Pso-NML
TMEM68	0.519	4.34	3.56	0.0691	0.289	1	Pso-NML
SCAF11	0.519	8.21	9.24	0.00495	0.0836	1	Pso-NML
LEO1	0.519	5.28	4.17	0.0503	0.251	1	Pso-NML
HACD3	0.519	5.7	7.17	0.012	0.132	1	Pso-NML
TBC1D5	0.518	4.94	1.94	0.174	0.44	1	Pso-NML
YIF1A	0.518	5.32	3.02	0.0928	0.33	1	Pso-NML
GTF2A1	0.518	5.22	5.77	0.0229	0.176	1	Pso-NML
CTDSPL2	0.518	5.88	3.26	0.0814	0.311	1	Pso-NML
MEX3C	0.518	4.9	3.89	0.058	0.263	1	Pso-NML
LPGAT1	0.517	5.92	3.19	0.0845	0.316	1	Pso-NML
KMT5B	0.517	5.33	4.87	0.0353	0.212	1	Pso-NML
NIPBL	0.516	7.27	4.07	0.0528	0.255	1	Pso-NML
TRBV28	0.516	4.44	0.539	0.469	0.722	1	Pso-NML
DIAPH2	0.516	4.61	2.63	0.116	0.36	1	Pso-NML
MICAL2	0.516	4.79	2.15	0.153	0.411	1	Pso-NML
ZNF254	0.516	4.21	1.87	0.182	0.452	1	Pso-NML
GBP2	0.515	7.07	5.63	0.0245	0.18	1	Pso-NML
NTPCR	0.515	4.32	2.85	0.102	0.341	1	Pso-NML
TAX1BP1	0.515	8.16	10.6	0.00287	0.0651	1	Pso-NML
RBM33	0.515	6.58	4.87	0.0353	0.212	1	Pso-NML
R3HCC1L	0.515	4.87	3.84	0.0595	0.267	1	Pso-NML
HSP90B1	0.515	8.02	7.41	0.0108	0.125	1	Pso-NML
GIGYF2	0.514	5.84	4.29	0.0472	0.243	1	Pso-NML
STAG2	0.514	7.31	5.81	0.0224	0.175	1	Pso-NML
CHORDC1	0.514	6.29	10.2	0.00335	0.0707	1	Pso-NML
ZCRB1	0.514	6.09	3.13	0.0871	0.319	1	Pso-NML
UBN1	0.514	6.4	6.05	0.02	0.165	1	Pso-NML
PRIM2	0.513	4.04	2.84	0.102	0.342	1	Pso-NML
MAP3K12	0.513	4.47	1.72	0.2	0.473	1	Pso-NML
TMED3	0.513	4.74	3.41	0.0748	0.3	1	Pso-NML
EXOC8	0.512	4.29	1.63	0.212	0.487	1	Pso-NML
ZNF800	0.512	6.39	5.45	0.0267	0.188	1	Pso-NML
ATAD5	0.512	4.28	2.47	0.127	0.376	1	Pso-NML
DIP2A	0.512	5.84	2.34	0.137	0.392	1	Pso-NML
CD96	0.511	7.76	4.96	0.0337	0.208	1	Pso-NML
NOL8	0.511	5.86	6.46	0.0166	0.153	1	Pso-NML
SYNRG	0.511	6.97	8.09	0.00804	0.107	1	Pso-NML
HEATR5B	0.51	4.43	2.78	0.106	0.348	1	Pso-NML
SNUPN	0.51	4.52	3.59	0.0679	0.288	1	Pso-NML
SLFN12	0.51	4.17	1.71	0.201	0.474	1	Pso-NML
ODR4	0.509	4.55	2.66	0.114	0.358	1	Pso-NML
AC133644.2	0.509	5.44	1.28	0.268	0.545	1	Pso-NML
EP300	0.509	6.27	4.21	0.0493	0.247	1	Pso-NML
SPEN	0.508	6.52	2.16	0.152	0.411	1	Pso-NML
MAPKAP1	0.508	5.03	3.08	0.0896	0.325	1	Pso-NML
TMEM106B	0.507	5.08	3.69	0.0645	0.279	1	Pso-NML
WASHC2A	0.507	5	3.5	0.0713	0.293	1	Pso-NML
UBFD1	0.507	4.3	2.53	0.122	0.369	1	Pso-NML
CTSC	0.506	7.22	5.57	0.0252	0.183	1	Pso-NML
TOP3B	0.506	3.91	1.82	0.187	0.458	1	Pso-NML
MIA3	0.505	6.84	4.9	0.0348	0.21	1	Pso-NML
PURB	0.505	5.4	3.42	0.0747	0.3	1	Pso-NML
ANKIB1	0.505	5.7	4.05	0.0534	0.255	1	Pso-NML
ARHGEF6	0.505	5.2	2.91	0.0989	0.337	1	Pso-NML
RAD23B	0.505	6.19	5.04	0.0325	0.205	1	Pso-NML
MTA2	0.505	4.39	2.96	0.0959	0.334	1	Pso-NML
ANO6	0.504	4.73	2.42	0.13	0.382	1	Pso-NML
BAZ2B	0.503	4.43	2.6	0.118	0.363	1	Pso-NML
L3MBTL3	0.503	4.97	2.88	0.1	0.339	1	Pso-NML
FMR1	0.503	5.46	3.57	0.0689	0.289	1	Pso-NML
[truncated: 6,132 more rows]

## Sheet: CTLac
gene	logFC	logCPM	F	p_val	p_adj.loc	p_adj.glb	contrast
[truncated: 7,208 more rows]
