# Supplementary material for: A single-cell transcriptional gradient in human cutaneous memory T cells restricts Th17/Tc17 identity
Source: Cell Rep Med. 2022 Aug 16;3(8):100715. doi: 10.1016/j.xcrm.2022.100715 (PMC9418858; doi:10.1016/j.xcrm.2022.100715)
Supplement: Table S5. Single-cell ZIST gene correlations for major T cell classes, including data from Moore et al. Trms, related to Figures 2 and 4 [file mmc6.xlsx]

## Sheet: Tcm
ZFP36L2_corgene	ZFP36L2_rho	ZFP36L2_p	ZFP36_corgene	ZFP36_rho	ZFP36_p	CCL22_corgene	CCL22_rho	CCL22_p	SOCS1_corgene	SOCS1_rho	SOCS1_p	SOCS3_corgene	SOCS3_rho	SOCS3_p	BTG1_corgene	BTG1_rho	BTG1_p	TXNIP_corgene	TXNIP_rho	TXNIP_p	CD69_corgene	CD69_rho	CD69_p	IL26_corgene	IL26_rho	IL26_p	IFNG_corgene	IFNG_rho	IFNG_p	CXCL13_corgene	CXCL13_rho	CXCL13_p	CD2_corgene	CD2_rho	CD2_p	CD3E_corgene	CD3E_rho	CD3E_p	CD3G_corgene	CD3G_rho	CD3G_p	CD82_corgene	CD82_rho	CD82_p	TFRC_corgene	TFRC_rho	TFRC_p	rash_sample
ZFP36L2	1	0	ZFP36	1	0	CCL22	1	0	SOCS1	1	0	SOCS3	1	0	BTG1	1	0	TXNIP	1	0	CD69	1	0	IL26	1	0	IFNG	1	0	CXCL13	1	0	CD2	1	0	CD3E	1	0	CD3G	1	0	CD82	1	0	TFRC	1	0	PSO
SRGN	0.530248	0	SRGN	0.723194	0	CD74	0.644274	0	SRGN	0.370995	0	JUNB	0.22524	3.0794e-169	SRGN	0.414919	0	ZFP36L2	0.474208	0	SRGN	0.489741	0	AC239809.3	0.189001	7.65582e-119	IQGAP3	0.160828	3.67749e-86	SMIM5	0.167297	3.57312e-93	CD3G	0.43695	0	RPL19	0.479255	0	KLF2	0.567735	0	CD52	0.2127	1.0316e-150	SMCHD1	0.105322	1.04411e-37	PSO
ZFP36	0.517423	0	B2M	0.680605	0	HLA.DRA	0.638012	0	ZFP36	0.355673	0	RPL21	0.192432	3.31279e-123	ZFP36L2	0.410935	0	FKBP5	0.462479	0	ZFP36	0.447237	0	OR2G6	0.179714	1.88039e-107	AP001065.1	0.130814	2.20792e-57	AC006111.3	0.157593	9.2064e-83	IL7R	0.433376	0	RPLP1	0.475308	0	LTB	0.567437	0	LTB	0.204277	6.40306e-139	SETD2	0.102721	6.07594e-36	PSO
TXNIP	0.474208	0	HLA.DRA	0.640621	0	CXCL8	0.611888	0	IFITM2	0.311532	0	RPL23A	0.188994	7.79942e-119	ZFP36	0.410715	0	SRGN	0.443322	0	DDIT4	0.368687	0	AC109587.1	0.174579	2.04405e-101	AC079907.1	0.113216	2.4415e-43	DSCC1	0.150376	1.92819e-75	GIMAP7	0.423338	0	RPS10	0.473702	0	GIMAP7	0.560593	0	S100A4	0.196197	4.31613e-128	NORAD	0.0891544	1.86389e-27	PSO
TSC22D3	0.460957	0	MT.ND2	0.637935	0	ZFP36	0.597515	0	ZFP36L2	0.302907	0	RPL13A	0.184608	2.22969e-113	TSC22D3	0.387257	0	TSC22D3	0.425635	0	B2M	0.367795	0	AC068722.2	0.140619	4.13987e-66	MMP21	0.113159	2.69367e-43	MAP3K15	0.121363	1.39105e-49	GIMAP4	0.41301	0	RPL13	0.472631	0	NACA	0.552373	0	SH3BGRL3	0.187888	1.90983e-117	GOLGA4	0.0834269	3.109e-24	PSO
DDIT4	0.445424	0	CXCL8	0.634226	0	MT.ND2	0.57682	0	DDIT4	0.29486	4.43416e-294	RPS6	0.182662	5.30422e-111	CXCR4	0.380061	0	PRDM1	0.41826	0	IFITM2	0.352071	0	AC253536.6	0.134132	2.9088e-60	ACTN3	0.109224	1.93436e-40	CYBRD1	0.116974	3.65252e-46	PTPRC	0.39046	0	LDHB	0.47251	0	RPL18	0.550816	0	CD2	0.187098	1.85163e-116	KMT2A	0.0831511	4.38899e-24	PSO
PRDM1	0.42669	0	CD74	0.63267	0	TXN	0.571721	0	IFITM1	0.282785	1.17614e-269	ZFP36	0.173136	9.39363e-100	NR3C1	0.364703	0	NR3C1	0.369409	0	CD53	0.350194	0	PRR19	0.128041	4.94955e-55	HIST1H3F	0.107096	6.156e-39	AL451062.3	0.116027	1.9192e-45	ARL6IP5	0.388681	0	RPS8	0.472047	0	TPT1	0.550659	0	TNFRSF25	0.184768	1.41755e-113	GOLGB1	0.0818354	2.23923e-23	PSO
MT.ND2	0.414646	0	IFITM1	0.609546	0	B2M	0.569113	0	PPP1CB	0.279252	9.76382e-263	RPS27	0.17269	3.04902e-99	PPP1CB	0.357365	0	ZFP36	0.367545	0	ZFP36L2	0.349881	0	AC012150.1	0.124278	6.33031e-52	AC093388.1	0.106651	1.25625e-38	UNC45B	0.11167	3.33626e-42	LCP1	0.386933	0	RPS23	0.47062	0	RPL7A	0.549251	0	KLRB1	0.179549	2.95734e-107	HEATR3	0.0803161	1.42368e-22	PSO
PPP1CB	0.410941	0	CCL22	0.597515	0	C15orf48	0.535657	0	PTGER4	0.27199	7.87072e-249	RPS29	0.169264	2.30329e-95	PTGER4	0.352499	0	SMAP2	0.364787	0	CD99	0.348305	0	OAZ3	0.123668	1.9772e-51	TMEM244	0.103818	1.10894e-36	FOXD1	0.108762	4.12516e-40	LTB	0.386346	0	RPL28	0.468898	0	GIMAP4	0.54915	0	AHNAK	0.179523	3.17417e-107	CENPC	0.0799818	2.12884e-22	PSO
BTG1	0.410935	0	RPL31	0.590547	0	SRGN	0.533843	0	LGALS1	0.269317	8.07e-244	DDIT4	0.168526	1.54138e-94	DDIT4	0.349293	0	PPP1CB	0.364615	0	PTGER4	0.341862	0	TRBV4.2	0.122511	1.68892e-50	RNF185.AS1	0.0990972	1.47433e-33	AC022087.1	0.10713	5.82853e-39	CALM1	0.377571	0	RPS12	0.468269	0	ABLIM1	0.545043	0	RORA	0.178704	2.99109e-106	PRRC2C	0.0796677	3.10235e-22	PSO
FKBP5	0.407084	0	ID2	0.58925	0	HLA.DRB1	0.518877	0	MIF	0.268604	1.71535e-242	RPLP2	0.166466	2.95063e-92	MT.ND2	0.335836	0	BATF	0.353187	0	IFITM1	0.338259	0	EVC	0.122354	2.25773e-50	LINC00958	0.0970632	2.94756e-32	AC022960.1	0.104336	4.93053e-37	MGAT4A	0.375753	0	LTB	0.464766	0	RPS10	0.539334	0	ARL6IP5	0.177114	2.25606e-104	PCM1	0.0792707	4.9826e-22	PSO
IFITM1	0.404889	0	MIF	0.583547	0	IFITM1	0.494113	0	RPL31	0.263787	1.24078e-233	RPS20	0.166466	2.9537e-92	B2M	0.331731	0	PTGER4	0.341503	0	MIF	0.329584	0	AL132639.2	0.121863	5.56449e-50	ALDH3B1	0.0947527	8.20928e-31	AL138828.1	0.103155	3.10506e-36	STK17A	0.369821	0	RPL29	0.464304	0	RIPOR2	0.535855	0	CD3G	0.169555	1.08805e-95	BDP1	0.0791165	5.9852e-22	PSO
PTGER4	0.402193	0	TMSB4X	0.577964	0	CXCL1	0.480049	0	ID2	0.26225	7.61232e-231	RPL7	0.165602	2.62173e-91	CD53	0.330326	0	GPR171	0.340247	0	HLA.DRA	0.32341	0	RPGRIP1	0.121384	1.33952e-49	WDR87	0.0921888	2.99742e-29	AL049875.1	0.101651	3.13712e-35	ARL4C	0.366577	0	RPS15A	0.461977	0	RPL30	0.534475	0	ARL4C	0.163837	2.1858e-89	PHF3	0.0778682	2.60739e-21	PSO
FAM129A	0.393373	0	RPS17	0.573813	0	CXCL3	0.471375	0	TXNIP	0.256565	1.0787e-220	RPL31	0.164678	2.6751e-90	LGALS1	0.327046	0	GLIPR1	0.338145	0	MRPL1	0.320908	0	AC022929.2	0.121362	1.39405e-49	SCN11A	0.0916556	6.25586e-29	MNX1	0.101595	3.41745e-35	KLRB1	0.366048	0	CD3D	0.461633	0	RPS8	0.53422	0	TRAC	0.163816	2.30234e-89	SYNE2	0.0773078	5.0104e-21	PSO
B2M	0.392347	0	TXN	0.573173	0	MT2A	0.4638	0	CD99	0.253741	9.59051e-216	RPS16	0.157847	5.01108e-83	PRDM1	0.321344	0	FAM129A	0.327409	0	HLA.DRB1	0.318446	0	mm10...Rpl36a	0.11969	2.8946e-48	MFAP5	0.0854031	2.54066e-25	NEIL3	0.101362	4.87595e-35	CD3D	0.362889	0	RPL18	0.461599	0	RPL24	0.532938	0	TTC39C	0.160998	2.42876e-86	PAXBP1	0.0760734	2.0772e-20	PSO
HLA.DRA	0.389853	0	HLA.DRB1	0.562894	0	MIF	0.459835	0	CD53	0.250092	1.92088e-209	RPL34	0.157423	1.38202e-82	TXNIP	0.319449	0	DDIT4	0.326985	0	CH25H	0.314237	0	EDA2R	0.116516	8.15558e-46	SLC4A8	0.0851017	3.73639e-25	AC138028.6	0.100128	3.15478e-34	ABLIM1	0.361152	0	RPL7A	0.457647	0	RPL13	0.529684	0	TRAF3IP3	0.160709	4.91765e-86	ANKRD12	0.0756212	3.47768e-20	PSO
SYTL3	0.388281	0	C15orf48	0.533993	0	ID2	0.457968	0	B2M	0.249674	9.96439e-209	SOCS1	0.155087	3.52678e-80	MIF	0.302796	0	ARID5B	0.326984	0	CD74	0.311722	0	DDX11.AS1	0.114964	1.21678e-44	CORIN	0.0850362	4.06229e-25	TENM4	0.0947222	8.57407e-31	MZT2B	0.360917	0	RPS11	0.456834	0	RPL19	0.526809	0	APBB1IP	0.160241	1.53975e-85	BRD1	0.074253	1.62319e-19	PSO
CCL22	0.376495	0	ZFP36L2	0.517423	0	RPS17	0.455933	0	IL32	0.249624	1.21448e-208	MIF	0.153063	3.98952e-78	ANKRD28	0.302691	0	UGP2	0.32376	0	ID2	0.308904	0	TRIM45	0.111666	3.35654e-42	AC022167.1	0.0836385	2.38416e-24	TAL1	0.0914109	8.75577e-29	TNFAIP8	0.359942	0	RPS27A	0.456774	0	RPS23	0.526321	0	CALM1	0.160014	2.68002e-85	GOLGA8A	0.0742407	1.64568e-19	PSO
CXCL8	0.37518	0	DDIT4	0.507705	0	RPL31	0.452099	0	CD69	0.248977	1.54381e-207	RPL27A	0.152804	7.27857e-78	RGS1	0.302609	0	CD99	0.32058	0	PPP1CB	0.306359	0	ZBED2	0.109149	2.18865e-40	CCDC39	0.0804809	1.16677e-22	AC091132.1	0.0907074	2.29056e-28	NACA	0.358385	0	GIMAP7	0.454923	0	RPL28	0.524058	0	CD48	0.160008	2.71442e-85	DYNC1H1	0.0740512	2.03253e-19	PSO
LGALS1	0.370111	0	MT2A	0.504583	0	HLA.DQB1	0.450821	0	GAPDH	0.24887	2.35107e-207	PABPC1	0.151605	1.15991e-76	TUBA1B	0.3022	0	BTG1	0.319449	0	TXNIP	0.305251	0	GNG12	0.106541	1.49965e-38	KIAA1024	0.0801666	1.70461e-22	TEX26	0.0891549	1.86278e-27	CD3E	0.358226	0	RPS14	0.453949	0	RPS24	0.520696	0	LIMS1	0.159819	4.299e-85	ZNF292	0.0735839	3.4135e-19	PSO
NR3C1	0.368409	0	CXCL3	0.502815	0	IDO1	0.426109	0	CD8B	0.247528	4.45499e-205	RPL8	0.146875	5.11166e-72	MALAT1	0.298036	1.04978e-300	CD53	0.312346	0	RPL31	0.300281	1.93433e-305	CHRNE	0.105337	1.01973e-37	AC126755.2	0.0783654	1.45503e-21	RFX8	0.0888671	2.73629e-27	RIPOR2	0.357422	0	RPL30	0.45361	0	RPL29	0.519674	0	JAML	0.158555	9.13073e-84	KIF5B	0.0733003	4.66804e-19	PSO
MT.ND1	0.360939	0	PTGER4	0.500355	0	MMP9	0.414734	0	RNF130	0.243026	1.56066e-197	ARID5A	0.146665	8.1535e-72	CD69	0.297966	1.47163e-300	LUZP1	0.311116	0	BTG1	0.297966	1.47163e-300	TMEM86A	0.103781	1.17449e-36	STUM	0.0781737	1.82281e-21	ZC3H12C	0.0887887	3.03752e-27	RPS10	0.357063	0	MZT2B	0.452763	0	RPS12	0.518179	0	RIPOR2	0.158223	2.03235e-83	mm10...Gm42418	0.07299	6.56652e-19	PSO
CD53	0.358678	0	CXCL1	0.498477	0	BEST1	0.413342	0	UGP2	0.240148	8.62032e-193	RPL32	0.146227	2.15336e-71	MRPL1	0.296977	1.73137e-298	B2M	0.306244	0	MT.ND2	0.297772	3.75542e-300	ASB16.AS1	0.102865	4.86802e-36	AL596094.1	0.0778332	2.7164e-21	LINC00334	0.0873897	1.93189e-26	CD52	0.357035	0	NACA	0.451719	0	EEF1B2	0.511962	0	OPTN	0.156945	4.32797e-82	SCAF11	0.0729603	6.78389e-19	PSO
HLA.DRB1	0.358303	0	IL32	0.495639	0	MALAT1	0.411549	0	ARID5A	0.240072	1.1452e-192	EEF1A1	0.143538	7.81549e-69	HLA.DRA	0.295035	1.91797e-294	CD69	0.305251	0	TSC22D3	0.294837	4.95129e-294	PHYHD1	0.101635	3.21537e-35	AC073283.1	0.0758416	2.70622e-20	AC010894.2	0.0855028	2.23565e-25	OCIAD2	0.354608	0	GIMAP4	0.447112	0	RPLP1	0.510385	0	EMP3	0.156267	2.16833e-81	AC129510.2	0.0724466	1.18932e-18	PSO
MRPL1	0.355283	0	LINC01871	0.489596	0	IL1B	0.409621	0	TMSB4X	0.239946	1.83851e-192	RPS2	0.141041	1.68613e-66	CXCL8	0.29404	2.19786e-292	HPGD	0.302857	0	CCL22	0.294507	2.38726e-293	LINC01376	0.0998221	4.99317e-34	MYLK4	0.0756683	3.2964e-20	AL035530.2	0.0852393	3.13355e-25	CD81	0.354206	0	RPS9	0.446254	0	MT.ATP6	0.508662	0	LCK	0.154255	2.48461e-79	KIAA1551	0.0724141	1.23214e-18	PSO
IFITM2	0.354075	0	PPP1CB	0.465057	0	HLA.DQA1	0.407744	0	RPS17	0.23884	1.17008e-190	SNRPD2	0.140371	7.0113e-66	BATF	0.289122	2.52633e-282	NFKBIA	0.301592	3.17517e-308	LGALS1	0.292435	4.45068e-289	AC005546.1	0.0991272	1.41002e-33	LINC01285	0.0745651	1.145e-19	XCR1	0.0841261	1.29023e-24	MT.ATP6	0.3536	0	RPL37	0.445831	0	ARL4C	0.507763	0	POU2F2	0.151435	1.7134e-76	RASGRP1	0.0712096	4.52313e-18	PSO
CD69	0.349881	0	CD53	0.464787	0	G0S2	0.406712	0	FAM129A	0.237651	9.93366e-189	RPS26	0.140306	8.04763e-66	IFITM1	0.283163	2.10961e-270	ZBTB16	0.299676	3.67435e-304	CXCL8	0.289819	9.76892e-284	TMEM225B	0.0977819	1.03029e-32	AL158154.2	0.0725983	1.00802e-18	BMP6	0.0836727	2.28399e-24	TPT1	0.352281	0	RPL10A	0.444937	0	MZT2B	0.506935	0	RNASET2	0.150248	2.58406e-75	TUT4	0.0710641	5.28498e-18	PSO
MIF	0.346912	0	LGALS1	0.463898	0	CD9	0.394949	0	ALOX5AP	0.236799	2.36023e-187	RPL4	0.140071	1.32555e-65	CCL22	0.281955	5.06423e-268	MRPL1	0.298413	1.69155e-301	NR3C1	0.288535	3.88611e-281	EFHC2	0.0941326	1.97778e-30	AOC3	0.0723509	1.31979e-18	mm10...H2afz	0.0836349	2.39499e-24	PAK2	0.35201	0	RPS24	0.443932	0	SEPT6	0.505575	0	CD3E	0.148855	6.06669e-74	TNKS2	0.0709925	5.70465e-18	PSO
TXN	0.345754	0	IFITM2	0.463481	0	TMSB4X	0.380203	0	CD7	0.227307	2.10283e-172	RPL37A	0.139794	2.37733e-65	SYTL3	0.281196	1.56977e-266	FKBP11	0.297344	2.96718e-299	RPS17	0.287674	2.11928e-279	AC009495.3	0.0926089	1.67381e-29	mm10...Jchain	0.0712978	4.11508e-18	AC004156.1	0.0832855	3.71061e-24	TNFRSF25	0.350339	0	ATP5MC2	0.442926	0	TNFAIP8	0.500487	0	JUN	0.147328	1.86352e-72	TSHZ2	0.0708301	6.78319e-18	PSO
CD74	0.339721	0	CD9	0.459898	0	DNASE1L3	0.379653	0	CCL22	0.225743	5.25504e-170	ID2	0.139483	4.58295e-65	GLIPR1	0.279147	1.56726e-262	RGS1	0.296676	7.38191e-298	HLA.B	0.287176	2.13121e-278	AL024507.2	0.092434	2.13409e-29	PDCD1	0.0706005	8.65898e-18	BCL2L10	0.0827109	7.59286e-24	LIMS1	0.349242	0	RPL24	0.441106	0	CALM1	0.49778	0	ITM2B	0.146051	3.17914e-71	ATP2B4	0.0707185	7.63887e-18	PSO
ID2	0.339609	0	BEST1	0.459232	0	ZFP36L2	0.376495	0	PRDM1	0.224597	2.92493e-168	RPS25	0.139072	1.08963e-64	FKBP5	0.278332	5.9515e-261	HLA.DRA	0.285257	1.47279e-274	UGP2	0.282464	5.05757e-269	TMEM110.MUSTN1	0.0923103	2.53322e-29	FCGR2A	0.070202	1.3204e-17	MYL6B	0.0810704	5.70755e-23	LBH	0.348649	0	UBA52	0.441004	0	RPS11	0.496533	0	PBXIP1	0.145808	5.43323e-71	SERPINB8	0.0706967	7.81813e-18	PSO
ANKRD28	0.335397	0	AREG	0.456441	0	LINC01871	0.376469	0	CD8A	0.219652	7.72467e-161	PFDN5	0.138783	1.99802e-64	TUBA4A	0.276723	7.60236e-258	ANKRD28	0.28282	1.00158e-269	PRDM1	0.278469	3.22998e-261	EXOC3L2	0.0919004	4.46494e-29	RETNLB	0.0698934	1.82788e-17	AC130651.1	0.0805885	1.02445e-22	GIMAP1	0.348388	0	RPS3A	0.440782	0	CD52	0.496238	0	RNF213	0.145698	6.92974e-71	HNRNPR	0.0706852	7.91461e-18	PSO
CXCR4	0.334069	0	HLA.DQB1	0.454191	0	HLA.DPB1	0.371248	0	CD74	0.218993	7.27888e-160	RPL36AL	0.136682	1.58269e-62	ARID5B	0.266599	8.78655e-239	IFITM1	0.281541	3.29915e-267	CD8B	0.276948	2.80894e-258	SUCLA2.AS1	0.091407	8.80364e-29	MALAT1	0.0693402	3.26235e-17	AL035681.1	0.0795228	3.68908e-22	JUN	0.346834	0	RPSA	0.440082	0	LDHB	0.495623	0	CD3D	0.145443	1.21368e-70	HERC1	0.0702075	1.3128e-17	PSO
HPGD	0.322564	0	CD69	0.447237	0	PRDM1	0.369554	0	PGK1	0.218812	1.34778e-159	CREM	0.135254	2.96684e-61	HLA.DRB1	0.265538	7.84447e-237	CH25H	0.27678	5.90367e-258	TMSB4X	0.275448	2.12438e-255	TLCD1	0.0913177	9.95008e-29	AC026202.2	0.0681485	1.11895e-16	CCNB2	0.0779505	2.36793e-21	SEPT6	0.346363	0	TOMM7	0.439787	0	KIF2A	0.494304	0	LBH	0.145086	2.66396e-70	TM9SF3	0.0699608	1.70264e-17	PSO
CD9	0.316935	0	PRDM1	0.446456	0	TSC22D3	0.366056	0	NR3C1	0.218406	5.34719e-159	RPS5	0.134428	1.5953e-60	IFITM2	0.265096	5.06002e-236	IFITM2	0.276027	1.65108e-256	ARID5A	0.273303	2.58145e-251	TMEM176B	0.0910709	1.39498e-28	EMILIN1	0.0672992	2.65883e-16	ITGA7	0.0770424	6.8156e-21	APBB1IP	0.343741	0	CD3G	0.438974	0	APBB1IP	0.486024	0	ITGB1	0.144407	1.17901e-69	PTPRC	0.0697527	2.11886e-17	PSO
AREG	0.316212	0	HLA.B	0.439909	0	CDKN1A	0.364248	0	HLA.DRB1	0.218317	7.22489e-159	TMSB4X	0.133835	5.30026e-60	CD74	0.262784	8.21685e-232	RBMS1	0.275903	2.85898e-256	C15orf48	0.27239	1.38334e-249	RASA4B	0.0900296	5.74458e-28	DUSP4	0.0670368	3.46665e-16	FAM83H	0.0769504	7.58074e-21	SCAF11	0.342853	0	RPL26	0.437257	0	S1PR4	0.484585	0	TNFSF13B	0.144083	2.39236e-69	ARGLU1	0.0697289	2.1724e-17	PSO
MT.ND3	0.316127	0	FOS	0.435611	0	AREG	0.360171	0	CXCL8	0.217952	2.49513e-158	RPS18	0.133738	6.44724e-60	C15orf48	0.25886	9.24391e-225	PARP8	0.275094	1.01011e-254	TXN	0.272321	1.86855e-249	ZNF396	0.0890791	2.06134e-27	CALML4	0.0660909	8.94502e-16	AC090589.2	0.076356	1.50294e-20	SEPT7	0.340523	0	EEF1B2	0.436361	0	RPL10A	0.481971	0	MYO1F	0.143397	1.06182e-68	FUS	0.0695945	2.50085e-17	PSO
C15orf48	0.315962	0	MRPL1	0.43539	0	HPGD	0.357966	0	MT.ND2	0.217728	5.31562e-158	PPP1CB	0.13247	8.23517e-59	SLC7A5	0.255243	2.27303e-218	CRYBG1	0.273149	5.07683e-251	SC5D	0.271991	7.81806e-249	AL512791.2	0.0890636	2.10476e-27	AC004067.1	0.0660538	9.28117e-16	AP003696.1	0.0763468	1.51901e-20	RPL7A	0.340421	0	RPL18A	0.435857	0	LBH	0.478865	0	AQP3	0.141789	3.40459e-67	GLS	0.0693914	3.09258e-17	PSO
GLIPR1	0.314276	0	ARID5A	0.428307	0	HLA.B	0.356248	0	CH25H	0.217341	1.96148e-157	RPS17	0.132414	9.20725e-59	TXN	0.254676	2.2422e-217	CCL22	0.273062	7.42067e-251	AREG	0.271436	8.69097e-248	LINC01641	0.0883873	5.18029e-27	PIWIL2	0.0657648	1.23632e-15	AC011247.1	0.0759178	2.48112e-20	RNASET2	0.340205	0	CD52	0.435503	0	RPS15A	0.47781	0	CTSH	0.141028	1.73325e-66	ATXN1	0.069011	4.59519e-17	PSO
HLA.DQB1	0.307313	0	TSC22D3	0.426713	0	ANKRD28	0.354475	0	MYL6	0.215962	2.02444e-155	UGP2	0.132148	1.56705e-58	KLF6	0.254593	3.13099e-217	CXCL8	0.271797	1.8202e-248	FKBP5	0.269264	1.01317e-243	AC005324.3	0.0876682	1.33981e-26	CLEC7A	0.065714	1.30017e-15	CD2	0.0744444	1.31077e-19	TTC39C	0.339949	0	RPL11	0.43416	0	LIMD2	0.477092	0	GBP4	0.140019	1.4784e-65	CNST	0.0687291	6.15393e-17	PSO
CRYBG1	0.306177	0	DUSP1	0.42408	0	HLA.DPA1	0.352644	0	LINC01871	0.215398	1.33708e-154	PTMA	0.130057	9.78879e-57	ID2	0.252352	2.46571e-213	RNF130	0.269955	5.20952e-245	CD8A	0.268638	1.48423e-242	AC093388.1	0.0864684	6.4284e-26	CACNA1G	0.0647065	3.49701e-15	AC078795.3	0.0728742	7.45547e-19	RPL18	0.338803	0	RPL12	0.432627	0	RPS3A	0.473976	0	PDE4D	0.138763	2.08493e-64	PIK3R1	0.0687072	6.29453e-17	PSO
CD99	0.304381	0	MMP9	0.420973	0	LGALS1	0.348852	0	HLA.DRA	0.213993	1.43622e-152	SRGN	0.129545	2.66729e-56	FAM129A	0.250026	2.48666e-209	CXCR4	0.26878	8.08332e-243	HLA.DQB1	0.263217	1.3483e-232	TRIB2	0.0859607	1.24006e-25	ST3GAL6	0.0640004	6.93392e-15	SLC24A5	0.0727998	8.08782e-19	KIF2A	0.338468	0	OCIAD2	0.432572	0	UBA52	0.471763	0	RBPJ	0.138438	4.1131e-64	DDX24	0.0687007	6.33702e-17	PSO
SOCS1	0.302907	0	CD99	0.419585	0	DUSP1	0.346998	0	RPL23A	0.213091	2.84145e-151	CH25H	0.128617	1.62298e-55	DUSP2	0.244027	3.3925e-199	SC5D	0.268013	2.1397e-241	HPGD	0.261712	7.12375e-230	GGH	0.0850492	3.9954e-25	WNT9A	0.063904	7.60915e-15	LINC01666	0.0727998	8.08787e-19	RPLP1	0.337266	0	TPT1	0.42941	0	RPS27A	0.471366	0	JAK1	0.137508	2.86101e-63	UBR2	0.0686594	6.61344e-17	PSO
ALOX5AP	0.300759	1.87727e-306	ANKRD28	0.419041	0	MT.ND3	0.34567	0	HPGD	0.211663	3.10946e-149	RPL38	0.128466	2.17765e-55	HLA.C	0.238119	1.73373e-189	HMGB2	0.267056	1.26156e-239	RGS2	0.260038	7.28547e-227	LRRC27	0.084771	5.69625e-25	CFAP69	0.0634518	1.17424e-14	MIS18BP1	0.0726742	9.27805e-19	KLF2	0.337197	0	RPL14	0.425205	0	OCIAD2	0.471086	0	TNFSF10	0.137431	3.35553e-63	SAMD9	0.0686537	6.65221e-17	PSO
ARID5A	0.29975	2.57464e-304	CDKN1A	0.414902	0	SAT1	0.344596	0	CAPG	0.211005	2.68e-148	FOS	0.128261	3.23453e-55	RBMS1	0.236664	3.89108e-187	ANXA1	0.266374	2.27937e-238	SYTL3	0.259699	2.94014e-226	S100B	0.0845212	7.82439e-25	AC004771.5	0.0632238	1.45978e-14	SMPD3	0.0723697	1.29317e-18	DEK	0.337187	0	EIF3F	0.424805	0	RPL14	0.468781	0	BPTF	0.137146	6.06811e-63	STAT3	0.0684523	8.18836e-17	PSO
ARID5B	0.296313	4.21724e-297	IDO1	0.411489	0	IL32	0.343992	0	MT2A	0.208509	8.82456e-145	IL32	0.127089	3.08429e-54	TMSB4X	0.23587	7.34786e-186	MT.ND2	0.266292	3.23653e-238	RNF130	0.258504	3.96731e-224	ANKS1B	0.0833513	3.4174e-24	PDF	0.062935	1.92102e-14	AL161431.1	0.0722031	1.54971e-18	EPB41	0.336121	0	RPL3	0.42215	0	EPB41	0.468309	0	ARPC2	0.136746	1.38665e-62	XRN2	0.0683161	9.41988e-17	PSO
RNF130	0.294176	1.15462e-292	BTG1	0.410715	0	RGS1	0.340513	0	C15orf48	0.204572	2.52846e-139	RPL41	0.126794	5.42679e-54	CD63	0.235409	4.02355e-185	TXN	0.264382	1.02328e-234	GLIPR1	0.258503	3.99221e-224	AP000866.1	0.0830475	4.99515e-24	ELF3	0.0621621	3.9811e-14	ODF2L	0.0699135	1.78961e-17	LIMD2	0.33589	0	COX4I1	0.419874	0	RPS14	0.466201	0	KIAA1551	0.13669	1.55786e-62	MBP	0.0680549	1.23149e-16	PSO
TUBA4A	0.294139	1.37709e-292	CD8B	0.410373	0	HLA.DRB5	0.338607	0	PTMA	0.203423	9.4054e-138	RPS3	0.125911	2.91506e-53	CD99	0.235154	1.02966e-184	PTK2B	0.263678	1.95726e-233	CXCR4	0.257339	4.64047e-222	AP002884.1	0.0824576	1.03952e-23	ASAH2	0.0614626	7.64139e-14	RNF213	0.0698924	1.82965e-17	RPL30	0.335542	0	RPL10	0.417022	0	CD3D	0.465693	0	LIMD2	0.136677	1.59906e-62	RBM39	0.0672686	2.74259e-16	PSO
MALAT1	0.292463	3.89539e-289	CD8A	0.408692	0	ALOX5AP	0.33574	0	CD9	0.202353	2.68354e-136	RPL6	0.125752	3.94373e-53	RGS2	0.234619	7.34015e-184	ARID5A	0.259657	3.5011e-226	FOS	0.256879	3.00983e-221	AXL	0.0822685	1.31337e-23	AC087752.4	0.0605658	1.74422e-13	AL138966.2	0.0697969	2.02271e-17	ITM2B	0.333498	0	RPL9	0.416513	0	HIST1H1E	0.461645	0	LCP1	0.13625	3.85377e-62	DDX39B	0.0671469	3.10196e-16	PSO
PARP8	0.288299	1.16508e-280	G0S2	0.406386	0	AC114760.2	0.332935	0	TSC22D3	0.20209	6.0864e-136	RPS4X	0.123412	3.188e-51	AREG	0.231524	5.81153e-179	MT.ND1	0.258596	2.72978e-224	CD9	0.255339	1.54435e-218	ARRDC5	0.0815566	3.15238e-23	SLC39A5	0.0602395	2.34835e-13	HIST2H2AA4	0.0694979	2.76689e-17	SH3BGRL3	0.331392	0	BTF3	0.416395	0	MZT2A	0.460579	0	PAG1	0.134748	8.3324e-61	UBE3A	0.067084	3.30532e-16	PSO
CXCL1	0.287971	5.35321e-280	CH25H	0.403859	0	CCL3	0.331335	0	PCSK1N	0.20179	1.54829e-135	RPS21	0.123408	3.20677e-51	HLA.A	0.230846	6.73846e-178	PCNX1	0.257511	2.29635e-222	CXCL1	0.250586	2.72519e-210	AC100788.1	0.0812346	4.67287e-23	SPTB	0.060088	2.69461e-13	RABGAP1L	0.0694312	2.96649e-17	JAK1	0.331125	0	RPL39	0.414255	0	NSA2	0.460535	0	CCR6	0.13443	1.58882e-60	N4BP2L2	0.0668687	4.1068e-16	PSO
SC5D	0.287958	5.68617e-280	SAT1	0.402824	0	MMP1	0.328925	0	FKBP5	0.199477	1.97675e-132	IFITM2	0.122284	2.5671e-50	CD9	0.230752	9.439e-178	SOCS1	0.256565	1.0787e-220	LINC01871	0.250514	3.62153e-210	AFF3	0.0810929	5.55339e-23	AL512506.3	0.059495	4.60125e-13	AL080317.1	0.0692978	3.40963e-17	BPTF	0.331053	0	RPS3	0.414024	0	JUND	0.460442	0	KLF2	0.134381	1.75466e-60	HNRNPU	0.066508	5.89885e-16	PSO
RBMS1	0.286276	1.36063e-276	MALAT1	0.402708	0	TYROBP	0.327415	0	FOS	0.19795	2.12065e-130	GYPC	0.12126	1.67807e-49	HLA.DQB1	0.226556	2.99254e-171	FAM241A	0.253367	4.28847e-215	GAPDH	0.250358	6.71836e-210	PRR7.AS1	0.0806626	9.36542e-23	AL353708.1	0.0587616	8.85515e-13	TRGV5P	0.0692534	3.57123e-17	RPL28	0.328402	0	RPS13	0.410361	0	RPL26	0.459952	0	YPEL3	0.134057	3.38263e-60	MPHOSPH8	0.0662848	7.37332e-16	PSO
GAPDH	0.284152	2.32301e-272	HLA.DQA1	0.401727	0	PTGER4	0.323309	0	AREG	0.197212	2.00188e-129	IFITM1	0.12055	6.11055e-49	SLC16A3	0.226395	5.2815e-171	STMN1	0.251452	8.85773e-212	RGS1	0.250323	7.70118e-210	TRBV18	0.080351	1.36499e-22	MCPH1.AS1	0.0587261	9.13843e-13	TMEM184A	0.0687786	5.84687e-17	RPS24	0.327753	0	RPL23	0.410294	0	RPS9	0.459592	0	SERBP1	0.133915	4.51243e-60	HP1BP3	0.0662485	7.64468e-16	PSO
CXCL3	0.283821	1.05271e-271	IL1B	0.40123	0	FSCN1	0.320714	0	GLIPR1	0.196742	8.31632e-129	CD99	0.120523	6.41929e-49	CDKN1A	0.224841	1.24646e-168	RTKN2	0.251193	2.4679e-211	CD7	0.250262	9.82335e-210	SAMD10	0.0802596	1.52409e-22	LINC00636	0.0581218	1.55752e-12	FAXC	0.0685076	7.7345e-17	PSIP1	0.325089	0	FAU	0.407064	0	ATP5MC2	0.459587	0	TBC1D10C	0.133148	2.11561e-59	ZC3HAV1	0.0661408	8.51105e-16	PSO
SLC7A5	0.28367	2.09583e-271	RGS2	0.394238	0	SLC7A5	0.320209	0	BTG1	0.196498	1.73692e-128	TMSB10	0.119857	2.14368e-48	CXCL1	0.224672	2.2496e-168	CD9	0.246622	1.51553e-203	IL32	0.250251	1.02531e-209	C2orf15	0.0799162	2.30333e-22	RAPGEFL1	0.0580091	1.71935e-12	HMGN3.AS1	0.0680719	1.2103e-16	GBP4	0.324695	0	MZT2A	0.406898	0	PTPRC	0.45849	0	EPB41	0.133056	2.54352e-59	DDX18	0.0656764	1.34937e-15	PSO
BATF	0.28352	4.15479e-271	CXCR4	0.391999	0	CXCL2	0.31854	0	SC5D	0.195768	1.57492e-127	SARAF	0.119605	3.3762e-48	HLA.B	0.224638	2.53989e-168	MT.ND3	0.245027	7.25115e-201	SOCS1	0.248977	1.54381e-207	S100A5	0.0796842	3.04139e-22	AC027682.2	0.0578715	1.93944e-12	HBA1	0.0680439	1.24543e-16	SYNE2	0.323013	0	ABLIM1	0.406155	0	SELL	0.458464	0	SMAD3	0.132836	3.95497e-59	XPO1	0.0656408	1.39781e-15	PSO
PCNX1	0.283335	9.62785e-271	SLC7A5	0.390769	0	MANF	0.318195	0	CXCL1	0.19435	1.10656e-125	GUK1	0.119601	3.39647e-48	MAP2K1	0.224505	4.04674e-168	HLA.DRB1	0.244707	2.48107e-200	HLA.C	0.246823	6.94799e-204	DICER1.AS1	0.0792863	4.89084e-22	CDR1	0.0578169	2.03417e-12	AL732292.2	0.0678629	1.49875e-16	GBP2	0.322939	0	RPS15	0.405624	0	RPL37	0.458385	0	ABLIM1	0.132531	7.29082e-59	KIAA1109	0.0655641	1.5078e-15	PSO
IL32	0.282912	6.59854e-270	GAPDH	0.389032	0	CH25H	0.30957	0	TPI1	0.193484	1.46403e-124	RPS28	0.119414	4.7582e-48	RPS17	0.223612	9.09282e-167	TUBA4A	0.243203	7.94214e-198	MT2A	0.246749	9.23212e-204	MTMR11	0.0777728	2.91516e-21	AC009560.1	0.0563644	7.12269e-12	BUB1B	0.0676374	1.8861e-16	PPP1R14B	0.322556	0	KLF2	0.403939	0	PAK2	0.45809	0	MGAT4A	0.132253	1.27107e-58	JUND	0.0654333	1.71542e-15	PSO
CD8A	0.282769	1.26226e-269	HPGD	0.385303	0	CD8A	0.308618	0	TXN	0.191526	4.79542e-122	RPL35	0.119319	5.64258e-48	SAT1	0.222129	1.55968e-164	SYTL3	0.242999	1.72994e-197	ALOX5AP	0.246627	1.48331e-203	MGAT3	0.0769868	7.26834e-21	AC010319.4	0.0563183	7.40769e-12	mm10...Rpl24	0.0675489	2.06378e-16	RNF213	0.321555	0	UQCRB	0.402979	0	GIMAP1	0.45807	0	NSD3	0.13194	2.3705e-58	LRFN4	0.0653106	1.9357e-15	PSO
RGS1	0.281676	1.79605e-267	HLA.DPA1	0.381231	0	MRPL1	0.308528	0	HLA.DQB1	0.190218	2.21488e-120	RPL35A	0.118954	1.08592e-47	GPAT3	0.221371	2.12695e-163	AREG	0.24014	8.85518e-193	TPI1	0.24538	1.85573e-201	P2RY13	0.0759848	2.29842e-20	RAPGEF4	0.0562475	7.86792e-12	GJB6	0.0669705	3.70643e-16	RPS23	0.320915	0	C9orf16	0.402877	0	HIST1H1D	0.457847	0	SSR3	0.131221	9.88527e-58	SESN3	0.0651566	2.2519e-15	PSO
TUBA1B	0.279923	4.82749e-264	MANF	0.378492	0	DDIT4	0.307418	0	ISG20	0.190121	2.94353e-120	RPL3	0.118607	2.01927e-47	MANF	0.221339	2.37527e-163	CNOT6L	0.235785	1.00327e-185	FAM129A	0.240476	2.49738e-193	IL3RA	0.0759402	2.41848e-20	AF230666.1	0.0561613	8.46589e-12	SLC4A7	0.0669444	3.8051e-16	TUT4	0.320579	0	RPS28	0.400891	0	RPL23	0.457823	0	NDUFA12	0.130462	4.41515e-57	TMF1	0.0650625	2.46959e-15	PSO
UGP2	0.278	2.62089e-260	HLA.DPB1	0.37677	0	CD8B	0.305177	0	LINC02195	0.189769	8.2032e-120	RPL36A	0.117991	6.05192e-47	CARD19	0.220965	8.60109e-163	ISG20	0.233451	5.2972e-182	BEST1	0.240041	1.2867e-192	FAM221B	0.0756484	3.3718e-20	SLC14A2	0.0555191	1.45611e-11	AL139424.2	0.0669049	3.95978e-16	GNAI2	0.320539	0	RPL22	0.399797	0	PSIP1	0.457675	0	DNPH1	0.130041	1.00979e-56	CREBRF	0.0649633	2.72146e-15	PSO
ZBTB16	0.277243	7.57753e-259	RNF130	0.376479	0	MYLIP	0.294577	1.71132e-293	CRYBG1	0.189762	8.37952e-120	RPL17	0.117958	6.40853e-47	ARID5A	0.220458	4.90433e-162	ZNF831	0.232828	5.12879e-181	CXCL3	0.234878	2.8403e-184	SHTN1	0.0755167	3.91591e-20	AC009812.4	0.0554833	1.50053e-11	AC007216.4	0.0667363	4.69162e-16	RPS8	0.319665	0	TNFAIP8	0.399049	0	FAM107B	0.457437	0	CSNK1G2	0.129879	1.3889e-56	PIBF1	0.0646912	3.54949e-15	PSO
RTKN2	0.275889	3.03684e-256	DNASE1L3	0.372817	0	CD69	0.294507	2.38726e-293	ITM2C	0.188592	2.49788e-118	FXYD5	0.117568	1.28008e-46	STMN1	0.220138	1.46585e-161	STK4	0.229036	4.46738e-175	HLA.DPB1	0.234344	2.01385e-183	MIA.RAB4B	0.0744945	1.23928e-19	AL355388.2	0.0553835	1.6316e-11	SLC29A2	0.0666862	4.93372e-16	CD247	0.31962	0	RPS19	0.397041	0	IL7R	0.45717	0	HIST2H2AC	0.129652	2.16241e-56	RNF213	0.0645528	4.0616e-15	PSO
MT2A	0.273472	1.23567e-251	FAM129A	0.370639	0	HMOX1	0.290709	1.5113e-285	MAP2K1	0.18833	5.33268e-118	RPL36	0.117051	3.18482e-46	PDCD1	0.219256	2.97636e-160	IL6ST	0.227545	9.04571e-173	HLA.A	0.232854	4.6624e-181	IPO11	0.0742617	1.60759e-19	CKAP2L	0.0552328	1.85081e-11	CCDC141	0.0662459	7.6647e-16	C9orf16	0.318226	0	RPL27	0.394961	0	ARL6IP5	0.456197	0	PSIP1	0.12908	6.59893e-56	AHCTF1	0.0644554	4.46454e-15	PSO
CD8B	0.273052	7.72004e-251	MAP2K1	0.369742	0	PLCG2	0.289321	1.00075e-282	MRPL1	0.187975	1.48814e-117	SESN3	0.116195	1.43165e-45	PCNX1	0.218964	8.04699e-160	SNX9	0.227473	1.1652e-172	MAP2K1	0.231378	9.87784e-179	GALNT12	0.0724094	1.23839e-18	AP000350.6	0.0551612	1.96483e-11	KRT5	0.0655252	1.56681e-15	RPL24	0.318041	0	RACK1	0.394452	0	CD48	0.455414	0	ATP5MC2	0.128555	1.83153e-55	SLC39A10	0.0644528	4.47582e-15	PSO
RCBTB2	0.273016	9.05701e-251	MT.ND3	0.367551	0	AC016831.5	0.288668	2.09759e-281	STMN1	0.185366	2.59662e-114	LUZP1	0.115637	3.78626e-45	MYLIP	0.218425	5.01541e-159	IKZF1	0.227079	4.71299e-172	ARID5B	0.230177	7.47119e-177	CDPF1	0.0723327	1.34627e-18	KIAA0408	0.0551475	1.98744e-11	AC025580.3	0.0654636	1.66493e-15	RPL13	0.317646	0	SEPT6	0.393654	0	CCR7	0.454888	0	PPP1R12A	0.128184	3.75118e-55	LGALS8	0.0644258	4.59458e-15	PSO
SLC16A3	0.272826	2.07387e-250	TXNIP	0.367545	0	RGS2	0.286203	1.90149e-276	CD63	0.184723	1.60938e-113	RPL22	0.115555	4.36411e-45	ZBTB16	0.217518	1.08151e-157	MYH9	0.226883	9.43482e-172	SLC16A3	0.229686	4.35147e-176	FAM83F	0.0720984	1.73621e-18	SSH1	0.0549527	2.33752e-11	TRIM59	0.06533	1.89914e-15	NSD3	0.317289	0	SH3BGRL3	0.392696	0	RPL9	0.454156	0	TAX1BP1	0.127911	6.35997e-55	WDR33	0.064152	5.99005e-15	PSO
MAP2K1	0.272656	4.34016e-250	ALOX5AP	0.366909	0	BTG1	0.281955	5.06423e-268	NFKBIA	0.184544	2.67045e-113	RPL27	0.115516	4.67115e-45	SC5D	0.216944	7.49043e-157	LPAR6	0.225891	3.12931e-170	SAT1	0.229222	2.29728e-175	LONRF3	0.0720043	1.92255e-18	MYO1C	0.054856	2.53312e-11	FGFR2	0.0648092	3.16375e-15	S1PR4	0.31724	0	GMFG	0.390434	0	BTF3	0.454034	0	TCEA1	0.12785	7.15781e-55	SRSF7	0.0639127	7.54529e-15	PSO
CH25H	0.271958	9.03913e-249	STMN1	0.365672	0	MT.ND1	0.281896	6.62795e-268	PFKFB3	0.184184	7.37066e-113	RPL18A	0.115086	9.84802e-45	PTK2B	0.216882	9.20764e-157	RCBTB2	0.225167	3.97062e-169	TUBA4A	0.228083	1.33652e-173	LINC02081	0.071638	2.85525e-18	AC008507.2	0.0544245	3.61937e-11	ZBTB11.AS1	0.0643173	5.10477e-15	ITGA4	0.317222	0	COMMD6	0.390183	0	STK38	0.453306	0	CORO1A	0.127656	1.03895e-54	FTX	0.0635788	1.03982e-14	PSO
CD63	0.271216	2.25412e-247	RGS1	0.365518	0	GPAT3	0.280824	8.38636e-266	SYTL3	0.183575	4.10522e-112	CMSS1	0.114047	5.90789e-44	PARP8	0.216621	2.21858e-156	CAPZA2	0.223216	3.60524e-166	PGK1	0.227985	1.8942e-173	CRLF1	0.0715744	3.0576e-18	HR	0.0542872	4.05205e-11	SELP	0.064245	5.47486e-15	mm10...Gm42418	0.316876	0	CD48	0.38919	0	mm10...Gm42418	0.452085	0	TNFAIP8	0.127607	1.14194e-54	GCC2	0.0632057	1.48517e-14	PSO
G0S2	0.270432	6.65604e-246	AC114760.2	0.364219	0	MAP2K1	0.278069	1.92523e-260	CEBPB	0.182985	2.14625e-111	MRPL1	0.113686	1.09574e-43	ANXA1	0.215964	2.01325e-155	TUBA1B	0.222102	1.71374e-164	CEBPB	0.226168	1.17793e-170	ANK1	0.0713584	3.85622e-18	C3orf49	0.0542871	4.05244e-11	NHS	0.0640282	6.75076e-15	FAM107B	0.316693	0	NSA2	0.386369	0	PIK3R1	0.451565	0	FLNA	0.127572	1.22066e-54	SMG6	0.0627566	2.27456e-14	PSO
IDO1	0.269312	8.23932e-244	CCL3	0.360715	0	LINC02195	0.27722	8.39635e-259	GPAT3	0.182061	2.83695e-110	SLC25A6	0.113309	2.08534e-43	MT.ND1	0.215849	2.95473e-155	ITK	0.221933	3.06965e-164	CD63	0.225139	4.3824e-169	SEMA7A	0.0702963	1.1953e-17	PLIN4	0.0540148	5.06583e-11	CACNB4	0.0639231	7.47072e-15	YPEL3	0.315401	0	GIMAP1	0.385781	0	RPL12	0.451395	0	STK24	0.1275	1.40287e-54	BOD1L1	0.0626914	2.41923e-14	PSO
GPAT3	0.269044	2.60131e-243	JUNB	0.360102	0	DUSP5	0.27662	1.20242e-257	PCNX1	0.181904	4.39821e-110	RHOH	0.112804	4.92124e-43	CXCL3	0.215799	3.49414e-155	CCND3	0.218886	1.04685e-159	STMN1	0.225062	5.75544e-169	EEF1AKMT4	0.0700797	1.50229e-17	AC138207.7	0.0537458	6.30935e-11	IFT88	0.0637263	9.02723e-15	HIST1H1E	0.314893	0	S1PR4	0.385728	0	EIF3F	0.451099	0	AAK1	0.127398	1.70599e-54	ATRX	0.0623697	3.2762e-14	PSO
PTK2B	0.267964	2.63608e-241	LINC02195	0.358405	0	CST3	0.275119	9.02137e-255	HLA.DPB1	0.181569	1.11531e-109	RNF130	0.112667	6.21094e-43	DUSP4	0.214254	6.03404e-153	HLA.DQB1	0.21832	7.1509e-159	BATF	0.222644	2.62819e-165	BSCL2	0.0700143	1.60946e-17	PCDH11X	0.0535932	7.14228e-11	AL136988.1	0.0636904	9.34359e-15	NSA2	0.31487	0	EIF3K	0.383311	0	TUT4	0.450532	0	SEPT7	0.127122	2.8959e-54	AC234582.1	0.0622411	3.69687e-14	PSO
FOS	0.266899	2.46237e-239	NFKBIA	0.357271	0	BATF	0.274055	9.63759e-253	HLA.B	0.179843	1.31904e-107	RPS13	0.112474	8.60366e-43	RPL31	0.213156	2.29366e-151	MS4A6A	0.218264	8.65287e-159	IDO1	0.222181	1.30513e-164	ZNF462	0.0699978	1.63761e-17	SMIM10L2A	0.0535171	7.59721e-11	ARHGEF12	0.0634682	1.15599e-14	ETS1	0.314693	0	SSR2	0.38181	0	JUN	0.450276	0	TANK	0.126688	6.64505e-54	NKTR	0.0621217	4.13485e-14	PSO
RPL31	0.266102	7.20921e-238	RASD1	0.356103	0	TXNIP	0.273062	7.42067e-251	HLA.C	0.179721	1.84452e-107	FTH1	0.111017	9.95194e-42	AC016831.5	0.212957	4.4243e-151	IL10RA	0.218211	1.03669e-158	MMP9	0.221503	1.35263e-163	PRSS35	0.0696845	2.27596e-17	AC134772.1	0.0531614	1.01268e-10	mm10...Cd37	0.0631538	1.56038e-14	TPR	0.314668	0	COX7C	0.380907	0	TTC39C	0.45001	0	MIS18BP1	0.126472	1.00367e-53	BPTF	0.0620623	4.37105e-14	PSO
PFKFB3	0.264869	1.31859e-235	SOCS1	0.355673	0	RASD1	0.27269	3.74241e-250	NANS	0.178874	1.88121e-106	CEBPB	0.110999	1.02503e-41	GAPDH	0.212037	9.14531e-150	KLF6	0.217018	5.83217e-157	TUBA1B	0.220731	1.92462e-162	RELB	0.0692486	3.58898e-17	CBX2	0.0530357	1.12039e-10	LINC01715	0.0629962	1.81251e-14	TNFSF13B	0.31435	0	EEF1D	0.378374	0	MGAT4A	0.449565	0	GBP5	0.126407	1.13564e-53	TPR	0.0619529	4.84182e-14	PSO
CDKN1A	0.259512	6.34731e-226	TYROBP	0.352313	0	MT1G	0.270669	2.39824e-246	LDHA	0.178545	4.61743e-106	UBL5	0.110945	1.12136e-41	SAMSN1	0.210796	5.29754e-148	SLC7A5	0.215727	4.45239e-155	RASD1	0.218688	2.05248e-159	SPESP1	0.0687242	6.1849e-17	AC019117.2	0.0530074	1.14618e-10	ADNP.AS1	0.0628444	2.09328e-14	RPS12	0.314088	0	RPS4Y1	0.377169	0	ANP32B	0.448735	0	PAK2	0.126271	1.47164e-53	TRIM38	0.0619289	4.9516e-14	PSO
CNOT6L	0.256132	6.23505e-220	TUBA1B	0.352284	0	CD53	0.270019	3.95459e-245	RPS29	0.178408	6.71251e-106	SERF2	0.110646	1.84478e-41	RCBTB2	0.209883	1.0349e-146	GPAT3	0.214558	2.19911e-153	CSRNP1	0.218131	1.35795e-158	RPLP1	0.0683923	8.70967e-17	GREB1	0.0527789	1.37654e-10	MAFTRR	0.0627153	2.3653e-14	KIAA1551	0.313192	0	NOP53	0.377009	0	GBP2	0.448267	0	IRF1	0.12561	5.1565e-53	DNTTIP2	0.0619234	4.97714e-14	PSO
LUZP1	0.255909	1.5431e-219	HLA.C	0.346552	0	HLA.A	0.269917	6.12115e-245	IL1B	0.178332	8.26223e-106	MYL6	0.109707	8.74002e-41	PFKFB3	0.209793	1.38797e-146	JUNB	0.211267	1.1389e-148	PFKFB3	0.217403	1.59496e-157	TRBC2	0.0683476	9.11988e-17	COCH	0.0527271	1.43473e-10	FYB1	0.0625774	2.69406e-14	PIK3R1	0.313114	0	LBH	0.376098	0	GBP4	0.447014	0	MTDH	0.125532	5.9749e-53	SEMA4D	0.0618557	5.3018e-14	PSO
NFKBIA	0.25414	1.92853e-216	BATF	0.343173	0	ZBTB16	0.268735	9.79447e-243	CLU	0.178331	8.28247e-106	EEF1D	0.109118	2.30462e-40	RBM8A	0.208749	4.06678e-145	AL357060.1	0.2109	3.77783e-148	SLC7A5	0.217182	3.35267e-157	DLL4	0.0681234	1.14807e-16	CELF5	0.0525923	1.59773e-10	SMPDL3A	0.0622079	3.8137e-14	BRI3	0.311494	0	LIMD2	0.375001	0	RPL11	0.446753	0	GIMAP4	0.125514	6.18245e-53	PCGF5	0.0618326	5.41713e-14	PSO
HLA.B	0.253675	1.24944e-215	SLC16A3	0.341882	0	RBMS1	0.267285	4.76955e-240	CALM2	0.178194	1.20368e-105	RPL11	0.108927	3.14851e-40	LPAR6	0.207512	2.18236e-143	SLA	0.210758	6.01263e-148	HLA.DPA1	0.216476	3.61315e-156	AL161431.1	0.0679624	1.35379e-16	PRCC	0.0525224	1.68916e-10	LIMS1	0.0620573	4.39173e-14	TAX1BP1	0.311465	0	AES	0.374548	0	BPTF	0.44637	0	PCM1	0.12504	1.51479e-52	PCSK7	0.0617851	5.66248e-14	PSO
LINC01871	0.249714	8.50967e-209	TPI1	0.340996	0	FCER1G	0.266928	2.17179e-239	CNOT6L	0.177863	2.96062e-105	PCSK1N	0.10846	6.75762e-40	TPI1	0.205768	5.71759e-141	PDCL	0.210511	1.34489e-147	LINC02195	0.21504	4.41009e-154	STX18	0.0677741	1.64096e-16	CDC42EP5	0.0524185	1.83474e-10	SH3KBP1	0.0619708	4.76177e-14	VPS28	0.311252	0	APRT	0.374339	0	FAU	0.445788	0	GNAI2	0.124908	1.94233e-52	EML4	0.0617266	5.97967e-14	PSO
ISG20	0.248882	2.24309e-207	HLA.A	0.340262	0	CLU	0.264625	3.68458e-235	CYBA	0.17747	8.60078e-105	CD69	0.107889	1.70895e-39	SNX9	0.204303	5.91189e-139	TOB1	0.209814	1.29491e-146	IL1B	0.214938	6.20092e-154	GJC1	0.0677696	1.64838e-16	TMEM249	0.0522201	2.14738e-10	KIF3B	0.0619174	5.00528e-14	DDX17	0.311196	0	RNASET2	0.373737	0	RPSA	0.441754	0	GBP2	0.124724	2.7453e-52	PRPF4B	0.0616843	6.21951e-14	PSO
TMSB4X	0.248216	3.0427e-206	MMP1	0.338969	0	FOS	0.264155	2.65291e-234	RGS2	0.177013	2.96694e-104	RPL9	0.107678	2.40347e-39	HERPUD1	0.199781	7.77782e-133	CCR4	0.208639	5.81063e-145	MANF	0.213046	3.30004e-151	AC060766.4	0.0676302	1.89997e-16	AC006238.1	0.0521866	2.20504e-10	THBS3	0.0618462	5.34887e-14	EEF1B2	0.31116	0	HINT1	0.372877	0	LINC00861	0.440492	0	APOL3	0.12466	3.09669e-52	DDX3X	0.0615911	6.78245e-14	PSO
HLA.DQA1	0.247931	9.24939e-206	GPAT3	0.338268	0	CXCR4	0.261915	3.06358e-230	JUNB	0.174969	7.2155e-102	PRDX2	0.107342	4.13891e-39	BEST1	0.199424	2.3287e-132	C15orf48	0.207965	5.09507e-144	CRYBG1	0.212305	3.7793e-150	B3GNT10	0.0672643	2.75467e-16	LINC02356	0.0512878	4.46338e-10	KCNJ6	0.0617689	5.74843e-14	VPS13C	0.310888	0	RPLP0	0.372684	0	LCP1	0.44039	0	SH3KBP1	0.124632	3.26168e-52	RBM25	0.0615437	7.08728e-14	PSO
PGK1	0.24735	8.92237e-205	CLU	0.338235	0	ARID5A	0.26116	7.03594e-229	BEST1	0.17403	8.79798e-101	AREG	0.107046	6.66446e-39	NFKBIA	0.199215	4.42005e-132	RBM8A	0.207559	1.87491e-143	GPAT3	0.21011	4.95897e-147	NPL	0.0670324	3.48205e-16	PRSS27	0.0511542	4.95169e-10	PBXIP1	0.0614056	8.05532e-14	PYHIN1	0.310005	0	ATP5F1D	0.370929	0	SCAF11	0.439833	0	MBD2	0.124175	7.67452e-52	USP3	0.0613033	8.85519e-14	PSO
MANF	0.247056	2.79965e-204	FSCN1	0.338191	0	TUBA1B	0.257225	7.35489e-222	YBX1	0.173402	4.65107e-100	DCXR	0.107004	7.13508e-39	LINC01871	0.198128	1.23211e-130	OTUD1	0.207403	3.09171e-143	PCNX1	0.208405	1.23528e-144	GIN1	0.0665733	5.52528e-16	PLEKHG7	0.0510734	5.27218e-10	AC010173.1	0.0613021	8.86533e-14	ATP5MC2	0.309125	0	KLRB1	0.370179	0	CD3E	0.438974	0	C9orf16	0.124061	9.499e-52	RNF19A	0.0608497	1.3449e-13	PSO
STMN1	0.244881	1.27168e-200	CD63	0.337823	0	CD63	0.254333	8.90317e-217	LUZP1	0.17101	2.48769e-97	GAPDH	0.106902	8.4071e-39	PTMA	0.197936	2.21031e-130	MALAT1	0.203809	2.79933e-138	ISG20	0.208238	2.11765e-144	AC243830.2	0.0663969	6.59236e-16	AC110792.3	0.0510458	5.38592e-10	LINC00539	0.0612195	9.56875e-14	HP1BP3	0.308514	0	C12orf57	0.36898	0	LIMS1	0.438953	0	CLIC1	0.124006	1.0539e-51	ZNF638	0.0608322	1.36674e-13	PSO
ANXA1	0.24485	1.43343e-200	RBMS1	0.337653	0	TNFAIP6	0.252986	1.96838e-214	BATF	0.171	2.55613e-97	NFKBIA	0.106412	1.84433e-38	MT.ND3	0.196501	1.72384e-128	ITGA2	0.202699	9.10193e-137	CDKN1A	0.208237	2.12496e-144	MEOX1	0.0662217	7.85218e-16	ELF2	0.0510141	5.51964e-10	AC013553.4	0.0611603	1.01055e-13	CD4	0.308164	0	RPS25	0.367051	0	JAK1	0.438914	0	CD247	0.123543	2.49507e-51	UTRN	0.0607733	1.44256e-13	PSO
MS4A6A	0.24344	3.20707e-198	GLIPR1	0.334673	0	IFITM2	0.252803	4.07965e-214	SEC61G	0.169045	4.05592e-95	LINC01871	0.1058	4.89074e-38	SOCS1	0.196498	1.73692e-128	MAP2K1	0.202068	6.52423e-136	DUSP1	0.207352	3.64067e-143	AL391650.1	0.0661288	8.61321e-16	POLK	0.0509186	5.94281e-10	THBS4	0.0610808	1.08737e-13	TCEA1	0.307951	0	RPS7	0.364394	0	RPL18A	0.438857	0	VPS13C	0.12336	3.50851e-51	PKN1	0.0606092	1.67643e-13	PSO
TPI1	0.243135	1.03184e-197	PTMA	0.334036	0	FKBP11	0.252449	1.67582e-213	MYH9	0.167769	1.07065e-93	PGK1	0.10555	7.27261e-38	FOS	0.193037	5.52384e-124	HLA.B	0.201831	1.36172e-135	AC114760.2	0.206518	5.23603e-142	ALS2	0.0660734	9.1022e-16	AC116158.2	0.0507696	6.66696e-10	EFCAB11	0.0605299	1.80242e-13	SRRM2	0.30768	0	RPL32	0.364276	0	CD81	0.438495	0	TAGAP	0.123069	6.02396e-51	SRPRA	0.0603727	2.08027e-13	PSO
JUNB	0.241726	2.20249e-195	HLA.DRB5	0.333858	0	NFKBIA	0.251113	3.38808e-211	SLC7A5	0.165947	1.09832e-91	RPL10	0.105384	9.46564e-38	CD8A	0.192107	8.66272e-123	PTMA	0.201727	1.88314e-135	MYL6	0.205934	3.36883e-141	ZNF502	0.0660612	9.21267e-16	CD160	0.050758	6.72681e-10	AL445489.1	0.0605149	1.82732e-13	GBP5	0.307116	0	CALM1	0.364201	0	RPL10	0.43783	0	C12orf75	0.122661	1.28197e-50	NPEPPS	0.0602052	2.42263e-13	PSO
DUSP1	0.24037	3.72474e-193	CXCL2	0.330978	0	AC074117.1	0.249024	1.2821e-207	CXCL3	0.165573	2.81794e-91	C19orf53	0.104632	3.0983e-37	IDO1	0.19031	1.69462e-120	VSIR	0.200767	3.70533e-134	MS4A6A	0.205668	7.83791e-141	ADRB2	0.0658504	1.13579e-15	AC007496.2	0.0504671	8.41163e-10	SELENOP	0.060485	1.87782e-13	MZT2A	0.306171	0	RPL41	0.363699	0	ATP5F1D	0.437259	0	HP1BP3	0.122487	1.76713e-50	SRRM2	0.0600658	2.7494e-13	PSO
LINC02195	0.240205	6.93097e-193	CAPG	0.329416	0	SLC16A3	0.248614	6.40027e-207	MANF	0.165116	8.90628e-91	RPL39	0.104384	4.57265e-37	CH25H	0.19025	2.0205e-120	CD74	0.199261	3.83636e-132	FKBP11	0.205643	8.50012e-141	RPL29	0.0657073	1.30879e-15	TTN	0.0503786	9.00125e-10	AP003392.4	0.060484	1.8795e-13	RPL29	0.306077	0	LCP1	0.362805	0	NSD3	0.437222	0	GIMAP7	0.121978	4.50802e-50	PSMA3.AS1	0.0599458	3.06493e-13	PSO
HLA.C	0.23933	1.86412e-191	UGP2	0.327864	0	PTK2B	0.245817	3.42342e-202	PDCL	0.163904	1.85143e-89	RPS15	0.104285	5.34318e-37	CD8B	0.18879	1.41107e-118	PPP1R3B	0.198601	2.9013e-131	ITM2C	0.203102	2.57604e-137	LZIC	0.0654075	1.7596e-15	MIRLET7DHG	0.0502918	9.61814e-10	LBH	0.0604303	1.97388e-13	STK24	0.305119	0	RIPOR2	0.362101	0	TOMM7	0.437134	0	TIPARP	0.121924	4.97792e-50	CNTRL	0.0599318	3.10402e-13	PSO
RPS17	0.239216	2.86622e-191	PGK1	0.327169	0	HERPUD1	0.245261	2.93961e-201	SLC16A3	0.163136	1.2502e-88	RPL15	0.104137	6.72807e-37	MT2A	0.188383	4.57235e-118	INPP4B	0.198002	1.80813e-130	PTK2B	0.202527	1.55592e-136	ST20.AS1	0.0653601	1.8437e-15	AC114488.3	0.0499785	1.22093e-09	CDCA7	0.0604222	1.98851e-13	RASGRP1	0.304297	0	RPL5	0.361859	0	CD2	0.43695	0	LGALS3	0.121646	8.28847e-50	SMC4	0.0596932	3.84982e-13	PSO
BEST1	0.238976	7.0287e-191	MYLIP	0.326683	0	XBP1	0.243925	5.00509e-199	SAMSN1	0.162883	2.3417e-88	OST4	0.103931	9.29434e-37	G0S2	0.188148	9.03616e-118	CEBPB	0.197352	1.30719e-129	RBMS1	0.201617	2.65474e-135	ITFG1.AS1	0.065145	2.27754e-15	AC108860.2	0.0498481	1.34781e-09	mm10...Tmsb4x	0.0602793	2.26478e-13	RPL19	0.304168	0	UXT	0.360058	0	C12orf57	0.435988	0	SOS1	0.121502	1.07943e-49	LARS	0.0596696	3.93268e-13	PSO
MMP9	0.238502	4.15443e-190	KLF6	0.325705	0	MS4A6A	0.242729	4.85443e-197	MS4A6A	0.162866	2.44294e-88	RPS14	0.103565	1.64394e-36	CSRNP1	0.187823	2.30427e-117	FAS	0.196703	9.36508e-129	CLU	0.201128	1.21051e-134	AL445231.1	0.0651403	2.28816e-15	MDGA1	0.0497136	1.49203e-09	IL13RA2	0.0601429	2.5637e-13	RPS11	0.304111	0	ARPC2	0.360005	0	C9orf16	0.434066	0	ABHD17A	0.121485	1.11289e-49	RAD21	0.0595036	4.56595e-13	PSO
HLA.DPB1	0.237387	2.65565e-188	MYL6	0.325518	0	GSN	0.242318	2.31788e-196	IDO1	0.161249	1.31378e-86	RPL10A	0.102849	4.98781e-36	DUSP1	0.184806	1.27294e-113	CXCL1	0.195921	9.92441e-128	G0S2	0.201098	1.33091e-134	ORAI3	0.0650036	2.61616e-15	ENTPD1	0.0496034	1.62142e-09	PNISR	0.0598697	3.28313e-13	RIF1	0.304039	0	RPL36	0.359951	0	TOMM20	0.432834	0	LBR	0.121466	1.1524e-49	PLEKHM1	0.0594688	4.71077e-13	PSO
HERPUD1	0.236794	2.40178e-187	FKBP11	0.32454	0	RCBTB2	0.241868	1.28426e-195	S100A10	0.159551	8.24306e-85	BEST1	0.102687	6.39954e-36	CCL3	0.182808	3.52798e-111	MIF	0.195624	2.42765e-127	LUZP1	0.199691	1.02623e-132	KLRB1	0.0643787	4.80981e-15	AC020917.3	0.0494957	1.75833e-09	ARID1B	0.0597459	3.67132e-13	ABHD17A	0.303123	0	RPS18	0.359753	0	RPL5	0.432531	0	IL7R	0.121399	1.30202e-49	PJA2	0.0592903	5.52794e-13	PSO
RGS2	0.234476	1.24016e-183	ITM2C	0.323482	0	CAPG	0.241515	4.90471e-195	RTKN2	0.159028	2.92246e-84	FKBP11	0.101744	2.72378e-35	HLA.DQA1	0.181957	3.79393e-110	CXCL3	0.194999	1.58557e-126	NFKBIA	0.198667	2.37332e-131	ATP10B	0.0643171	5.10545e-15	FAM19A2	0.0494049	1.88254e-09	ITIH5	0.0596317	4.06913e-13	LDHB	0.302207	0	RPS2	0.359189	0	HP1BP3	0.430382	0	ARL14EP	0.121312	1.52573e-49	PRKX	0.0590255	7.00291e-13	PSO
CSRNP1	0.233234	1.16623e-181	DUSP5	0.317578	0	VSTM2L	0.241406	7.41723e-195	GLUL	0.158956	3.47167e-84	RPL12	0.101645	3.16798e-35	HPGD	0.181856	5.02498e-110	IQGAP2	0.194861	2.40475e-126	CNOT6L	0.198517	3.75136e-131	RPL10A	0.0642883	5.25001e-15	MYLK	0.049253	2.10957e-09	DGAT2	0.0593708	5.14377e-13	PHACTR2	0.301996	0	TOMM20	0.358309	0	ITGA4	0.430329	0	SPTAN1	0.120875	3.38872e-49	THOC2	0.059018	7.05003e-13	PSO
FKBP11	0.231921	1.38173e-179	FKBP5	0.316544	0	RNF130	0.240677	1.16786e-193	TUBA1B	0.158819	4.84049e-84	CD53	0.10122	6.05032e-35	JUNB	0.181749	6.7725e-110	AL136454.1	0.193889	4.38732e-125	PTMA	0.198369	5.90067e-131	GLE1	0.0639655	7.17125e-15	LINC00528	0.0492381	2.13313e-09	AL512625.3	0.0588811	7.9633e-13	APRT	0.301578	3.39413e-308	CD2	0.358226	0	TCEA1	0.429397	0	XPC	0.120872	3.40436e-49	PPP1R12A	0.0590041	7.13763e-13	PSO
ZNF831	0.231467	7.1501e-179	AC016831.5	0.315057	0	CSF2RA	0.240562	1.80804e-193	DUSP1	0.1586	8.20989e-84	MYC	0.101187	6.36309e-35	IL1B	0.181354	2.02773e-109	ADAM19	0.192282	5.16951e-123	MT.ND3	0.196437	2.09089e-128	RNASEL	0.0638712	7.85317e-15	SCAP	0.0491163	2.33639e-09	AC022098.3	0.0588175	8.42683e-13	MAP2K2	0.300532	5.68802e-306	ARL6IP5	0.357868	0	RPL22	0.428948	0	NDUFB7	0.120831	3.66891e-49	NCOA7	0.058964	7.39765e-13	PSO
SNX9	0.231354	1.07388e-178	XBP1	0.314656	0	LMNA	0.240524	2.08731e-193	XBP1	0.158175	2.2799e-83	TNIP2	0.100892	9.96091e-35	RNF130	0.180525	2.01211e-108	HLA.DQA1	0.191671	3.12941e-122	CCL3	0.19447	7.73033e-126	HCCS	0.0633753	1.26331e-14	OGN	0.0488599	2.82797e-09	LPIN2	0.0586172	1.00639e-12	LCK	0.300099	4.70162e-305	ATP5F1E	0.356749	0	ETS1	0.427229	0	ICAM3	0.120624	5.35027e-49	NUP98	0.05884	8.25978e-13	PSO
IL1B	0.228509	2.93097e-174	CSRNP1	0.312408	0	FAM241A	0.240356	3.92404e-193	RASD1	0.15794	4.00702e-83	ENO1	0.100713	1.30509e-34	ZNF831	0.180369	3.09374e-108	YBX1	0.191522	4.84891e-122	HLA.DQA1	0.193789	5.91276e-125	LPCAT3	0.0632599	1.41032e-14	LY75	0.0485969	3.43647e-09	AC119428.2	0.0585915	1.02954e-12	BTF3	0.299954	9.4974e-305	ARL4C	0.35649	0	BRD7	0.426919	0	FAM107B	0.120319	9.29337e-49	PRPF38B	0.0587875	8.65359e-13	PSO
LPAR6	0.228396	4.37907e-174	CD7	0.31227	0	ITM2C	0.237762	6.55906e-189	MYL12A	0.15772	6.78984e-83	RPSA	0.100175	2.93837e-34	DUSP5	0.179406	4.37371e-107	XIST	0.191496	5.23638e-122	ZBTB16	0.192959	6.95151e-124	TP53I13	0.0630974	1.64635e-14	BOLA3.AS1	0.0483644	4.07895e-09	PYHIN1	0.0585827	1.03757e-12	SET	0.298843	2.10727e-302	RARRES3	0.35387	0	UQCRB	0.426752	0	BCL11B	0.120242	1.06842e-48	SUGT1	0.0586863	9.4666e-13	PSO
HLA.A	0.227676	5.67215e-173	NR3C1	0.312022	0	FKBP5	0.237636	1.05037e-188	DCXR	0.157448	1.30349e-82	CD7	0.100154	3.03184e-34	FSCN1	0.178583	4.16114e-106	YWHAB	0.190951	2.5966e-121	MYLIP	0.192538	2.42435e-123	CCL20	0.0623733	3.26518e-14	AL022323.3	0.0483186	4.21867e-09	LINC01842	0.058373	1.24867e-12	PDE4D	0.298757	3.19615e-302	TCEA1	0.353421	0	TAF10	0.426351	0	HINT1	0.12007	1.45934e-48	CYTH1	0.0586166	1.00698e-12	PSO
FAM241A	0.223925	3.06308e-167	RCBTB2	0.310742	0	PPP1CB	0.235612	1.90457e-185	RCBTB2	0.157381	1.52964e-82	RPS9	0.100036	3.6243e-34	AC114760.2	0.17817	1.28282e-105	LGALS1	0.188684	1.91638e-118	RPL23A	0.191087	1.73999e-121	LINC01764	0.0622724	3.58975e-14	ZNF366	0.0482139	4.55562e-09	AC010547.4	0.0583182	1.31047e-12	OPTN	0.298346	2.34023e-301	CD37	0.352715	0	SEPT7	0.425943	0	TPR	0.120024	1.58489e-48	CCDC186	0.0586015	1.02048e-12	PSO
MYH9	0.223428	1.72712e-166	CARD19	0.307339	0	GAPDH	0.234684	5.78122e-184	MT.ND3	0.157216	2.26581e-82	COTL1	0.0987557	2.44845e-33	LINC02195	0.176366	1.69992e-103	MYL12A	0.188169	8.48329e-118	XBP1	0.190582	7.65725e-121	CACTIN	0.0620993	4.22238e-14	AC104423.1	0.0480279	5.22041e-09	MFSD14C	0.0580523	1.65547e-12	JUND	0.297796	3.34424e-300	NDUFA12	0.352674	0	PPP1R14B	0.425584	0	ZFP36L1	0.119949	1.81648e-48	VPS13C	0.0585763	1.04352e-12	PSO
TOB1	0.22217	1.35411e-164	PTK2B	0.301052	4.4647e-307	MT1X	0.234679	5.88693e-184	HLA.A	0.156918	4.61844e-82	RPS3A	0.0986505	2.86158e-33	ST3GAL1	0.175996	4.60666e-103	CD8A	0.188161	8.70121e-118	DNASE1L3	0.190221	2.19976e-120	CPNE3	0.0620148	4.56988e-14	AC069234.2	0.0479131	5.67668e-09	SPRR1B	0.0578641	1.95198e-12	SSR2	0.29709	1.00522e-298	C8orf59	0.351132	0	TCF7	0.424284	0	CD96	0.119239	6.51609e-48	CDC42BPB	0.0584072	1.21159e-12	PSO
DNASE1L3	0.220934	9.58377e-163	ARF6	0.300829	1.32816e-306	KLF6	0.234095	5.01554e-183	ZBTB16	0.156585	1.01866e-81	SNX3	0.0985992	3.08753e-33	XBP1	0.175308	2.91439e-102	PFKFB3	0.187249	1.20013e-116	ST3GAL1	0.189686	1.04543e-119	ACTL10	0.0618418	5.37116e-14	ELK4	0.0478876	5.783e-09	GBP5	0.0577866	2.08871e-12	ATP5F1D	0.297013	1.4579e-298	LCK	0.350355	0	RACK1	0.424074	0	ARGLU1	0.119214	6.80884e-48	USP7	0.0581938	1.46207e-12	PSO
PCSK1N	0.21909	5.24226e-160	VSTM2L	0.300689	2.63852e-306	PRNP	0.23374	1.84058e-182	CDKN1A	0.15632	1.91104e-81	ARID5B	0.0983054	4.76709e-33	HLA.DPB1	0.174236	5.09235e-101	RNF19A	0.184999	7.36407e-114	ANKRD28	0.188029	1.27158e-117	AC002550.1	0.0616401	6.48044e-14	PANK3	0.0478251	6.05241e-09	NMRK1	0.0576756	2.30095e-12	HLA.E	0.296342	3.68056e-297	ERP29	0.349237	0	KLRB1	0.423894	0	MTIF3	0.119204	6.93822e-48	DDX17	0.0580222	1.69966e-12	PSO
SAT1	0.218637	2.44589e-159	PRNP	0.300179	3.17705e-305	CD99	0.230377	3.64827e-177	PLP2	0.155904	5.12401e-81	LDHA	0.0972178	2.35279e-32	MMP9	0.172841	2.0474e-99	IFI16	0.184832	1.18127e-113	LDHA	0.187015	2.34814e-116	RBAK.RBAKDN	0.0616371	6.49862e-14	PTGR1	0.047785	6.23123e-09	PDZK1IP1	0.0574168	2.88161e-12	UQCRB	0.29617	8.36621e-297	PSIP1	0.34728	0	DDX17	0.421276	0	PHACTR2	0.119196	7.03379e-48	SERINC3	0.0580094	1.71883e-12	PSO
MYLIP	0.218547	3.31931e-159	PLCG2	0.299848	1.59089e-304	IER3	0.229011	4.87723e-175	ENO1	0.155429	1.57389e-80	CALM2	0.0971817	2.48004e-32	ISG20	0.172494	5.10827e-99	IDO1	0.184508	2.95836e-113	PCSK1N	0.185534	1.61065e-114	IBA57	0.0614747	7.55569e-14	MNX1	0.0476156	7.04709e-09	PLA2G4E.AS1	0.0572161	3.42863e-12	LBR	0.296169	8.4104e-297	SEPT7	0.347069	0	ATM	0.420525	0	ODF2L	0.119116	8.11905e-48	MAP4K4	0.0579459	1.81717e-12	PSO
HLA.DPA1	0.218322	7.10991e-159	MT.ND1	0.299143	4.92112e-303	IGHA1	0.227648	6.26011e-173	G0S2	0.155246	2.42412e-80	GPR171	0.0969836	3.31028e-32	PRNP	0.172027	1.74002e-98	CAPZB	0.183835	1.9726e-112	RCBTB2	0.183038	1.85258e-111	PTP4A3	0.0614654	7.62111e-14	DENND4C	0.0475172	7.56739e-09	AKAP9	0.0571289	3.69692e-12	COX4I1	0.295742	6.513e-296	YPEL3	0.346989	0	CHURC1	0.419874	0	REEP3	0.118522	2.34929e-47	RCOR3	0.0579156	1.86592e-12	PSO
FSCN1	0.218157	1.24498e-158	MS4A6A	0.296793	4.20753e-298	CXCR6	0.227355	1.77094e-172	SOCS3	0.155087	3.52678e-80	NDUFB2	0.0966418	5.44033e-32	ALOX5AP	0.171908	2.37802e-98	PIK3IP1	0.182932	2.49105e-111	SNX9	0.182092	2.60514e-110	NFS1	0.0611709	1.00069e-13	CIRBP.AS1	0.0473603	8.47524e-09	AC095055.1	0.0570042	4.1167e-12	PDCD4	0.294787	6.2797e-294	TRAF3IP3	0.346968	0	ABHD17A	0.419543	0	STK38	0.118467	2.59159e-47	LINC00909	0.0579012	1.88971e-12	PSO
CD7	0.217425	1.47949e-157	SC5D	0.293292	7.67626e-291	STMN1	0.227335	1.90031e-172	ARID5B	0.154668	9.428e-80	HLA.C	0.0965077	6.60792e-32	LUZP1	0.171239	1.36853e-97	GIMAP6	0.181391	1.83049e-109	CYBA	0.1814	1.78525e-109	AC137630.1	0.0611002	1.06819e-13	DHX15	0.047343	8.58132e-09	ZNF587B	0.0569353	4.36834e-12	SERBP1	0.294691	9.89494e-294	ANP32B	0.346503	0	HINT1	0.419456	0	ERO1A	0.118459	2.62843e-47	RANBP2	0.057897	1.89663e-12	PSO
ST3GAL1	0.21568	5.19826e-155	ANXA1	0.289771	1.22236e-283	CD83	0.227084	4.63075e-172	AL136454.1	0.154621	1.05202e-79	SC5D	0.0946779	9.13081e-31	HMGB2	0.170542	8.43213e-97	SLF1	0.181142	3.65126e-109	RTKN2	0.180773	1.01294e-108	AL137077.2	0.0610964	1.07185e-13	AC127496.1	0.0473183	8.73557e-09	HIPK1	0.0566192	5.72963e-12	NDUFA12	0.294566	1.79642e-293	KIF2A	0.346308	0	YPEL3	0.418794	0	LDHB	0.118218	4.0421e-47	SYT11	0.0578964	1.89754e-12	PSO
DUSP5	0.213875	2.12071e-152	TUBA4A	0.287756	1.44828e-279	PDCD1	0.226452	4.31891e-171	CST7	0.153957	4.97816e-79	RAN	0.0945777	1.05287e-30	CLU	0.170246	1.81562e-96	HLA.C	0.180932	6.52185e-109	SAMSN1	0.180187	5.11361e-108	MIOX	0.0609808	1.19231e-13	GLT1D1	0.0472328	9.29013e-09	WDR31	0.0565867	5.89116e-12	HINT1	0.294331	5.51825e-293	RGS10	0.345849	0	DDX24	0.41866	0	CIB1	0.118128	4.74127e-47	CHD1	0.0578286	2.01342e-12	PSO
IL10RA	0.213442	8.90203e-152	RPL7	0.286418	7.05263e-277	LPAR6	0.226052	1.77279e-170	MMP9	0.15144	1.69388e-76	YBX1	0.0937684	3.30567e-30	UGP2	0.169653	8.44302e-96	ANKRD55	0.180362	3.15144e-108	MT.ND1	0.179466	3.71171e-107	RPS13	0.0606962	1.54811e-13	AC104596.1	0.0470765	1.03937e-08	PAX6	0.0565809	5.92065e-12	DNPH1	0.294172	1.1743e-292	NDUFA4	0.345456	0	VPS13C	0.41841	0	TMPO	0.117882	7.33831e-47	LCP1	0.0577904	2.08172e-12	PSO
SLC2A3	0.211864	1.61297e-149	IER3	0.286414	7.17776e-277	ANXA1	0.226023	1.96115e-170	TOB1	0.151414	1.79777e-76	UQCRH	0.0933546	5.91094e-30	DNAJB9	0.16841	2.07521e-94	HERPUD1	0.180015	8.2001e-108	GPR171	0.179112	9.80248e-107	AL158850.1	0.0606636	1.59507e-13	TTLL4	0.0466941	1.36575e-08	IKZF3	0.0564659	6.53201e-12	UBA52	0.29387	4.94366e-292	SELL	0.344595	0	RNASET2	0.418058	0	UBASH3A	0.117775	8.86309e-47	STAG2	0.0577281	2.19803e-12	PSO
ADAM19	0.210158	4.24222e-147	AC074117.1	0.285738	1.61764e-275	SOCS1	0.225743	5.25504e-170	OST4	0.150489	1.4915e-75	GLUL	0.093294	6.43511e-30	LMNA	0.168324	2.58638e-94	CHST11	0.178367	7.49439e-106	CAPG	0.178902	1.741e-106	PDZK1	0.0606322	1.64151e-13	AC092375.2	0.0466321	1.4273e-08	MYO1F	0.0563161	7.42175e-12	AAK1	0.293453	3.5889e-291	GTF3A	0.343964	0	UTRN	0.417854	0	SYNRG	0.117318	1.99061e-46	CHD2	0.0577217	2.21037e-12	PSO
CLU	0.209956	8.1606e-147	SRSF2	0.285574	3.43285e-275	CCL2	0.225243	3.04606e-169	SNX9	0.150406	1.80047e-75	UQCR11	0.0929401	1.05531e-29	TMED2	0.168199	3.56386e-94	OSBPL8	0.178192	1.20934e-105	DCXR	0.178651	3.4544e-106	FES	0.0606232	1.65514e-13	TXNRD2	0.0465102	1.55624e-08	mm10...Rps28	0.0560402	9.38155e-12	TAF10	0.293258	9.01657e-291	RPS4X	0.343352	0	NPM1	0.417611	0	CERK	0.117115	2.84803e-46	ZNF91	0.0576531	2.34659e-12	PSO
CEBPB	0.209874	1.06734e-146	DUSP2	0.285521	4.39026e-275	HLA.DQB2	0.224626	2.64655e-168	RPL7	0.149344	2.01137e-74	RPS19	0.0928624	1.1761e-29	CRYBG1	0.16811	4.4784e-94	CD8B	0.178005	2.00868e-105	AC016831.5	0.17845	5.98361e-106	PKN1	0.0606159	1.6661e-13	MEG3	0.0464836	1.58585e-08	CTLA4	0.0558251	1.12538e-11	STK38	0.293099	1.92215e-290	EIF3E	0.342962	0	TNFRSF25	0.41761	0	EPHA4	0.117006	3.45033e-46	RBM33	0.0576289	2.39656e-12	PSO
CCL3	0.209715	1.78489e-146	LSR	0.28551	4.61447e-275	TPI1	0.224479	4.42467e-168	ARF6	0.149288	2.28254e-74	RPL13	0.0928046	1.27475e-29	ARF6	0.168086	4.76633e-94	ID2	0.177441	9.29634e-105	DUSP5	0.177672	4.9677e-105	RPLP0	0.0605967	1.69569e-13	mm10...Rpl28	0.0462311	1.89556e-08	AP001830.1	0.0554118	1.59328e-11	H3F3A	0.292897	5.00473e-290	NDUFS5	0.342152	0	AES	0.417069	0	SNW1	0.117003	3.46764e-46	STPG1	0.0575241	2.62529e-12	PSO
AC016831.5	0.209692	1.92792e-146	S100A6	0.284244	1.52264e-272	CCL3L1	0.223565	1.07161e-166	DUSP5	0.149189	2.85726e-74	RPS27A	0.0925378	1.84746e-29	DCXR	0.167881	8.04967e-94	ST3GAL1	0.175852	6.78128e-103	YBX1	0.176896	4.0667e-104	AC023157.3	0.0605887	1.70806e-13	RNF43	0.0462039	1.93222e-08	CACNA1C.AS1	0.055164	1.96024e-11	ODF2L	0.29283	6.85434e-290	PAK2	0.341191	0	MAP2K2	0.416536	0	S100A11	0.116915	4.04975e-46	TTC39C	0.0573735	2.99194e-12	PSO
PTMA	0.208778	3.70451e-145	FAM241A	0.283214	1.67321e-270	HLA.C	0.221212	3.6809e-163	SFMBT2	0.148621	1.02809e-73	FLOT1	0.0923942	2.25498e-29	CXCR6	0.16735	3.12135e-93	SARAF	0.174665	1.62337e-101	MALAT1	0.176263	2.24563e-103	ST6GALNAC2	0.060368	2.08921e-13	AC024475.1	0.0461547	2.00027e-08	PDXP	0.0550563	2.14448e-11	EID1	0.292722	1.14717e-289	GBP2	0.339909	0	C8orf59	0.416195	0	SCAF11	0.116903	4.136e-46	ARHGAP21	0.0572303	3.38695e-12	PSO
SMAP2	0.207785	9.06863e-144	PFKFB3	0.281917	6.03732e-268	IL1RN	0.221191	3.95872e-163	GPR171	0.148117	3.19012e-73	RPS23	0.092288	2.61286e-29	PGK1	0.166662	1.79336e-92	IL1B	0.173162	8.7813e-100	JUNB	0.17576	8.6816e-103	MEAF6	0.0603001	2.2224e-13	FAM129B	0.046131	2.03391e-08	TRBV11.2	0.0549137	2.41461e-11	ARPC2	0.292388	5.56352e-289	APBB1IP	0.339755	0	TPR	0.41592	0	RASGRP1	0.116801	4.9524e-46	MYH9	0.0571897	3.50797e-12	PSO
HLA.DRB5	0.207721	1.115e-143	PCNX1	0.281374	7.01532e-267	PHLDA2	0.215938	2.19808e-155	HLA.DPA1	0.148104	3.28355e-73	NDUFA1	0.0922526	2.74404e-29	RTKN2	0.165659	2.271e-91	ANK3	0.173153	8.9725e-100	FSCN1	0.175226	3.63098e-102	FAM214B	0.0601379	2.57536e-13	CLDN15	0.0461078	2.06735e-08	IL1R1	0.0549029	2.43624e-11	HIST1H1D	0.292373	5.97181e-289	UQCRH	0.33944	0	EIF3K	0.415792	0	GTF3A	0.11671	5.80176e-46	SNX6	0.057165	3.58341e-12	PSO
LSR	0.206358	8.72164e-142	RPS29	0.280641	1.91633e-265	S100A6	0.214636	1.69302e-153	ANKRD28	0.147688	8.34424e-73	RPS12	0.0920052	3.86378e-29	LSR	0.165318	5.35539e-91	ETS2	0.172788	2.3534e-99	CST7	0.175064	5.59626e-102	PTGES2	0.0596361	4.05305e-13	DAB2	0.046086	2.09929e-08	BDP1	0.0546848	2.91919e-11	ORMDL1	0.292072	2.46721e-288	SERP1	0.339034	0	COX4I1	0.415537	0	MAP2K2	0.116703	5.87453e-46	VAPB	0.0571321	3.68665e-12	PSO
MMP1	0.205881	3.99036e-141	GSN	0.280171	1.58777e-264	LINC00513	0.212514	1.90581e-150	RBMS1	0.147598	1.01987e-72	LEF1	0.0917447	5.53367e-29	OTUD1	0.164593	3.31106e-90	LSR	0.172074	1.53895e-98	CARD19	0.174864	9.54797e-102	AC108866.1	0.0595541	4.36338e-13	USP34	0.0460083	2.21707e-08	RGS20	0.0546512	3.00163e-11	CD96	0.291661	1.71545e-287	EIF3H	0.338299	0	PHACTR2	0.414268	0	GMFG	0.116324	1.14175e-45	SMARCA5	0.0570619	3.91714e-12	PSO
CAMK1D	0.205845	4.47136e-141	MT1G	0.279706	1.27711e-263	CCL4	0.21246	2.27209e-150	SAT1	0.147578	1.06686e-72	RPS15A	0.0915974	6.77755e-29	LINC00513	0.164574	3.46995e-90	CAMK1D	0.171731	3.78764e-98	TMED2	0.174255	4.84015e-101	RPL18A	0.0594873	4.63325e-13	PINLYP	0.0458347	2.50361e-08	AC005329.1	0.0545089	3.37601e-11	PAG1	0.291544	2.98009e-287	RPL35A	0.337579	0	H1FX	0.41324	0	TBL1XR1	0.116315	1.15953e-45	EPC2	0.0570133	4.08449e-12	PSO
KLF6	0.205618	9.18866e-141	LMNA	0.279584	2.20487e-263	CSRNP1	0.21243	2.50497e-150	TUBA4A	0.147558	1.11594e-72	FAS	0.0915392	7.34127e-29	STK4	0.164113	1.09867e-89	DUSP5	0.171701	4.0925e-98	NANS	0.173777	1.72048e-100	SCART1	0.0594827	4.65253e-13	SIK1B	0.0458009	2.56334e-08	ITM2B	0.0544588	3.51837e-11	LINC00861	0.291241	1.23887e-286	TCF7	0.336785	0	GMFG	0.41277	0	TNIK	0.11616	1.52153e-45	DICER1	0.0570098	4.09705e-12	PSO
SAMSN1	0.205279	2.69503e-140	LPAR6	0.277956	3.18283e-260	GLUL	0.209742	1.63956e-146	RBM8A	0.147505	1.2564e-72	HNRNPA1	0.0914856	7.90256e-29	IL32	0.163781	2.51467e-89	AC136475.3	0.171425	8.4195e-98	LSR	0.173683	2.20908e-100	PEX11G	0.059471	4.7017e-13	AC017104.3	0.0456707	2.80713e-08	SDR16C5	0.0544021	3.68677e-11	RPS14	0.290529	3.51753e-285	RPL35	0.336101	0	BRI3	0.412192	0	CLEC2D	0.116113	1.65131e-45	LSG1	0.0569916	4.16155e-12	PSO
AC114760.2	0.205192	3.55109e-140	LUZP1	0.277493	2.49431e-259	PGK1	0.209657	2.16026e-146	HLA.DQA1	0.147165	2.67899e-72	NOP53	0.0913284	9.80451e-29	MYL6	0.16302	1.66784e-88	RPL31	0.171149	1.73516e-97	TYROBP	0.173507	3.51776e-100	IFFO1	0.0592331	5.81853e-13	CD109	0.0454605	3.24873e-08	TMEM50A	0.0543795	3.75601e-11	MBNL1	0.290207	1.59049e-284	CHURC1	0.334824	0	PDE4D	0.412012	0	ARL3	0.11597	2.12201e-45	SMG1	0.0569239	4.41158e-12	PSO
DUSP4	0.204936	8.00388e-140	RPL23A	0.27663	1.14732e-257	KYNU	0.209166	1.05794e-145	MMP1	0.147086	3.19642e-72	COX14	0.0910384	1.45822e-28	FKBP11	0.162378	8.17052e-88	MANF	0.170231	1.89048e-96	PDCD1	0.173397	4.71644e-100	EMC10	0.0592007	5.98936e-13	ARID5B	0.0452326	3.80348e-08	IQGAP1	0.0543187	3.94838e-11	CCR7	0.289956	5.14845e-284	PDCD4	0.334414	0	NDUFA12	0.410577	0	ABRACL	0.115693	3.43473e-45	PAG1	0.0568796	4.5829e-12	PSO
GPR171	0.204029	1.40007e-138	SYTL3	0.276619	1.20289e-257	UGP2	0.20828	1.85008e-144	CFL1	0.146809	5.91784e-72	CST7	0.0909884	1.56137e-28	MMP1	0.162131	1.5001e-87	NANS	0.17001	3.34926e-96	MMP1	0.172518	4.78814e-99	AC108693.2	0.059163	6.19457e-13	DNHD1	0.0452206	3.83519e-08	AC026471.4	0.0538942	5.59071e-11	DOCK8	0.289214	1.64698e-282	CAMK4	0.333404	0	DNPH1	0.410339	0	DDX17	0.11564	3.76719e-45	SLC4A7	0.0567926	4.9384e-12	PSO
PLP2	0.203697	3.97748e-138	ZBTB16	0.276587	1.38631e-257	FAM129A	0.207968	5.03559e-144	FAM241A	0.14666	8.23446e-72	RPL28	0.090885	1.79797e-28	CNOT6L	0.161818	3.24905e-87	CDKN1A	0.169906	4.3904e-96	PRNP	0.172498	5.05331e-99	MESP1	0.058927	7.64517e-13	ANKRD28	0.0451362	4.06493e-08	PNN	0.0538453	5.81793e-11	TBL1XR1	0.289104	2.747e-282	CCR7	0.333291	0	BOD1L1	0.410221	0	KIF2A	0.115517	4.66204e-45	PHACTR2	0.0566869	5.40701e-12	PSO
OTUD1	0.203647	4.65373e-138	PCSK1N	0.273624	6.3745e-252	SEC61G	0.207863	7.06017e-144	LSR	0.145172	2.20336e-70	CFL1	0.0908795	1.81165e-28	CAMK1D	0.160947	2.7486e-86	CXCR6	0.16902	4.32626e-95	TOB1	0.171765	3.45831e-98	ZNF541	0.0588081	8.49751e-13	CCNL1	0.0447651	5.24396e-08	FAM98B	0.0536722	6.69859e-11	PRRC2C	0.288684	1.94458e-281	EPB41	0.332968	0	SH3BGRL3	0.409276	0	TACC1	0.115462	5.13502e-45	ITGB1	0.0566493	5.58382e-12	PSO
CARD19	0.202813	6.37075e-137	GNA15	0.273012	9.20844e-251	CRIP1	0.207484	2.38927e-143	ANXA5	0.143831	4.14269e-69	EEF2	0.0906373	2.51981e-28	FAM241A	0.1604	1.04539e-85	LINC02195	0.168454	1.85476e-94	ENO1	0.171527	6.45335e-98	C13orf46	0.0587361	9.05811e-13	NYAP1	0.0447165	5.42092e-08	SBF2.AS1	0.0536506	6.81731e-11	TMPO	0.288657	2.20424e-281	TSTD1	0.33128	0	RARRES3	0.409019	0	TLN1	0.11542	5.52325e-45	CAPN7	0.0566436	5.61106e-12	PSO
CXCR6	0.202773	7.21952e-137	CST7	0.270824	1.22665e-246	ALDOA	0.207199	5.94801e-143	PRNP	0.142697	4.83597e-68	PSMB3	0.0906093	2.61781e-28	RASD1	0.160361	1.15139e-85	CEMIP2	0.168231	3.28649e-94	PDCL	0.171307	1.1484e-97	OSBPL1A	0.0587061	9.30155e-13	HLA.A	0.0447069	5.45657e-08	NLRC3	0.0536122	7.03336e-11	AES	0.288498	4.62063e-281	FTH1	0.331062	0	LBR	0.408264	0	MAP3K4	0.115342	6.31957e-45	CEP170	0.0565076	6.30353e-12	PSO
AL357060.1	0.201561	3.1606e-135	PFN1	0.270699	2.10563e-246	CARD19	0.207037	9.99269e-143	DNASE1L3	0.142614	5.78348e-68	UBA52	0.0902359	4.34532e-28	PHLDA2	0.16024	1.54334e-85	DNAJB9	0.167195	4.63e-93	PLP2	0.170257	1.76513e-96	CD80	0.0586392	9.87013e-13	AP005329.1	0.0446751	5.57612e-08	IFT140	0.053453	8.00234e-11	SPOCK2	0.2884	7.30685e-281	MGAT4A	0.330609	0	HIST1H1C	0.408055	0	CAST	0.115324	6.52077e-45	FNBP1	0.0564906	6.39539e-12	PSO
YBX1	0.201548	3.28694e-135	MT1X	0.270382	8.24769e-246	LSR	0.20544	1.61865e-140	FKBP11	0.141931	2.51455e-67	ATP5MPL	0.0897593	8.27252e-28	PLP2	0.159221	1.83182e-84	PCSK1N	0.167165	5.00246e-93	SLC2A3	0.16995	3.91946e-96	ZNF213.AS1	0.0583507	1.27353e-12	TRBV5.4	0.044647	5.68417e-08	ALPK3	0.0534314	8.14328e-11	TOMM20	0.287872	8.48066e-280	EIF3G	0.329808	0	S1PR1	0.405778	0	EIF3F	0.115246	7.46365e-45	STAT5B	0.0564773	6.46853e-12	PSO
AK4	0.198813	1.51539e-131	TMED2	0.26988	7.18268e-245	DCN	0.205328	2.31199e-140	PSMB3	0.141559	5.57931e-67	CMTM7	0.0897487	8.39216e-28	MS4A6A	0.158036	3.18005e-83	ACVR2A	0.165397	4.39815e-91	PARP8	0.169759	6.41553e-96	PPP2R2B	0.0582207	1.42784e-12	AL805961.2	0.0442649	7.36803e-08	SLFN12	0.0533468	8.7201e-11	TRAF3IP3	0.287807	1.14223e-279	DNPH1	0.329777	0	VEGFB	0.405058	0	NDUFB10	0.114955	1.23642e-44	JMY	0.0564529	6.60509e-12	PSO
ITM2C	0.198644	2.54397e-131	HMOX1	0.267829	4.69105e-241	IL6	0.204403	4.30938e-139	CXCR4	0.140936	2.10851e-66	COX6C	0.0896245	9.91918e-28	AC058791.1	0.15505	3.84122e-80	HLA.DPB1	0.165042	1.07202e-90	RPS29	0.16811	4.47934e-94	PAM16	0.0581676	1.49608e-12	LINC00562	0.0442524	7.43053e-08	RBM28	0.0532528	9.40726e-11	LPIN2	0.287687	1.9976e-279	PARK7	0.328434	0	TMEM238	0.40459	0	PTGES3	0.11488	1.40832e-44	KCTD5	0.056441	6.67229e-12	PSO
SFMBT2	0.197772	3.63954e-130	FCER1G	0.266553	1.06996e-238	LAD1	0.204137	9.96271e-139	ELL2	0.140737	3.22263e-66	CD9	0.0891297	1.92662e-27	SLC2A3	0.154509	1.36794e-79	MMP1	0.164754	2.21234e-90	CXCL2	0.167101	5.88685e-93	UCP3	0.058097	1.5918e-12	CRTAM	0.0441248	8.09905e-08	PRELID2	0.0531441	1.02683e-10	EIF3F	0.287647	2.40341e-279	ATP5MG	0.327593	0	RPL3	0.403685	0	ZC3H12D	0.114526	2.58964e-44	GLG1	0.0564377	6.69129e-12	PSO
XBP1	0.197502	8.29155e-130	YBX1	0.266516	1.25155e-238	ARF6	0.203501	7.36108e-138	INPP4B	0.140403	6.55136e-66	TIAM1	0.0890386	2.17619e-27	NANS	0.152794	7.4524e-78	ALOX5AP	0.164662	2.78159e-90	HLA.DRB5	0.166551	2.37805e-92	EARS2	0.0579188	1.86079e-12	ARHGAP35	0.0440349	8.60434e-08	MAFG.DT	0.0530955	1.06784e-10	RPL10A	0.287162	2.27051e-278	MCUB	0.32709	0	NUCKS1	0.403672	0	ACTR2	0.114422	3.09923e-44	ASH1L	0.0563519	7.19895e-12	PSO
IER3	0.196838	6.21153e-129	SEC61G	0.265474	1.02757e-236	GNA15	0.202993	3.62104e-137	DUSP4	0.139512	4.31428e-65	RPL26	0.0889055	2.59969e-27	PPP1R16B	0.1521	3.71115e-77	RPL23A	0.164529	3.88466e-90	MTHFD2	0.164408	5.2563e-90	SLC27A1	0.0577343	2.18613e-12	AC007938.2	0.0438344	9.84459e-08	AC005899.8	0.0530691	1.09071e-10	GMFG	0.287058	3.6668e-278	CIB1	0.325804	0	PASK	0.402969	0	MESD	0.113885	7.7883e-44	KIAA2026	0.0563085	7.46966e-12	PSO
PDCL	0.195712	1.86546e-127	CST3	0.264648	3.33707e-235	PDE4A	0.201337	6.32176e-135	RPS6	0.139212	8.11394e-65	PTGER4	0.0888467	2.81163e-27	VSTM2L	0.151598	1.17845e-76	RPS17	0.163682	3.21807e-89	ARF6	0.163446	5.78418e-89	mm10...Chchd2	0.0574974	2.68678e-12	IGHM	0.0436631	1.10399e-07	ZNF669	0.0530089	1.14484e-10	TLN1	0.286919	6.99331e-278	NPM1	0.323628	0	PRRC2C	0.401495	0	PHF3	0.113716	1.04001e-43	AKT3	0.0563078	7.4743e-12	PSO
LDHA	0.195627	2.4039e-127	CDK2AP2	0.263041	2.81476e-232	TUBB6	0.201122	1.23296e-134	RGS1	0.139029	1.19281e-64	UFC1	0.0884843	4.55455e-27	PER1	0.149416	1.70823e-74	MYLIP	0.163447	5.77887e-89	GRAMD4	0.163003	1.73768e-88	ZNF414	0.05738	2.97519e-12	CEND1	0.0436201	1.1361e-07	PTPRJ	0.0529705	1.18061e-10	CD37	0.286746	1.55522e-277	ACTG1	0.323452	0	SERBP1	0.401164	0	CHURC1	0.113453	1.62971e-43	ARL4C	0.0562325	7.96884e-12	PSO
STK4	0.195521	3.31216e-127	NANS	0.262895	5.17846e-232	PRF1	0.201093	1.35062e-134	IL10RA	0.13851	3.54269e-64	RPL23	0.0884613	4.69548e-27	TYROBP	0.149409	1.73589e-74	DNASE1L3	0.163141	1.23389e-88	ELL2	0.162561	5.19702e-88	GOLGA8N	0.0573498	3.05407e-12	CDKN2B	0.0435836	1.16409e-07	THEM5	0.0529419	1.20807e-10	MT.CO3	0.286615	2.8382e-277	HNRNPA1	0.32333	0	SET	0.400871	0	CDC42EP3	0.113336	1.99166e-43	ANKRD11	0.0562049	8.15814e-12	PSO
ID3	0.195278	6.86315e-127	GLUL	0.26273	1.02878e-231	GZMB	0.200721	4.2705e-134	SRSF2	0.138323	5.23452e-64	C4orf48	0.0884389	4.83763e-27	DNASE1L3	0.146575	9.94495e-72	CD40LG	0.162998	1.76208e-88	VSTM2L	0.159273	1.61647e-84	AL360270.1	0.05677	5.03515e-12	AC008763.2	0.0434257	1.29306e-07	STK17A	0.0528567	1.29346e-10	MIS18BP1	0.286589	3.19903e-277	EEF1A1	0.321709	0	ACTG1	0.400501	0	ITGB7	0.113255	2.28615e-43	ATXN7L3B	0.0561973	8.21081e-12	PSO
ARF6	0.193815	5.46216e-125	CRIP1	0.262556	2.13173e-231	TUBA4A	0.19907	6.89986e-132	C4orf48	0.138045	9.34579e-64	RPL14	0.0882612	6.12332e-27	CKB	0.146236	2.1088e-71	HNRNPDL	0.162882	2.34471e-88	DUSP4	0.159225	1.81615e-84	MSRB1	0.0567016	5.33919e-12	TEX29	0.0433298	1.37797e-07	TMEM169	0.0527155	1.44808e-10	TNFSF10	0.286441	6.33204e-277	LSP1	0.321212	0	APRT	0.400357	0	KMT2A	0.113192	2.54535e-43	KDM6A	0.0560704	9.14475e-12	PSO
PDCD1	0.193542	1.23388e-124	CEBPB	0.262148	1.1668e-230	IGLC2	0.197485	8.72185e-130	CDK2AP2	0.137817	1.50326e-63	ATP5PD	0.0882339	6.34877e-27	AK4	0.145885	4.58217e-71	TMEM70	0.16216	1.39856e-87	SFMBT2	0.158537	9.55427e-84	POM121	0.0565082	6.30017e-12	FBXO40	0.0432771	1.42693e-07	mm10...Rpl12	0.0527154	1.44821e-10	FYB1	0.286428	6.73523e-277	H3F3A	0.320916	0	RPS4Y1	0.400022	0	C12orf57	0.113052	3.23111e-43	ETS1	0.0560261	9.49441e-12	PSO
HMGB2	0.19341	1.82449e-124	PRF1	0.25876	1.38941e-224	HSPA6	0.197358	1.28534e-129	MT.ND1	0.137775	1.64101e-63	PRDM1	0.0881667	6.93922e-27	CAPG	0.145389	1.36946e-70	SLC16A3	0.162133	1.4946e-87	DUSP2	0.158415	1.28013e-83	PDE8A	0.0564313	6.72781e-12	AC013472.3	0.0431956	1.506e-07	HIGD1B	0.0526545	1.52038e-10	EIF3K	0.286416	7.13624e-277	ABHD17A	0.320717	0	RGS10	0.399415	0	TGOLN2	0.112875	4.35985e-43	ARAP2	0.0558927	1.06292e-11	PSO
CAPG	0.192851	9.58942e-124	PHLDA2	0.258204	1.35444e-223	DPM1	0.196008	7.62959e-128	SLA	0.137749	1.73351e-63	MYL12B	0.0880171	8.45751e-27	SLF1	0.145088	2.6489e-70	RASD1	0.160748	4.47335e-86	ARHGAP9	0.158412	1.28989e-83	RPS18	0.0563343	7.30747e-12	AK7	0.0431897	1.5119e-07	BCL2L2	0.0526175	1.56592e-10	PBXIP1	0.286334	1.04006e-276	TTC39C	0.320344	0	RPS13	0.39917	0	PNRC1	0.112527	7.86553e-43	DGCR6	0.0558584	1.09414e-11	PSO
AL136454.1	0.192807	1.09087e-123	CRYBG1	0.257981	3.37906e-223	CXCL5	0.192533	2.45553e-123	HMGB2	0.137655	2.10653e-63	GIMAP6	0.0879342	9.43566e-27	CAVIN1	0.143782	4.60733e-69	G0S2	0.160623	6.07764e-86	FAM241A	0.158018	3.32538e-83	RRP12	0.0562588	7.79238e-12	CPM	0.0429367	1.78613e-07	MEIKIN	0.0525909	1.59952e-10	UTRN	0.28561	2.90858e-275	NDUFB10	0.319937	0	HIST2H2AC	0.39835	0	PRRC2C	0.112515	8.03253e-43	SPICE1	0.0558381	1.11306e-11	PSO
DUSP2	0.192715	1.43284e-123	DUSP4	0.256974	2.04871e-221	JUNB	0.192317	4.65624e-123	TGIF1	0.137229	5.10663e-63	PLAC8	0.0876829	1.31413e-26	ALDOA	0.143661	5.98921e-69	AC016831.5	0.16051	7.99953e-86	PLCG2	0.157899	4.42016e-83	PLAC9	0.055749	1.20002e-11	AC092802.1	0.0426656	2.13331e-07	TEX9	0.0525834	1.60907e-10	ATM	0.285602	3.0193e-275	PFDN5	0.318798	0	USP3	0.397442	0	RAB8B	0.112495	8.29704e-43	PRRC2B	0.0558294	1.12129e-11	PSO
LMNA	0.190878	3.21139e-121	RBM8A	0.256104	6.99942e-220	PTMA	0.192297	4.94176e-123	POLR2L	0.135854	8.68829e-62	SRP14	0.0873437	2.05185e-26	ID3	0.143493	8.63385e-69	SAT1	0.159613	7.09574e-85	GNA15	0.1577	7.13232e-83	ATP5F1E	0.0557002	1.25041e-11	ADCY4	0.042601	2.22522e-07	PLCH1	0.0525007	1.71858e-10	MTPN	0.285375	8.56906e-275	LAPTM5	0.318749	0	AAK1	0.396242	0	CAPN2	0.112476	8.56927e-43	AHI1	0.0557738	1.17517e-11	PSO
RASD1	0.190653	6.21038e-121	CXCR6	0.255088	4.25427e-218	IGFBP7	0.191238	1.11934e-121	S100A6	0.135588	1.49946e-61	TPI1	0.0872641	2.27755e-26	HNRNPA0	0.143304	1.30121e-68	IL32	0.157705	7.03746e-83	OTUD1	0.157517	1.10372e-82	COG2	0.0556215	1.33603e-11	DEF8	0.0425185	2.34817e-07	LINC02166	0.052395	1.86922e-10	RPS27A	0.285264	1.42336e-274	NUCKS1	0.318556	0	MTPN	0.394685	0	PRRC2B	0.112383	1.00357e-42	PRKAG2	0.0556309	1.32547e-11	PSO
CCND3	0.190455	1.10812e-120	CYBA	0.25463	2.69316e-217	RPS29	0.191102	1.66518e-121	CCL3	0.135538	1.6608e-61	TMA7	0.0872572	2.29816e-26	ATF4	0.142631	5.57582e-68	TRERF1	0.157559	9.99163e-83	IL10RA	0.156151	2.85203e-81	LTB	0.0556156	1.34269e-11	MSRB3	0.0425009	2.37515e-07	EMCN	0.0523759	1.89776e-10	BRD7	0.284666	2.20703e-273	CACYBP	0.317533	0	RPS3	0.39466	0	SLTM	0.112371	1.02488e-42	NSD2	0.0556185	1.33942e-11	PSO
MMP25	0.190029	3.84293e-120	CSF2RA	0.253471	2.82112e-215	RAMP1	0.190388	1.34722e-120	ETS2	0.135203	3.29311e-61	SEC61G	0.0870387	3.05852e-26	PPP1R3B	0.14188	2.80082e-67	XBP1	0.157555	1.0075e-82	PHLDA2	0.155802	6.52017e-81	AC009779.3	0.0552248	1.86316e-11	BCAM	0.0423775	2.57354e-07	PDE1B	0.052309	2.0013e-10	ARGLU1	0.284608	2.88845e-273	ICAM3	0.317333	0	RPL39	0.394263	0	APRT	0.112367	1.03092e-42	AC136475.3	0.0556025	1.35762e-11	PSO
ITGA2	0.189872	6.0836e-120	CD83	0.252577	1.00724e-213	SC5D	0.189403	2.38051e-119	MT1X	0.134561	1.21927e-60	EPB41L4A.AS1	0.0869924	3.24939e-26	YBX1	0.141557	5.60209e-67	RSBN1	0.157497	1.15677e-82	LPAR6	0.154411	1.72272e-79	NPIPB11	0.0551737	1.94449e-11	SPARC	0.0423034	2.70019e-07	mm10...Rplp0	0.0522885	2.03413e-10	BOD1L1	0.284404	7.34946e-273	LINC00861	0.317251	0	RPS19	0.393786	0	CCDC167	0.11221	1.34399e-42	DDX46	0.0555703	1.39478e-11	PSO
PRNP	0.188841	1.21746e-118	ISG20	0.251997	1.01541e-212	SYTL3	0.187459	6.56946e-117	TNFSF11	0.134513	1.34221e-60	CRYBG1	0.0859867	1.19923e-25	CEBPB	0.141146	1.34723e-66	CLU	0.157188	2.42451e-82	RPL7	0.152878	6.13874e-78	IKZF4	0.0551538	1.97693e-11	FAAH	0.0422897	2.72432e-07	FTCD	0.0522319	2.12741e-10	GOLGA8A	0.284258	1.43248e-272	DEK	0.317088	0	PTGES3	0.393144	0	CCM2	0.112	1.91366e-42	SLFN5	0.0555002	1.47939e-11	PSO
RPL23A	0.188791	1.40411e-118	MTHFD2	0.251635	4.27611e-212	NANS	0.187154	1.57645e-116	AL357060.1	0.134376	1.77207e-60	ZFP36L2	0.085832	1.46398e-25	AC074117.1	0.1403	8.16042e-66	PDCD1	0.156962	4.15735e-82	DPM1	0.152822	6.97868e-78	NUDCD2	0.055109	2.05234e-11	EIF2B5	0.0422542	2.78761e-07	ENTPD1	0.0521954	2.18977e-10	SNX6	0.283893	7.5747e-272	TAF10	0.316981	0	RNPEPL1	0.392631	0	FNBP1	0.111858	2.43026e-42	CAND1	0.0554954	1.48544e-11	PSO
SLC25A4	0.188707	1.79531e-118	PDCD1	0.248689	4.76911e-207	PCNX1	0.184084	9.78054e-113	RPL13A	0.134324	1.9716e-60	MMP9	0.0854923	2.26584e-25	MPZL3	0.13941	5.34933e-65	DUSP4	0.156285	2.07521e-81	RBM8A	0.151103	3.67005e-76	SHPK	0.0550607	2.13655e-11	DIAPH1	0.0419105	3.4792e-07	HEBP2	0.0521614	2.24948e-10	RPL26	0.283663	2.15918e-271	VPS28	0.316564	0	GCC2	0.392051	0	MZT2B	0.111667	3.35289e-42	ANKRD36C	0.055355	1.67098e-11	PSO
NANS	0.187941	1.63725e-117	IGLC2	0.248338	1.88752e-206	TMED2	0.183407	6.5785e-112	PHLDA2	0.133833	5.31916e-60	DUSP1	0.0853485	2.72485e-25	CSNK1D	0.139358	5.96585e-65	RGS2	0.155699	8.32067e-81	DNAJB9	0.15073	8.60301e-76	PLSCR1	0.0550535	2.14953e-11	ZSCAN9	0.0418902	3.52496e-07	TNFAIP8	0.0520139	2.52721e-10	ABRACL	0.283581	3.14124e-271	RPS21	0.315851	0	TNIK	0.391517	0	BIN1	0.111394	5.29369e-42	SNRNP200	0.0553539	1.67252e-11	PSO
MYL6	0.187836	2.22098e-117	DNAJB9	0.248048	5.85856e-206	PIK3AP1	0.182906	2.67659e-111	SPINK2	0.133521	9.98567e-60	METTL26	0.0851208	3.64657e-25	ANXA2	0.139154	9.17705e-65	CARD19	0.154389	1.81257e-79	PPP1R3B	0.150599	1.16069e-75	FASTKD3	0.0550297	2.19245e-11	PPP1R32	0.0416529	4.10343e-07	mm10...Shisa5	0.0519574	2.6423e-10	BICDL1	0.282305	1.03698e-268	MAP2K2	0.315829	0	CD37	0.391072	0	EID1	0.111298	6.21669e-42	BIRC3	0.055345	1.68507e-11	PSO
RBM8A	0.187294	1.05476e-116	RTKN2	0.247798	1.55663e-205	SRSF2	0.182808	3.52461e-111	NBAS	0.133039	2.63162e-59	RPL29	0.0848741	4.99552e-25	IER3	0.139006	1.25292e-64	DUSP1	0.154378	1.8591e-79	IL2	0.1502	2.88032e-75	SNX8	0.0550036	2.24068e-11	LINC00881	0.0415581	4.35936e-07	TBC1D5	0.0519189	2.72363e-10	TOMM7	0.281686	1.71158e-267	JAK1	0.315772	0	GTF3A	0.390963	0	ITGAL	0.111223	7.05743e-42	PNRC1	0.0552959	1.75562e-11	PSO
ENO1	0.18694	2.90908e-116	ALDOA	0.247714	2.16212e-205	PFN1	0.182218	1.83236e-110	NDUFA3	0.130922	1.78298e-57	COMMD6	0.0848331	5.26348e-25	ADAM19	0.138732	2.22561e-64	HLA.DPA1	0.152326	2.19969e-77	SLC25A4	0.149586	1.16236e-74	PLCH2	0.0546784	2.93469e-11	ZFYVE26	0.0415142	4.48276e-07	ZNF398	0.0518324	2.9155e-10	USP3	0.281573	2.85537e-267	ARPC5	0.315663	0	CACYBP	0.390642	0	ATP5F1D	0.11108	8.94901e-42	WWP1	0.0552832	1.77449e-11	PSO
PPP1R3B	0.186654	6.59769e-116	ID3	0.244487	5.79459e-200	GPR157	0.180258	4.20566e-108	CCND3	0.130238	6.85975e-57	EDF1	0.0845832	7.23206e-25	TUBB	0.137902	1.2599e-63	CSRNP1	0.150641	1.05492e-75	SRSF2	0.14924	2.54449e-74	RPS8	0.0546329	3.0474e-11	mm10...Rps17	0.0414889	4.55568e-07	FBXO9	0.0516847	3.27386e-10	GCC2	0.28147	4.55675e-267	CCNI	0.315496	0	SRRM2	0.389874	0	LSP1	0.110959	1.09577e-41	C2orf49	0.0551013	2.06559e-11	PSO
CKB	0.186386	1.42219e-115	ARID5B	0.244169	1.96735e-199	CCL17	0.178339	8.0892e-106	MT1G	0.129767	1.72784e-56	CSRNP1	0.0844751	8.29593e-25	TSPYL2	0.137457	3.18288e-63	DGKH	0.149842	6.50272e-75	CAPZA2	0.148765	7.4271e-74	LDHD	0.0544529	3.53558e-11	RAB34	0.0414853	4.56602e-07	NIPSNAP1	0.0516791	3.28815e-10	AHNAK	0.280661	1.74673e-265	ATP5PD	0.314862	0	TRAF3IP3	0.389381	0	DEK	0.110762	1.52089e-41	STK4	0.0550836	2.09614e-11	PSO
VSTM2L	0.186124	3.00476e-115	SPINK2	0.243604	1.71136e-198	GADD45A	0.178047	1.79265e-105	RHOH	0.129636	2.23338e-56	TRAPPC6A	0.0836873	2.24266e-24	MT1X	0.137338	4.07282e-63	TMED2	0.149331	2.06809e-74	AL357060.1	0.148017	3.99181e-73	DRAP1	0.0544338	3.59153e-11	CABYR	0.0413864	4.86218e-07	mm10...mt.Atp6	0.0516552	3.3504e-10	TNIK	0.280333	7.65607e-265	HMGN1	0.314607	0	EEF1D	0.389381	0	RNF168	0.110533	2.229e-41	ZFC3H1	0.0550476	2.16003e-11	PSO
PHLDA2	0.184412	3.8756e-113	PIK3AP1	0.242139	4.59282e-196	PKIB	0.177603	5.98793e-105	CMSS1	0.12962	2.30291e-56	NANS	0.0836669	2.30063e-24	TOB1	0.137227	5.12403e-63	GRAMD4	0.148432	1.57117e-73	TSPYL2	0.147208	2.43329e-72	DHCR7	0.0544181	3.63829e-11	SMPD3	0.041273	5.22481e-07	PTPRC	0.0516473	3.37119e-10	TMEM123	0.280031	2.96751e-264	TNFRSF14	0.314503	0	RPS7	0.388587	0	RSBN1L	0.110484	2.41519e-41	CEP162	0.055042	2.17021e-11	PSO
DCXR	0.181556	1.15724e-109	ST3GAL1	0.241528	4.67319e-195	PHLDA1	0.177505	7.82641e-105	CARD19	0.129247	4.77157e-56	CAPZA2	0.0835813	2.56164e-24	TENT5C	0.13588	8.23689e-62	GLUL	0.148207	2.60947e-73	CMSS1	0.147188	2.54892e-72	ENTPD5	0.0543866	3.73386e-11	AC009812.3	0.0412579	5.2749e-07	AL390957.1	0.0514174	4.03478e-10	SAMD9	0.279983	3.68096e-264	SEM1	0.312532	0	TMPO	0.388129	0	UTRN	0.110098	4.58027e-41	ZDHHC23	0.055018	2.21385e-11	PSO
DNAJB9	0.179408	4.3562e-107	LINC00513	0.237028	1.00615e-187	VMO1	0.177454	8.985e-105	CREM	0.129244	4.79596e-56	BTF3	0.0835809	2.56321e-24	MYH9	0.135361	2.38657e-61	CD63	0.147024	3.66747e-72	ZNF831	0.146859	5.30062e-72	TEDC1	0.0543578	3.82359e-11	RGS17	0.0412493	5.30377e-07	KIAA0319L	0.0514121	4.05144e-10	MBD2	0.279548	2.59324e-263	GBP4	0.312466	0	UXT	0.388022	0	MRPS34	0.109945	5.9046e-41	AKAP11	0.0549623	2.31888e-11	PSO
GLUL	0.179368	4.85243e-107	CCL2	0.236397	1.04477e-186	RPL23A	0.177081	2.46464e-104	RPL21	0.12902	7.42771e-56	SELENOF	0.0835199	2.76705e-24	ARHGAP9	0.134555	1.23294e-60	SFMBT2	0.146704	7.4793e-72	RHOH	0.146764	6.5452e-72	ARPC5L	0.0543023	4.00209e-11	MIGA2	0.0411834	5.52942e-07	YPEL2	0.0514099	4.0585e-10	CIB1	0.279314	7.41614e-263	HIST1H1D	0.312425	0	TNFRSF14	0.387916	0	NRDC	0.109877	6.59908e-41	MYO1C	0.0547304	2.8111e-11	PSO
EEF1A2	0.175783	8.15163e-103	DPM1	0.236327	1.35698e-186	RTKN2	0.177013	2.96209e-104	FSCN1	0.128672	1.4593e-55	RPLP0	0.0834058	3.19207e-24	ITM2C	0.133522	9.95979e-60	CXCL2	0.146025	3.36386e-71	FOSL2	0.146646	8.50776e-72	RPL26	0.0542915	4.03788e-11	OR7C1	0.0411582	5.61807e-07	VXN	0.0513692	4.18942e-10	RPS15A	0.278465	3.28975e-261	PASK	0.312095	0	PHF3	0.387555	0	MAP4K1	0.109744	8.23036e-41	RSRC2	0.0546817	2.92673e-11	PSO
SLF1	0.175634	1.21743e-102	POLR2L	0.23621	2.08763e-186	PLAUR	0.176821	4.98189e-104	ST3GAL1	0.128455	2.22076e-55	RPL19	0.0829241	5.82533e-24	PHLDA1	0.13291	3.41441e-59	CCL3	0.14589	4.53111e-71	CREM	0.146145	2.57937e-71	YARS2	0.0541193	4.65053e-11	AC239800.2	0.0411152	5.77295e-07	IFI16	0.0513153	4.36916e-10	ANP32B	0.278381	4.78152e-261	CORO1A	0.312039	0	TMEM123	0.387094	0	DYNC1H1	0.109247	1.86238e-40	ACVR2B	0.0546483	3.00866e-11	PSO
ACVR2A	0.175597	1.34435e-102	HLA.DQB2	0.236209	2.09386e-186	RPL7	0.176036	4.13241e-103	DNAJB9	0.128341	2.76905e-55	NHP2	0.0826196	8.5038e-24	RNF19A	0.132736	4.8374e-59	S100A10	0.145707	6.79757e-71	HMGB2	0.145956	3.91933e-71	TOP3A	0.0540193	5.04728e-11	ZFY.AS1	0.0408082	7.00182e-07	CCDC78	0.0512899	4.45623e-10	TGOLN2	0.278335	5.87621e-261	EID1	0.311934	0	DEK	0.386362	0	ZNRF1	0.108615	5.2493e-40	R3HDM2	0.0546432	3.0216e-11	PSO
ITK	0.175092	5.19125e-102	SLC25A4	0.233795	1.50315e-182	MTHFD2	0.175723	9.58733e-103	PTK2B	0.127942	5.99139e-55	C14orf119	0.0825877	8.84795e-24	SLC25A4	0.132065	1.84696e-58	SLAMF6	0.145641	7.85296e-71	ALDOA	0.145919	4.25075e-71	RAB3IL1	0.0540181	5.05246e-11	AL133353.1	0.0407203	7.39806e-07	mm10...Rpl23	0.0512538	4.58326e-10	PLIN2	0.278139	1.41187e-260	HCST	0.311661	0	RIF1	0.384669	0	TMEM204	0.108566	5.68585e-40	CCNL2	0.0545223	3.339e-11	PSO
CAVIN1	0.17418	5.90882e-101	IFITM3	0.228015	1.69979e-173	GFOD1	0.175324	2.78791e-102	DPM1	0.127924	6.19646e-55	ACTB	0.0824737	1.01899e-23	HLA.DPA1	0.130447	4.54682e-57	MMP9	0.144789	5.10629e-70	SEC61G	0.14589	4.52982e-71	AC022098.3	0.0539005	5.56174e-11	AKAP3	0.040689	7.544e-07	S100A12	0.0512399	4.63307e-10	CD47	0.277804	6.25126e-260	STK38	0.311559	0	MT.CO3	0.384367	0	THEM4	0.108563	5.70935e-40	NSD3	0.0545114	3.36895e-11	PSO
S100A10	0.1738	1.62002e-100	CCL3L1	0.227778	3.95059e-173	DUSP4	0.173141	9.2601e-100	TMED2	0.127775	8.26898e-55	DNASE1L3	0.0822678	1.31456e-23	TGIF1	0.12961	2.34846e-56	LINC00513	0.144329	1.39814e-69	IER3	0.145763	6.0086e-71	USB1	0.0538625	5.73709e-11	FAM53C	0.0405275	8.34348e-07	mm10...Serf2	0.0512145	4.72523e-10	VEGFB	0.277604	1.52195e-259	RPL36A	0.311433	0	KIAA1551	0.383411	0	PKIA	0.108295	8.84345e-40	RIPOR2	0.0545026	3.39348e-11	PSO
GNA15	0.17324	7.14621e-100	ETS2	0.227267	2.4252e-172	LUZP1	0.173072	1.11335e-99	GFOD1	0.127527	1.33174e-54	SDHB	0.082066	1.68609e-23	SYTL2	0.128771	1.20384e-55	SEC61G	0.144255	1.64368e-69	CAVIN1	0.145417	1.28521e-70	ELOB	0.0537995	6.03943e-11	CMTM6	0.0405028	8.47293e-07	GBP4	0.0511749	4.87272e-10	THEM4	0.277494	2.48897e-259	C19orf53	0.310701	0	ALKBH7	0.382868	0	BDP1	0.108267	9.2559e-40	PPP2R5D	0.054468	3.49174e-11	PSO
ELL2	0.17149	7.10672e-98	IGHA1	0.226848	1.06578e-171	ADAM19	0.172402	6.49728e-99	ISCU	0.127217	2.41603e-54	STAT3	0.0820447	1.73084e-23	CST7	0.12827	3.17898e-55	PHTF1	0.143205	1.60973e-68	MT1X	0.144354	1.32329e-69	TYRO3	0.0537674	6.19908e-11	AC105339.3	0.0404467	8.77334e-07	S100A7	0.0510422	5.40096e-10	CERK	0.277081	1.55721e-258	RPL27A	0.310051	0	SLFN5	0.382288	0	FAM160B1	0.10824	9.65794e-40	BTN3A2	0.0544496	3.54521e-11	PSO
CAPZA2	0.170957	2.85776e-97	ADAM19	0.226761	1.45295e-171	LAMP3	0.172226	1.03165e-98	PFN1	0.126763	5.75642e-54	RACK1	0.0820382	1.74477e-23	EEF1A2	0.127913	6.33752e-55	NEAT1	0.143075	2.13563e-68	FAS	0.143198	1.6342e-68	ADSS	0.0537662	6.20557e-11	DGAT1	0.04044	8.81017e-07	GAB3	0.0510251	5.47307e-10	CHURC1	0.276734	7.24216e-258	ARL6IP4	0.309905	0	MYCBP2	0.38228	0	MRPL34	0.10817	1.0827e-39	ARFGEF1	0.0544482	3.54917e-11	PSO
MTHFD2	0.170456	1.05424e-96	TOB1	0.226721	1.6747e-171	PARP8	0.171065	2.15557e-97	RNF125	0.126222	1.61653e-53	SSU72	0.0818619	2.16746e-23	AL357060.1	0.127242	2.30171e-54	HDAC9	0.142996	2.53479e-68	NBAS	0.142697	4.82953e-68	TMA16	0.0536086	7.05378e-11	AL451062.3	0.0404157	8.94387e-07	MAATS1	0.0509896	5.62561e-10	CACYBP	0.276538	1.72494e-257	PABPC1	0.30986	0	CCNI	0.38192	0	SLC4A7	0.10812	1.175e-39	DHX36	0.0544218	3.62727e-11	PSO
ETS2	0.170059	2.95397e-96	SNX9	0.226399	5.21177e-171	SLC43A3	0.170471	1.0136e-96	CDC26	0.125762	3.866e-53	CNOT6L	0.0818614	2.16885e-23	MTHFD2	0.127229	2.35944e-54	SLC16A10	0.14294	2.86058e-68	ADAM19	0.142207	1.3899e-67	RBBP4	0.053397	8.37336e-11	ADCY7	0.040384	9.12164e-07	ZNF492	0.0509818	5.65975e-10	PPP1R12A	0.276452	2.52916e-257	ALKBH7	0.309649	0	PNRC1	0.381721	0	TMEM50A	0.108113	1.18884e-39	GPRIN3	0.0543614	3.8122e-11	PSO
FOSL2	0.168808	7.46556e-95	DCN	0.225005	7.03036e-169	MT1E	0.170074	2.84125e-96	SLC25A4	0.125743	4.00723e-53	ARPC1B	0.0818001	2.33861e-23	IL2	0.127064	3.23939e-54	SH3TC1	0.1424	9.16544e-68	CKB	0.142181	1.46888e-67	RPL32	0.0533518	8.68459e-11	FOXN3.AS2	0.040344	9.35098e-07	AC068025.2	0.0509475	5.81157e-10	CFAP97	0.276268	5.70043e-257	RWDD1	0.309401	0	PDE3B	0.381583	0	CD4	0.108032	1.35415e-39	ZNF506	0.0543201	3.94395e-11	PSO
DPM1	0.168505	1.62644e-94	ENO1	0.224986	7.51436e-169	FABP5	0.168989	4.68554e-95	HLA.DRB5	0.125434	7.19587e-53	EIF3E	0.0816713	2.7389e-23	GRAMD4	0.12658	8.16332e-54	MTHFD2	0.141566	5.4906e-67	PRF1	0.141993	2.19932e-67	LYAR	0.0533478	8.71259e-11	TAS2R30	0.0402396	9.97532e-07	AC211476.2	0.0508763	6.14019e-10	UPP1	0.275739	5.8956e-256	TMEM123	0.308842	0	ORMDL1	0.381473	0	AL133453.1	0.107987	1.45846e-39	PRKDC	0.0542579	4.15075e-11	PSO
CXCL2	0.168054	5.16801e-94	TNFAIP6	0.223433	1.69875e-166	CAVIN1	0.167439	2.4879e-93	CAPZA2	0.124132	8.32832e-52	TYROBP	0.0815459	3.19408e-23	GLUL	0.125864	3.19147e-53	RAB9A	0.14104	1.69006e-66	SPINK2	0.141966	2.32962e-67	STAT6	0.0533102	8.98156e-11	KCTD21.AS1	0.0402222	1.00828e-06	GORAB	0.0508755	6.1443e-10	USF2	0.275509	1.62412e-255	TBC1D10C	0.307793	0	SSR2	0.381024	0	SLC1A4	0.107935	1.58531e-39	DEGS2	0.0541588	4.50261e-11	PSO
CEMIP2	0.166126	6.97739e-92	HERPUD1	0.223322	2.49776e-166	IFITM3	0.165887	1.27694e-91	GYPC	0.123967	1.13289e-51	NDUFB1	0.0814497	3.59313e-23	LONRF2	0.125315	9.01976e-53	RGS14	0.140788	2.88884e-66	CALM2	0.141592	5.19687e-67	GLRX2	0.0531472	1.02429e-10	AC023509.2	0.0401804	1.03471e-06	GBP1	0.0508291	6.3679e-10	LYSMD2	0.275468	1.94657e-255	COX6B1	0.30721	0	XRCC5	0.380851	0	MT.ATP6	0.10782	1.91138e-39	ZNF737	0.0540951	4.74393e-11	PSO
TMED2	0.166101	7.44009e-92	MMP25	0.222786	1.6035e-165	DUSP2	0.165056	1.03456e-90	PIK3AP1	0.123877	1.34041e-51	MRPL33	0.0813856	3.88577e-23	SFMBT2	0.12509	1.37832e-52	CKB	0.140566	4.63097e-66	LMNA	0.140912	2.22259e-66	ACAA2	0.0530832	1.07845e-10	ZNF503	0.0401521	1.05292e-06	PRAG1	0.0507907	6.55975e-10	FAU	0.275413	2.47999e-255	ANAPC16	0.306978	0	CSNK1G2	0.379294	0	PYHIN1	0.107617	2.6555e-39	GHRLOS	0.0539148	5.49738e-11	PSO
LINC00513	0.165999	9.63277e-92	GRAMD4	0.222382	6.50165e-165	SLC25A4	0.163867	2.0306e-89	CRIP1	0.123618	2.17044e-51	SPINK2	0.0810201	6.0679e-23	HLA.DRB5	0.124802	2.3673e-52	BEST1	0.140117	1.20153e-65	LINC00513	0.14079	2.87899e-66	FLNB	0.05297	1.18107e-10	AF165147.1	0.0400832	1.09861e-06	CASP8AP2	0.0507622	6.70526e-10	KMT2A	0.275326	3.6318e-255	ABRACL	0.306144	0	CIB1	0.379175	0	NUDT5	0.107604	2.71183e-39	DNAJC28	0.0538681	5.71091e-11	PSO
TSPYL2	0.165294	5.69177e-91	TUBB6	0.219483	1.37117e-160	ST3GAL1	0.163839	2.17407e-89	TNFAIP6	0.123546	2.48295e-51	CSTB	0.0810041	6.18744e-23	HNRNPDL	0.124349	5.54664e-52	ELL2	0.138578	3.07037e-64	MMP25	0.139533	4.125e-65	RPS2	0.0528043	1.34882e-10	PYGL	0.0400255	1.13837e-06	FAM76B	0.0507567	6.73376e-10	CCM2	0.27524	5.31608e-255	TNFRSF25	0.305336	0	TAGAP	0.379012	0	ETHE1	0.107532	3.04333e-39	TBC1D15	0.0538451	5.81895e-11	PSO
SH3TC1	0.165226	6.74824e-91	IL1RN	0.218995	7.23025e-160	PCSK1N	0.163612	3.82793e-89	ITGA2	0.123503	2.69162e-51	ISCU	0.0809417	6.67516e-23	NEU4	0.124262	6.53063e-52	COTL1	0.138009	1.00848e-63	CAMK1D	0.139474	4.67817e-65	HINT1	0.0527782	1.37731e-10	MAOB	0.0399705	1.17752e-06	CHD4	0.0507095	6.98314e-10	MT.CYB	0.275084	1.05676e-254	CASP4	0.304897	0	HSP90AA1	0.378274	0	MIER1	0.107475	3.34049e-39	USP46	0.0537595	6.23919e-11	PSO
SLA	0.164538	3.80021e-90	DCXR	0.218158	1.2389e-158	SPINK2	0.16309	1.40158e-88	TMEM258	0.122542	1.59546e-50	SGK1	0.0807697	8.22497e-23	CCL3L1	0.123584	2.31344e-51	MYL6	0.137715	1.85917e-63	HMOX1	0.13929	6.89315e-65	QDPR	0.0527761	1.37964e-10	BRD9	0.0399572	1.1872e-06	AL139393.2	0.050709	6.98536e-10	CD48	0.274736	4.86704e-254	TUT4	0.304206	0	RPS15	0.378189	0	SRRM2	0.107466	3.38587e-39	SMAP2	0.0537005	6.54611e-11	PSO
MYL12A	0.163755	2.68282e-89	ARHGAP9	0.217735	5.19871e-158	CDK2AP2	0.162994	1.78037e-88	MMP25	0.122247	2.74708e-50	NAP1L1	0.0806057	1.00335e-22	MT1G	0.123433	3.06656e-51	NT5C3B	0.136713	1.48545e-62	TENT5C	0.138424	4.24059e-64	CYP3A5	0.0526931	1.47427e-10	RUNX3	0.0399475	1.19423e-06	TSTD3	0.0505853	7.68226e-10	HEBP2	0.274124	7.13979e-253	RNPEPL1	0.303963	0	CDKN1B	0.378099	0	HELZ	0.10732	4.29153e-39	ARID4B	0.0536975	6.56197e-11	PSO
AOAH	0.163078	1.44534e-88	SAMSN1	0.216684	1.79787e-156	AK4	0.161888	2.72906e-87	TYROBP	0.122132	3.39419e-50	RPL37	0.0804933	1.14949e-22	DPM1	0.123385	3.35204e-51	PPP1R16B	0.135879	8.25463e-62	ITGA2	0.138406	4.40307e-64	COX8A	0.0526618	1.51151e-10	ADGRG1	0.0397959	1.31055e-06	AL023584.1	0.0505691	7.77874e-10	ZRANB2	0.273675	5.10243e-252	LIMS1	0.303662	0	CD247	0.377571	0	FUT7	0.107282	4.55832e-39	USP34	0.0536741	6.6883e-11	PSO
CST7	0.162813	2.78651e-88	PHLDA1	0.216176	9.88153e-156	EMP1	0.161419	8.65521e-87	PPP1R3B	0.122114	3.51315e-50	BTG2	0.0803449	1.37501e-22	GPR171	0.123269	4.15852e-51	TSPYL2	0.135562	1.583e-61	SGK1	0.138365	4.79887e-64	PDLIM2	0.0526121	1.57271e-10	AC109449.1	0.0397333	1.36172e-06	NMU	0.0504953	8.23186e-10	RNPEPL1	0.272772	2.62323e-250	UQCR11	0.301794	0	GNAI2	0.377403	0	ADAM12	0.107178	5.39044e-39	KLF2	0.0535607	7.33308e-11	PSO
ARHGAP9	0.162301	9.86595e-88	CTSW	0.214913	6.74612e-154	ETS2	0.161166	1.60999e-86	RPS27	0.121894	5.26043e-50	DNAJC9	0.0800599	1.93807e-22	PRF1	0.123055	6.18361e-51	VSTM2L	0.134688	9.41408e-61	FCER1G	0.138124	7.93239e-64	MPRIP.AS1	0.0526085	1.5772e-10	ANKHD1.EIF4EBP3	0.0396305	1.44989e-06	SELENOI	0.0503417	9.25899e-10	HIST2H2AC	0.272758	2.78296e-250	RPL15	0.300902	9.28883e-307	COMMD6	0.377356	0	PLEC	0.107151	5.63257e-39	GON4L	0.0534978	7.71676e-11	PSO
SPINK2	0.161432	8.37383e-87	CALM2	0.214723	1.26826e-153	SERPINE2	0.160532	7.5884e-86	GRAMD4	0.121743	6.94159e-50	MARCKSL1	0.0799736	2.14981e-22	SURF4	0.122095	3.63772e-50	AC114760.2	0.134567	1.20227e-60	RPS6	0.137711	1.87597e-63	AP3M1	0.0525787	1.61516e-10	AC233992.3	0.0396178	1.46114e-06	AL109976.1	0.0503414	9.26056e-10	RAD21	0.272625	4.97021e-250	PPP1R14B	0.300838	1.27241e-306	ADD3	0.376526	0	SH3BP5	0.107001	7.17171e-39	GIGYF2	0.0534178	8.23349e-11	PSO
GRAMD4	0.160614	6.20704e-86	GZMB	0.212922	4.96504e-151	SPI1	0.160401	1.0423e-85	AC114760.2	0.121736	7.03173e-50	RNF125	0.0799192	2.29488e-22	CALM2	0.121123	2.15489e-49	ID3	0.134248	2.29716e-60	CD83	0.137707	1.89248e-63	PAXX	0.0525607	1.63845e-10	NOVA2	0.0396162	1.46259e-06	CXCR6	0.0502835	9.67974e-10	PDE3B	0.272314	1.9257e-249	PTGES3	0.299469	1.00794e-303	ERP29	0.374522	0	PLIN2	0.106872	8.8186e-39	ARHGAP27	0.0533837	8.46359e-11	PSO
CYBA	0.160524	7.73114e-86	SFMBT2	0.212013	9.87039e-150	MYL6	0.160211	1.65631e-85	VSTM2L	0.12138	1.34838e-49	SOD1	0.0798713	2.43086e-22	GNA13	0.120891	3.28988e-49	SELENOF	0.134152	2.79061e-60	SLC22A3	0.136991	8.35557e-63	PCOLCE	0.0525229	1.68855e-10	ZNF165	0.0395616	1.51211e-06	AC098479.1	0.0502603	9.85217e-10	SP100	0.272292	2.11616e-249	IGBP1	0.299364	1.68179e-303	RPS2	0.373747	0	SKA2	0.106861	8.97956e-39	TGOLN2	0.0532898	9.13062e-11	PSO
MT1X	0.159719	5.48427e-85	HSPA6	0.211358	8.46188e-149	AL136454.1	0.160132	2.01077e-85	ANXA1	0.121376	1.35908e-49	UXT	0.0797885	2.68429e-22	GNA15	0.120582	5.76836e-49	KLF9	0.133905	4.59919e-60	DGKH	0.1365	2.30476e-62	SMARCD2	0.0523643	1.91533e-10	APOBEC3G	0.0394889	1.58039e-06	EXOG	0.0502042	1.02836e-09	XRCC5	0.271699	2.77889e-248	PNRC1	0.298447	1.43759e-301	CD55	0.373414	0	CHD8	0.106822	9.54928e-39	FNBP4	0.0532719	9.26316e-11	PSO
PHLDA1	0.158228	2.00983e-83	PDE4A	0.211319	9.60794e-149	DNAJB9	0.159857	3.92492e-85	ANKRD9	0.120803	3.85886e-49	PPP1R3B	0.0795888	3.40901e-22	TP53I11	0.120222	1.10777e-48	SIPA1L2	0.13358	8.87471e-60	RPL13A	0.136039	5.95066e-62	ARPC2	0.0523048	2.00793e-10	LILRA5	0.0394135	1.65444e-06	TMEM170B	0.0501924	1.03759e-09	CFLAR	0.271245	1.98895e-247	ADD3	0.298381	1.97949e-301	UPP1	0.372496	0	MAP3K2	0.106821	9.56823e-39	WDR73	0.053252	9.41342e-11	PSO
NBAS	0.157206	2.31971e-82	MYL12A	0.211031	2.46245e-148	ID3	0.157576	9.57854e-83	TNFRSF12A	0.120705	4.61717e-49	PLEKHG2	0.0794456	4.04488e-22	ETS2	0.120003	1.64583e-48	IER3	0.133201	1.90401e-59	GSN	0.135175	3.48898e-61	EEF1B2	0.0522161	2.15413e-10	ATF6B	0.0393398	1.73005e-06	SAMD9L	0.0501815	1.04623e-09	RAP1B	0.270991	5.96385e-247	CD247	0.298336	2.45762e-301	TNFSF13B	0.372444	0	RPS10	0.106783	1.01722e-38	RALGPS2	0.0531454	1.02576e-10	PSO
TYROBP	0.156803	6.06592e-82	KYNU	0.210043	6.15798e-147	FKBP2	0.157418	1.39857e-82	GNA15	0.12051	6.57067e-49	VSIR	0.079386	4.34289e-22	GFOD1	0.119714	2.77217e-48	CYBA	0.132872	3.68297e-59	IGLC2	0.134587	1.15479e-60	SELPLG	0.0521991	2.18335e-10	ZDBF2	0.0392688	1.80588e-06	ZNF449	0.0501575	1.06558e-09	RABGAP1L	0.270631	2.81814e-246	RPS5	0.297351	2.85615e-299	CD47	0.37203	0	NUB1	0.106766	1.04549e-38	MFSD10	0.0531414	1.02913e-10	PSO
GNA13	0.156775	6.48601e-82	P4HB	0.209187	9.89087e-146	ALDH2	0.157237	2.1552e-82	COL6A2	0.119696	2.86579e-48	EEF1B2	0.079353	4.51696e-22	CEMIP2	0.11925	6.39196e-48	ANXA5	0.132551	7.0041e-59	GFOD1	0.13274	4.79414e-59	CEMP1	0.0521589	2.25387e-10	AL645933.2	0.0392388	1.839e-06	AGGF1	0.0500001	1.20105e-09	SENP7	0.270415	7.17854e-246	DDX17	0.295647	1.03066e-295	OPTN	0.371954	0	CCDC186	0.106752	1.06906e-38	FAM208A	0.0530976	1.06602e-10	PSO
TUBB	0.156592	1.00305e-81	FOSL2	0.208937	2.22094e-145	BASP1	0.15683	5.6848e-82	CAMK1D	0.119175	7.30884e-48	GADD45B	0.0788773	7.94977e-22	NFIL3	0.119039	9.32515e-48	ATXN1	0.132414	9.20729e-59	PIK3AP1	0.132638	5.88768e-59	CCDC167	0.0521062	2.3497e-10	RFX8	0.0390457	2.06598e-06	TBC1D4	0.0499338	1.26308e-09	PCM1	0.270272	1.32772e-245	BRI3	0.294537	2.06177e-293	CAMK4	0.371879	0	PARK7	0.106563	1.44755e-38	CLCN3	0.053012	1.14198e-10	PSO
ANXA5	0.1563	2.00276e-81	PARP8	0.208785	3.62086e-145	LONRF2	0.155496	1.34266e-80	PDE4A	0.119114	8.15124e-48	SFXN1	0.0786681	1.01816e-21	ITK	0.11852	2.36062e-47	PRNP	0.132095	1.74004e-58	SLA	0.132409	9.30212e-59	ISCA1	0.0521042	2.35347e-10	LMNA	0.0390418	2.07072e-06	AL158063.1	0.0499143	1.2819e-09	MPHOSPH8	0.270251	1.45464e-245	SH3BGRL	0.294018	2.44689e-292	ARPC2	0.371432	0	HIST1H1E	0.106531	1.52454e-38	BRWD1	0.0529793	1.17231e-10	PSO
CSNK1D	0.156071	3.45025e-81	TUBB	0.20516	3.92712e-140	GLIPR1	0.155114	3.30966e-80	ID3	0.1187	1.7098e-47	UQCRQ	0.0786481	1.04251e-21	CD40LG	0.118244	3.858e-47	FXYD7	0.131562	5.0248e-58	KLF6	0.132291	1.17712e-58	TIGD3	0.0520779	2.40289e-10	HNRNPU	0.0390341	2.08032e-06	HS1BP3	0.0498759	1.31974e-09	MTIF3	0.270124	2.51323e-245	EIF2S3	0.293131	1.64656e-290	TSTD1	0.371286	0	AUTS2	0.106521	1.54928e-38	KCTD20	0.052972	1.1792e-10	PSO
TP53I11	0.155148	3.05359e-80	CKB	0.204429	3.96733e-139	IL4I1	0.153921	5.41509e-79	RPS16	0.118365	3.10695e-47	HLA.DPB1	0.0785729	1.1393e-21	AOAH	0.118188	4.26418e-47	SLC22A3	0.131249	9.34469e-58	HERPUD1	0.130937	1.7312e-57	CCR7	0.0520468	2.46245e-10	AC087203.3	0.0389451	2.19457e-06	TRIM13	0.0498464	1.34952e-09	YY1	0.269942	5.48839e-245	THEM4	0.292698	1.28195e-289	SNX6	0.371203	0	HELLS	0.106504	1.59115e-38	KIF20B	0.052948	1.20216e-10	PSO
DGKH	0.154997	4.35436e-80	NDUFB6	0.202567	1.37188e-136	P4HB	0.153792	7.32988e-79	CXCL2	0.118129	4.7306e-47	PPIA	0.0785276	1.20192e-21	PLCG2	0.117986	6.10429e-47	MT2A	0.131043	1.40523e-57	ACVR2A	0.130827	2.15298e-57	PRAG1	0.0520391	2.4776e-10	LINC02012	0.038932	2.21184e-06	LARP1	0.0498423	1.3537e-09	SMARCA5	0.269654	1.89467e-244	DDX24	0.292594	2.10192e-289	BICDL1	0.370891	0	BLOC1S1	0.106503	1.59329e-38	RSRP1	0.0529232	1.22632e-10	PSO
INPP4B	0.154754	7.70723e-80	SELENOK	0.201118	1.24725e-134	CSKMT	0.15375	8.0738e-79	PARP8	0.117828	8.07956e-47	COX4I1	0.0782204	1.72558e-21	CCND3	0.117599	1.21088e-46	MMP25	0.130999	1.5314e-57	LAD1	0.130818	2.18873e-57	RPL3	0.0520263	2.50259e-10	C10orf95	0.0389257	2.22026e-06	CD46	0.049752	1.44945e-09	NCL	0.26919	1.39349e-243	H1FX	0.292578	2.26324e-289	ZRANB2	0.370179	0	BOD1L1	0.106382	1.93504e-38	EZH1	0.052827	1.32453e-10	PSO
SLC16A10	0.154603	1.09801e-79	HNRNPA0	0.200613	5.95838e-134	CD7	0.153683	9.45113e-79	GIMAP6	0.117743	9.38624e-47	GPR137B	0.0781615	1.84905e-21	CXCL2	0.117473	1.51277e-46	CASP8	0.130904	1.84974e-57	SLCO4A1	0.130731	2.59979e-57	PPWD1	0.0520026	2.54992e-10	SHB	0.0389199	2.22794e-06	NVL	0.0496642	1.54878e-09	NDUFB10	0.268878	5.30364e-243	ITGA4	0.292293	8.70046e-289	ANKRD11	0.369735	0	KMT2B	0.106353	2.02483e-38	TNIK	0.0528059	1.34707e-10	PSO
NBL1	0.154091	3.64659e-79	SLC22A3	0.200591	6.38626e-134	CD86	0.153466	1.56634e-78	RPL34	0.117655	1.09735e-46	EIF3H	0.0779415	2.39301e-21	HEXIM1	0.117319	1.98876e-46	MFHAS1	0.129995	1.10615e-56	ANKRD9	0.130602	3.35048e-57	ZSCAN2	0.0519998	2.55546e-10	HERC3	0.0388805	2.28117e-06	F2R	0.0496361	1.58195e-09	EMB	0.268785	7.8988e-243	FAM107B	0.29218	1.4824e-288	KMT2A	0.369583	0	USP3	0.106248	2.39432e-38	BUD13	0.0526724	1.49879e-10	PSO
CCL2	0.154024	4.25538e-79	CAVIN1	0.199755	8.40969e-133	FAM215B	0.152119	3.5514e-77	HNRNPA0	0.117472	1.51675e-46	NPC2	0.07793	2.42544e-21	PNMA1	0.117235	2.30389e-46	SGK1	0.129713	1.91918e-56	GLUL	0.130308	5.98352e-57	RAB18	0.0519819	2.59182e-10	ZNF350.AS1	0.038854	2.31775e-06	AL731557.1	0.0496253	1.5949e-09	RPS4Y1	0.268736	9.74762e-243	TNFSF13B	0.292096	2.20142e-288	RNF168	0.369137	0	DCTN3	0.106138	2.85427e-38	SLC2A3	0.0525525	1.6492e-10	PSO
GFOD1	0.153009	4.53231e-78	GFOD1	0.199664	1.11448e-132	RAB13	0.152105	3.66346e-77	FXYD7	0.117424	1.64996e-46	HNRNPA1P48	0.0777837	2.87804e-21	CAPZA2	0.117194	2.47798e-46	TPI1	0.129361	3.82069e-56	INPP4B	0.129834	1.51429e-56	RPS19	0.0518934	2.77884e-10	XCL1	0.0388016	2.39148e-06	AL592183.1	0.0495388	1.70221e-09	CSNK1G2	0.2686	1.74133e-242	PGLS	0.292077	2.41006e-288	SMARCA5	0.368943	0	DOCK8	0.106117	2.95094e-38	MT.ATP6	0.0524914	1.73142e-10	PSO
CD83	0.151867	6.34908e-77	FKBP2	0.198862	1.30562e-131	PFKFB3	0.15206	4.0667e-77	LAPTM4A	0.117419	1.66644e-46	COPE	0.0775705	3.69108e-21	COL6A2	0.117112	2.86268e-46	SOWAHC	0.129231	4.92542e-56	IL1RN	0.129481	3.02197e-56	CD52	0.0518893	2.78783e-10	AC107982.3	0.0387455	2.47294e-06	ELL3	0.0494984	1.75476e-09	FAM160B1	0.268424	3.69596e-242	PHACTR2	0.29207	2.49838e-288	TGOLN2	0.368368	0	HADHA	0.10609	3.07973e-38	IL7R	0.0524553	1.78177e-10	PSO
PPP1R16B	0.151263	2.53781e-76	PLAUR	0.197708	4.42807e-130	TOB1	0.151271	2.49458e-76	NDUFB6	0.117284	2.11241e-46	CXCL8	0.0775471	3.79287e-21	ANKRD9	0.117073	3.06416e-46	GNA13	0.129003	7.6643e-56	PLAUR	0.129231	4.92311e-56	EPOP	0.051851	2.87323e-10	ALDOB	0.0386929	2.5519e-06	TMPO	0.0493765	1.92304e-09	RPS3A	0.268314	5.92454e-242	MTPN	0.291497	3.71251e-287	KLF3	0.367845	0	KDSR	0.106059	3.23687e-38	SRP54	0.0524103	1.8467e-10	PSO
ANKRD9	0.148187	2.72472e-73	OTUD1	0.196737	8.42917e-129	CTSW	0.1507	9.21216e-76	PRF1	0.117144	2.7077e-46	RPL30	0.0774943	4.03369e-21	SRSF2	0.117073	3.0672e-46	SELENOK	0.128965	8.25713e-56	CCL3L1	0.12895	8.50419e-56	RPS11	0.0518465	2.88334e-10	C19orf18	0.0385941	2.70645e-06	ATF7IP2	0.0492931	2.04714e-09	SSR3	0.268233	8.35463e-242	ITM2B	0.291248	1.19664e-286	NOP53	0.366812	0	URI1	0.10594	3.91579e-38	RIF1	0.0523843	1.88527e-10	PSO
VSIR	0.147931	4.84484e-73	FAM215B	0.196586	1.33298e-128	FAM49A	0.150574	1.22728e-75	CSRNP1	0.117108	2.88298e-46	PSMB9	0.0773616	4.707e-21	TNFAIP6	0.116838	4.63332e-46	AOAH	0.12882	1.09401e-55	CST3	0.128857	1.01962e-55	PACRGL	0.051751	3.10807e-10	ST8SIA1	0.038561	2.76027e-06	KCNJ15	0.0492573	2.10274e-09	SRRM1	0.268111	1.41087e-241	VEGFB	0.291221	1.3578e-286	ARL14EP	0.366184	0	HDGFL3	0.10594	3.91584e-38	AL121983.2	0.0523153	1.99127e-10	PSO
PRF1	0.147739	7.44049e-73	TMEM258	0.196031	7.1229e-128	CCL19	0.15006	3.95852e-75	PLEKHG2	0.115583	4.1618e-45	GLRX	0.0773003	5.05429e-21	PDCL	0.116601	7.02816e-46	PGGHG	0.128332	2.81856e-55	PSAP	0.128555	1.83215e-55	METTL24	0.051747	3.1178e-10	SLC52A2	0.0384083	3.02194e-06	NEXN.AS1	0.0492258	2.15287e-09	CDKN1B	0.267586	1.32363e-240	ARHGDIB	0.291106	2.34145e-286	MBD2	0.365696	0	CORO1B	0.105795	4.9306e-38	BCL11B	0.0522929	2.02703e-10	PSO
IL2	0.14769	8.30134e-73	VMO1	0.195565	2.89782e-127	YBX1	0.149888	5.85986e-75	ADAM19	0.115431	5.41804e-45	MT2A	0.0771838	5.78533e-21	ATP1B1	0.116136	1.58718e-45	CDC26	0.127605	1.14691e-54	ANXA1	0.128543	1.87583e-55	COX7C	0.0517087	3.21295e-10	COMP	0.038384	3.06571e-06	mm10...Cd79b	0.0492182	2.16511e-09	PARK7	0.267459	2.2727e-240	LAMTOR4	0.290931	5.30788e-286	TBL1XR1	0.365687	0	SEPT9	0.105686	5.86255e-38	TMEM131L	0.0522874	2.03577e-10	PSO
SRSF2	0.146075	3.01322e-71	SPI1	0.195044	1.3854e-126	CXCL14	0.149849	6.39578e-75	ARHGAP9	0.115178	8.40888e-45	SMIM3	0.0771149	6.26665e-21	CST3	0.11513	9.1358e-45	CAPG	0.127509	1.37843e-54	ETS2	0.127775	8.27003e-55	VLDLR	0.0516927	3.25345e-10	CBFA2T2	0.0383825	3.06843e-06	FAM160B1	0.0491646	2.25371e-09	APOL3	0.267351	3.5949e-240	GPSM3	0.290876	6.89381e-286	GOLGA8A	0.364283	0	CARD8	0.105676	5.95486e-38	SEMA3B	0.0522729	2.05941e-10	PSO
RGS14	0.14594	4.05981e-71	ELL2	0.194717	3.69417e-126	NPM3	0.149847	6.42927e-75	COTL1	0.115018	1.1079e-44	CD8B	0.0771038	6.34739e-21	ITGA2	0.115072	1.00905e-44	RHOH	0.127145	2.77211e-54	CTSW	0.127742	8.80033e-55	EID1	0.0516218	3.43917e-10	RSRP1	0.0383668	3.09719e-06	ABLIM1	0.0490725	2.41404e-09	ERP29	0.267334	3.87499e-240	EIF3M	0.289869	7.72101e-284	EID1	0.364008	0	YY1	0.105555	7.2125e-38	POLR3F	0.0521851	2.20757e-10	PSO
TENT5C	0.145358	1.46412e-70	AK4	0.194471	7.70938e-126	ANKRD55	0.149642	1.02402e-74	LPAR6	0.114568	2.40882e-44	NDUFA11	0.0770847	6.48972e-21	CD7	0.115006	1.13098e-44	ATP8A1	0.125868	3.16701e-53	FXYD7	0.127244	2.29408e-54	ATIC	0.0515662	3.59219e-10	BDP1	0.0383569	3.11542e-06	GET4	0.049041	2.47146e-09	ADD3	0.267117	9.73716e-240	ATP5IF1	0.289624	2.42542e-283	RPLP0	0.363514	0	OSTF1	0.105522	7.60543e-38	FAM217B	0.0521209	2.32249e-10	PSO
MT1G	0.144982	3.3486e-70	IL2	0.193954	3.60786e-125	TP53I11	0.149216	2.68655e-74	IKZF1	0.114512	2.65543e-44	RGS2	0.0770725	6.58184e-21	H3F3B	0.114633	2.15471e-44	PER1	0.12577	3.80858e-53	MYL12A	0.126881	4.59751e-54	AL358472.4	0.051565	3.5956e-10	HIST1H3J	0.038333	3.15971e-06	TCTN2	0.0489971	2.5536e-09	RPS9	0.267016	1.49397e-239	CD27	0.28961	2.59293e-283	LYAR	0.363337	0	RPLP1	0.105427	8.83825e-38	REL	0.052082	2.39497e-10	PSO
ANKRD55	0.14496	3.51422e-70	AL445686.2	0.193644	9.09208e-125	SELENOK	0.149017	4.21e-74	TENT5C	0.114431	3.05062e-44	C15orf48	0.077017	7.01835e-21	S100A10	0.114421	3.10463e-44	NDFIP2	0.125033	1.53281e-52	CEMIP2	0.126836	5.00461e-54	ANKRD46	0.0515216	3.71975e-10	ZBTB34	0.0383142	3.19497e-06	PCM1	0.0489869	2.57322e-09	PLEKHO1	0.266849	3.04108e-239	TMEM238	0.289558	3.30584e-283	SINHCAF	0.363317	0	STK10	0.105388	9.39545e-38	ARID1B	0.0519772	2.60137e-10	PSO
RAB9A	0.144503	9.55198e-70	PDCL	0.193299	2.53981e-124	CIITA	0.148133	3.07978e-73	MYLIP	0.114132	5.10025e-44	WDR74	0.0769627	7.47323e-21	DUSP10	0.113857	8.17627e-44	EEF1A2	0.124562	3.72014e-52	CCND3	0.126777	5.61203e-54	BHLHB9	0.0515061	3.76485e-10	AL391244.3	0.0382927	3.23589e-06	OSCAR	0.0489839	2.57883e-09	PTGES3	0.266499	1.34173e-238	SCAF11	0.289496	4.40754e-283	RAD21	0.36318	0	BTF3	0.105223	1.22127e-37	SPTAN1	0.0519251	2.71042e-10	PSO
CCR4	0.144164	2.00368e-69	AL136454.1	0.193052	5.27899e-124	SERPINE1	0.14812	3.17126e-73	RPL38	0.113858	8.16596e-44	NOSIP	0.0769411	7.66284e-21	IL10RA	0.113754	9.7606e-44	SAP30	0.124238	6.82326e-52	MT1G	0.125677	4.5483e-53	SUGCT	0.0514672	3.88117e-10	HSD17B13	0.0382869	3.24689e-06	AC087672.2	0.0488647	2.818e-09	ARL14EP	0.266433	1.77505e-238	MAL	0.288642	2.36462e-281	TBC1D10C	0.362411	0	SH3BGRL	0.10521	1.24492e-37	SPAG9	0.0518813	2.80548e-10	PSO
FAS	0.142457	8.1003e-68	CCND3	0.19222	6.20512e-123	CRYBG1	0.147426	1.49724e-72	C14orf132	0.113281	2.18805e-43	NAPRT	0.0769305	7.75676e-21	CYCS	0.113454	1.62914e-43	LINC00239	0.124047	9.74638e-52	AK4	0.125384	7.91627e-53	PIGX	0.0514173	4.03528e-10	AC234582.1	0.0382449	3.32836e-06	DLEC1	0.0488569	2.83423e-09	PGLS	0.266424	1.84557e-238	HIGD2A	0.288387	7.75222e-281	ARGLU1	0.361895	0	ADD3	0.105146	1.37839e-37	NUP58	0.0518692	2.83239e-10	PSO
SELENOF	0.141858	2.93844e-67	PSAP	0.192125	8.19846e-123	CYBA	0.147275	2.09541e-72	SMIM3	0.112163	1.45599e-42	COX7A2	0.0768961	8.07112e-21	ACD	0.113264	2.2509e-43	CAVIN1	0.123634	2.10728e-51	IGHA1	0.125342	8.56143e-53	RPL13	0.0513724	4.17906e-10	MT.ND1	0.0382104	3.39683e-06	AC097103.2	0.0488175	2.91853e-09	RPL23	0.266184	5.11403e-238	TMEM14B	0.288346	9.36484e-281	URI1	0.360896	0	GIMAP1	0.105131	1.41202e-37	ZNRF2	0.0518404	2.89716e-10	PSO
PIK3AP1	0.141541	5.79719e-67	STOM	0.190827	3.73194e-121	CEBPB	0.146908	4.75496e-72	ARHGDIA	0.111416	5.10468e-42	NXT1	0.0768598	8.41747e-21	CSF2RA	0.112703	5.8374e-43	ISCU	0.122791	1.00681e-50	IRF7	0.125257	1.00566e-52	TTC39C	0.0512907	4.45336e-10	ITGAX	0.0381604	3.4982e-06	STX16.NPEPL1	0.0488045	2.94667e-09	MT.CO2	0.266126	6.53491e-238	EDF1	0.288213	1.73986e-280	MCUB	0.360883	0	IL2RG	0.10509	1.50475e-37	EIF2AK1	0.0518364	2.9063e-10	PSO
IQGAP2	0.140751	3.12941e-66	TSPYL2	0.188745	1.60554e-118	B3GAT2	0.146646	8.49751e-72	VSIR	0.111377	5.44953e-42	CAPZB	0.0766742	1.04255e-20	PCSK1N	0.111862	2.41349e-42	SFMBT1	0.122348	2.28439e-50	P4HB	0.124744	2.64152e-52	IL17C	0.0512784	4.49613e-10	ZKSCAN5	0.0381324	3.55638e-06	SCLT1	0.0487731	3.01608e-09	CAST	0.266048	9.06025e-238	TMEM219	0.287832	1.01731e-279	GBP5	0.36045	0	NACA	0.105082	1.52447e-37	SH3KBP1	0.0517592	3.08814e-10	PSO
FGFR1	0.140493	5.41049e-66	GADD45A	0.187888	1.91016e-117	AC011603.2	0.146154	2.5295e-71	SLC22A3	0.111348	5.71866e-42	TENT5C	0.0766568	1.06369e-20	ELL2	0.111658	3.40055e-42	SAMHD1	0.122045	3.98647e-50	LAPTM4A	0.12469	2.92632e-52	PABPC1L	0.0512528	4.5868e-10	DDI2	0.0381008	3.62314e-06	C11orf54	0.0487643	3.03593e-09	TBC1D10C	0.265227	2.90767e-236	SERBP1	0.286932	6.58952e-278	H3F3A	0.360399	0	LCP2	0.105016	1.69308e-37	EIF3A	0.0517279	3.16481e-10	PSO
ITPRIPL1	0.140336	7.56099e-66	RAMP1	0.187566	4.8244e-117	PSAP	0.144773	5.28638e-70	LY6E	0.111326	5.93617e-42	RPS7	0.0766436	1.07999e-20	HLA.DQB2	0.111259	6.63557e-42	CALM2	0.121922	4.99892e-50	NDFIP2	0.124409	4.95045e-52	PARK7	0.051154	4.95252e-10	CD101	0.0380827	3.66181e-06	NPIPB4	0.0487359	3.10044e-09	RPL14	0.265027	6.7669e-236	ATM	0.286764	1.42669e-277	VPS28	0.360164	0	XRCC5	0.104694	2.81123e-37	CCR4	0.0517246	3.17315e-10	PSO
SYTL2	0.140246	9.1379e-66	IL10RA	0.187525	5.42527e-117	PTGES	0.144753	5.52517e-70	UBL5	0.111113	8.47113e-42	CCNG1	0.0765741	1.16994e-20	EMP1	0.110919	1.17155e-41	ARHGAP9	0.121142	2.08303e-49	AL136454.1	0.123592	2.28106e-51	DDX39A	0.0511382	5.01377e-10	NID1	0.0380823	3.66266e-06	CDC42EP3	0.0487148	3.14927e-09	TSTD1	0.264708	2.59152e-235	LYSMD2	0.28662	2.77589e-277	HNRNPD	0.359059	0	MIR4435.2HG	0.10448	3.93388e-37	SHPRH	0.051718	3.18951e-10	PSO
IKZF1	0.140183	1.04471e-65	TGIF1	0.187221	1.29958e-116	CXCL16	0.144404	1.18577e-69	NDUFA1	0.110716	1.64236e-41	RPS11	0.0765259	1.23666e-20	CCL2	0.110788	1.45787e-41	TNIP2	0.120759	4.18244e-49	RGS9	0.122827	9.43206e-51	EEF1A1	0.051132	5.03791e-10	AC012636.1	0.0380501	3.73256e-06	REV3L	0.0486954	3.1949e-09	SOS1	0.264435	8.17175e-235	BLOC1S1	0.286526	4.28963e-277	EIF3E	0.359056	0	ATXN2	0.104323	5.03346e-37	ANKLE2	0.0516544	3.35259e-10	PSO
IL2RA	0.139856	2.08544e-65	AUP1	0.186974	2.64214e-116	UTS2	0.144252	1.65195e-69	MTHFD2	0.110532	2.23207e-41	TXNIP	0.0763045	1.59445e-20	AUP1	0.110232	3.6699e-41	BIRC3	0.120603	5.54937e-49	CRIP1	0.122803	9.85583e-51	HNRNPUL2	0.0510805	5.24332e-10	RFX2	0.0379763	3.89768e-06	MIR4435.2HG	0.0486705	3.25426e-09	GTF3A	0.264351	1.16408e-234	NDUFB11	0.28602	4.42067e-276	COX7C	0.358676	0	TMOD3	0.104296	5.2486e-37	CDC37L1	0.0516289	3.42012e-10	PSO
CHST11	0.139673	3.07044e-65	PET100	0.184946	8.56201e-114	NECTIN2	0.143608	6.72013e-69	TUBB	0.110411	2.72587e-41	SMDT1	0.0759823	2.30503e-20	NECTIN2	0.110183	3.98442e-41	FOS	0.118818	1.38552e-47	TNFRSF12A	0.12218	3.10895e-50	TTC39C.AS1	0.0510018	5.57248e-10	CCDC189	0.0378926	4.09351e-06	PAK2	0.0486666	3.26371e-09	RGS10	0.263905	7.57196e-234	TNIK	0.286013	4.56789e-276	STK17A	0.358416	0	ELOB	0.104289	5.30983e-37	EPRS	0.0516123	3.46485e-10	PSO
CSF2RA	0.139236	7.72248e-65	CCL4	0.184832	1.18151e-113	THBS2	0.143322	1.25021e-68	ACTB	0.110315	3.19775e-41	LAPTM4A	0.0759609	2.36207e-20	NBL1	0.110177	4.0195e-41	HLA.DRB5	0.117738	9.46315e-47	GPR55	0.121869	5.50297e-50	SCRN1	0.0509897	5.62513e-10	AC005696.4	0.0378626	4.16588e-06	NLRP3	0.0486445	3.31749e-09	TRADD	0.26347	4.68314e-233	PDE4D	0.285472	5.48187e-275	EIF3G	0.357033	0	ANKRD36C	0.104267	5.49039e-37	RAB11FIP1	0.0515437	3.65603e-10	PSO
LONRF2	0.138149	7.53359e-64	TP53I11	0.184467	3.32104e-113	TGFBI	0.142548	6.66164e-68	SLC2A3	0.110175	4.03499e-41	ISG20	0.0758944	2.54829e-20	PROK2	0.10947	1.29198e-40	CPNE2	0.117372	1.80905e-46	HLA.DQB2	0.121039	2.5122e-49	AL671710.1	0.0508935	6.05945e-10	AC004817.3	0.0378557	4.18279e-06	FURIN	0.0486429	3.32152e-09	IRF2	0.26346	4.87659e-233	HLA.E	0.285387	8.11679e-275	CASP4	0.356693	0	CD44	0.104249	5.64875e-37	SET	0.0514876	3.81988e-10	PSO
KYNU	0.137724	1.82578e-63	PLP2	0.184451	3.4742e-113	CITED2	0.142464	7.98334e-68	CAVIN1	0.110043	5.02096e-41	GLIPR1	0.0757723	2.9285e-20	SMAP2	0.109262	1.81722e-40	CSNK1D	0.116843	4.59911e-46	RNF125	0.120547	6.14341e-49	RPS12	0.0508325	6.35153e-10	DCBLD1	0.037841	4.21867e-06	KRT16	0.0486202	3.3776e-09	OCIAD1	0.26344	5.29476e-233	TMBIM4	0.284876	8.46343e-274	HADHA	0.356039	0	CAMK4	0.104166	6.43859e-37	FAM20B	0.0514668	3.88229e-10	PSO
IRF7	0.137706	1.89691e-63	LAD1	0.184101	9.32499e-113	CFD	0.142079	1.82778e-67	RAB9A	0.109941	5.94407e-41	CD74	0.0757038	3.1659e-20	ENO1	0.109014	2.73017e-40	IL2	0.115795	2.87503e-45	IFITM3	0.120204	1.1446e-48	CCRL2	0.0507889	6.56885e-10	CCDC80	0.0378105	4.29446e-06	TRAF5	0.0484943	3.70676e-09	MRPL34	0.263416	5.8729e-233	BPTF	0.284699	1.90012e-273	HLA.E	0.355905	0	CD6	0.10407	7.47546e-37	BAZ2A	0.0514243	4.01327e-10	PSO
ALDOA	0.137513	2.83303e-63	NECTIN2	0.183784	2.27847e-112	HDAC9	0.14198	2.26122e-67	TUBB6	0.109587	1.06476e-40	PDCL3	0.0754227	4.35641e-20	MMP25	0.108416	7.26e-40	RAN	0.115672	3.56501e-45	CSF2RA	0.120018	1.60356e-48	AP5S1	0.0507242	6.90431e-10	RRBP1	0.0377476	4.45496e-06	ZNF107	0.0484375	3.86538e-09	HADHA	0.263374	7.0015e-233	OCIAD1	0.284358	9.06203e-273	ATXN7L3B	0.355853	0	RARRES3	0.103989	8.48284e-37	TLK1	0.0514172	4.0354e-10	PSO
PER1	0.137236	5.03037e-63	RNF5	0.183618	3.63058e-112	SMCR5	0.141695	4.17019e-67	RPL36AL	0.108931	3.12981e-40	MRPS21	0.0753604	4.67504e-20	PDE4A	0.107995	1.43946e-39	TIAM1	0.11553	4.5627e-45	FAM215B	0.119528	3.87531e-48	SLC25A12	0.0506711	7.19202e-10	PRKAA1	0.0376917	4.60247e-06	OCIAD1	0.0484263	3.89717e-09	CLTA	0.262084	1.51713e-230	TAGAP	0.284034	3.97148e-272	RNF213	0.355	0	ORMDL1	0.10396	8.87263e-37	HSPA4	0.0513444	4.27119e-10	PSO
TRERF1	0.136421	2.71295e-62	GNG11	0.183512	4.90038e-112	AL445686.2	0.141631	4.78089e-67	SELENOK	0.108913	3.22204e-40	MGST2	0.0753591	4.6817e-20	ITPRIPL1	0.107628	2.60659e-39	GSTM3	0.115389	5.82299e-45	CPNE2	0.118968	1.05979e-47	RPL24	0.0506498	7.31089e-10	AHI1	0.0376754	4.64619e-06	MGAT4A	0.0484244	3.90266e-09	TMEM238	0.26158	1.23258e-229	GNAI2	0.283958	5.61963e-272	UBE2M	0.354573	0	FMNL1	0.103959	8.88834e-37	ZRANB2	0.0513165	4.365e-10	PSO
CD40LG	0.136034	6.012e-62	CITED2	0.183206	1.15473e-111	ACD	0.141355	8.62955e-67	FAM96B	0.108873	3.44281e-40	HSPE1	0.0750944	6.31479e-20	TNFRSF12A	0.107518	3.11529e-39	TYROBP	0.115041	1.06589e-44	RPL36AL	0.118919	1.15646e-47	TXNDC9	0.0506107	7.5341e-10	PVR	0.0376451	4.72892e-06	BCL2	0.0484136	3.93396e-09	MCUB	0.261523	1.56477e-229	XRCC5	0.28394	6.11163e-272	PDCD4	0.354127	0	RPL24	0.103892	9.87549e-37	ATM	0.0512495	4.59863e-10	PSO
HDAC9	0.13596	6.99972e-62	PSMB3	0.182876	2.91569e-111	ENO1	0.141291	9.89334e-67	IER3	0.108721	4.41207e-40	TOMM7	0.0750369	6.73738e-20	CYSTM1	0.107401	3.76126e-39	ZBTB38	0.114729	1.82589e-44	ITK	0.118768	1.51481e-47	ZNF530	0.0505969	7.61436e-10	GRHL1	0.0376129	4.81818e-06	MSL3	0.0483991	3.97622e-09	NDUFA4	0.261307	3.82918e-229	FXYD5	0.283767	1.34774e-271	STAG2	0.353497	0	ARHGAP25	0.103775	1.18559e-36	GATAD2B	0.0512198	4.70603e-10	PSO
GSTM3	0.135022	4.76978e-61	CAPZA2	0.182268	1.59359e-110	ISG20	0.141271	1.03215e-66	ALDOA	0.108672	4.77876e-40	ATP5PO	0.0748729	8.10476e-20	EVI2A	0.107384	3.86519e-39	SLC2A3	0.114645	2.11042e-44	PER1	0.118682	1.76672e-47	BRCA2	0.050587	7.67259e-10	AC144652.1	0.0375629	4.95994e-06	METTL25	0.0483634	4.08191e-09	MBP	0.261207	5.79929e-229	JUN	0.283731	1.58326e-271	U2SURP	0.353012	0	CDCA7	0.10374	1.25064e-36	MAVS	0.0511899	4.81638e-10	PSO
TNFRSF12A	0.134579	1.17322e-60	RPS6	0.182121	2.40412e-110	TNFRSF12A	0.14118	1.25465e-66	TRMT112	0.108622	5.18185e-40	HLA.B	0.074778	9.01764e-20	ANKRD55	0.10709	6.2111e-39	OST4	0.114366	3.4136e-44	SH3TC1	0.118463	2.60918e-47	RPL36	0.0505442	7.92889e-10	FAM157C	0.0374789	5.20749e-06	TRIM16	0.0482854	4.32271e-09	PEBP1	0.260994	1.40191e-228	SET	0.283657	2.22148e-271	OCIAD1	0.352774	0	RPS4Y1	0.103511	1.7874e-36	MTF1	0.0511213	5.07967e-10	PSO
AC136475.3	0.134406	1.6697e-60	CAMK1D	0.18199	3.45572e-110	BCL2A1	0.141133	1.38607e-66	SESN3	0.108573	5.6155e-40	TMEM70	0.0746924	9.92736e-20	GCNT1	0.107025	6.8928e-39	ATP1B1	0.11414	5.0325e-44	ANXA5	0.11782	8.19434e-47	BX649632.1	0.0504461	8.54811e-10	ITK	0.0374739	5.2225e-06	ASH1L	0.0482759	4.35306e-09	NAP1L4	0.260962	1.60014e-228	MRPL34	0.283636	2.44562e-271	MBNL1	0.352441	0	PPP1R14B	0.103417	2.067e-36	UBXN7	0.0510924	5.19491e-10	PSO
P4HB	0.134317	1.99759e-60	COL6A2	0.18141	1.73633e-109	OR3A3	0.140284	8.43974e-66	OTUD1	0.108145	1.12742e-39	ANXA5	0.0745554	1.15751e-19	HMOX1	0.106375	1.95579e-38	PHLDA1	0.114028	6.09794e-44	CRIM1	0.117581	1.25096e-46	PA2G4	0.0504432	8.5669e-10	SH3D19	0.0374475	5.30304e-06	LINC00106	0.048243	4.45934e-09	RARRES3	0.260663	5.50785e-228	HADHA	0.28332	1.032e-270	RABGAP1L	0.352317	0	NAP1L4	0.103334	2.3514e-36	SP140L	0.051068	5.29436e-10	PSO
TUBB6	0.13395	4.198e-60	TENT5C	0.181158	3.48854e-109	SLC22A3	0.139851	2.10794e-65	IL2	0.108107	1.20024e-39	CDKN1A	0.0745144	1.21193e-19	FOSL2	0.105577	6.96511e-38	SETD7	0.113411	1.75231e-43	HNRNPA0	0.117541	1.34276e-46	EIF3G	0.0503099	9.48647e-10	GMFB	0.0373673	5.5545e-06	CPA3	0.0481252	4.86177e-09	NUCKS1	0.260467	1.23877e-227	SLC25A5	0.282847	8.86143e-270	EIF3H	0.351647	0	PTP4A2	0.103331	2.36453e-36	ZNF160	0.0509766	5.68216e-10	PSO
XIST	0.133357	1.39034e-59	IGFBP7	0.181136	3.71255e-109	IL2	0.139344	6.14749e-65	PET100	0.108093	1.22633e-39	DUSP5	0.0744827	1.25568e-19	L1CAM	0.105314	1.05653e-37	PNMA1	0.112985	3.61982e-43	IL6	0.117358	1.85579e-46	RPRM	0.0502631	9.83177e-10	SNX15	0.0372902	5.80699e-06	FXYD3	0.0480824	5.01635e-09	PRPF4B	0.260461	1.26806e-227	PIK3R1	0.282346	8.61159e-269	HNRNPA1	0.351417	0	NKTR	0.10325	2.67876e-36	AC025164.1	0.050972	5.70277e-10	PSO
CRIM1	0.133127	2.20723e-59	GPR157	0.180807	9.21666e-109	MMP25	0.138755	2.12119e-64	CD40LG	0.108048	1.32073e-39	POLR2L	0.0744661	1.2793e-19	CXCL5	0.10479	2.41577e-37	DPM1	0.112491	8.35556e-43	TNFSF11	0.116915	4.05239e-46	SMARCAL1	0.0500868	1.12452e-09	mm10...Calm1	0.037283	5.83137e-06	AC008752.2	0.0480655	5.07882e-09	TMBIM4	0.260235	3.2322e-227	BIN1	0.281969	4.75246e-268	YY1	0.351038	0	RPL18	0.103111	3.32373e-36	SLC16A1.AS1	0.0509707	5.70858e-10	PSO
NEU4	0.132852	3.83307e-59	RPL13A	0.180405	2.7979e-108	HTRA1	0.138689	2.43259e-64	GSN	0.107814	1.93016e-39	HNRNPF	0.0744444	1.31075e-19	RAB9A	0.104604	3.23725e-37	LINC01871	0.112236	1.28676e-42	TUBB	0.115671	3.57098e-45	CC2D2A	0.0500542	1.15272e-09	CCNT1	0.03725	5.94293e-06	mm10...Rps4x	0.0480473	5.14673e-09	IRF1	0.260161	4.38677e-227	CD81	0.281789	1.07594e-267	MT.CO2	0.350988	0	B3GALT2	0.103074	3.51865e-36	CIAO1	0.0509434	5.83019e-10	PSO
ATP8A1	0.132698	5.21412e-59	IRF7	0.180028	7.92338e-108	JCHAIN	0.13848	3.77283e-64	FAM215B	0.107425	3.61725e-39	C4orf3	0.0742809	1.57352e-19	IL10	0.103421	2.0557e-36	GNAO1	0.111865	2.40185e-42	TMEM70	0.115193	8.18784e-45	DYRK1B	0.0500061	1.19558e-09	AC084018.1	0.0372026	6.10747e-06	BRSK2	0.0479612	5.4808e-09	RPSA	0.260062	6.58071e-227	SUMO2	0.281549	3.1759e-267	SAMD9	0.350806	0	CLDND1	0.103031	3.76092e-36	RASSF2	0.0508798	6.1236e-10	PSO
CDC26	0.13242	9.10614e-59	CSKMT	0.179677	2.07826e-107	TM4SF1	0.137939	1.16676e-63	ITK	0.107303	4.40536e-39	DPM1	0.0742141	1.69529e-19	HSPA6	0.103269	2.60202e-36	PLP2	0.111672	3.32162e-42	CDK2AP2	0.115192	8.20056e-45	DBI	0.0499515	1.24623e-09	PLXND1	0.0371609	6.2556e-06	ACTN4	0.0479544	5.50804e-09	XRN2	0.259925	1.16055e-226	CD47	0.281324	8.78636e-267	SERP1	0.350715	0	TMEM123	0.10284	5.05222e-36	UBA2	0.0508255	6.38573e-10	PSO
L1CAM	0.132065	1.84793e-58	PPP1R3B	0.179455	3.8226e-107	KHDC4	0.137331	4.12827e-63	PDCL3	0.107283	4.5508e-39	PSMB7	0.0740584	2.01636e-19	PKIB	0.102734	5.95321e-36	CASS4	0.111635	3.53378e-42	SPI1	0.11508	9.95064e-45	RPL14	0.0497994	1.39843e-09	ZNF610	0.0371298	6.36813e-06	NFATC2IP	0.0479333	5.59366e-09	H1FX	0.258873	8.77263e-225	BRD7	0.280151	1.73055e-264	MAL	0.350495	0	TNFRSF14	0.10255	7.90677e-36	TULP4	0.050808	6.47264e-10	PSO
RAMP1	0.132019	2.02639e-58	NBAS	0.179154	8.73171e-107	MYL12A	0.136867	1.07906e-62	RGS9	0.107274	4.61644e-39	COX7C	0.0738195	2.62939e-19	IL1RN	0.102563	7.74975e-36	RNF125	0.111408	5.1726e-42	IL2RA	0.115043	1.06161e-44	TNFSF13B	0.0496346	1.5837e-09	SLAMF8	0.0371015	6.47223e-06	NAGA	0.047925	5.62743e-09	CASP4	0.258713	1.68792e-224	VPS13C	0.279529	2.82138e-263	MT.CYB	0.349955	0	MRPS6	0.10226	1.2347e-35	PDE3B	0.0508019	6.5031e-10	PSO
PDCL3	0.131338	7.83219e-58	MT1E	0.178658	3.38949e-106	GNG11	0.136639	1.7278e-62	NOSIP	0.10722	5.03553e-39	SLA	0.0737503	2.83929e-19	MT1E	0.102477	8.84291e-36	FSCN1	0.111087	8.85509e-42	RAMP1	0.114986	1.17245e-44	AC104113.1	0.0496081	1.61565e-09	BTG1	0.0370848	6.53458e-06	MAVS	0.0478362	6.00358e-09	VPS4B	0.258482	4.35599e-224	CHCHD10	0.279517	2.98811e-263	GNAS	0.349851	0	CIR1	0.102257	1.24015e-35	SKIL	0.0507653	6.68945e-10	PSO
CPD	0.131085	1.29323e-57	NBL1	0.177988	2.10819e-105	HSPA1B	0.136632	1.75468e-62	SUPV3L1	0.106965	7.59545e-39	ZFAS1	0.0736461	3.1864e-19	AAED1	0.10128	5.52704e-35	AK4	0.110719	1.63382e-41	GNG11	0.114829	1.53713e-44	C12orf10	0.0496056	1.61879e-09	TMEM241	0.0370835	6.53964e-06	TRAV11	0.0477486	6.39832e-09	MT.ND6	0.258347	7.55762e-224	HSP90AA1	0.279506	3.13015e-263	SSR3	0.34943	0	S1PR4	0.102253	1.24964e-35	KRI1	0.0506855	7.11314e-10	PSO
SLC22A3	0.129846	1.47908e-56	SLC2A3	0.177694	4.68617e-105	ADM	0.135834	9.05453e-62	GPR55	0.106562	1.44924e-38	PDCL	0.0736164	3.29315e-19	CD83	0.101103	7.22941e-35	CSF2RA	0.11067	1.77401e-41	MYH9	0.114651	2.09101e-44	MKS1	0.0495286	1.7154e-09	FAM49A	0.0370256	6.76003e-06	TRMT5	0.0476828	6.71184e-09	RNF168	0.258097	2.10327e-223	COX6C	0.279259	9.47383e-263	IRF2	0.34936	0	SET	0.102048	1.71091e-35	ASCC3	0.0505716	7.76345e-10	PSO
SOWAHC	0.129525	2.77569e-56	SH3TC1	0.177661	5.12065e-105	CRLF2	0.135742	1.09449e-61	RPL4	0.106247	2.39784e-38	PPDPF	0.0730864	5.90657e-19	MAGOH	0.101098	7.28083e-35	GRK5	0.110571	2.0906e-41	C14orf132	0.114442	2.99311e-44	CLCN3	0.0495098	1.73982e-09	FYN	0.0369377	7.10867e-06	KIAA1109	0.0476387	6.92997e-09	SH3KBP1	0.257804	6.96201e-223	GCHFR	0.278298	6.93628e-261	KLF13	0.34928	0	LPIN2	0.102028	1.76369e-35	DMXL1	0.0505354	7.98267e-10	PSO
CCL4	0.129466	3.11242e-56	TRMT112	0.177442	9.27674e-105	TSPYL2	0.135429	2.07829e-61	HSPE1	0.10589	4.23779e-38	MAGOH	0.07305	6.14747e-19	ACVR2A	0.100969	8.86073e-35	P3H4	0.110525	2.25907e-41	STOM	0.114158	4.88194e-44	CASP4	0.0495049	1.74622e-09	MMP3	0.0369082	7.22935e-06	FAM124B	0.0476133	7.05854e-09	PRKDC	0.257582	1.72206e-222	PSMB9	0.27827	7.8681e-261	SPTBN1	0.348721	0	DYRK2	0.102006	1.82306e-35	GINS1	0.0504945	8.23679e-10	PSO
COL6A2	0.128781	1.18065e-55	IL6	0.177136	2.12673e-104	AKR1C1	0.135387	2.26189e-61	HLA.DQB2	0.105009	1.71032e-37	KARS	0.0728523	7.63573e-19	IFITM3	0.100637	1.4643e-34	SLC1A1	0.110401	2.77562e-41	DEGS1	0.113935	7.14784e-44	LSP1	0.0494484	1.82194e-09	XCL2	0.0368108	7.64182e-06	mm10...Iglc3	0.0476001	7.12664e-09	PARP1	0.257554	1.92661e-222	ORMDL1	0.278115	1.57063e-260	MPHOSPH8	0.348674	0	LFNG	0.101905	2.12934e-35	APOL3	0.0504045	8.82455e-10	PSO
CPNE2	0.128621	1.6102e-55	LAMP3	0.176162	2.94731e-103	CKB	0.135385	2.27316e-61	NT5C3B	0.10494	1.9067e-37	SNHG25	0.0728044	8.04702e-19	SNHG9	0.100555	1.65711e-34	AC097534.2	0.11039	2.82691e-41	RPL4	0.113814	8.8014e-44	RPL27	0.0493826	1.91429e-09	AC092115.3	0.0367498	7.91166e-06	FP671120.3	0.0475839	7.21037e-09	HIST1H1C	0.256895	2.82365e-221	RPLP2	0.277696	1.01261e-259	CTSS	0.347569	0	SUMO2	0.101864	2.26614e-35	PPP2R5C	0.0503748	9.02753e-10	PSO
CASS4	0.128336	2.7999e-55	EMP1	0.175996	4.60141e-103	GRAMD4	0.134782	7.76454e-61	CTSW	0.104709	2.74524e-37	OAZ1	0.0727488	8.55221e-19	KYNU	0.100141	3.09263e-34	C10orf67	0.109867	6.70925e-41	RAB9A	0.113811	8.84927e-44	LRTOMT	0.0493774	1.92174e-09	ADIRF	0.0367386	7.9623e-06	SYNE2	0.0474288	8.06615e-09	CD6	0.256129	6.31562e-220	AAK1	0.277621	1.41336e-259	BIN1	0.347558	0	FAM111A	0.101853	2.30693e-35	PTPRA	0.0503233	9.39006e-10	PSO
PDE4A	0.128327	2.84538e-55	PNMA1	0.175334	2.7204e-102	ICAM1	0.134542	1.2671e-60	AK4	0.104638	3.06807e-37	ARHGDIB	0.0727381	8.65276e-19	STOM	0.0994645	8.52699e-34	PROK2	0.109695	8.91889e-41	SLF1	0.113801	8.99762e-44	RPL19	0.0493272	1.9955e-09	ACAD10	0.0367192	8.05046e-06	TAX1BP1	0.0474218	8.10713e-09	FAM89B	0.256048	8.79149e-220	S1PR1	0.277196	9.34417e-259	FXR1	0.347408	0	TOMM20	0.101729	2.78586e-35	ZC3H18	0.0502812	9.69666e-10	PSO
TMEM70	0.12828	3.11771e-55	HCK	0.175258	3.33201e-102	MMP3	0.134453	1.51769e-60	UQCRQ	0.104333	4.95102e-37	SH3YL1	0.0727348	8.6839e-19	GEM	0.0992743	1.13257e-33	NBL1	0.109667	9.33579e-41	IQGAP2	0.113079	3.08367e-43	IMPDH1	0.0493147	2.01431e-09	CENPT	0.0367186	8.05335e-06	ZNF720	0.0473702	8.41508e-09	RPL22	0.256023	9.70287e-220	MRPS34	0.277015	2.08463e-258	MIER1	0.347404	0	C1GALT1	0.101728	2.79106e-35	PNN	0.0502801	9.7049e-10	PSO
NT5C3B	0.128067	4.70914e-55	RHBDD2	0.174526	2.34971e-101	MT1M	0.134414	1.64198e-60	ACVR2A	0.104294	5.26541e-37	TGIF1	0.0727176	8.84853e-19	HCK	0.0987902	2.32636e-33	LEF1	0.109108	2.34129e-40	SELENOK	0.11299	3.58715e-43	PHB2	0.0492487	2.11633e-09	C22orf39	0.0366853	8.20711e-06	PCDHGA2	0.0473356	8.62745e-09	RPL37	0.25592	1.4718e-219	SLFN5	0.276879	3.80425e-258	ARPC5	0.34723	0	ZNF292	0.101708	2.87622e-35	ESCO1	0.0502126	1.02178e-09	PSO
RGS9	0.127822	7.5559e-55	HDAC9	0.174212	5.41699e-101	NME2	0.134028	3.58676e-60	RGS14	0.104006	8.26622e-37	CDC26	0.0726592	9.4319e-19	CYBA	0.0986982	2.66633e-33	LEPROTL1	0.109037	2.63102e-40	AC103706.1	0.112701	5.85477e-43	AC073335.2	0.0491925	2.2071e-09	GALNT8	0.0366551	8.34896e-06	KMT5A	0.0473062	8.81179e-09	TCF7	0.255873	1.78295e-219	PARP1	0.276574	1.46899e-257	CLTA	0.346501	0	SAMD1	0.10165	3.14519e-35	CENPW	0.0501976	1.0335e-09	PSO
HNRNPA0	0.127706	9.44342e-55	TMEM70	0.173546	3.17412e-100	CST7	0.133832	5.33673e-60	PSAP	0.103803	1.13441e-36	HINT1	0.0726393	9.63833e-19	S100A6	0.0985783	3.18445e-33	L1CAM	0.108406	7.38005e-40	PPP1R16B	0.112692	5.94566e-43	MLF1	0.0491509	2.27688e-09	AC130343.2	0.0366366	8.43693e-06	DENND6B	0.0472974	8.86821e-09	KLF13	0.255613	5.10996e-219	ETS1	0.276572	1.4832e-257	ICAM3	0.346398	0	FNBP4	0.101566	3.57411e-35	TMOD3	0.0501911	1.03863e-09	PSO
TNFAIP6	0.12745	1.54294e-54	SOCS3	0.173136	9.39363e-100	PPBP	0.133631	8.00523e-60	CKB	0.10378	1.17658e-36	PPA1	0.072614	9.90891e-19	MYL12A	0.0985457	3.34204e-33	NBAS	0.108359	7.95607e-40	ITPRIPL1	0.112588	7.09704e-43	TMEM184B	0.0491316	2.3099e-09	PKN2	0.0364529	9.36064e-06	NCL	0.0472918	8.90396e-09	ARPC5	0.25559	5.60296e-219	C9orf78	0.275226	5.63392e-255	MIS18BP1	0.346238	0	IFIH1	0.101433	4.37946e-35	SENP5	0.0501551	1.06751e-09	PSO
CST3	0.127441	1.57016e-54	ACD	0.172966	1.47238e-99	AC006064.4	0.13345	1.15274e-59	AR	0.103655	1.42914e-36	INPP4B	0.0726082	9.97125e-19	SGK1	0.0984468	3.86807e-33	AC090152.1	0.108179	1.06755e-39	CXCR6	0.112568	7.33673e-43	CTF1	0.0491309	2.31106e-09	CLEC18B	0.0363621	9.85229e-06	AC073575.2	0.0472723	9.02962e-09	URI1	0.255545	6.71665e-219	TMEM204	0.274919	2.18025e-254	CLIC3	0.345919	0	IRF2	0.101339	5.05331e-35	GPATCH2L	0.0501394	1.08038e-09	PSO
IGHA1	0.127396	1.71341e-54	HMGB2	0.172569	4.19323e-99	CCND3	0.133435	1.18855e-59	PLEKHH2	0.102816	5.24505e-36	ATP5F1D	0.0725966	1.00987e-18	SELENOK	0.0975621	1.42198e-32	GADD45A	0.107941	1.5717e-39	TRIP10	0.112261	1.23258e-42	PPT2.EGFL8	0.0491177	2.3341e-09	MYO1B	0.0363438	9.95432e-06	IGF2BP3	0.0472641	9.08345e-09	ANKRD36C	0.25536	1.41632e-218	USF2	0.274026	1.09637e-252	SF3B1	0.345757	0	AES	0.101265	5.65568e-35	CCDC82	0.0500437	1.16192e-09	PSO
NECTIN2	0.126927	4.21038e-54	NDUFA3	0.172451	5.71658e-99	AUP1	0.132484	8.00195e-59	PDCD1	0.102784	5.51509e-36	AP2M1	0.0725513	1.06101e-18	GSTM3	0.0973081	2.06191e-32	CYSLTR1	0.107308	4.37233e-39	FAM49A	0.112062	1.72401e-42	BLK	0.0490317	2.4887e-09	AC008079.2	0.0363147	1.01185e-05	GOLGA8A	0.0471721	9.70472e-09	U2SURP	0.255219	2.50578e-218	GYPC	0.273682	4.94254e-252	PRPF4B	0.345402	0	LNPEP	0.101123	7.01628e-35	XRN1	0.0500392	1.16593e-09	PSO
MPZL3	0.126859	4.79527e-54	ANXA5	0.172197	1.11486e-98	DCXR	0.132484	8.01214e-59	SMAP2	0.102171	1.41714e-35	TMEM154	0.0724081	1.24018e-18	DDIT3	0.0971273	2.68487e-32	HIPK2	0.106857	9.02673e-39	SUPV3L1	0.111708	3.12669e-42	SMOX	0.0490027	2.54295e-09	FZD2	0.0363035	1.01826e-05	MATN1.AS1	0.0471372	9.95075e-09	DDX24	0.254977	6.64276e-218	BIN2	0.273617	6.55603e-252	CAST	0.344991	0	OCIAD2	0.101067	7.63709e-35	AHNAK	0.049992	1.20847e-09	PSO
IFITM3	0.126398	1.15641e-53	S100A10	0.171981	1.96564e-98	NNMT	0.132439	8.76329e-59	NBEAL1	0.101944	2.00558e-35	TSPO	0.0723998	1.25145e-18	SLC22A3	0.0962957	8.98095e-32	GNA15	0.106703	1.15736e-38	RHBDD2	0.111693	3.20602e-42	TOMM7	0.04891	2.72462e-09	LIN52	0.0362395	1.05549e-05	RNF19A	0.0471215	1.00637e-08	PASK	0.254711	1.94719e-217	HIST1H1E	0.273611	6.74847e-252	SENP7	0.344834	0	NTN4	0.101056	7.76856e-35	CEBPA.DT	0.0499665	1.23212e-09	PSO
SLCO4A1	0.126246	1.54229e-53	SELENOF	0.171415	8.65408e-98	SFMBT2	0.13215	1.55977e-58	FCER1G	0.101894	2.16602e-35	TMED2	0.072291	1.4087e-18	GLUD1	0.0960126	1.35146e-31	TRMT1	0.106678	1.20359e-38	POR	0.111636	3.53128e-42	LINC01521	0.0488365	2.87753e-09	SLC22A1	0.036231	1.06053e-05	NOP14	0.0471062	1.01742e-08	CAMK4	0.254636	2.62429e-217	MTIF3	0.273533	9.47791e-252	CDV3	0.344605	0	SNTA1	0.100976	8.76133e-35	DHX9	0.0499659	1.23262e-09	PSO
HMOX1	0.125902	2.96936e-53	LDHA	0.17109	2.02266e-97	AC004951.1	0.132047	1.91634e-58	MPP6	0.101889	2.18186e-35	RPS8	0.0722491	1.47425e-18	RSBN1	0.0959725	1.43188e-31	SESN3	0.106165	2.73403e-38	PDE4A	0.1115	4.43865e-42	TPGS1	0.0488294	2.8927e-09	IL21R	0.0362167	1.06912e-05	PMCH	0.0470983	1.02322e-08	RPAP2	0.254491	4.71773e-217	UPP1	0.273165	4.72672e-251	TAX1BP1	0.34451	0	RSF1	0.100932	9.37146e-35	MBD5	0.049902	1.29382e-09	PSO
VMO1	0.125395	7.7457e-53	MYH9	0.170948	2.9284e-97	MARCKS	0.132035	1.96069e-58	SLCO4A1	0.101277	5.547e-35	ALDOA	0.0722155	1.529e-18	SELENOS	0.0956851	2.16504e-31	TBXAS1	0.106067	3.19562e-38	PHLDA1	0.111472	4.64746e-42	SYNE4	0.0487798	3.00133e-09	DRAM1	0.0361927	1.08357e-05	GSTK1	0.0470981	1.02336e-08	PNRC1	0.254393	6.99048e-217	PTPRC	0.273017	8.99213e-251	THEM4	0.344421	0	CTCF	0.100875	1.02203e-34	SCLT1	0.0498741	1.32155e-09	PSO
CALM2	0.124747	2.62796e-52	IFI6	0.170779	4.54956e-97	PIM2	0.132018	2.02872e-58	RPL37A	0.100968	8.8752e-35	SLC12A2	0.0721714	1.60397e-18	GNG11	0.0956006	2.44439e-31	PTTG1IP	0.105818	4.75034e-38	AOAH	0.111105	8.58312e-42	PPP4R3A	0.0487218	3.13297e-09	CTC1	0.0361789	1.09199e-05	AL132989.2	0.047079	1.03749e-08	R3HDM2	0.254385	7.21325e-217	PYURF	0.272794	2.38672e-250	SPART	0.342924	0	HIST1H1D	0.100871	1.02738e-34	ZNF43	0.0497711	1.42868e-09	PSO
GPR157	0.124559	3.73713e-52	RAB9A	0.170721	5.2907e-97	NR3C1	0.131769	3.33163e-58	CCL3L1	0.100939	9.27364e-35	CLNS1A	0.0720187	1.89269e-18	TRIM47	0.0954941	2.84774e-31	TGIF1	0.105728	5.48092e-38	KLRC4	0.110883	1.24482e-41	TEP1	0.0487142	3.15073e-09	CHST1	0.0361346	1.11942e-05	CLCN3	0.0470468	1.06169e-08	MAP3K4	0.254052	2.74639e-216	UTRN	0.272668	4.12034e-250	HEBP2	0.342921	0	DDX3X	0.100859	1.04741e-34	NIPBL	0.0497289	1.47489e-09	PSO
CDK2AP2	0.124079	9.1823e-52	LY6E	0.170661	6.18152e-97	TUBB	0.131517	5.49293e-58	FAS	0.100916	9.60057e-35	SNX9	0.0718586	2.25054e-18	LDHA	0.0950996	5.00741e-31	MT1G	0.10566	6.11142e-38	AUP1	0.110827	1.36509e-41	MRPL23	0.0486589	3.28243e-09	MXD4	0.036103	1.13938e-05	OR52I1	0.0470468	1.06174e-08	RPL12	0.253337	4.83118e-215	HMGN2	0.272511	8.16782e-250	TLN1	0.342256	0	CCDC107	0.100816	1.11742e-34	KDM3A	0.0496677	1.5447e-09	PSO
HLA.DQB2	0.123409	3.20375e-51	RPL4	0.170593	7.37783e-97	SDC2	0.131284	8.72298e-58	WDR74	0.100786	1.16986e-34	ATP6V1F	0.0718267	2.3294e-18	FGFR1	0.0947433	8.32031e-31	HLA.A	0.105636	6.33951e-38	PET100	0.110639	1.86641e-41	RPS4Y1	0.04864	3.32868e-09	OR4D9	0.0361022	1.13989e-05	ZNF726	0.0470426	1.06491e-08	MIER1	0.252871	3.11282e-214	COX8A	0.27234	1.7155e-249	R3HDM2	0.341971	0	PTEN	0.1006	1.54955e-34	CGAS	0.0496139	1.60858e-09	PSO
NBEAL1	0.122908	8.1148e-51	CFL1	0.170052	3.00765e-96	CCL4L2	0.131164	1.10665e-57	SARAF	0.100773	1.19151e-34	RBM8A	0.0717796	2.45105e-18	CASS4	0.0946335	9.72532e-31	STAT3	0.105552	7.2432e-38	CCL2	0.110252	3.55148e-41	ABHD6	0.0486277	3.35901e-09	NECAB1	0.0360992	1.14185e-05	mm10...Rps16	0.0469663	1.12471e-08	CLEC2B	0.252762	4.80401e-214	COX7A2L	0.271647	3.47423e-248	HMGN1	0.341392	0	C8orf59	0.100539	1.69782e-34	AKAP9	0.0495838	1.64548e-09	PSO
GSN	0.122524	1.64963e-50	TNFRSF12A	0.169853	5.03206e-96	PNMA1	0.130844	2.08192e-57	PLCG2	0.100123	3.17879e-34	ETS2	0.0716338	2.86806e-18	POLR2L	0.094606	1.01128e-30	AP1G2	0.105244	1.18111e-37	TRMT112	0.110159	4.14172e-41	SMPD2	0.0486164	3.38712e-09	PRR5L	0.0360846	1.15116e-05	AC005962.1	0.0469291	1.15498e-08	C8orf59	0.252613	8.70318e-214	SNX6	0.271526	5.87609e-248	XRN1	0.341165	0	SRRM1	0.100469	1.8887e-34	DNAJC21	0.0495585	1.67715e-09	PSO
CCL3L1	0.122495	1.74025e-50	SURF4	0.169806	5.68098e-96	SNHG9	0.130731	2.60315e-57	IRF7	0.100023	3.69247e-34	ERH	0.0715286	3.21201e-18	FAM215B	0.0944841	1.2023e-30	AAED1	0.104866	2.14356e-37	HSPA6	0.110156	4.15988e-41	AC105446.1	0.0486019	3.42369e-09	FAM168B	0.0360735	1.15835e-05	EFHC2	0.0468871	1.19021e-08	NDUFB7	0.252057	7.99849e-213	ANP32A	0.271474	7.35433e-248	KAT6A	0.340402	0	RPL29	0.10037	2.19084e-34	NCAPD3	0.0494487	1.82156e-09	PSO
DMD	0.122384	2.13607e-50	AC011603.2	0.16959	9.94968e-96	ACAT1	0.130711	2.70374e-57	CSF2RA	0.0997862	5.26943e-34	H3F3B	0.0715282	3.21345e-18	SELENOF	0.09441	1.33565e-30	HNRNPA0	0.104694	2.81231e-37	S100A10	0.110116	4.44934e-41	RC3H1	0.0485999	3.42873e-09	KIAA1671	0.035953	1.23894e-05	METTL6	0.04683	1.23972e-08	BLOC1S1	0.251999	1.00539e-212	TMPO	0.271261	1.85479e-247	LCK	0.339952	0	COX4I1	0.100136	3.11794e-34	HSP90AB1	0.0494364	1.83844e-09	PSO
PGGHG	0.122361	2.22857e-50	SGK1	0.16955	1.10118e-95	ANPEP	0.129586	2.46325e-56	RAN	0.0996419	6.54008e-34	SLIRP	0.0713345	3.95628e-18	RAMP1	0.0943531	1.44766e-30	EIF3J.DT	0.104657	2.98064e-37	SARAF	0.109913	6.22417e-41	TUBGCP6	0.0485761	3.48969e-09	AKAP5	0.035919	1.26262e-05	ROR2	0.0468109	1.25669e-08	TAGAP	0.251989	1.04666e-212	PEBP1	0.271223	2.18833e-247	BRD1	0.339832	0	CD81	0.100063	3.47638e-34	LUC7L	0.0493884	1.90602e-09	PSO
RHOH	0.122295	2.51797e-50	INPP4B	0.169196	2.7463e-95	ARHGAP9	0.129309	4.23031e-56	STAT3	0.0994955	8.14107e-34	ARF6	0.0712772	4.207e-18	CYTIP	0.0943091	1.54085e-30	HLA.DQB2	0.104487	3.88771e-37	GRK5	0.109892	6.44101e-41	RPL11	0.0485638	3.52144e-09	ST8SIA6	0.0358382	1.32058e-05	TIMM44	0.0468046	1.26241e-08	TIPARP	0.251825	2.00721e-212	CORO1B	0.270739	1.768e-246	PLEKHO1	0.339823	0	MZT2A	0.100027	3.67412e-34	PAK3	0.0493833	1.91329e-09	PSO
FXYD7	0.121882	5.37884e-50	IL10	0.168701	9.8165e-95	PKM	0.129134	5.94765e-56	RBX1	0.0993509	1.01022e-33	RASSF5	0.071165	4.74445e-18	IRF7	0.0941403	1.95619e-30	ANXA2	0.104283	5.3587e-37	GPR157	0.109426	1.38828e-40	NEK8	0.0485274	3.6173e-09	AC005253.1	0.0358291	1.32728e-05	IL21R.AS1	0.0466981	1.36189e-08	ANKRD11	0.251747	2.7448e-212	NSD3	0.270735	1.80337e-246	CORO1A	0.339612	0	TAB2	0.0998466	4.81319e-34	HIST1H1D	0.0493023	2.03299e-09	PSO
FCER1G	0.121754	6.79669e-50	CMSS1	0.168662	1.08709e-94	NBL1	0.128879	9.76367e-56	TMPRSS11E	0.0991564	1.34999e-33	RASD1	0.0711281	4.93522e-18	TIAM1	0.0934363	5.27096e-30	AC058791.1	0.104161	6.48263e-37	TMEM258	0.109422	1.39696e-40	TRIP13	0.0485157	3.64868e-09	GALNT6	0.0357799	1.36406e-05	LRRC61	0.0466543	1.40497e-08	XPO1	0.251464	8.41664e-212	NAA38	0.270382	8.27092e-246	NUB1	0.338928	0	SKAP1	0.0998158	5.04078e-34	KMT5A	0.0492967	2.04159e-09	PSO
ATP1B3	0.121681	7.77722e-50	CKS1B	0.168011	5.77457e-94	DMD	0.127748	8.70429e-55	RPS20	0.0990047	1.69183e-33	FXYD7	0.0710899	5.14086e-18	ANXA5	0.0931455	7.92075e-30	NFIL3	0.103991	8.45618e-37	SLC12A5	0.10887	3.45712e-40	MARK4	0.0485113	3.66067e-09	CNEP1R1	0.0357635	1.37648e-05	ST7	0.0466377	1.42165e-08	RPS19	0.251197	2.43229e-211	ZCRB1	0.270328	1.04327e-245	TCP11L2	0.338389	0	SEPT6	0.0997722	5.3814e-34	ACTR3	0.0492697	2.08338e-09	PSO
SUPV3L1	0.121455	1.1761e-49	CCL17	0.167773	1.06144e-93	FCGBP	0.127394	1.71983e-54	KLRC4	0.0989665	1.79057e-33	CXCL1	0.0710877	5.15299e-18	DGKH	0.0928792	1.14882e-29	BASP1	0.103762	1.20904e-36	VMO1	0.108642	5.01719e-40	ANKDD1A	0.0485056	3.67598e-09	STX16.NPEPL1	0.0357519	1.38542e-05	CENPS	0.0465585	1.50386e-08	SPTAN1	0.251147	2.96548e-211	CSNK1G2	0.27004	3.60715e-245	DOCK8	0.338265	0	TMX4	0.0997369	5.67387e-34	MIER3	0.0492668	2.08781e-09	PSO
PHTF1	0.121086	2.30709e-49	NEU4	0.167395	2.7795e-93	MMP2	0.127352	1.86489e-54	LMNA	0.0989358	1.87432e-33	SAT2	0.0710862	5.16126e-18	LAD1	0.0926354	1.61316e-29	POR	0.103624	1.49806e-36	SLC16A10	0.108439	6.98419e-40	ATP5ME	0.0484958	3.7026e-09	EMP2	0.0356208	1.48964e-05	MCTS1	0.0465441	1.51933e-08	LYAR	0.250893	8.11441e-211	TRADD	0.269265	1.00911e-243	SRRM1	0.33775	0	IL27RA	0.0997291	5.74029e-34	C1RL.AS1	0.0492194	2.16322e-09	PSO
GADD45A	0.12071	4.56918e-49	SLC43A3	0.166911	9.53796e-93	TMEM258	0.126885	4.55936e-54	NDFIP2	0.0988591	2.10029e-33	RING1	0.0709724	5.82825e-18	ZFAS1	0.0925864	1.72689e-29	AC020571.1	0.102489	8.68584e-36	AC074117.1	0.108093	1.22704e-39	LGALS8.AS1	0.048474	3.76275e-09	ACER2	0.0356111	1.49761e-05	TMIGD2	0.0465217	1.54361e-08	KAT6A	0.250822	1.07256e-210	USP3	0.269182	1.44153e-243	SYNE2	0.337107	0	RAC2	0.0997281	5.74846e-34	ACE	0.0492145	2.17115e-09	PSO
CTSW	0.120139	1.28713e-48	NPM3	0.166851	1.11012e-92	HCK	0.126622	7.53687e-54	TMEM70	0.0988248	2.20998e-33	NDUFV2	0.0708937	6.339e-18	SYPL1	0.0925792	1.74437e-29	ELK3	0.102441	9.3526e-36	SOCS3	0.107889	1.70895e-39	UBA52	0.0484372	3.8662e-09	APOL4	0.0355989	1.50773e-05	AKAP5	0.0464898	1.57888e-08	SMC3	0.250327	7.59285e-210	SSR3	0.269128	1.81885e-243	CLEC2B	0.336746	0	NDUFA4	0.099711	5.89769e-34	SAP30L	0.0490853	2.39124e-09	PSO
SURF4	0.119696	2.86595e-48	NME2	0.166837	1.15059e-92	IGHM	0.1242	7.32852e-52	NCAPH	0.0987878	2.33484e-33	IFI6	0.0708236	6.83021e-18	AL445686.2	0.0919325	4.27178e-29	IL6	0.102163	1.43349e-35	PIM2	0.107633	2.58866e-39	AC034236.2	0.0484294	3.88829e-09	PHLDA1	0.0355766	1.52646e-05	ACER1	0.046462	1.61026e-08	TRAPPC10	0.250041	2.34338e-209	PRELID1	0.268618	1.61343e-242	RASGRP1	0.336624	0	RAB11FIP1	0.0996686	6.28397e-34	VPS36	0.0490519	2.4515e-09	PSO
CMSS1	0.119478	4.24357e-48	PPBP	0.166384	3.63296e-92	NEU4	0.123692	1.89085e-51	AUP1	0.0987651	2.41479e-33	EIF3K	0.0708148	6.89475e-18	PGGHG	0.0919141	4.38109e-29	MCMBP	0.101686	2.97609e-35	VSIR	0.107364	3.99226e-39	RNF207	0.0484215	3.91119e-09	C17orf107	0.0355618	1.53894e-05	MYCBP2	0.0463932	1.69065e-08	PRELID1	0.249478	2.15196e-208	GBP5	0.268599	1.75221e-242	RPL27	0.33622	0	ZNF652	0.0995525	7.4759e-34	SF3B1	0.0490097	2.52979e-09	PSO
TIAM1	0.119382	5.03847e-48	PKIB	0.166218	5.52946e-92	PER1	0.123387	3.33922e-51	SNRPG	0.0984553	3.82026e-33	TRMT112	0.0707407	7.46069e-18	SEC62	0.0919062	4.42933e-29	DOCK10	0.101628	3.24994e-35	OSM	0.10733	4.21653e-39	ELOA.AS1	0.0483748	4.04781e-09	AC064836.3	0.0355555	1.54429e-05	DDX42	0.0463472	1.74649e-08	C12orf75	0.249165	7.38852e-208	NAP1L4	0.268392	4.24611e-242	YTHDC1	0.336104	0	STK17A	0.099321	1.0563e-33	NSUN6	0.0489996	2.54885e-09	PSO
CXCL5	0.119115	8.13684e-48	LONRF2	0.165749	1.80936e-91	SELENOF	0.122274	2.61688e-50	GRK5	0.0983136	4.70961e-33	BANF1	0.0707051	7.74824e-18	ZNF467	0.0918917	4.51886e-29	NCK2	0.101256	5.72913e-35	F11R	0.107078	6.33422e-39	ZBTB20.AS3	0.0483391	4.1554e-09	C9orf84	0.0355319	1.56453e-05	KAT7	0.0463202	1.7801e-08	TRIM38	0.249034	1.23155e-207	PRDX2	0.26833	5.54118e-242	ZNF706	0.335955	0	CLEC2B	0.0992849	1.11478e-33	AC016831.7	0.0489362	2.67216e-09	PSO
PLCG2	0.118727	1.63114e-47	FXYD7	0.16572	1.94697e-91	SERINC2	0.122022	4.15729e-50	CCL2	0.0981728	5.79674e-33	CNBP	0.0706409	8.29596e-18	THBS2	0.0918497	4.78837e-29	PGK1	0.100895	9.91096e-35	HK2	0.106907	8.33822e-39	WNK4	0.0482496	4.4378e-09	MARCKS	0.0354807	1.60926e-05	SEMA4B	0.0462825	1.82804e-08	CTSH	0.249031	1.24787e-207	ARL14EP	0.268293	6.47323e-242	PCM1	0.335007	0	DHX36	0.0992508	1.17282e-33	MACF1	0.0489277	2.689e-09	PSO
KLF9	0.118726	1.6316e-47	F11R	0.16554	3.06097e-91	LYZ	0.121907	5.13612e-50	RANBP1	0.0981658	5.85659e-33	SKP1	0.0706324	8.3711e-18	CLK1	0.0913733	9.2197e-29	ITPRIPL1	0.100765	1.2069e-34	GZMB	0.106309	2.17145e-38	AGO4	0.0482379	4.47609e-09	LINC01504	0.03543	1.65476e-05	TTL	0.0462805	1.8307e-08	ROCK1	0.248921	1.91911e-207	LYAR	0.267753	6.4813e-241	MSL3	0.334494	0	TXNRD1	0.0992215	1.22517e-33	VDAC1	0.0489058	2.73321e-09	PSO
BICDL2	0.118633	1.92836e-47	SLCO4A1	0.165153	8.11379e-91	PDCL	0.121774	6.55688e-50	SEMA5A	0.0980676	6.76848e-33	ARPC3	0.0705893	8.76298e-18	AC103706.1	0.0913022	1.01631e-28	NBEAL1	0.100284	2.49469e-34	NECTIN2	0.105838	4.60486e-38	BISPR	0.0482273	4.51113e-09	SLC33A1	0.0353425	1.73626e-05	AMACR	0.0462308	1.89601e-08	ZCRB1	0.248794	3.16043e-207	CCM2	0.267516	1.78083e-240	ODF2L	0.334269	0	BIRC6	0.0991362	1.39111e-33	TIPARP	0.0488607	2.82631e-09	PSO
GCNT1	0.118214	4.07164e-47	DBN1	0.164915	1.47642e-90	HLA.DQA2	0.121647	8.28023e-50	PGD	0.0980558	6.88751e-33	PFN1	0.0704169	1.05203e-17	SERPINE2	0.0912969	1.02383e-28	NME2	0.100273	2.53526e-34	ALDH2	0.105208	1.24892e-37	NOP10	0.0482119	4.56237e-09	AP003392.6	0.0352807	1.79599e-05	MICALL2	0.0461954	1.94379e-08	RALBP1	0.248742	3.87022e-207	IL16	0.267452	2.34129e-240	JOSD1	0.334125	0	CEP78	0.0990779	1.51734e-33	HECTD4	0.0488246	2.90318e-09	PSO
DEGS1	0.118082	5.14463e-47	MYC	0.164894	1.55378e-90	PAPSS2	0.121424	1.24512e-49	FLOT1	0.0977892	1.01917e-32	UQCRB	0.0703053	1.18398e-17	OAT	0.0908213	1.96116e-28	CD151	0.100121	3.18655e-34	ARHGDIA	0.105186	1.29344e-37	NUDT19	0.0481408	4.80635e-09	RASSF1	0.0351595	1.91908e-05	SELENBP1	0.0461313	2.03352e-08	ITGB1	0.248469	1.13035e-206	MINOS1	0.266812	3.56713e-239	EPHA4	0.3334	0	PYROXD1	0.0989288	1.89377e-33	NIPSNAP3B	0.0487943	2.96921e-09	PSO
IL6ST	0.117861	7.61371e-47	ACAT1	0.16443	4.96962e-90	ADORA2A.AS1	0.121307	1.54041e-49	YWHAB	0.0977502	1.07928e-32	HLA.DRA	0.0702344	1.2761e-17	CDK2AP2	0.0905327	2.905e-28	FCER1G	0.0998876	4.52652e-34	PGAP1	0.105166	1.33581e-37	ABRAXAS1	0.0481297	4.84572e-09	HERC1	0.0351592	1.91939e-05	EDDM13	0.0461029	2.07446e-08	TMEM204	0.24818	3.49737e-206	TPR	0.26661	8.38523e-239	ZC3H15	0.333247	0	VAMP8	0.0988498	2.12957e-33	TRAPPC10	0.0487568	3.05286e-09	PSO
P3H3	0.117739	9.45716e-47	RPL34	0.163134	1.25612e-88	SNX9	0.121248	1.71551e-49	SYAP1	0.0974599	1.65157e-32	RPLP1	0.07014	1.40975e-17	B3GAT2	0.0902608	4.20144e-28	FGFR1	0.0996993	6.00223e-34	POLR2L	0.104997	1.74501e-37	AL023881.1	0.0480659	5.07716e-09	RAB13	0.035114	1.96726e-05	WDR76	0.0460924	2.08991e-08	TNFRSF14	0.24812	4.43295e-206	CCDC167	0.266366	2.35826e-238	DNAJC21	0.333179	0	PYCARD	0.0987853	2.34324e-33	MICAL1	0.0486727	3.24901e-09	PSO
AKNA	0.117411	1.69022e-46	SNHG9	0.162797	2.90009e-88	NRP2	0.120973	2.83237e-49	FGFR1	0.097335	1.98263e-32	PRMT1	0.0700719	1.51465e-17	SH3TC1	0.0902215	4.43075e-28	SAMSN1	0.0996498	6.46395e-34	NBL1	0.104897	2.0422e-37	AC018690.1	0.0480482	5.14349e-09	AC010547.1	0.0351121	1.96937e-05	MDM1	0.0460689	2.12462e-08	XRN1	0.247926	9.45363e-206	UQCR10	0.266268	3.57692e-238	SUZ12	0.332924	0	BRD1	0.0987031	2.64712e-33	NCOR1	0.0486237	3.36886e-09	PSO
GRK5	0.1167	5.9129e-46	SLF1	0.162545	5.41044e-88	FBLIM1	0.120729	4.4207e-49	TP53I11	0.0972411	2.27396e-32	TXN	0.0700016	1.63112e-17	RGS9	0.0902152	4.46896e-28	SPI1	0.0995167	7.88729e-34	SPINT1	0.104594	3.28818e-37	TMEM159	0.0480186	5.25567e-09	BICD2	0.0351079	1.97388e-05	HCN2	0.0460544	2.14645e-08	SLFN5	0.247837	1.33794e-205	LBR	0.265899	1.70411e-237	TRAPPC10	0.332409	0	TRANK1	0.0984786	3.69063e-33	CCDC117	0.048615	3.39081e-09	PSO
DBN1	0.116611	6.9049e-46	PIM2	0.16208	1.70348e-87	DRAXIN	0.120644	5.15263e-49	CASS4	0.0971988	2.41898e-32	IKZF1	0.0699969	1.63922e-17	RBX1	0.0901681	4.76304e-28	METTL9	0.0993621	9.93569e-34	PLEKHG2	0.104242	5.71103e-37	RPL22	0.0479506	5.52343e-09	BCL2L13	0.0350314	2.05782e-05	ALDH1A3	0.0460526	2.1491e-08	SYNRG	0.247753	1.85609e-205	ATP5MC3	0.265454	1.11808e-236	RWDD1	0.332229	0	PRKDC	0.0984064	4.10657e-33	ADSS	0.0486032	3.4204e-09	PSO
PNMA1	0.116386	1.02526e-45	PGD	0.161875	2.81813e-87	RNASE1	0.12036	8.63475e-49	FOSL2	0.0971811	2.48202e-32	PFKFB3	0.0698574	1.89826e-17	TWIST1	0.0898235	7.58726e-28	SLC18A2	0.0993409	1.02536e-33	L1CAM	0.104119	6.92864e-37	PPIA	0.0479455	5.5438e-09	PLAU	0.0349527	2.1478e-05	TRAPPC12.AS1	0.0459925	2.24176e-08	ZC3H15	0.247709	2.19926e-205	CLTA	0.265104	4.8861e-236	PARK7	0.331958	0	LINC00861	0.098392	4.19441e-33	EPG5	0.0485892	3.45594e-09	PSO
PLAUR	0.115762	3.04665e-45	ANKRD55	0.161463	7.75906e-87	SERPINB2	0.120289	9.81786e-49	IL2RB	0.0971469	2.60898e-32	RPL18	0.069676	2.29639e-17	TMED9	0.0897991	7.84133e-28	ACTA2	0.0992471	1.17937e-33	RPS27	0.103764	1.20578e-36	RP2	0.0478029	6.1507e-09	TWIST2	0.0349523	2.14823e-05	GATAD1	0.0458901	2.40847e-08	LGALS3	0.247019	3.23264e-204	DBI	0.264475	6.9075e-235	SETD2	0.331801	0	RECQL	0.0982806	4.94439e-33	CEP350	0.0485738	3.49552e-09	PSO
SGK1	0.115437	5.36393e-45	SNRPG	0.161038	2.20239e-86	IL10RA	0.119892	2.01138e-48	MYC	0.0970306	3.09135e-32	RAB9A	0.0695078	2.7383e-17	SPI1	0.0896466	9.62857e-28	SLC2A14	0.0991971	1.27055e-33	PSMB3	0.103728	1.27561e-36	RPL10	0.0477996	6.1658e-09	NUDT21	0.0349172	2.18958e-05	AC109809.1	0.0458856	2.41604e-08	KDSR	0.246997	3.53226e-204	PPP1R7	0.264436	8.13712e-235	NDUFB10	0.33168	0	CD37	0.0982598	5.09904e-33	AC133644.2	0.048555	3.54439e-09	PSO
GNG11	0.115331	6.44145e-45	FABP5	0.160596	6.49184e-86	SOWAHC	0.119867	2.10433e-48	BIRC3	0.0969515	3.46855e-32	SRSF2	0.0694183	3.00677e-17	IGHA1	0.0893974	1.34594e-27	KDSR	0.0991481	1.36676e-33	RPL21	0.102756	5.75692e-36	ARHGEF1	0.0477748	6.2779e-09	LINC01176	0.0348922	2.21937e-05	SLC7A6OS	0.0458636	2.45356e-08	UXT	0.246954	4.17421e-204	RPL6	0.264393	9.75396e-235	FAM89B	0.330741	0	SRSF11	0.0982578	5.11351e-33	MIS18BP1	0.0485218	3.63246e-09	PSO
NDFIP2	0.11526	7.28707e-45	HELZ2	0.160353	1.17357e-85	AC103706.1	0.119824	2.27548e-48	GUK1	0.0967601	4.58185e-32	FAM96B	0.0693994	3.06665e-17	SEC14L2	0.0892936	1.54681e-27	CST3	0.0990672	1.54173e-33	NME2	0.102752	5.78765e-36	RPS15A	0.0477713	6.29362e-09	FOXO6	0.0348852	2.2278e-05	SSBP3.AS1	0.0457782	2.60427e-08	PCMTD1	0.246832	6.69642e-204	UBXN1	0.264168	2.50691e-234	N4BP1	0.330716	0	FOSB	0.0982129	5.46366e-33	mm10...Rps26	0.0485088	3.66742e-09	PSO
ACD	0.115259	7.30532e-45	ALDH2	0.160171	1.82928e-85	GHRL	0.119771	2.50435e-48	POLE4	0.0966965	5.0247e-32	PIM1	0.0693065	3.37883e-17	PIK3AP1	0.0892348	1.6736e-27	SUPV3L1	0.0986969	2.67138e-33	SFMBT1	0.102352	1.07194e-35	ST3GAL5	0.0477258	6.50521e-09	mm10...Rps3	0.0348792	2.23514e-05	REL	0.0457468	2.66203e-08	RPL9	0.246692	1.15256e-203	JUND	0.263824	1.06349e-233	UBXN1	0.3306	0	C9orf78	0.0981464	6.0271e-33	CCDC13	0.0484968	3.69994e-09	PSO
GIMAP6	0.11519	8.2328e-45	RAB13	0.159967	3.00227e-85	ERRFI1	0.11957	3.59535e-48	FXYD5	0.0965814	5.93848e-32	RILPL2	0.0692567	3.55873e-17	SOWAHC	0.088796	3.00835e-27	GLUD1	0.0986281	2.95834e-33	PHTF1	0.102348	1.07857e-35	CDYL2	0.0476762	6.74398e-09	SLC2A9	0.0347702	2.37087e-05	DHX38	0.0456996	2.75115e-08	SUPT16H	0.246473	2.70238e-203	POLR1D	0.263556	3.26798e-233	POU2F2	0.330569	0	ANKRD12	0.0981247	6.22227e-33	BICRAL	0.0484494	3.83141e-09	PSO
RHBDD2	0.114515	2.64328e-44	MYDGF	0.159817	4.32444e-85	IL10	0.119542	3.77932e-48	RNF5	0.0964255	7.44312e-32	AC005842.1	0.0691873	3.82552e-17	GSN	0.0886126	3.84048e-27	IL2RA	0.0983943	4.18051e-33	TNFAIP6	0.101776	2.59526e-35	CKAP2	0.047662	6.81392e-09	PI16	0.0347602	2.38368e-05	AL133453.1	0.0456624	2.82345e-08	N4BP1	0.246116	1.07758e-202	UFL1	0.263216	1.35472e-232	SP100	0.330463	0	U2SURP	0.0981241	6.2283e-33	THAP5	0.048439	3.86091e-09	PSO
FAM215B	0.114289	3.89779e-44	C4orf48	0.159684	5.97229e-85	HLA.DOB	0.119474	4.26818e-48	PRR13	0.0963861	7.87982e-32	FURIN	0.0691366	4.0329e-17	TRERF1	0.0881754	6.86001e-27	RPS6KA5	0.0983373	4.54746e-33	CCL4	0.101212	6.12988e-35	AL606760.1	0.0476461	6.89255e-09	RAVER1	0.0347522	2.39412e-05	ICOS	0.0456114	2.92534e-08	ICAM3	0.244695	2.59853e-200	HNRNPD	0.26236	4.80979e-231	CDC40	0.329918	0	IFI44	0.0981016	6.43757e-33	ZC3H12D	0.0484326	3.87928e-09	PSO
SEC61G	0.114139	5.0438e-44	RGS14	0.159502	9.28168e-85	OSM	0.119432	4.60585e-48	SH3TC1	0.096241	9.71974e-32	TRIR	0.068915	5.07635e-17	ALDH2	0.0878219	1.09421e-26	MPP6	0.0983242	4.63635e-33	HDAC9	0.101028	8.10211e-35	IL15	0.0476231	7.00851e-09	C6orf201	0.0347337	2.41803e-05	MBOAT4	0.0455975	2.95389e-08	RACK1	0.24463	3.34496e-200	DPH5	0.262016	2.0147e-230	CHD1	0.329873	0	TCF7	0.0979767	7.73723e-33	ZNF652	0.0484107	3.94224e-09	PSO
CCL17	0.113131	2.82224e-43	CXCL5	0.15878	5.30973e-84	EBI3	0.118622	1.9655e-47	SLF1	0.0961126	1.16996e-31	UBE2D3	0.0688669	5.33555e-17	CRIP1	0.0876916	1.29922e-26	ATP1A1	0.0976864	1.18522e-32	CD40LG	0.100548	1.67569e-34	RAB24	0.0476135	7.05765e-09	PNMA1	0.0346359	2.54907e-05	ARID2	0.0454759	3.21407e-08	SETD2	0.244504	5.41555e-200	ATP5F1A	0.261528	1.53439e-229	TMBIM4	0.329442	0	SUZ12	0.0979641	7.88266e-33	OGT	0.0484087	3.94801e-09	PSO
AC097534.2	0.112524	7.9025e-43	PKM	0.157657	7.89104e-83	SUPV3L1	0.118613	1.99901e-47	CYCS	0.0959071	1.57326e-31	ID3	0.0686607	6.60445e-17	GLB1	0.0876866	1.3078e-26	PKIB	0.0976743	1.20643e-32	SELENOF	0.100402	2.08674e-34	NDUFA10	0.0475914	7.17153e-09	AC015819.2	0.0345969	2.60313e-05	DAPK2	0.045454	3.26345e-08	LSP1	0.244452	6.6178e-200	HP1BP3	0.261022	1.24632e-228	RPAP2	0.329244	0	ANP32A	0.0979362	8.21243e-33	MIAT	0.0484064	3.95485e-09	PSO
GNAO1	0.112239	1.27952e-42	VSIR	0.157387	1.50655e-82	MT1H	0.118282	3.60198e-47	GGH	0.0949722	6.00545e-31	DDT	0.0686577	6.62485e-17	CFD	0.0876221	1.42352e-26	GNG11	0.0976518	1.24683e-32	SLC18A2	0.100367	2.20237e-34	SLC12A2	0.047584	7.21002e-09	MSX2	0.0345632	2.65064e-05	CAPN10	0.0454403	3.29441e-08	HSP90AA1	0.243566	1.97852e-198	ETFB	0.260875	2.29435e-228	SLTM	0.328886	0	CHD3	0.0977888	1.01982e-32	MRNIP	0.0483834	4.02231e-09	PSO
PLEKHG2	0.112201	1.36543e-42	ANKRD9	0.157279	1.95036e-82	PID1	0.118212	4.08445e-47	BAG3	0.09496	6.11099e-31	GMFG	0.0686047	6.99778e-17	P3H3	0.0874772	1.72218e-26	AL121935.1	0.0972411	2.27404e-32	HNRNPDL	0.100208	2.79733e-34	AC242426.2	0.0475068	7.6244e-09	YEATS2	0.034559	2.65671e-05	ERCC3	0.0453686	3.46228e-08	GRK2	0.243507	2.47957e-198	SSR4	0.260713	4.48979e-228	XRN2	0.328758	0	MYBL1	0.0977887	1.01998e-32	SNW1	0.0483243	4.20103e-09	PSO
AC074117.1	0.112191	1.38692e-42	CYCS	0.157141	2.70757e-82	COL6A2	0.117844	7.85044e-47	P4HB	0.0949057	6.60301e-31	RGS14	0.0686039	7.00326e-17	RAP1A	0.0872417	2.34537e-26	SYTL2	0.0971599	2.56e-32	SEC61A1	0.100034	3.63428e-34	GRAMD1C	0.0474943	7.69341e-09	RSU1	0.0345459	2.67543e-05	mm10...Limd2	0.0453619	3.47843e-08	MXD4	0.24341	3.59278e-198	HIST1H1C	0.260453	1.31156e-227	ITGB7	0.328304	0	AKAP9	0.0977642	1.05738e-32	TTC14	0.0483083	4.25082e-09	PSO
SIPA1L2	0.112162	1.45841e-42	PPP1R16B	0.156555	1.09344e-81	NR4A3	0.117814	8.27093e-47	DUSP2	0.0948562	7.08568e-31	YWHAB	0.0685823	7.16163e-17	AL121935.1	0.0872406	2.34862e-26	SLC25A4	0.0970672	2.93049e-32	P3H4	0.0998639	4.69015e-34	RPL39	0.0474873	7.73262e-09	LINC01126	0.0344927	2.7529e-05	RBPJ	0.0453301	3.55569e-08	PURA	0.243294	5.61141e-198	PYCARD	0.260428	1.45326e-227	MTIF3	0.328233	0	G2E3	0.0977195	1.12894e-32	GSTM1	0.0482639	4.39152e-09	PSO
RANBP1	0.112102	1.61186e-42	HTRA1	0.156551	1.10558e-81	SERPINA1	0.117679	1.05171e-46	TMSB10	0.09476	8.12507e-31	TNFSF11	0.0684946	7.83937e-17	GALNT8	0.0871504	2.64316e-26	RANBP1	0.0969857	3.3001e-32	KYNU	0.0997963	5.19049e-34	mm10...S100a9	0.0474431	7.98339e-09	TNFAIP8L2	0.0344192	2.8635e-05	S100PBP	0.0452964	3.63964e-08	TMEM50A	0.243254	6.5411e-198	NAP1L1	0.259866	1.48003e-226	PAG1	0.32789	0	IK	0.0977043	1.15449e-32	RNASET2	0.0482202	4.53481e-09	PSO
AC058791.1	0.11189	2.30271e-42	AC103706.1	0.156304	1.98553e-81	ACOT7	0.117654	1.09848e-46	TMA7	0.0947323	8.45124e-31	APRT	0.0684727	8.01817e-17	INPP4B	0.0870636	2.9609e-26	SEC62	0.0968694	3.90847e-32	RPL34	0.0996655	6.31349e-34	LINC01816	0.0474066	8.19689e-09	CDK10	0.0343881	2.91159e-05	PIGX	0.0452836	3.672e-08	STIM2	0.243043	1.46415e-197	CTSS	0.259505	6.53033e-226	PRKDC	0.327607	0	RIF1	0.0976675	1.2186e-32	EXOC1	0.0481456	4.78973e-09	PSO
HLA.DOB	0.111829	2.55262e-42	CD86	0.156226	2.38827e-81	TRMT1	0.11765	1.10601e-46	HERPUD1	0.0944687	1.22882e-30	HLA.DPA1	0.0682927	9.64928e-17	GADD45A	0.0868594	3.86504e-26	ELF1	0.0967912	4.37904e-32	SFXN1	0.0996329	6.62876e-34	PPL	0.0473761	8.37884e-09	SULT1C2	0.0343806	2.92325e-05	ARGLU1	0.0452691	3.70875e-08	PPP1R7	0.242948	2.10164e-197	FAM89B	0.259483	7.14132e-226	CCM2	0.327361	0	VPS36	0.0976411	1.26661e-32	NLRP1	0.0481072	4.92628e-09	PSO
TWIST1	0.111786	2.74374e-42	CYP2R1	0.156017	3.92424e-81	LINC01840	0.117372	1.80947e-46	CYSTM1	0.0943866	1.38058e-30	IAH1	0.0681918	1.07031e-16	TGFBI	0.0867336	4.55353e-26	TOX	0.0965741	6.00158e-32	LY6E	0.0989842	1.74425e-33	BRWD1.AS2	0.0473475	8.55387e-09	TCAF2C	0.0343204	3.01881e-05	ARHGAP35	0.0452275	3.81687e-08	HMGN1	0.242909	2.44428e-197	ZC3H15	0.259241	1.93009e-225	EIF3M	0.327361	0	TBC1D4	0.0976195	1.30734e-32	PDCD6IP	0.0481056	4.93188e-09	PSO
RNF19A	0.111429	4.99783e-42	LYZ	0.155805	6.47951e-81	CKS1B	0.116716	5.74544e-46	TSPYL2	0.0943254	1.50552e-30	MCL1	0.0681733	1.09077e-16	RHBDD2	0.086599	5.4251e-26	PLD1	0.0963683	8.08578e-32	CD86	0.0986647	2.80203e-33	RPS10	0.0473061	8.81271e-09	PPEF2	0.0342812	3.08269e-05	NOMO1	0.0452144	3.85154e-08	GNAS	0.242895	2.57616e-197	STK17A	0.259144	2.8746e-225	STK24	0.327311	0	DNAJC8	0.097612	1.3218e-32	ACIN1	0.0480902	4.98761e-09	PSO
NFIL3	0.11133	5.89209e-42	IGHM	0.155413	1.63485e-80	RBM8A	0.116442	9.29782e-46	SELENOF	0.0940718	2.155e-30	ATP5ME	0.0681547	1.1118e-16	FAM20C	0.0865447	5.82151e-26	RASGRP2	0.0959933	1.3895e-31	TGIF1	0.0986029	3.07048e-33	AC007326.4	0.047302	8.83852e-09	KIF5B	0.034235	3.15953e-05	USP25	0.0451767	3.95319e-08	SLTM	0.242825	3.36918e-197	IL7R	0.258786	1.2519e-224	APOL3	0.327138	0	SP140	0.0975534	1.44032e-32	AC004923.4	0.0479116	5.68264e-09	PSO
SPI1	0.111261	6.6183e-42	ATP5ME	0.155042	3.91398e-80	SYVN1	0.116204	1.40886e-45	SELENOT	0.094037	2.26377e-30	NUTF2	0.0681464	1.12126e-16	PLEKHG2	0.0863778	7.22969e-26	P4HB	0.0956619	2.23845e-31	OST4	0.0984882	3.63867e-33	ZDHHC7	0.0472953	8.88147e-09	mm10...Rps2	0.0342323	3.16411e-05	CTBP2	0.0451433	4.04501e-08	CCNI	0.242784	3.931e-197	TAX1BP1	0.25829	9.54333e-224	HCST	0.327057	0	SP100	0.0974711	1.6247e-32	AC124319.2	0.047879	5.81944e-09	PSO
RB1	0.110807	1.41244e-41	DDX39A	0.154795	6.99683e-80	HSPA1A	0.116049	1.84846e-45	RAB7A	0.0936949	3.66548e-30	ELOC	0.0680984	1.17783e-16	SF3A2	0.0862849	8.15464e-26	CXCL5	0.0954434	3.06271e-31	SMAP2	0.0983921	4.1939e-33	RPL27A	0.0472774	8.99653e-09	KIR3DX1	0.0342249	3.17659e-05	ZNF234	0.0450893	4.19826e-08	PHF3	0.242765	4.22752e-197	SINHCAF	0.25824	1.17189e-223	TMEM14B	0.326761	0	ANKRD11	0.0974025	1.79639e-32	CSNK1G3	0.0477463	6.4091e-09	PSO
FKBP2	0.110694	1.70522e-41	SLC12A5	0.154643	9.99817e-80	SLC12A5	0.116003	2.00295e-45	MYDGF	0.0936681	3.80671e-30	ARHGAP9	0.0677851	1.62253e-16	ATP8A1	0.0862609	8.41273e-26	ELOVL6	0.0954064	3.22941e-31	GNA13	0.0982197	5.40918e-33	DCPS	0.0472754	9.00993e-09	AL035420.3	0.0341719	3.26738e-05	DDX39B	0.0450881	4.2018e-08	CD46	0.242734	4.75748e-197	ZNF706	0.258211	1.32039e-223	PMEPA1	0.326342	0	MT.CO2	0.0974005	1.80159e-32	TIAM1	0.0477144	6.5593e-09	PSO
AC004817.3	0.110674	1.76352e-41	SMCR5	0.154491	1.42774e-79	MEDAG	0.115589	4.11914e-45	ATP5F1B	0.0934825	4.94008e-30	ARHGDIA	0.0675409	2.08074e-16	DMD	0.0861533	9.66874e-26	RPS6	0.095332	3.59198e-31	AL445686.2	0.0981597	5.90965e-33	TMEM183A	0.0472469	9.19638e-09	SCAF11	0.034162	3.28477e-05	MSS51	0.0450718	4.24915e-08	GIPC1	0.242669	6.10986e-197	DOCK8	0.257739	9.08169e-223	SH3KBP1	0.325881	0	TAOK3	0.0973329	1.98867e-32	ZNF441	0.0476879	6.687e-09	PSO
FAM49A	0.110517	2.288e-41	IL2RA	0.154261	2.44928e-79	PET100	0.115536	4.51197e-45	ARHGDIB	0.0932711	6.64411e-30	LMNB1	0.0675371	2.08864e-16	PPP1R2	0.0859975	1.18252e-25	PLCG2	0.0951787	4.47286e-31	BCL2A1	0.0981136	6.32515e-33	RPL18	0.0472271	9.32797e-09	LAMB1	0.0341018	3.39139e-05	IWS1	0.0449296	4.68537e-08	CLIC3	0.242569	8.91408e-197	BOD1L1	0.257716	9.97053e-223	GIMAP8	0.325817	0	XRN1	0.097267	2.1895e-32	USP15	0.0476591	6.8283e-09	PSO
SEC61A1	0.110342	3.05805e-41	RANBP1	0.153576	1.21041e-78	PHTF1	0.115358	6.14626e-45	SOWAHC	0.0931913	7.42974e-30	CYTIP	0.0674749	2.22506e-16	RNF5	0.0859209	1.30551e-25	CCL17	0.095168	4.54157e-31	ID3	0.0980373	7.07723e-33	C7orf31	0.0472195	9.37941e-09	RBM28	0.0340261	3.53037e-05	AC048341.2	0.0449232	4.70569e-08	GSTK1	0.24186	1.32562e-195	MYCBP2	0.257291	5.62694e-222	NCL	0.325423	0	RNPEPL1	0.0971248	2.69452e-32	STK10	0.0476279	6.98424e-09	PSO
MCAM	0.110247	3.57874e-41	CFD	0.153092	3.73797e-78	VSIR	0.115247	7.45262e-45	TMEM147	0.0931657	7.70049e-30	XRCC6	0.0673441	2.54069e-16	KHDC4	0.0858651	1.4029e-25	ATG2A	0.0949727	6.00122e-31	GADD45A	0.0980013	7.46226e-33	AC233280.1	0.0471889	9.58815e-09	ATXN1	0.0340077	3.56496e-05	LINC00243	0.044888	4.82087e-08	BRD1	0.241703	2.40717e-195	ESD	0.257203	8.07257e-222	POLR1D	0.324668	0	MT.CO3	0.0971182	2.72045e-32	RORA	0.0475953	7.15103e-09	PSO
SELENOK	0.110152	4.19112e-41	TRMT1	0.153043	4.17979e-78	SLC7A11	0.115188	8.25402e-45	TRMT1	0.0931638	7.72048e-30	POLR2F	0.0672638	2.75591e-16	CPNE2	0.0858445	1.44065e-25	GLB1	0.094948	6.21683e-31	NDUFB6	0.0979665	7.85412e-33	mm10...Fth1	0.0471805	9.64625e-09	SFI1	0.0339096	3.75473e-05	KCNK7	0.0448519	4.94152e-08	HNRNPU	0.241587	3.74098e-195	MPHOSPH8	0.256881	2.98668e-221	PCMTD1	0.324585	0	WIPF1	0.097103	2.78162e-32	PITPNB	0.0475764	7.25011e-09	PSO
AUP1	0.110096	4.60045e-41	BASP1	0.152837	6.74703e-78	PVR	0.115067	1.01819e-44	IGHA1	0.0931364	8.02183e-30	PIM2	0.0672412	2.81968e-16	AKNA	0.0858241	1.47893e-25	THADA	0.094871	6.93717e-31	FLOT1	0.0978645	9.12489e-33	AL080276.2	0.0471347	9.96873e-09	APBB3	0.0337965	3.98552e-05	DNAJC9.AS1	0.0448435	4.97008e-08	GCHFR	0.241432	6.71445e-195	MSL3	0.256763	4.83457e-221	PPP1R12A	0.324531	0	ZBTB1	0.0971006	2.79123e-32	NR1D2	0.0475491	7.39481e-09	PSO
COL9A2	0.109775	7.81787e-41	NR4A3	0.15264	1.06469e-77	NUPR1	0.114996	1.15131e-44	ZNF831	0.0924171	2.18458e-29	SNRPF	0.0671408	3.12119e-16	PTBP1	0.0857961	1.53331e-25	SEC61A1	0.0948292	7.36339e-31	SNHG9	0.0978387	9.47758e-33	JAK3	0.0471111	1.01385e-08	ESM1	0.0337496	4.08509e-05	TVP23C	0.0447916	5.14977e-08	RPL18A	0.241345	9.32877e-195	CFAP36	0.256663	7.25288e-221	SUPT16H	0.323782	0	CCAR1	0.0970753	2.89628e-32	MORC3	0.0475438	7.42296e-09	PSO
PKIB	0.109124	2.2797e-40	FAS	0.152502	1.4643e-77	GNLY	0.114968	1.20788e-44	TMEM200A	0.0923566	2.37598e-29	PYURF	0.0670724	3.3445e-16	FYN	0.0855806	2.02303e-25	RGS9	0.0947605	8.11889e-31	S100A6	0.0977086	1.14717e-32	RPL35A	0.0471093	1.0152e-08	RTN4IP1	0.033685	4.22623e-05	USP34	0.0447813	5.18601e-08	GSPT1	0.240997	3.48431e-194	ZMAT2	0.25662	8.62607e-221	PKIA	0.323718	0	GSPT1	0.0970493	3.00815e-32	AAK1	0.0475085	7.61489e-09	PSO
IL6	0.109079	2.45533e-40	B3GAT2	0.152447	1.66262e-77	MCAM	0.11484	1.50828e-44	H3F3B	0.0922266	2.84458e-29	NR3C1	0.0667341	4.70176e-16	F11R	0.0855787	2.02791e-25	RSU1	0.0943986	1.35729e-30	TIAM1	0.0976419	1.26503e-32	ZNF879	0.0470957	1.02517e-08	KHDC4	0.0336472	4.3107e-05	ABI1	0.0447676	5.23492e-08	POU2F2	0.240953	4.12773e-194	OPTN	0.256427	1.88858e-220	EMB	0.323673	0	SEM1	0.0969758	3.34812e-32	TLN1	0.0474652	7.85708e-09	PSO
CKS1B	0.109033	2.6474e-40	PHTF1	0.152051	4.15119e-77	CPD	0.114197	4.56577e-44	RAMP1	0.0921274	3.26313e-29	ATP5F1E	0.0666639	5.04534e-16	SNRPG	0.0853399	2.75489e-25	AC132192.1	0.0941497	1.93047e-30	LINC00239	0.0972661	2.1926e-32	NOP14.AS1	0.0470875	1.03116e-08	PPFIA1	0.0335373	4.5662e-05	HASPIN	0.0447575	5.27119e-08	ORAI1	0.240403	3.28727e-193	RABGAP1L	0.256215	4.46663e-220	ABRACL	0.323461	0	HOXB.AS1	0.0968696	3.90727e-32	ZFYVE28	0.0474493	7.94761e-09	PSO
HK2	0.108788	3.95578e-40	IL4I1	0.151932	5.45638e-77	GEM	0.11358	1.31341e-43	CRIM1	0.0918195	4.99164e-29	CYCS	0.0665808	5.48406e-16	FCGBP	0.085336	2.76859e-25	SEPT10	0.0941206	2.01164e-30	DDX39A	0.0970302	3.09292e-32	RPS15	0.0470834	1.0342e-08	PRICKLE1	0.033535	4.57174e-05	SETX	0.0447036	5.46893e-08	CTSS	0.240395	3.38756e-193	BEX2	0.255531	7.10983e-219	IGBP1	0.323096	0	PGLS	0.0967733	4.49448e-32	GABPB1.AS1	0.0474056	8.20251e-09	PSO
TRIP10	0.108681	4.7089e-40	TNFSF11	0.151401	1.85219e-76	SLC16A10	0.113395	1.79969e-43	AOAH	0.0914763	8.00463e-29	CD37	0.0665596	5.60174e-16	AC132192.1	0.085264	3.03608e-25	CCL2	0.0941147	2.02836e-30	ZNF703	0.0967522	4.63475e-32	KNOP1	0.0470314	1.07348e-08	AC092329.3	0.0335211	4.60507e-05	ATP8B3	0.0446648	5.61557e-08	MYCBP2	0.240347	4.07218e-193	DYNLRB1	0.25546	9.45834e-219	BLOC1S1	0.322429	0	HLA.E	0.0967492	4.65496e-32	HCRT	0.0473723	8.40195e-09	PSO
DCN	0.108192	1.04408e-39	SOWAHC	0.151277	2.45903e-76	SLC2A3	0.113314	2.06617e-43	LINC00239	0.0913201	9.91706e-29	TBCA	0.0665401	5.7122e-16	P4HB	0.0848211	5.34454e-25	SERPINE2	0.0940115	2.34668e-30	RNF19A	0.0960798	1.22667e-31	AES	0.0470288	1.07553e-08	SLC9A7	0.0334744	4.71878e-05	CYB5A	0.0446246	5.7714e-08	CCPG1	0.240093	1.05961e-192	COPS9	0.255116	3.79894e-218	IRF1	0.32235	0	PLEKHF1	0.0966834	5.12179e-32	PHF20L1	0.0473714	8.40759e-09	PSO
RNF125	0.107968	1.50333e-39	NDUFA1	0.151151	3.28361e-76	DBN1	0.112998	3.53968e-43	CST3	0.091276	1.05349e-28	PRSS22	0.0664578	6.20285e-16	DEGS1	0.0847564	5.80285e-25	GPR132	0.0939808	2.45039e-30	NT5C3B	0.0956906	2.14796e-31	BTG3	0.046936	1.1493e-08	AL049836.1	0.0334372	4.81113e-05	HAVCR2	0.0446122	5.82047e-08	RNPC3	0.240065	1.17494e-192	RNASEH2B	0.255063	4.71074e-218	PGLS	0.322166	0	SENP6	0.0966682	5.23551e-32	TOP2A	0.0473634	8.45607e-09	PSO
MPZL2	0.107795	1.99143e-39	GIMAP6	0.150956	5.13094e-76	AP001160.1	0.112883	4.30537e-43	NBL1	0.0912671	1.06637e-28	NDUFS5	0.066388	6.65094e-16	MYO6	0.0846397	6.73106e-25	LAPTM4A	0.0939372	2.60602e-30	EEF1A2	0.0953566	3.46814e-31	mm10...Rps24	0.0469284	1.15559e-08	ZNF207	0.0334038	4.89555e-05	MFSD4B	0.0445635	6.01666e-08	CCSER2	0.24	1.50417e-192	HIST2H2AC	0.254531	4.00909e-217	CD27	0.321709	0	GOLGA8A	0.0966092	5.70398e-32	YWHAB	0.0473314	8.65344e-09	PSO
SPAG1	0.107783	2.02906e-39	CCL19	0.150589	1.18701e-75	CLPTM1	0.112845	4.59234e-43	IL2RA	0.0911895	1.18594e-28	CDC42SE2	0.0663573	6.85822e-16	RPL36AL	0.0844352	8.72609e-25	RBX1	0.0937799	3.25223e-30	GSTM3	0.0953256	3.62523e-31	CEBPD	0.0468995	1.17971e-08	ZNF276	0.0333899	4.93118e-05	ALG10B	0.044548	6.08046e-08	XPC	0.239994	1.53458e-192	URI1	0.25417	1.71356e-216	IER2	0.321671	0	RNASEH2B	0.0965168	6.52145e-32	PLCL2	0.0472357	9.27051e-09	PSO
F11R	0.107647	2.52994e-39	JCHAIN	0.150297	2.3096e-75	CES1	0.112157	1.47027e-42	FKBP2	0.0911127	1.31751e-28	TIMM13	0.0661309	8.59524e-16	IGLC2	0.0840783	1.37047e-24	PDCL3	0.0937073	3.60243e-30	RB1	0.09496	6.11135e-31	TRIM26	0.0468649	1.20921e-08	AC092111.1	0.0333844	4.94541e-05	MAF	0.0445362	6.12954e-08	ALKBH7	0.239959	1.7567e-192	LSM7	0.25402	3.12568e-216	CD46	0.321445	0	CD84	0.0964886	6.7928e-32	CD4	0.0472294	9.31302e-09	PSO
SLC43A3	0.107637	2.56919e-39	KHDC4	0.14985	6.38754e-75	HELZ2	0.111673	3.32072e-42	CAPZB	0.0911065	1.32859e-28	BIRC3	0.0661144	8.73793e-16	TUBB6	0.0838752	1.77047e-24	CPD	0.0936468	3.92245e-30	NEU4	0.0947397	8.36253e-31	HNRNPC	0.046859	1.21433e-08	HDAC5	0.0333732	4.97417e-05	ZXDC	0.0445253	6.17519e-08	PNN	0.239745	3.92448e-192	KRT10	0.253821	6.95607e-216	ZNF217	0.321234	0	LINC002481	0.096466	7.01956e-32	CD84	0.0471913	9.57164e-09	PSO
RSBN1	0.107402	3.7552e-39	CLPTM1	0.149807	7.03882e-75	CYP2S1	0.111156	7.89219e-42	EEF1A2	0.0910796	1.37844e-28	RPL7A	0.0660902	8.95046e-16	SYAP1	0.0838157	1.9083e-24	ACD	0.0936076	4.14467e-30	PKIB	0.0946309	9.76182e-31	LINC02076	0.0468463	1.22539e-08	GRPEL2	0.033341	5.05845e-05	C11orf58	0.0444738	6.39511e-08	ZNF638	0.23949	1.02323e-191	CIR1	0.253812	7.2052e-216	GPBP1	0.321206	0	GSTK1	0.0964316	7.37788e-32	TOP1	0.0471696	9.72211e-09	PSO
C10orf67	0.107374	3.92991e-39	SUPV3L1	0.149479	1.4808e-74	CLIC2	0.110889	1.23268e-41	TRIP10	0.0901334	4.99209e-28	PPIE	0.0660045	9.74706e-16	ERRFI1	0.0836741	2.28001e-24	DEGS1	0.0935045	4.79033e-30	AKR1C1	0.0946015	1.01781e-30	RPIA	0.046808	1.25936e-08	AP003108.2	0.0333405	5.05955e-05	MBNL1	0.0444362	6.56056e-08	C12orf57	0.239157	3.57453e-191	UCP2	0.253479	2.73486e-215	SYNRG	0.321123	0	IER2	0.096411	7.60082e-32	ANKRD26	0.0471528	9.83986e-09	PSO
KHDC4	0.107274	4.6202e-39	GEM	0.149294	2.25182e-74	MANSC1	0.110852	1.31114e-41	SLC18A2	0.0896072	1.01522e-27	XBP1	0.0659817	9.97097e-16	PDCL3	0.0836643	2.30828e-24	PHLDA2	0.0933935	5.59713e-30	GYPC	0.0945936	1.02935e-30	ZGPAT	0.0467988	1.26764e-08	WNT2B	0.033322	5.10857e-05	CMTM2	0.0444035	6.70755e-08	PPP2R5C	0.238997	6.50258e-191	EIF3I	0.253391	3.88858e-215	UFL1	0.321078	0	SMC3	0.0963976	7.75009e-32	CREBBP	0.0471048	1.01848e-08	PSO
ALDH2	0.107254	4.76635e-39	SERPINE2	0.149199	2.78841e-74	EIF4A1	0.110777	1.48558e-41	TBCB	0.0895799	1.0533e-27	NDUFA3	0.0659662	1.01251e-15	GPR157	0.0832198	4.02833e-24	GAPLINC	0.093161	7.75126e-30	CKS1B	0.0945276	1.13045e-30	CNKSR3	0.0467596	1.30349e-08	SLC4A11	0.0332924	5.18764e-05	TRMT11	0.044393	6.75557e-08	PNISR	0.238971	7.18024e-191	TRAPPC1	0.25335	4.59094e-215	GSPT1	0.320948	0	TMF1	0.0963779	7.97363e-32	KIF3B	0.0470853	1.0328e-08	PSO
KLRC4	0.107131	5.8186e-39	AC006064.4	0.148908	5.38491e-74	LIMCH1	0.11015	4.20168e-41	CLPTM1	0.0895439	1.10548e-27	SLCO4A1	0.0659212	1.05874e-15	PLAUR	0.0828618	6.29457e-24	GCNT4	0.0931031	8.40433e-30	CSNK1D	0.0943033	1.55351e-30	MAP2K6	0.0467246	1.33638e-08	GPAT3	0.0332814	5.21747e-05	PGP	0.044348	6.96494e-08	PMEPA1	0.238912	8.94693e-191	CDKN1B	0.253319	5.18263e-215	BEX3	0.320611	0	ESCO1	0.0963586	8.19971e-32	SYAP1	0.0470552	1.05537e-08	PSO
TMEM200A	0.106892	8.54498e-39	TRIP10	0.148834	6.36361e-74	PGD	0.109726	8.46927e-41	IFI6	0.0893168	1.49952e-27	IGLC2	0.06591	1.07059e-15	PET100	0.0827994	6.80263e-24	COL6A2	0.0929779	1.00104e-29	NOP16	0.0942666	1.63625e-30	E2F2	0.0467197	1.34106e-08	AC009133.4	0.0331847	5.48566e-05	PRKAG2	0.0443421	6.99284e-08	ADSS	0.238902	9.28889e-191	NDUFB7	0.253268	6.35829e-215	HNRNPU	0.320217	0	VPS28	0.0963175	8.70189e-32	RPL23	0.0470264	1.07738e-08	PSO
S100A6	0.106116	2.95665e-38	HSPA1B	0.148703	8.53715e-74	TMEM200A	0.109426	1.38874e-40	NHP2	0.0892905	1.55333e-27	ST13	0.0659039	1.07716e-15	AC100793.2	0.0827554	7.18478e-24	C14orf132	0.0928555	1.18748e-29	TMPRSS11E	0.0942652	1.63963e-30	FAM241B	0.0467001	1.35987e-08	THAP9.AS1	0.0331839	5.48792e-05	IL1RAP	0.0443269	7.06527e-08	GLRX5	0.238777	1.48315e-190	THOC7	0.252912	2.63857e-214	ANP32A	0.320072	0	CKLF	0.0962156	1.00835e-31	TET2	0.047009	1.09082e-08	PSO
SFXN1	0.106087	3.09781e-38	COCH	0.148671	9.18684e-74	NR4A1	0.109243	1.876e-40	FAM49A	0.0891479	1.8802e-27	HDAC9	0.0655018	1.60333e-15	ARHGDIA	0.0827543	7.19429e-24	GALNT8	0.0927453	1.3845e-29	TOMM5	0.0940373	2.26281e-30	KIF18B	0.0466939	1.36595e-08	AARS2	0.0331625	5.5491e-05	CARMIL3	0.0443139	7.1278e-08	DYRK2	0.238499	4.19664e-190	REX1BD	0.25267	6.94324e-214	FAM160B1	0.319988	0	RANBP9	0.09605	1.28056e-31	KDM5A	0.0470039	1.0948e-08	PSO
CFD	0.104919	1.97295e-37	FCGBP	0.148555	1.19371e-73	FOSL2	0.109182	2.07409e-40	ATP1B3	0.089103	1.99659e-27	RHOG	0.065341	1.87861e-15	CMSS1	0.0823682	1.16115e-23	AC103706.1	0.0922078	2.91961e-29	NDUFA3	0.0939631	2.51235e-30	AC004817.2	0.0466876	1.37202e-08	APOBEC3D	0.0331322	5.6368e-05	USP13	0.0443027	7.18181e-08	SLC4A7	0.238196	1.30254e-189	ZNF22	0.252583	9.8093e-214	PLIN2	0.31929	0	FGD3	0.09605	1.28062e-31	GPATCH11	0.0469867	1.10842e-08	PSO
NEAT1	0.104912	1.99258e-37	SPINT1	0.148257	2.3305e-73	CSNK1D	0.109084	2.43347e-40	VMO1	0.0890125	2.25339e-27	C1QBP	0.0653064	1.94368e-15	SLC43A3	0.0823181	1.23527e-23	TP53I11	0.0921221	3.28704e-29	ACAT1	0.0938946	2.76714e-30	CCDC57	0.0466771	1.38238e-08	LRP11	0.0331283	5.64819e-05	MAP1LC3A	0.04429	7.24384e-08	CCDC167	0.238196	1.30402e-189	PDAP1	0.252566	1.05074e-213	PABPC1	0.319071	0	HIGD2A	0.0959731	1.43069e-31	KDM6B	0.0469756	1.11723e-08	PSO
NR4A3	0.104724	2.6799e-37	TMPRSS11E	0.147626	9.57724e-73	ADIRF	0.108841	3.62687e-40	GADD45A	0.0888292	2.87804e-27	MAL	0.0650484	2.50375e-15	SEC61G	0.0821912	1.44491e-23	PLPP2	0.0920439	3.66261e-29	LONRF2	0.093296	6.4167e-30	PDE4D	0.0466428	1.4165e-08	VCPIP1	0.0330885	5.76572e-05	RPAP2	0.0442443	7.47121e-08	S1PR1	0.238055	2.20141e-189	H2AFV	0.252454	1.64429e-213	MT.ND6	0.319007	0	ASH1L	0.0959536	1.47135e-31	TOMM20	0.0469679	1.12342e-08	PSO
AC100793.2	0.10456	3.47092e-37	PER1	0.147358	1.74361e-72	SERPINF1	0.108703	4.54194e-40	TNIP2	0.0888266	2.88817e-27	IMP3	0.0650298	2.54992e-15	CCL4	0.0820155	1.79437e-23	TRIM2	0.0918487	4.79477e-29	SOWAHC	0.0930455	9.10907e-30	ADA2	0.0466333	1.42601e-08	AFDN	0.0330848	5.77649e-05	TOP2A	0.0442185	7.60285e-08	MIR4435.2HG	0.238031	2.41436e-189	CEP57	0.252301	3.02961e-213	NDUFA4	0.31888	0	PCMTD1	0.0959001	1.58924e-31	mm10...Tmsb4x	0.0469514	1.13676e-08	PSO
STAT3	0.104189	6.20755e-37	RGS9	0.147184	2.57193e-72	SURF4	0.108688	4.65408e-40	HMOX1	0.0881175	7.40584e-27	MYL12A	0.0649679	2.70922e-15	IQGAP2	0.0819701	1.89758e-23	IRF7	0.0915921	6.82691e-29	MT1E	0.0930408	9.16951e-30	TRIM32	0.0465842	1.47665e-08	ESYT2	0.0330786	5.79509e-05	SAMD9	0.0442018	7.68902e-08	RWDD1	0.237958	3.16524e-189	ATP6V0E1	0.252264	3.50837e-213	SMC3	0.318617	0	RHOF	0.0958793	1.63763e-31	ITGAL	0.046928	1.15594e-08	PSO
METTL9	0.104128	6.82997e-37	TOMM5	0.147082	3.226e-72	NBAS	0.108497	6.35835e-40	C10orf67	0.0880879	7.70205e-27	GMPR2	0.0649211	2.83605e-15	FAS	0.0819364	1.97783e-23	RHBDD2	0.0915234	7.5032e-29	EVI2A	0.0929569	1.03088e-29	ENOSF1	0.0465482	1.51491e-08	NAPB	0.033039	5.91489e-05	MAL2	0.0441246	8.10021e-08	COMMD6	0.23761	1.15541e-188	COX7A2	0.251985	1.06486e-212	LAMTOR4	0.318014	0	RELB	0.0957312	2.02637e-31	DDX59	0.0469249	1.15845e-08	PSO
TNFSF11	0.10393	9.30503e-37	AC026785.2	0.146949	4.33444e-72	FGFR1	0.108091	1.23161e-39	CD14	0.0880653	7.93559e-27	MRPL14	0.064909	2.86986e-15	METTL9	0.0819154	2.02958e-23	AUP1	0.0913462	9.56916e-29	RAB1A	0.0927922	1.29695e-29	RPL36A	0.0465258	1.53915e-08	USP16	0.0330325	5.93464e-05	SYNRG	0.0440694	8.40688e-08	KMT2B	0.237526	1.58262e-188	SARAF	0.251973	1.11448e-212	RNASEH2B	0.317807	0	TAF10	0.0956399	2.31034e-31	AC073508.3	0.0469012	1.17831e-08	PSO
RNASE1	0.103685	1.36284e-36	SNHG25	0.146763	6.55361e-72	GPR55	0.107932	1.59483e-39	SLC25A33	0.0879224	9.5845e-27	RPS24	0.0647926	3.21542e-15	CHMP1B	0.0818987	2.07158e-23	TNFAIP6	0.0912714	1.06021e-28	IFI6	0.0927701	1.3375e-29	ASCL5	0.0465082	1.55844e-08	CCDC88C	0.0329859	6.07887e-05	SMC3	0.0440604	8.458e-08	AKAP13	0.237516	1.64417e-188	BRK1	0.251751	2.70204e-212	RPS28	0.317651	0	NSA2	0.0956154	2.393e-31	BORCS5	0.0468789	1.19718e-08	PSO
RAP1A	0.103448	1.97048e-36	ARHGDIA	0.146494	1.19261e-71	IL24	0.107611	2.67859e-39	PDIA4	0.0877145	1.26063e-26	RAB5C	0.0647875	3.23129e-15	FCER1G	0.0817427	2.50932e-23	MYC	0.0911982	1.17204e-28	MYDGF	0.0924808	1.99976e-29	FGR	0.046493	1.57535e-08	TMEM41B	0.0329669	6.13859e-05	YPEL3	0.0440555	8.48579e-08	MT.ND5	0.237363	2.90304e-188	UBE2D2	0.251551	5.97053e-212	LNPEP	0.317577	0	RBM22	0.0955947	2.46517e-31	RASA2	0.0468694	1.20538e-08	PSO
SLC35E1	0.102861	4.89726e-36	ITK	0.146185	2.36179e-71	RHBDD2	0.107535	3.03281e-39	HELZ2	0.0876651	1.34535e-26	ITM2C	0.0647761	3.26754e-15	LYZ	0.0816621	2.77016e-23	MPZL3	0.0908283	1.94278e-28	FABP5	0.0923837	2.2883e-29	NAPEPLD	0.0464847	1.58462e-08	N4BP2L1	0.0329531	6.18238e-05	RBBP4	0.044037	8.59225e-08	COX7C	0.237334	3.2344e-188	R3HDM2	0.251173	2.67545e-211	CFAP97	0.317225	0	RARG	0.0955703	2.55286e-31	EXOSC6	0.0468633	1.21058e-08	PSO
AC103706.1	0.102576	7.59438e-36	DMD	0.145704	6.82944e-71	SLF1	0.107216	5.07379e-39	TPRA1	0.0872223	2.40583e-26	IL2RB	0.0646847	3.57208e-15	CTSW	0.0816315	2.8759e-23	LONRF2	0.0907038	2.30193e-28	BIRC3	0.0923358	2.44543e-29	ARL3	0.0464713	1.59968e-08	HAUS4	0.0329406	6.22225e-05	AC024075.3	0.0439914	8.86004e-08	HNRNPD	0.237268	4.12627e-188	RNF7	0.250961	6.20208e-211	FIS1	0.316937	0	CD5	0.0955509	2.62515e-31	OXCT1	0.0468549	1.2179e-08	PSO
HSPA6	0.102567	7.70909e-36	GGH	0.145547	9.66011e-71	GADD45G	0.107176	5.40734e-39	MAGOH	0.08699	3.25966e-26	SNRPC	0.0645699	3.99469e-15	ARF4	0.0816247	2.89992e-23	LIX1L	0.0903593	3.67616e-28	SF3A2	0.0923348	2.44875e-29	NME3	0.0464412	1.63414e-08	ASXL1	0.0329328	6.2472e-05	USP39	0.0439847	8.89995e-08	DDX3X	0.237207	5.17686e-188	C4orf3	0.25085	9.58909e-211	STIM2	0.316737	0	HCLS1	0.0955497	2.62956e-31	FAF2	0.0468457	1.22593e-08	PSO
MPP6	0.102527	8.1925e-36	TRIM47	0.145201	2.06876e-70	GORASP2	0.107101	6.10423e-39	ATP5ME	0.0869246	3.55e-26	PLCG2	0.0644683	4.40908e-15	SDF4	0.0815567	3.15202e-23	SMCHD1	0.0902431	4.30315e-28	TMEM200A	0.0920899	3.43686e-29	ZHX3	0.0464293	1.64794e-08	KIF25	0.0329228	6.27945e-05	TNNT1	0.0439788	8.9355e-08	PYCARD	0.237149	6.43915e-188	APOL3	0.250686	1.84e-210	LPIN2	0.316245	0	RABGAP1L	0.0955216	2.73786e-31	TTL	0.0468418	1.2293e-08	PSO
IL1RN	0.102514	8.3643e-36	CXCL14	0.145089	2.64424e-70	METTL15	0.106587	1.39352e-38	TIAM1	0.0868628	3.84801e-26	CLU	0.0644405	4.52969e-15	DCN	0.0813847	3.89017e-23	MAML2	0.0897588	8.2786e-28	PDCL3	0.0919563	4.13334e-29	ATP6V0D1	0.0464079	1.67317e-08	SLC1A5	0.0328863	6.39856e-05	RNF169	0.0439591	9.05444e-08	RORA	0.237118	7.21616e-188	ATP6V1G1	0.250555	3.07974e-210	PPP1R7	0.31588	0	RAD21	0.0955127	2.77301e-31	CBFA2T2	0.0468039	1.263e-08	PSO
SLC18A2	0.102272	1.21315e-35	PPP4C	0.144883	4.15813e-70	RAB9A	0.106572	1.42565e-38	ABHD17B	0.086659	5.01779e-26	ALOX5AP	0.0643943	4.73737e-15	COL9A2	0.0813771	3.92643e-23	CCL3L1	0.0897252	8.66129e-28	SYTL2	0.0917371	5.59212e-29	ATP5F1D	0.0463835	1.70226e-08	CU638689.5	0.0328501	6.51833e-05	APC2	0.0439467	9.13032e-08	YTHDC1	0.237064	8.82742e-188	AKR7A2	0.250436	4.93656e-210	DPH5	0.3157	0	PPP1R7	0.0955071	2.79513e-31	GOSR1	0.0467753	1.28904e-08	PSO
SLC12A5	0.101834	2.37339e-35	DHRS1	0.144676	6.54245e-70	AC026785.2	0.106455	1.71998e-38	GPR137B	0.0863567	7.43081e-26	SERP1	0.0643646	4.87602e-15	NBAS	0.0813566	4.0259e-23	ANKRD9	0.0895347	1.11923e-27	CD8B2	0.0916841	6.01566e-29	ZMYND8	0.0463355	1.761e-08	COL9A2	0.0328287	6.59044e-05	STK39	0.0438946	9.45529e-08	BDP1	0.236729	3.06112e-187	SNRPF	0.2504	5.69747e-210	CD96	0.315444	0	C11orf58	0.0954225	3.15545e-31	SBNO1	0.0467599	1.30326e-08	PSO
STOM	0.101763	2.64521e-35	ITGA2	0.14461	7.55362e-70	FOSL1	0.106395	1.89362e-38	IFI16	0.0863518	7.47772e-26	FBL	0.0641797	5.83172e-15	KLRC4	0.081214	4.79154e-23	EVL	0.0895251	1.13383e-27	CASS4	0.0916697	6.13546e-29	STK24	0.0462913	1.81672e-08	LINC02019	0.0328126	6.64515e-05	FP565260.6	0.0437974	1.00913e-07	DDX5	0.236445	8.75491e-187	STAG2	0.250254	1.01175e-209	RBL2	0.315167	0	LYAR	0.0954161	3.18466e-31	CCNE2	0.0467309	1.33039e-08	PSO
AR	0.101602	3.38224e-35	TMED9	0.144433	1.11402e-69	CD80	0.106142	2.83573e-38	HSPA6	0.0861209	1.00832e-25	CAVIN1	0.0640971	6.31648e-15	SLC16A10	0.0810733	5.68752e-23	TWIST1	0.0894823	1.20093e-27	COTL1	0.0916304	6.47674e-29	LRAT	0.046287	1.82224e-08	PYROXD1	0.0327991	6.6912e-05	AC124016.2	0.0437452	1.04505e-07	AKAP9	0.236304	1.47516e-186	FIS1	0.25019	1.30308e-209	ETFB	0.314912	0	ANP32B	0.0954075	3.22429e-31	BTBD9	0.0466665	1.39278e-08	PSO
PPBP	0.101591	3.44151e-35	CIITA	0.144339	1.36592e-69	AL157938.3	0.105974	3.70977e-38	SEC61A1	0.0858328	1.46248e-25	ECH1	0.0639181	7.50631e-15	IL2RA	0.0809154	6.89201e-23	IL1RL1	0.0893541	1.42633e-27	IL2RB	0.0915973	6.77814e-29	ATPAF1	0.0462413	1.88198e-08	LINC00513	0.032786	6.73627e-05	ARHGEF35	0.043699	1.07784e-07	SH3BGRL	0.235734	1.21128e-185	EIF1AY	0.249831	5.37826e-209	XPC	0.314047	0	SF3B1	0.0953959	3.27798e-31	RFFL	0.0466576	1.40167e-08	PSO
FABP5	0.101534	3.75093e-35	PDCL3	0.14426	1.62533e-69	ANXA5	0.105874	4.34793e-38	SNRPB2	0.0854714	2.32764e-25	BRK1	0.0638355	8.12782e-15	CIITA	0.0806395	9.63082e-23	SPINT2	0.0891588	1.85291e-27	RPS16	0.0912442	1.10041e-28	NDUFA2	0.0461868	1.95559e-08	HLA.B	0.0327618	6.82043e-05	ZNF776	0.043668	1.10036e-07	RPL11	0.235488	3.00088e-185	NSMCE1	0.249741	7.65494e-209	CASP8AP2	0.313765	0	TMCO1	0.0953819	3.34464e-31	ZYG11A	0.0466474	1.41182e-08	PSO
NCAPH	0.101491	4.00503e-35	ACVR2A	0.143885	3.67623e-69	APOE	0.105865	4.41192e-38	TUFM	0.0853075	2.87167e-25	SNHG9	0.063815	8.28909e-15	PITPNC1	0.0804478	1.21442e-22	TMEM200A	0.0889563	2.42895e-27	STAT3	0.0912049	1.16128e-28	MAF1	0.0461648	1.98615e-08	AC091891.2	0.0327602	6.82571e-05	LINC01511	0.0436455	1.11701e-07	USP48	0.235438	3.61152e-185	TRBC2	0.249124	8.64735e-208	UQCRH	0.313728	0	GBP1	0.0953413	3.54493e-31	RNF216	0.0466179	1.4418e-08	PSO
PSAP	0.101208	6.15952e-35	AKR1B1	0.143871	3.79059e-69	SNHG25	0.105273	1.12709e-37	SFMBT1	0.0849829	4.34827e-25	MRPL23	0.0637772	8.59645e-15	HSPA5	0.0803923	1.29864e-22	SFXN1	0.0887084	3.38052e-27	PGD	0.0912001	1.16894e-28	ANKAR	0.0461472	2.0109e-08	AC007494.2	0.0326622	7.17653e-05	CTXND1	0.0436363	1.12387e-07	NPM1	0.235183	9.25836e-185	RAD21	0.249065	1.09123e-207	TTC3	0.313188	0	CDKN2D	0.0952236	4.19465e-31	WDR26	0.0465611	1.50111e-08	PSO
PROK2	0.101158	6.64589e-35	ZNF831	0.143833	4.11634e-69	RPL13A	0.105155	1.35942e-37	SPAG1	0.084846	5.17762e-25	FAM241A	0.0637395	8.91308e-15	ATP1B3	0.0801624	1.71327e-22	PPP1R2	0.0886321	3.74218e-27	SLC1A5	0.0911749	1.20988e-28	HIST2H4B	0.0461306	2.03456e-08	AL138781.2	0.0326348	7.27742e-05	PDLIM1	0.0436273	1.13068e-07	SUMO2	0.235143	1.07001e-184	CLIC3	0.248869	2.35238e-207	ATRX	0.313166	0	KLF13	0.0951845	4.43554e-31	RRP1B	0.0465331	1.53116e-08	PSO
CAPZB	0.100926	9.45395e-35	ERRFI1	0.143622	6.51602e-69	RAB7B	0.105051	1.60153e-37	RAD23A	0.0848045	5.45828e-25	HPGD	0.0635313	1.08824e-14	CHST11	0.080144	1.75165e-22	ANKRD37	0.0885572	4.13389e-27	WNT10A	0.0907082	2.28791e-28	RPS5	0.0461037	2.07333e-08	AC109460.1	0.0326287	7.30038e-05	BEGAIN	0.0435855	1.16259e-07	EIF3G	0.235125	1.14428e-184	TSPO	0.248479	1.08592e-206	ZNF638	0.312889	0	GPSM3	0.0951785	4.47392e-31	JAK1	0.0465108	1.55562e-08	PSO
NME2	0.100663	1.40891e-34	FAM49A	0.143578	7.17665e-69	NR6A1	0.105018	1.68737e-37	SLC16A10	0.0847616	5.76516e-25	NDUFB8	0.063485	1.13756e-14	FOSL1	0.0800917	1.86534e-22	ARHGDIA	0.0882505	6.21035e-27	GAPLINC	0.0906064	2.62793e-28	TOR1AIP2	0.0460197	2.19933e-08	CXCL12	0.0325608	7.55742e-05	GPRC5C	0.043482	1.24559e-07	S100PBP	0.234993	1.86025e-184	ZNHIT1	0.248422	1.36024e-206	TRIM38	0.312526	0	CCNI	0.0950642	5.26744e-31	COL4A3BP	0.0465016	1.56573e-08	PSO
OSM	0.100467	1.89232e-34	CSNK1D	0.142977	2.64019e-68	CD14	0.104929	1.9418e-37	RHBDD2	0.084759	5.78402e-25	MAP2K1	0.0634405	1.18701e-14	RABIF	0.0799097	2.3214e-22	NDUFB6	0.0882038	6.60718e-27	ATP1B3	0.0905907	2.68473e-28	CDK8	0.0459801	2.26134e-08	ASPSCR1	0.0325512	7.59443e-05	AL137186.2	0.0434089	1.30753e-07	ETFB	0.234564	9.00631e-184	SENP7	0.248204	3.1863e-206	ZC3H6	0.312418	0	CTSA	0.0950636	5.27202e-31	SLC22A18	0.046474	1.59662e-08	PSO
AL121935.1	0.100286	2.48672e-34	IGKC	0.141724	3.91431e-67	SLCO4A1	0.104292	5.28077e-37	AC006064.4	0.0843566	9.64008e-25	NPM1	0.0634382	1.18961e-14	TRIP10	0.07982	2.58489e-22	GYPC	0.088039	8.2156e-27	ANKRD55	0.0905277	2.92486e-28	SNRNP35	0.0459707	2.27621e-08	MMADHC	0.0325338	7.66164e-05	NEMP2	0.0434074	1.30881e-07	DNAJC21	0.234498	1.14443e-183	EMB	0.247904	1.02827e-205	RORA	0.312378	0	PRELID1	0.0948904	6.74861e-31	DYRK1A	0.0464715	1.59947e-08	PSO
SLC1A5	0.100277	2.51973e-34	SERINC2	0.140947	2.06245e-66	OAT	0.103925	9.37916e-37	CITED2	0.0842197	1.14633e-24	THYN1	0.0634077	1.22483e-14	C10orf67	0.0796028	3.35248e-22	CKS1B	0.0876254	1.41746e-26	CLPTM1	0.0903952	3.50129e-28	RTRAF	0.0459432	2.32048e-08	EP300	0.0324699	7.91489e-05	PPM1J	0.0434064	1.30974e-07	UQCR10	0.234419	1.53035e-183	PSME1	0.247853	1.25561e-205	PURA	0.312035	0	CYTH1	0.094866	6.98749e-31	PPP4R3A	0.046469	1.60237e-08	PSO
PLD1	0.0999638	4.0376e-34	GPR55	0.140746	3.15962e-66	TNFSF11	0.103895	9.82165e-37	SEC13	0.0842118	1.15786e-24	C6orf48	0.0633237	1.32717e-14	RAB13	0.0795212	3.69608e-22	ENO1	0.0875972	1.47097e-26	NXF1	0.0902166	4.46051e-28	NCLN	0.0459277	2.34591e-08	NR3C1	0.0324561	7.97037e-05	FAM120AOS	0.0433987	1.3164e-07	ACTR2	0.234169	3.82633e-183	NDUFA2	0.247412	7.00145e-205	ACAA2	0.311769	0	SNX6	0.0947605	8.11927e-31	NGRN	0.0464497	1.62433e-08	PSO
LINC00239	0.0998421	4.84616e-34	AP3S1	0.140713	3.38859e-66	F11R	0.103783	1.16979e-36	HDAC9	0.0841956	1.18175e-24	RPL24	0.0632802	1.38337e-14	PRR13	0.0793968	4.28763e-22	RASL11A	0.0875463	1.57275e-26	PNMA1	0.0901919	4.61226e-28	CNNM3.DT	0.0458932	2.40312e-08	KCTD16	0.0324183	8.12449e-05	FBXO32	0.0433973	1.31764e-07	STAG2	0.234035	6.25956e-183	RSL1D1	0.247167	1.81851e-204	RB1CC1	0.311669	0	UBXN4	0.0944086	1.3382e-30	IQGAP2	0.0464351	1.6412e-08	PSO
SARAF	0.0997997	5.16408e-34	CCL4L2	0.140651	3.8712e-66	AC100793.2	0.103729	1.27201e-36	ZNF331	0.083937	1.638e-24	ACVR2A	0.0632751	1.39014e-14	LAX1	0.0793927	4.30841e-22	MYDGF	0.087026	3.10972e-26	SLC3A2	0.0900941	5.26455e-28	PSME1	0.0458911	2.40673e-08	NOXA1	0.032413	8.14665e-05	CERK	0.0433724	1.33962e-07	CD5	0.233894	1.04831e-182	SEPT9	0.246919	4.7715e-204	MAP3K4	0.311198	0	PTPRJ	0.0943132	1.53191e-30	VCPIP1	0.0464075	1.67356e-08	PSO
HTRA1	0.099603	6.93286e-34	TMEM200A	0.14061	4.22321e-66	C14orf132	0.103725	1.28142e-36	ACTA2	0.0838822	1.75488e-24	ATP5MD	0.0632575	1.41364e-14	SYVN1	0.0793544	4.50945e-22	HNRNPH3	0.0869928	3.24785e-26	ITPKB.AS1	0.0899261	6.60606e-28	MRPL53	0.0458419	2.49099e-08	MEDAG	0.0323623	8.35855e-05	TRIM37	0.0433706	1.34124e-07	MORC3	0.233721	1.96901e-182	PBXIP1	0.246877	5.63354e-204	LARS	0.311062	0	CLINT1	0.0942186	1.75117e-30	ANP32B	0.0463786	1.70819e-08	PSO
TGFBI	0.0995916	7.05125e-34	RPS27	0.14055	4.79486e-66	MPZL3	0.103268	2.60854e-36	DCTN6	0.0838078	1.92736e-24	LINC02195	0.0632404	1.43678e-14	PHTF1	0.0793072	4.77029e-22	PET100	0.0869544	3.41449e-26	NLRP3	0.0898297	7.52366e-28	ANKS6	0.0458409	2.49276e-08	DNAAF1	0.0323519	8.40273e-05	IRX4	0.0433189	1.38794e-07	ZC3H6	0.233698	2.1427e-182	PRRC2C	0.246582	1.767e-203	EIF2S3	0.311029	0	NDUFS6	0.0942107	1.77095e-30	AL132655.2	0.0463287	1.76946e-08	PSO
ZNF467	0.0994729	8.4209e-34	FGFR1	0.140439	6.06924e-66	POLR2L	0.103209	2.85486e-36	SSR4	0.0837678	2.02682e-24	COX7B	0.0631902	1.50719e-14	CPD	0.0792951	4.83987e-22	ABCC1	0.0869181	3.58036e-26	ISCU	0.0894061	1.33026e-27	SETD2	0.045818	2.53301e-08	RPRD1A	0.0323416	8.44646e-05	CLTA	0.0433046	1.40115e-07	ACAA2	0.233639	2.65703e-182	SERPINB1	0.246456	2.88131e-203	NDUFB11	0.310482	0	TNFSF14	0.0940603	2.19037e-30	SLC30A6	0.0463017	1.8035e-08	PSO
GLUD1	0.0994486	8.73227e-34	AL357060.1	0.140436	6.10548e-66	E2F4	0.102767	5.6619e-36	CCL4	0.0835205	2.76472e-24	LY6E	0.0631844	1.51559e-14	CITED2	0.0791245	5.9289e-22	SMIM30	0.0865515	5.77075e-26	TAP1	0.0893611	1.41312e-27	GALT	0.0458153	2.53773e-08	AL021707.7	0.032315	8.56103e-05	SLC14A2	0.0432978	1.40754e-07	SPART	0.23361	2.96179e-182	KLF3	0.2459	2.48723e-202	CYLD	0.310329	0	CTSS	0.0940464	2.23371e-30	MSANTD4	0.0462922	1.81566e-08	PSO
COTL1	0.0987832	2.35053e-33	MGST2	0.139505	4.37862e-65	CTSL	0.102744	5.86619e-36	MRPL52	0.0834444	3.0416e-24	TMEM206	0.063155	1.55858e-14	SLA	0.0790492	6.48383e-22	RNH1	0.0864752	6.37127e-26	ACAP1	0.0893005	1.5327e-27	RRS1	0.0457995	2.56584e-08	TCF25	0.0322699	8.75806e-05	CREBRF	0.0432687	1.43486e-07	TRIP12	0.233499	4.43066e-182	ETHE1	0.245888	2.60885e-202	DHX36	0.309873	0	SIK3	0.0940165	2.33012e-30	AC020659.1	0.0462798	1.83163e-08	PSO
NCMAP	0.0986093	3.0417e-33	OR3A3	0.139296	6.79621e-65	PPP4C	0.102408	9.83338e-36	MEA1	0.0833549	3.40208e-24	LGALS1	0.0631134	1.62155e-14	CKS1B	0.0788566	8.14644e-22	MAGOH	0.086453	6.558e-26	RPL38	0.089257	1.62462e-27	HNRNPM	0.0457807	2.59985e-08	NEAT1	0.0322619	8.79347e-05	RBMX2	0.0432534	1.44954e-07	GIMAP8	0.233452	5.26707e-182	ECH1	0.245345	2.12003e-201	TMOD3	0.309781	0	PA2G4	0.0940021	2.37791e-30	ARPC5L	0.0462483	1.87275e-08	PSO
SERPINE2	0.0984635	3.77399e-33	MT1M	0.139128	9.68825e-65	S100A10	0.101962	1.95205e-35	STOM	0.0833477	3.43294e-24	MRPL20	0.0630556	1.71309e-14	HTRA1	0.078744	9.30796e-22	RPS6KA3	0.0861412	9.82187e-26	FGFR1	0.0889501	2.44924e-27	MVD	0.0457592	2.6392e-08	KLF6	0.0322458	8.86522e-05	TBC1D15	0.0432241	1.4779e-07	CDV3	0.233119	1.77618e-181	RPS27	0.244581	4.03528e-200	RPL36	0.309758	0	EXOC1	0.0939634	2.51141e-30	CWC25	0.0462228	1.90668e-08	PSO
MAGOH	0.0983614	4.38832e-33	GPR171	0.138936	1.44928e-64	ADGRG1	0.101926	2.06202e-35	PLAUR	0.0832587	3.8371e-24	COX5A	0.0630552	1.7137e-14	RAB11FIP5	0.0787244	9.52638e-22	DCXR	0.0860776	1.0663e-25	HELZ2	0.0888263	2.88901e-27	CTTNBP2NL	0.0457552	2.64653e-08	CACNA1A	0.0321967	9.08788e-05	RNF115	0.0432228	1.47916e-07	RPL10	0.233068	2.14051e-181	CD4	0.244565	4.28435e-200	DYRK2	0.30957	0	HACD4	0.0939427	2.5857e-30	ATF7IP	0.0461713	1.97703e-08	PSO
ACOXL	0.0981998	5.57058e-33	CDC26	0.138921	1.49636e-64	FST	0.101688	2.96668e-35	PRDX2	0.0831638	4.3203e-24	ISG15	0.0630317	1.75245e-14	FKBP2	0.0785041	1.23565e-21	MGAT2	0.0858781	1.37957e-25	ACD	0.0886767	3.52656e-27	NSG1	0.0457519	2.65259e-08	AL359736.1	0.0321915	9.11151e-05	PDLIM4	0.0432193	1.48253e-07	RECQL	0.232532	1.50144e-180	SF3B5	0.244547	4.59511e-200	TOP1	0.309185	0	RSRP1	0.0938836	2.81037e-30	KMT2C	0.0461551	1.99969e-08	PSO
IL10	0.0979052	8.59524e-33	CRIM1	0.138571	3.11976e-64	IL2RA	0.101636	3.21045e-35	AMN	0.0828436	6.43873e-24	COA5	0.0630314	1.75291e-14	GNAO1	0.0784111	1.37873e-21	CCL4	0.085878	1.37964e-25	HLA.DOB	0.0885681	4.07478e-27	THAP5	0.0457519	2.65267e-08	GBP1	0.0321818	9.15634e-05	STK24	0.0432165	1.4853e-07	SELL	0.232482	1.80238e-180	PAG1	0.244529	4.93408e-200	TMEM204	0.309175	0	EFHD2	0.09388	2.82475e-30	HELB	0.0461409	2.01987e-08	PSO
TMPRSS11E	0.0978913	8.77286e-33	NXF1	0.138503	3.5932e-64	GJA1	0.101587	3.46141e-35	HK2	0.0828068	6.7402e-24	GPR183	0.0630075	1.79317e-14	C2CD4D	0.0783796	1.43085e-21	POLR2L	0.0858583	1.41525e-25	NXT1	0.0884625	4.68802e-27	QSOX1	0.0456972	2.75576e-08	SAFB2	0.0321561	9.27555e-05	TMEM86B	0.0432069	1.49477e-07	ATRX	0.232019	9.66859e-180	CDV3	0.244459	6.44744e-200	TMF1	0.308895	0	CTU1	0.0938701	2.86454e-30	NIN	0.0461156	2.05603e-08	PSO
CHST12	0.0976715	1.2113e-32	C14orf132	0.138497	3.63756e-64	NTSR1	0.101583	3.48322e-35	CD83	0.0827262	7.45006e-24	BAZ1A	0.0629423	1.90776e-14	PPP4C	0.078354	1.47458e-21	EVI2B	0.0854776	2.30916e-25	FKBP2	0.0884565	4.72569e-27	ATG7	0.0456719	2.80466e-08	GATAD2B	0.0321125	9.48093e-05	ESYT3	0.0431359	1.5665e-07	IDS	0.231736	2.69676e-179	CCDC66	0.244294	1.21418e-199	CCDC66	0.308859	0	KRR1	0.0938312	3.02586e-30	SNX21	0.046098	2.08164e-08	PSO
TGIF1	0.0975754	1.39462e-32	SLC16A10	0.138415	4.31662e-64	INPP4B	0.101241	5.863e-35	SAT2	0.0826878	7.8145e-24	FAU	0.0629129	1.9617e-14	FXYD7	0.0780683	2.06274e-21	RPL36AL	0.0851068	3.71211e-25	SMIM3	0.0884358	4.85774e-27	IGFBP2	0.0456081	2.93207e-08	TBC1D2B	0.0321085	9.50028e-05	ZEB2	0.0431304	1.57228e-07	SF3B1	0.23163	3.963e-179	SNRPN	0.244017	3.5249e-199	RFC1	0.308679	0	CD47	0.0937443	3.41972e-30	TUBGCP6	0.0460815	2.1059e-08	PSO
BASP1	0.0972314	2.30639e-32	PRR13	0.138364	4.80126e-64	HES1	0.10123	5.96447e-35	AP3S1	0.0826771	7.91878e-24	ARL6IP4	0.0628501	2.08198e-14	DDX39A	0.0779767	2.29642e-21	LRP10	0.0850556	3.96332e-25	TUBB6	0.0883799	5.23164e-27	ABCB1	0.0454928	3.17662e-08	NUP62CL	0.0320779	9.64755e-05	CSNK1G3	0.0431232	1.57974e-07	KDM5A	0.231568	4.96729e-179	ATP5PF	0.243695	1.20689e-198	CORO1B	0.308516	0	YWHAH	0.0936767	3.76101e-30	SYNRG	0.046046	2.15907e-08	PSO
RNF5	0.0971127	2.74259e-32	MMP2	0.13811	8.16815e-64	TVP23A	0.100263	2.57524e-34	BICDL2	0.0826496	8.19355e-24	CSTF2T	0.0628218	2.1385e-14	RNH1	0.0779494	2.37121e-21	RAMP1	0.084995	4.28184e-25	SLC25A33	0.0882827	5.95087e-27	PFDN5	0.0453812	3.43218e-08	SYT11	0.0320504	9.78173e-05	JARID2.AS1	0.0431224	1.5806e-07	TMOD3	0.231567	4.98333e-179	METTL23	0.2436	1.74261e-198	GOLGA4	0.308432	0	UPF3A	0.0936599	3.85061e-30	DCP2	0.046046	2.15918e-08	PSO
NR4A1	0.0971058	2.77047e-32	THBS2	0.13806	9.0652e-64	RGS14	0.100092	3.32829e-34	COX6C	0.0825962	8.75494e-24	IGHA1	0.0628039	2.17511e-14	PPP6C	0.077942	2.39162e-21	RAP1A	0.0845511	7.53293e-25	SESN3	0.0880872	7.70943e-27	HEBP2	0.0453455	3.51801e-08	SON	0.0319589	0.000102408	TTN	0.0430463	1.66185e-07	LNPEP	0.231295	1.33095e-178	HEBP2	0.243533	2.24461e-198	EIF1AY	0.308206	0	LST1	0.0935062	4.77869e-30	SEPT6	0.0460355	2.17509e-08	PSO
LAD1	0.0970449	3.02754e-32	SYVN1	0.137861	1.37247e-63	PLP2	0.0999865	3.90208e-34	TOMM5	0.0825855	8.87197e-24	PDE4B	0.062797	2.18941e-14	RNASE1	0.0778209	2.75569e-21	COL9A2	0.0845032	8.00494e-25	HSPA1B	0.0880734	7.85081e-27	DALRD3	0.045329	3.55848e-08	AFF4	0.031946	0.000103068	ALDH3A1	0.0430256	1.68474e-07	CDK13	0.231294	1.33396e-178	RAC2	0.243354	4.46734e-198	CCSER2	0.30809	0	MTPN	0.0934138	5.44001e-30	NETO2	0.0459881	2.24861e-08	PSO
AC090152.1	0.0969977	3.24291e-32	NT5C3B	0.137689	1.9633e-63	STOM	0.0999219	4.29935e-34	SLC26A5	0.0825756	8.98167e-24	SAMD5	0.0627721	2.24149e-14	PBX4	0.0778012	2.81993e-21	HES6	0.0843118	1.02028e-24	AC097534.2	0.0878856	1.00603e-26	ALDH6A1	0.0453193	3.58242e-08	LYG1	0.0319193	0.000104457	PTPN4	0.0430203	1.69058e-07	RB1CC1	0.23123	1.68418e-178	TCP11L2	0.243207	7.8347e-198	GIPC1	0.306969	0	ATXN7L3B	0.0933856	5.6592e-30	SETD1A	0.0459829	2.25685e-08	PSO
CSKMT	0.0968048	4.29335e-32	SF3B4	0.136697	1.53316e-62	EDNRB	0.0998106	5.0804e-34	RCC1	0.0825325	9.47443e-24	TUFM	0.0627625	2.26206e-14	SIPA1L2	0.0775287	3.8751e-21	TFPI	0.0836479	2.35642e-24	CHST11	0.0878625	1.03719e-26	GPR15	0.0452585	3.73624e-08	KPNA6	0.0319048	0.000105213	AC124944.1	0.0430002	1.71308e-07	PAXX	0.231132	2.3948e-178	MRPS21	0.24315	9.70813e-198	SYNM	0.306502	0	PIP4K2A	0.093263	6.72018e-30	TNRC6B	0.0459671	2.28206e-08	PSO
HELZ2	0.0967095	4.93081e-32	TGFBI	0.136664	1.64115e-62	IRF7	0.0998097	5.08726e-34	IL1RN	0.0824199	1.0891e-23	PLP2	0.0627233	2.34748e-14	DAB2	0.0775087	3.96634e-21	GFOD1	0.083533	2.72177e-24	PRR13	0.0875315	1.60375e-26	PEX3	0.0452414	3.78045e-08	PTCD1	0.0318872	0.000106144	CLIP1.AS1	0.0429815	1.73431e-07	RNASEH2B	0.23098	4.1495e-178	AP2S1	0.243054	1.40233e-197	SH3BGRL	0.306251	0	TSPAN2	0.0932182	7.15516e-30	DHX38	0.0459325	2.33792e-08	PSO
MYO6	0.0965158	6.53108e-32	CHST12	0.136636	1.73948e-62	FFAR3	0.0997497	5.56549e-34	AL445686.2	0.0822963	1.26907e-23	GSN	0.0626476	2.52137e-14	TTLL7	0.0774865	4.07055e-21	PUS7	0.0833055	3.61887e-24	GALNT8	0.0874767	1.72332e-26	ASMTL.AS1	0.0452333	3.80167e-08	CCDC14	0.0318226	0.000109624	FGL2	0.042968	1.74971e-07	SEM1	0.230897	5.60646e-178	SSBP1	0.242996	1.75207e-197	ANKRD12	0.306241	0	ADA	0.093198	7.36031e-30	SMURF2	0.0459289	2.34383e-08	PSO
MT1E	0.0963693	8.07442e-32	CPD	0.13636	3.07267e-62	SIDT1.AS1	0.0996683	6.28692e-34	POR	0.0821935	1.44076e-23	NUDT14	0.0626005	2.6361e-14	TMEM200A	0.0774396	4.29862e-21	CDK2AP2	0.0832633	3.81517e-24	MYO1B	0.0873873	1.93793e-26	HIGD2A	0.0452157	3.8481e-08	GPR107	0.0318079	0.000110428	TYW1	0.0429632	1.75526e-07	SUZ12	0.230679	1.22892e-177	GPR183	0.242549	9.64682e-197	MRPL34	0.306112	0	H1FX	0.0930371	9.21693e-30	VMAC	0.0459284	2.34468e-08	PSO
CYP2R1	0.0961337	1.13484e-31	RNH1	0.135854	8.6887e-62	ADTRP	0.0995164	7.89111e-34	NPM3	0.0820658	1.68649e-23	NDUFAF8	0.0625779	2.6928e-14	NPM3	0.0772972	5.07239e-21	PLEKHH2	0.0831187	4.57065e-24	GCNT4	0.0873326	2.08204e-26	TRIR	0.0451716	3.9671e-08	mm10...Rpl19	0.0317405	0.000114198	LRRC34	0.0428986	1.83142e-07	FBXO9	0.230664	1.29798e-177	BTN3A2	0.242264	2.85606e-196	UBXN4	0.306097	0	XPO1	0.0929642	1.02032e-29	CTBP1.DT	0.0458666	2.44834e-08	PSO
TRMT1	0.0961302	1.14059e-31	ANXA2	0.135753	1.06932e-61	AC058791.1	0.0993883	9.5542e-34	CHPT1	0.0820636	1.69119e-23	NDUFB3	0.0624472	3.04582e-14	SAT2	0.0772359	5.44649e-21	CRIM1	0.0830094	5.23805e-24	CRTC2	0.0872627	2.28169e-26	YIF1A	0.0451009	4.16503e-08	CCDC141	0.0317197	0.000115386	TRPC1	0.0428589	1.87969e-07	CLDND1	0.230591	1.68937e-177	SH3KBP1	0.242015	7.36463e-196	NPDC1	0.306049	0	PHB2	0.0928946	1.12436e-29	JOSD1	0.0458156	2.53722e-08	PSO
JAG2	0.0960314	1.31538e-31	ATP5F1B	0.135694	1.20651e-61	ARID5B	0.0990876	1.49553e-33	SF3B4	0.0820267	1.76973e-23	AIM2	0.0622992	3.50082e-14	PHF1	0.0771452	6.05031e-21	IGHA1	0.0829545	5.60893e-24	NRP2	0.0872303	2.38049e-26	POLR2I	0.0450701	4.25419e-08	LDLRAD4.AS1	0.0316958	0.000116763	mm10...Hsp90ab1	0.0428514	1.88906e-07	RPL5	0.230576	1.78046e-177	IRF2	0.241837	1.44578e-195	IK	0.306006	0	ZFR	0.0928643	1.17294e-29	AL391244.3	0.045792	2.57931e-08	PSO
TRIM47	0.0960051	1.3661e-31	RHOC	0.135585	1.50811e-61	SPP1	0.0990493	1.58331e-33	PPP4C	0.0819716	1.89392e-23	LSM4	0.0622094	3.80842e-14	AC097534.2	0.0771172	6.25021e-21	CSGALNACT1	0.0827937	6.85132e-24	CSKMT	0.0871901	2.50926e-26	YTHDF2	0.0450637	4.27297e-08	CCL18	0.0316553	0.000119134	PUS10	0.0428422	1.90042e-07	SERPINB1	0.230481	2.50813e-177	SUB1	0.241576	3.89326e-195	TRANK1	0.305955	0	CTLA4	0.092644	1.59413e-29	NCBP3	0.0457787	2.60337e-08	PSO
CRIP1	0.0954208	3.16325e-31	RPL21	0.135515	1.74236e-61	IGKC	0.098639	2.91083e-33	RABIF	0.0818363	2.23674e-23	IMPDH2	0.062144	4.04943e-14	RNF11	0.0768389	8.62304e-21	CLPTM1	0.0827219	7.4905e-24	AAED1	0.0871015	2.8178e-26	AKR1C1	0.045008	4.43968e-08	ZHX1.C8orf76	0.031584	0.00012342	SENP6	0.0428297	1.91614e-07	CARD8	0.23041	3.23214e-177	IMP3	0.24137	8.50146e-195	RECQL	0.305414	0	SIT1	0.0926081	1.67568e-29	PEX3	0.0457314	2.69085e-08	PSO
AMN	0.095351	3.49579e-31	UBL5	0.134006	3.75523e-60	CAPZA2	0.0985729	3.21022e-33	KYNU	0.0818191	2.28469e-23	CHCHD2	0.0621371	4.0756e-14	IGHM	0.0768227	8.78483e-21	LDHA	0.0827088	7.61329e-24	CAPZB	0.0869168	3.5863e-26	TWF2	0.045003	4.455e-08	C8orf37.AS1	0.0315765	0.000123881	ZNF700	0.0427685	1.99448e-07	ITGB7	0.230114	9.37753e-177	GLRX5	0.241185	1.71143e-194	PRELID1	0.305305	0	ANP32E	0.0925588	1.79456e-29	CEBPZ	0.0457289	2.69547e-08	PSO
C14orf132	0.0953331	3.5864e-31	BICDL2	0.133754	6.24705e-60	CRIM1	0.0984809	3.6779e-33	ACTR1A	0.0815925	3.01664e-23	RAB20	0.0620752	4.31866e-14	SNHG15	0.0768184	8.82868e-21	KAT2B	0.0825885	8.839e-24	ANKRD37	0.0868602	3.86135e-26	RPL12	0.0449972	4.47281e-08	AC012645.3	0.031564	0.00012465	SLC6A16	0.0427345	2.03941e-07	TMEM59	0.230041	1.21742e-176	OSTC	0.241076	2.58336e-194	RSBN1L	0.304869	0	DNAJA2	0.0925027	1.93999e-29	TIA1	0.0456662	2.81598e-08	PSO
GAPLINC	0.0950525	5.35606e-31	RBX1	0.133674	7.34188e-60	MMP14	0.0982705	5.01862e-33	CRLF2	0.0812495	4.58823e-23	SEC13	0.0620046	4.6134e-14	ATP1A1	0.0767434	9.6263e-21	GSN	0.0825645	9.10515e-24	DBN1	0.0868545	3.89007e-26	SEM1	0.0449653	4.57201e-08	LBHD1	0.0315519	0.000125398	UBE2Q2	0.0427049	2.07919e-07	CCR6	0.229941	1.74689e-176	RNF168	0.240937	4.37767e-194	RPL15	0.304822	0	ARRDC2	0.0924342	2.1334e-29	RBAK	0.0456647	2.8189e-08	PSO
MARCKS	0.0950039	5.74053e-31	FLOT1	0.13339	1.30034e-59	DHRS1	0.0982329	5.30492e-33	TRERF1	0.0811687	5.0636e-23	B2M	0.0619949	4.65553e-14	PREX1	0.0766807	1.03481e-20	EVI2A	0.0824983	9.88354e-24	MANSC1	0.08667	4.94645e-26	TIMP1	0.0449615	4.58371e-08	AC068790.9	0.0315444	0.000125866	GRAMD1A	0.0426971	2.08989e-07	CCDC66	0.229831	2.59589e-176	SP100	0.240616	1.47392e-193	XPO1	0.304508	0	PLEKHO1	0.0923391	2.43415e-29	NEXMIF	0.0456644	2.81937e-08	PSO
EMP1	0.0947509	8.23058e-31	L1CAM	0.133352	1.40362e-59	MMP10	0.0982294	5.33271e-33	RAB1A	0.0811522	5.16626e-23	STX10	0.0619855	4.69679e-14	CSKMT	0.0766125	1.11931e-20	PSAP	0.0821877	1.45109e-23	TMED9	0.086665	4.97884e-26	RPS9	0.0449272	4.69281e-08	RABL6	0.0315338	0.000126529	TOX	0.0426841	2.10765e-07	S100A4	0.229539	7.37167e-176	NDUFB5	0.2406	1.56349e-193	KRAS	0.304472	0	PSTPIP1	0.0923295	2.46694e-29	MPHOSPH9	0.0456589	2.83035e-08	PSO
CTNNA1	0.0947297	8.48231e-31	C10orf67	0.132924	3.31592e-59	TSPAN13	0.0981163	6.30021e-33	ZNF365	0.0811038	5.48014e-23	PABPC4	0.0619521	4.84565e-14	AL158071.3	0.0764178	1.40015e-20	SELENOS	0.0821417	1.5358e-23	COL6A2	0.0865603	5.70505e-26	ARID1B	0.0449213	4.71185e-08	CHST10	0.0315255	0.000127049	NUP50	0.0426789	2.1149e-07	TRANK1	0.229353	1.43559e-175	PSMB8	0.240479	2.47438e-193	RPL41	0.304398	0	PDCD4	0.0923206	2.4974e-29	IPMK	0.0456476	2.85258e-08	PSO
LYZ	0.0946673	9.26922e-31	HLA.DOB	0.132097	1.73344e-58	NOP16	0.0980387	7.06322e-33	BOLA2B	0.0810673	5.72893e-23	RGMA	0.0618604	5.27872e-14	ACTR1A	0.0762684	1.66182e-20	SEC13	0.0821336	1.5513e-23	CPD	0.0865334	5.90768e-26	C9orf3	0.0448667	4.89178e-08	CCDC126	0.0315187	0.000127476	MPRIP.AS1	0.042644	2.16361e-07	MTDH	0.229326	1.58028e-175	IK	0.240279	5.24967e-193	LFNG	0.30439	0	ATP5F1A	0.0922725	2.66937e-29	DEK	0.0456468	2.85419e-08	PSO
MT1M	0.0946634	9.3213e-31	DEGS1	0.13182	3.00933e-58	SLC1A5	0.0980355	7.09642e-33	RPLP2	0.0808779	7.21305e-23	AP002387.2	0.0618288	5.43669e-14	PIM2	0.0762304	1.73571e-20	MAST2	0.0820976	1.62168e-23	DMD	0.0864121	6.91574e-26	SYT11	0.0447888	5.15935e-08	PUS10	0.0315095	0.000128058	TRAV25	0.042616	2.20352e-07	GBP1	0.229141	3.064e-175	NDUFC2	0.240241	6.06962e-193	PYHIN1	0.30427	0	CLTA	0.0922508	2.75099e-29	PNPLA8	0.045613	2.92215e-08	PSO
PIM2	0.0943915	1.37106e-30	RHOH	0.131641	4.29612e-58	COCH	0.097874	8.99841e-33	GPR157	0.0808361	7.58845e-23	CD8A	0.0617627	5.78206e-14	RCE1	0.0761835	1.83141e-20	CCL19	0.0820182	1.78827e-23	RABIF	0.0863329	7.66362e-26	TIMM50	0.04474	5.33467e-08	CREBL2	0.0314786	0.000130026	C1orf43	0.0425943	2.23495e-07	RPL39	0.229031	4.53998e-175	ZNF217	0.240189	7.37009e-193	RHOF	0.304087	0	CEP250	0.092159	3.12361e-29	SP1	0.0456113	2.92568e-08	PSO
SEPT11	0.0940901	2.1e-30	PDIA4	0.131514	5.52641e-58	L1CAM	0.0978187	9.76021e-33	ISG15	0.0808053	7.87723e-23	ARL2	0.0617599	5.79687e-14	HDAC9	0.0761166	1.97724e-20	IL1RN	0.0818498	2.19992e-23	CDC26	0.0861876	9.25015e-26	AC010491.1	0.0447048	5.46421e-08	USP8	0.0314638	0.00013098	AL450992.2	0.0425811	2.2543e-07	SMAD3	0.228904	7.15362e-175	SLC25A3	0.240006	1.47191e-192	NAP1L4	0.304015	0	MBP	0.0921095	3.34492e-29	ENTPD4	0.0455999	2.94896e-08	PSO
TMED9	0.0939644	2.50792e-30	TMA7	0.131499	5.68922e-58	NDUFB6	0.0976063	1.33293e-32	IFITM3	0.0807744	8.17801e-23	SAT1	0.0617202	6.01547e-14	RHOH	0.0761068	1.99948e-20	VMO1	0.0815451	3.19695e-23	NOSIP	0.0859595	1.24205e-25	EPB41	0.0447033	5.4699e-08	DNAH1	0.0314491	0.000131932	OSTF1	0.0425657	2.27702e-07	SLC5A3	0.22882	9.66369e-175	BEX3	0.239988	1.57074e-192	ROCK1	0.304008	0	LARS	0.0920945	3.415e-29	ACTN4	0.0455829	2.98386e-08	PSO
SYAP1	0.0939505	2.55734e-30	SF3A2	0.131267	9.01969e-58	COL6A1	0.0975455	1.45708e-32	RSBN1	0.0806283	9.76293e-23	PSMB6	0.0617008	6.12477e-14	PPBP	0.0760856	2.04843e-20	GPR157	0.0814874	3.43091e-23	RGS14	0.0859235	1.30108e-25	GRK7	0.0447006	5.47984e-08	AC016831.7	0.0314168	0.000134053	MTFR1	0.0425274	2.33459e-07	RPLP0	0.228738	1.29282e-174	SP110	0.2398	3.18712e-192	ARL6IP4	0.304004	0	MPC2	0.0920935	3.41963e-29	CD47	0.0455474	3.0585e-08	PSO
ARHGDIA	0.0938473	2.95812e-30	IGHG3	0.13082	2.183e-57	MAFB	0.0973598	1.91189e-32	CNPY3	0.0805786	1.03674e-22	TTC39C.AS1	0.061654	6.3971e-14	VSIR	0.0756306	3.44061e-20	NLRP6	0.0813929	3.8515e-23	HCK	0.0859186	1.30939e-25	PPA1	0.0446597	5.63496e-08	CHST12	0.0314106	0.000134466	SELENOW	0.0425064	2.36664e-07	MSL3	0.228734	1.3133e-174	TCEAL8	0.239741	3.97605e-192	TRADD	0.3039	0	ZC3H15	0.0920608	3.57789e-29	KRBOX4	0.0455121	3.13451e-08	PSO
P3H4	0.0937277	3.50061e-30	AC073896.3	0.130549	3.72392e-57	ITK	0.097357	1.9198e-32	SERINC2	0.0805727	1.04414e-22	SSR4	0.0616017	6.71623e-14	MCAM	0.0755509	3.76686e-20	NRP2	0.0813732	3.94529e-23	UTS2	0.0858764	1.38253e-25	C12orf57	0.0446451	5.69151e-08	KLC3	0.0312417	0.000146105	RHCE	0.0424185	2.50587e-07	UFL1	0.228689	1.5429e-174	TLK1	0.239621	6.25796e-192	ACTR2	0.303678	0	CDKN1B	0.0920522	3.62094e-29	PPM1M	0.0454769	3.21188e-08	PSO
HS3ST3B1	0.0936861	3.71119e-30	CRLF2	0.130412	4.87017e-57	GGH	0.0970816	2.86968e-32	SGK1	0.0805506	1.07247e-22	ST3GAL1	0.0615618	6.96963e-14	HLA.DOB	0.0755453	3.79077e-20	MYL12B	0.0812082	4.82547e-23	PLEKHH2	0.0858292	1.46919e-25	FTSJ3	0.0445495	6.07448e-08	CLK1	0.0312385	0.000146333	ORC6	0.0423976	2.54007e-07	ZNF217	0.22853	2.72213e-174	CBX3	0.239435	1.25794e-191	CEP350	0.303594	0	HCST	0.0919652	4.08284e-29	DMTF1	0.0454664	3.23535e-08	PSO
FLOT1	0.0936382	3.97011e-30	RBM42	0.130363	5.36922e-57	MEG3	0.0970337	3.07717e-32	NOP10	0.0804519	1.20834e-22	AAED1	0.0614327	7.85593e-14	CDC26	0.0754204	4.36778e-20	SNHG15	0.0811858	4.95898e-23	TP53I11	0.0858005	1.52454e-25	TTC16	0.0445423	6.10419e-08	C20orf194	0.0312317	0.000146826	UBR5	0.0423894	2.55374e-07	SINHCAF	0.228466	3.41278e-174	NMRK1	0.239359	1.67358e-191	PARP1	0.303033	0	TRADD	0.091944	4.20424e-29	CNNM3	0.0454563	3.25808e-08	PSO
C20orf194	0.0932628	6.72228e-30	FBLIM1	0.130349	5.52118e-57	MGST2	0.0970247	3.11793e-32	MGAT2	0.0803704	1.33338e-22	MS4A6A	0.0614316	7.86399e-14	TRMT1	0.0752887	5.06998e-20	TNFSF8	0.0811535	5.15832e-23	EMP1	0.0855108	2.21271e-25	ACTA2.AS1	0.0445292	6.15859e-08	CCDC183	0.0312266	0.000147191	RNPC3	0.0423881	2.55591e-07	ATF7IP	0.228186	9.26922e-174	PYHIN1	0.239159	3.54235e-191	ZNF22	0.303009	0	ATRX	0.091921	4.33975e-29	YME1L1	0.0453735	3.45047e-08	PSO
SLC25A33	0.0932409	6.93083e-30	BOLA2B	0.130252	6.67495e-57	JAG2	0.0968375	4.0942e-32	SURF4	0.0802596	1.52407e-22	ADTRP	0.0612923	8.94586e-14	HSPA1B	0.0752584	5.24699e-20	MYO1B	0.0811304	5.30548e-23	GGH	0.0854435	2.41236e-25	PLXNC1	0.0444991	6.28604e-08	HIPK2	0.031218	0.000147812	RNASET2	0.0423755	2.57693e-07	MRPS34	0.227802	3.62992e-173	RPS20	0.23898	6.93212e-191	FBXO9	0.302959	0	SPART	0.0919067	4.4265e-29	CTDSPL2	0.0453593	3.48462e-08	PSO
CCL4L2	0.0931717	7.63645e-30	CD14	0.129763	1.7428e-56	HEXIM1	0.0967812	4.44304e-32	ATP5MD	0.0800226	2.02713e-22	GNB1L	0.0612813	9.03739e-14	TPRG1	0.0751961	5.62944e-20	MT1X	0.0810519	5.83742e-23	GPR132	0.0853347	2.77352e-25	CDC42EP3	0.0443982	6.73168e-08	GYS1	0.031212	0.00014825	HNRNPD	0.042364	2.59608e-07	EEF1D	0.227767	4.10895e-173	GSPT1	0.238966	7.29734e-191	COX7A2L	0.302848	0	SKIL	0.0919035	4.44605e-29	ATAD2	0.0453572	3.48963e-08	PSO
GATA3	0.0931177	8.23525e-30	GHRL	0.129457	3.16718e-56	RPL4	0.0967333	4.76362e-32	METTL9	0.0799819	2.12869e-22	ATP5MF	0.0612251	9.51905e-14	SLC25A33	0.0750603	6.56188e-20	SYPL1	0.0807951	7.97525e-23	TNIP2	0.0853277	2.79849e-25	AGPS	0.0443744	6.84146e-08	ZBTB46	0.0311852	0.000150204	TRIM38	0.0423612	2.60085e-07	VPS36	0.227703	5.15008e-173	CD55	0.238966	7.31853e-191	GRK2	0.302834	0	UBE2M	0.0918569	4.74129e-29	ERO1A	0.0453421	3.52631e-08	PSO
ATF4	0.0930925	8.53006e-30	NOP16	0.129376	3.70926e-56	IL13RA1	0.0967092	4.93352e-32	PHTF1	0.0799641	2.17461e-22	RSBN1	0.0612114	9.64004e-14	LAMP3	0.0750068	6.97047e-20	MAT2A	0.080671	9.27088e-23	ATP5F1B	0.0852163	3.2272e-25	C6orf203	0.0443719	6.8531e-08	NPC1	0.0311392	0.000153624	NAP1L4	0.0423361	2.64362e-07	FNBP1	0.227492	1.09151e-172	RPAP2	0.238877	1.02148e-190	PJA2	0.302724	0	RB1CC1	0.091848	4.79991e-29	SMARCD1	0.0452134	3.8543e-08	PSO
SYVN1	0.0927846	1.31073e-29	NXT1	0.129227	4.96336e-56	KLRC4	0.0965779	5.96819e-32	DLL1	0.0798894	2.37846e-22	ELOB	0.0611965	9.77344e-14	CD86	0.0750039	6.99281e-20	SYAP1	0.0806344	9.69064e-23	KARS	0.0852045	3.27646e-25	ABLIM1	0.0443596	6.91041e-08	LINC02446	0.0311382	0.000153704	CCDC93	0.0423223	2.6674e-07	HCLS1	0.227484	1.12349e-172	TMEM160	0.238795	1.38801e-190	TLK1	0.302641	0	MPHOSPH8	0.0918387	4.86138e-29	MXI1	0.0452006	3.88857e-08	PSO
GPR55	0.0927213	1.43145e-29	LAPTM4A	0.12907	6.73459e-56	SH3TC1	0.0965539	6.17968e-32	TGFB1I1	0.0795548	3.55068e-22	IFI16	0.0611567	1.01393e-13	CYP2R1	0.0749883	7.11699e-20	GAPDH	0.0804507	1.21013e-22	NDUFA1	0.0851116	3.68933e-25	TXNDC16	0.0443285	7.05736e-08	TOX2	0.0311159	0.000155386	SLC5A2	0.0423129	2.68366e-07	PPP1R35	0.22724	2.66388e-172	ADSS	0.238712	1.88835e-190	PAXX	0.302374	0	ZBTB8OS	0.0918306	4.9158e-29	AKAP13	0.0451817	3.93945e-08	PSO
RCE1	0.0926235	1.64002e-29	BCL2A1	0.128759	1.23379e-55	TRERF1	0.0965106	6.57998e-32	PIM2	0.0794533	4.00789e-22	ARHGAP15	0.0611312	1.03805e-13	NME2	0.0748662	8.16553e-20	NINL	0.080369	1.33564e-22	CD14	0.0850469	4.00751e-25	SPINT1	0.0442528	7.42837e-08	SSBP2	0.0310579	0.000159851	SMIM24	0.0423111	2.68671e-07	AQP3	0.227152	3.64296e-172	FRA10AC1	0.23861	2.7743e-190	TSHZ2	0.302105	0	ATP2B1	0.0917722	5.32814e-29	STAM	0.04517	3.97133e-08	PSO
LAMP3	0.0926013	1.69146e-29	SERPINH1	0.128523	1.94891e-55	HK2	0.0963991	7.73367e-32	MGST2	0.0794387	4.07861e-22	UQCR10	0.061024	1.14578e-13	TMEM70	0.0748602	8.22088e-20	ALDH2	0.0801966	1.64416e-22	SF3B4	0.0844421	8.65071e-25	mm10...Rps7	0.0442292	7.54788e-08	AL031731.1	0.031048	0.000160623	AC012594.1	0.0422987	2.70843e-07	RPS3	0.227106	4.27934e-172	AC133644.2	0.238592	2.95921e-190	GLRX5	0.301883	0	CD28	0.0917699	5.34486e-29	ACTR2	0.0451277	4.08896e-08	PSO
ACAP1	0.0924673	2.03766e-29	NRP2	0.128418	2.38768e-55	AC005726.5	0.0963791	7.9597e-32	PNMA1	0.0793918	4.31314e-22	ATP5F1B	0.0609928	1.17914e-13	MEDAG	0.0748415	8.39566e-20	DAPK3	0.0798181	2.59079e-22	CNPY3	0.0844113	8.99421e-25	COMMD6	0.0441671	7.87122e-08	AP4M1	0.0310456	0.000160816	SIGLEC15	0.0422813	2.73907e-07	RAB8A	0.227	6.23237e-172	PRDX5	0.238562	3.3175e-190	CD4	0.301571	3.51281e-308	ZFC3H1	0.0917009	5.8779e-29	LUC7L3	0.045106	4.15041e-08	PSO
NDUFB6	0.0923765	2.3113e-29	SERPINE1	0.128243	3.34702e-55	RRAD	0.0962576	9.48921e-32	FRMD8	0.0792838	4.9052e-22	CCL22	0.0608662	1.32466e-13	AC021752.1	0.0746578	1.03201e-19	EIF4A3	0.0796501	3.16816e-22	TRIM47	0.0840783	1.37061e-24	TPT1	0.0441385	8.02425e-08	C8orf34	0.0310444	0.000160911	IL1R2	0.0422743	2.75168e-07	GIMAP5	0.226919	8.29705e-172	NDUFA11	0.238398	6.13068e-190	ADSS	0.301355	1.01502e-307	KPNA4	0.0916414	6.37936e-29	GRIP2	0.0450975	4.17471e-08	PSO
MGST2	0.0921963	2.96652e-29	CAPZB	0.128223	3.48213e-55	TMPRSS11E	0.0962357	9.79485e-32	SLC43A3	0.0792776	4.94156e-22	DUSP14	0.0608313	1.36778e-13	BCKDK	0.0744242	1.34071e-19	CMSS1	0.0794804	3.88033e-22	C4orf48	0.0840704	1.38423e-24	AC118757.1	0.0440459	8.54091e-08	TRAF3IP1	0.031035	0.000161646	LRRC8D	0.0422261	2.83877e-07	UQCR11	0.226885	9.34994e-172	FNBP1	0.238245	1.08497e-189	CRBN	0.301231	1.85709e-307	MBNL1	0.0915668	7.06892e-29	CDK11B	0.0450559	4.29588e-08	PSO
SPINT2	0.0921595	3.12162e-29	ADM	0.128182	3.76754e-55	AC004817.3	0.0959879	1.40053e-31	RHOC	0.0792114	5.34683e-22	GBE1	0.0608038	1.40274e-13	SLC3A2	0.0744242	1.34074e-19	RPN1	0.0794639	3.95745e-22	CITED2	0.0840267	1.46281e-24	FGFR1OP2	0.0440409	8.57007e-08	ATP1B1	0.0310325	0.000161844	SYNDIG1L	0.0421754	2.93334e-07	MARCH9	0.226829	1.14366e-171	N4BP1	0.238212	1.22482e-189	PHF20L1	0.301215	2.01031e-307	RGS10	0.0914667	8.11059e-29	UGCG	0.0450328	4.36461e-08	PSO
RAB11FIP5	0.092033	3.71786e-29	CHST11	0.128067	4.70686e-55	AL357060.1	0.0959657	1.44588e-31	SLC12A5	0.0791832	5.52927e-22	BATF	0.0607817	1.43145e-13	SELENOT	0.0740563	2.02115e-19	AC073610.3	0.0793621	4.46839e-22	THBS2	0.0838035	1.93781e-24	PRELID1	0.0440113	8.74203e-08	TRAPPC9	0.0310129	0.000163396	KRT6B	0.0421273	3.02598e-07	TNFSF12	0.226794	1.29158e-171	PSMC5	0.237823	5.23643e-189	VPS36	0.301183	2.36018e-307	MIA3	0.0914451	8.35495e-29	TLR5	0.0449798	4.52649e-08	PSO
NPM3	0.0919525	4.1552e-29	ZNF467	0.127674	1.00457e-54	TBC1D10A	0.0958323	1.75219e-31	HNRNPDL	0.0791601	5.68318e-22	HMGB2	0.0607415	1.48524e-13	TRGC2	0.073943	2.2924e-19	PLEKHG2	0.07924	5.16786e-22	IL10	0.0837718	2.01645e-24	RNASET2	0.0440078	8.76304e-08	AC013270.1	0.0309957	0.000164775	AC026202.3	0.0421217	3.03691e-07	CLCN3	0.22667	2.00613e-171	BICDL1	0.237809	5.52337e-189	CEP57	0.30112	3.20507e-307	SMIM10L1	0.0913696	9.26681e-29	CHD3	0.0449502	4.61953e-08	PSO
VEGFA	0.0917077	5.82338e-29	RPN1	0.127665	1.02069e-54	CHST12	0.0957579	1.95001e-31	SNU13	0.0791398	5.8221e-22	MGAT2	0.0607317	1.49866e-13	ZC3HAV1	0.0739218	2.34711e-19	D2HGDH	0.0790017	6.85911e-22	TRMT1	0.083501	2.83325e-24	RPS3	0.0439854	8.89568e-08	C17orf97	0.0309771	0.000166268	VPS11	0.0420977	3.0843e-07	LAMTOR4	0.226488	3.80842e-171	UBE2M	0.237654	9.82754e-189	SLC5A3	0.300482	7.25247e-306	SYNE3	0.0913691	9.27264e-29	AC104506.1	0.044935	4.6679e-08	PSO
GLB1	0.09157	7.03724e-29	MCAM	0.127532	1.31966e-54	SERPING1	0.0955176	2.75344e-31	RAP1A	0.0790842	6.21918e-22	AL136454.1	0.0607135	1.52377e-13	RB1	0.0737867	2.72684e-19	PPP4C	0.0789482	7.30894e-22	COL1A1	0.0834839	2.89447e-24	SSR3	0.0439743	8.96225e-08	COPA	0.0309376	0.000169493	ACAD9	0.0420893	3.10103e-07	NOP53	0.226381	5.55207e-171	TNFSF12	0.237267	4.15117e-188	PPP1R35	0.300431	9.30735e-306	PARP1	0.0913648	9.32772e-29	RNMT	0.0449329	4.67471e-08	PSO
ANK3	0.0914382	8.43357e-29	RNASE1	0.127116	2.92878e-54	CPNE2	0.0954847	2.88659e-31	ELOC	0.0790568	6.42527e-22	LDHB	0.0606783	1.57369e-13	IL6ST	0.0737519	2.83405e-19	AR	0.07892	7.55754e-22	ATP1A1	0.0834385	3.06421e-24	AL121748.1	0.0439497	9.11155e-08	COMMD2	0.0308901	0.000173457	LRWD1	0.0420765	3.12684e-07	NDUFB2	0.226099	1.501e-170	PLEKHO1	0.237197	5.37524e-188	SAMD1	0.300151	3.64753e-305	PARP14	0.0912976	1.02275e-28	PRKAB2	0.0448764	4.85927e-08	PSO
RIC8A	0.0913337	9.7336e-29	GNLY	0.12667	6.87223e-54	PDIA4	0.0952354	4.12459e-31	CCL4L2	0.078802	8.69043e-22	PHTF1	0.0606731	1.58116e-13	SMIM30	0.0735523	3.53479e-19	CCDC86	0.0788999	7.73953e-22	CXCL5	0.0833508	3.41979e-24	AC091736.1	0.0438891	9.49042e-08	AC005899.7	0.0308817	0.000174164	SAMSN1.AS1	0.0420598	3.16058e-07	TMCO1	0.225883	3.2162e-170	C11orf58	0.236998	1.12677e-187	DDX3X	0.299834	1.71071e-304	COX6B1	0.0912715	1.06006e-28	BRD7	0.0448715	4.87543e-08	PSO
RPS29	0.0908197	1.96548e-28	HLA.DQA2	0.12662	7.57276e-54	HMGB2	0.0952267	4.17636e-31	CPNE2	0.078745	9.29768e-22	BOLA2B	0.0606493	1.61609e-13	NDUFB6	0.0735448	3.5645e-19	GAB2	0.078874	7.98073e-22	SLC43A3	0.0832529	3.86526e-24	DCTN3	0.0438865	9.50674e-08	AL512625.3	0.0308777	0.0001745	TOP1	0.0420514	3.17776e-07	RSBN1L	0.225687	6.40813e-170	SNRPD3	0.236819	2.18873e-187	GPSM3	0.298865	1.8928e-302	ITGA4	0.0912327	1.1179e-28	ZNF587	0.0448615	4.90916e-08	PSO
ATXN1	0.0906047	2.63411e-28	GLUD1	0.126433	1.08184e-53	PLPP3	0.0951489	4.66754e-31	EIF4A3	0.0787026	9.77458e-22	PLA2G16	0.060532	1.79898e-13	SMCR5	0.0734941	3.76952e-19	HSPE1	0.0787739	8.98455e-22	ZNF467	0.0831513	4.3884e-24	MDP1	0.0438596	9.67944e-08	HSPA6	0.0308513	0.00017675	EHF	0.0420229	3.23666e-07	ARNTL	0.225579	9.37572e-170	CFAP97	0.236727	3.08132e-187	PBXIP1	0.298743	3.4277e-302	TRAPPC10	0.0912053	1.16062e-28	CLEC2D	0.0448496	4.9491e-08	PSO
AAED1	0.0905383	2.88299e-28	ZNF703	0.12625	1.53174e-53	CSF3	0.095107	4.95493e-31	AC016831.5	0.0786943	9.87145e-22	LINC00239	0.0604935	1.86333e-13	DHRS1	0.0734706	3.8688e-19	DDX21	0.0786298	1.06534e-21	DUOX1	0.0830831	4.77793e-24	NUBP2	0.0438078	1.00215e-07	ARL6IP1	0.0308417	0.000177579	AC079315.1	0.042018	3.24677e-07	FXR1	0.225513	1.17947e-169	SCAND1	0.23664	4.25528e-187	PRKCB	0.298727	3.69732e-302	SAMD9	0.0911837	1.19549e-28	NFAT5	0.0448463	4.9604e-08	PSO
SMIM3	0.0904895	3.08045e-28	GJA1	0.126144	1.8744e-53	HIF1A.AS2	0.0951	5.00487e-31	YBX3	0.0786736	1.01158e-21	BATF3	0.0603259	2.1708e-13	LINC01943	0.0734285	4.05307e-19	AC074117.1	0.0784444	1.32569e-21	ERRFI1	0.083065	4.88724e-24	PRCP	0.0438072	1.00256e-07	AC092376.2	0.0308039	0.000180858	CCL28	0.0419858	3.31485e-07	BCL11B	0.225462	1.41112e-169	CSK	0.236586	5.19188e-187	THRAP3	0.298627	6.00172e-302	CDC40	0.0911667	1.22357e-28	STK38	0.0448451	4.96465e-08	PSO
TWF2	0.0904849	3.10007e-28	METTL15	0.126096	2.05369e-53	GNAO1	0.0948374	7.27777e-31	ACADVL	0.0786518	1.03797e-21	C15orf61	0.0602235	2.38271e-13	VMO1	0.0734165	4.10671e-19	IL10	0.0783507	1.48044e-21	RPN1	0.0830108	5.22878e-24	SARS	0.0437926	1.01241e-07	AC002401.4	0.0307768	0.000183246	MAPKAPK5	0.0419732	3.34181e-07	ATP5F1E	0.225446	1.49352e-169	EIF3D	0.236532	6.3449e-187	PNN	0.298341	2.4013e-301	ADH5	0.0911444	1.26145e-28	PRH1	0.0448389	4.98551e-08	PSO
MAT2A	0.0902476	4.27718e-28	CD40LG	0.125921	2.86435e-53	TGIF1	0.0946298	9.777e-31	PPP2R1A	0.0786231	1.07379e-21	TOMM5	0.0601852	2.46714e-13	HELZ2	0.0733669	4.33794e-19	TNFSF11	0.0781105	1.96305e-21	CFD	0.0828969	6.02549e-24	H2AFY2	0.0437691	1.02844e-07	AKNA	0.0307757	0.000183343	TULP3	0.0419675	3.35408e-07	ANKRD13D	0.225332	2.23213e-169	YY1	0.236243	1.84877e-186	HIST1H4C	0.298215	4.41006e-301	HEBP2	0.0910977	1.34467e-28	RNF168	0.0447899	5.15569e-08	PSO
ATP1B1	0.090059	5.52075e-28	KLRC4	0.12571	4.26725e-53	TRIM47	0.0946083	1.008e-30	NEU4	0.0786068	1.09465e-21	HNRNPH2	0.0601365	2.57851e-13	RGS16	0.0733462	4.43818e-19	ACTR1A	0.0781103	1.9636e-21	RANBP1	0.0828269	6.57416e-24	TCEA1	0.0437565	1.03717e-07	RASA2	0.0307331	0.000187159	C1RL.AS1	0.0419218	3.45408e-07	ANP32A	0.225076	5.47003e-169	FXR1	0.236127	2.83704e-186	USP46	0.297778	3.65524e-300	FRY.AS1	0.0910783	1.38083e-28	ELMSAN1	0.0447696	5.22785e-08	PSO
SFMBT1	0.0900192	5.82597e-28	PPP2R1A	0.125574	5.52715e-53	ZNF831	0.0944507	1.26068e-30	NECTIN2	0.0785894	1.11733e-21	GIMAP2	0.0601316	2.59008e-13	SNRPB2	0.0732196	5.10208e-19	CSTF2T	0.0780606	2.08144e-21	UBL5	0.082709	7.61097e-24	G3BP1	0.0437428	1.04674e-07	EGR2	0.0307282	0.000187604	EPC2	0.0419165	3.46584e-07	NUB1	0.224909	9.83774e-169	CSDE1	0.236082	3.3529e-186	CCT8	0.297688	5.63239e-300	CACYBP	0.0909756	1.58903e-28	U91328.1	0.0447518	5.29177e-08	PSO
ERRFI1	0.0897003	8.95719e-28	SEMA7A	0.125538	5.9092e-53	MGST1	0.0943727	1.40806e-30	GNA13	0.0785781	1.13241e-21	ATP5MG	0.0601047	2.65393e-13	MMP14	0.0732143	5.13213e-19	H3F3B	0.0778835	2.56119e-21	COL9A2	0.0824141	1.09695e-23	POLI	0.0437112	1.06907e-07	COPS7B	0.0307268	0.000187728	APOBEC3A	0.0418969	3.50984e-07	GOPC	0.224868	1.13627e-168	DPP7	0.235677	1.49454e-185	SEM1	0.297661	6.40538e-300	TERF2IP	0.0909225	1.70836e-28	FOXP1	0.0447291	5.37422e-08	PSO
SERINC2	0.0895389	1.11292e-27	MAGOH	0.125459	6.86959e-53	ACTA2	0.0943026	1.55492e-30	NXT1	0.0784155	1.37166e-21	ROMO1	0.0600814	2.71084e-13	CLPTM1	0.0730684	6.02464e-19	IL18R1	0.0778343	2.71296e-21	CCL4L2	0.0823521	1.18452e-23	BOD1	0.0436922	1.08269e-07	C2orf83	0.0307066	0.00018957	C16orf46	0.0418714	3.56776e-07	RBL2	0.224851	1.20313e-168	ZC3H6	0.2356	1.98515e-185	C9orf78	0.297654	6.62761e-300	AC008105.3	0.0909005	1.76034e-28	CTCF	0.0447078	5.45329e-08	PSO
ADM	0.0895206	1.1407e-27	CASS4	0.125188	1.1455e-52	S100A16	0.0942257	1.73387e-30	IGLC2	0.0782322	1.7017e-21	NBDY	0.0600753	2.72576e-13	IGHG3	0.0728401	7.73869e-19	AKAP13	0.077657	3.33702e-21	AR	0.0822597	1.32767e-23	FEZ2	0.0436391	1.12182e-07	PLAT	0.0306631	0.000193599	LINC01954	0.0418339	3.65472e-07	RAP2B	0.22485	1.20832e-168	CAST	0.235593	2.03971e-185	SOS2	0.297621	7.76718e-300	CEP350	0.0908854	1.797e-28	GCFC2	0.0446922	5.51133e-08	PSO
PID1	0.0891805	1.79998e-27	HSPA1A	0.124893	1.99593e-52	DEGS1	0.0941959	1.80836e-30	SURF2	0.0781967	1.77429e-21	POLE3	0.0600238	2.85595e-13	CRIM1	0.0727016	9.00499e-19	C2CD4D	0.0774614	4.19105e-21	PKM	0.0821956	1.43715e-23	TRBV28	0.0436363	1.12388e-07	RNF166	0.0306618	0.000193715	ARC	0.0418302	3.66323e-07	CASP8AP2	0.224645	2.47446e-168	XRN2	0.23555	2.39236e-185	CHCHD10	0.297431	1.94725e-299	MRPS35	0.0908577	1.8662e-28	CAPS	0.0446914	5.51467e-08	PSO
HLA.DMB	0.0890114	2.25678e-27	AC004817.3	0.124723	2.74976e-52	NXF1	0.0940792	2.13263e-30	KLF6	0.0781302	1.91831e-21	AURKAIP1	0.0600096	2.8929e-13	CHPT1	0.0725525	1.05966e-18	ELOC	0.077245	5.38932e-21	SSR4	0.0821751	1.47394e-23	GPS1	0.043617	1.13845e-07	SOGA3	0.0306533	0.000194508	mm10...Rpl26	0.0417737	3.79844e-07	WASF2	0.224495	4.18108e-168	MRPL20	0.235411	3.98794e-185	CNTRL	0.297391	2.36321e-299	FNTA	0.0908311	1.93514e-28	PHF10	0.0446371	5.7227e-08	PSO
GGH	0.0889621	2.41032e-27	HEXIM1	0.12469	2.92684e-52	CD40	0.0939248	2.65167e-30	FHDC1	0.0780203	2.18211e-21	NDUFB9	0.05997	2.99844e-13	AEN	0.0725291	1.08704e-18	TTC33	0.0771987	5.68635e-21	CXCL14	0.0820204	1.78355e-23	ZFP92	0.0435992	1.15207e-07	EXTL3.AS1	0.0306325	0.000196475	CDC40	0.0417646	3.82059e-07	ATXN7L3B	0.224397	5.8834e-168	KIAA1551	0.235393	4.26556e-185	ZCRB1	0.297171	6.80892e-299	MFAP1	0.0908285	1.94222e-28	SAMD3	0.0446258	5.76684e-08	PSO
TBC1D10A	0.0887438	3.22485e-27	SLC1A5	0.124671	3.03338e-52	ZNF703	0.0938656	2.88249e-30	BCAP31	0.0779909	2.25859e-21	ERP29	0.0599283	3.1137e-13	RANBP1	0.0722606	1.45601e-18	CELF2	0.0771149	6.26664e-21	MMP14	0.0819902	1.8512e-23	SLC38A10	0.043597	1.15375e-07	VIPR2	0.0305815	0.000201361	ARAP2	0.0417448	3.86937e-07	ITGAL	0.224318	7.76705e-168	COX5B	0.235254	7.11213e-185	MXD4	0.296848	3.23338e-298	ZC3H6	0.0908124	1.9851e-28	VEZT	0.0445758	5.96661e-08	PSO
PLEKHH2	0.0886893	3.4677e-27	UTS2	0.124398	5.05864e-52	RASSF4	0.0936775	3.75639e-30	ALDH2	0.0779835	2.27837e-21	ANAPC16	0.0599104	3.16462e-13	SFMBT1	0.0722236	1.51565e-18	GJA1	0.0770127	7.05365e-21	PPBP	0.0819841	1.86516e-23	HNRNPAB	0.0435918	1.15775e-07	PLCG1.AS1	0.0305568	0.000203767	RANBP2	0.0417198	3.93156e-07	STAT1	0.224283	8.77203e-168	SPTBN1	0.235244	7.37727e-185	TXNL1	0.296846	3.2603e-298	YAF2	0.0907716	2.0988e-28	WNK1	0.0445594	6.03375e-08	PSO
LINC01943	0.0885873	3.97159e-27	CHPT1	0.124152	8.02294e-52	SEC61A1	0.0933694	5.78977e-30	SFXN1	0.0779546	2.35677e-21	TMEM44	0.0598897	3.22442e-13	IL6	0.0720489	1.83174e-18	TMEM173	0.076987	7.26617e-21	SMCR5	0.081922	2.01314e-23	SNRPC	0.0435819	1.16542e-07	CCDC84	0.0305403	0.00020539	PPP1R3D	0.0416752	4.04537e-07	CBX3	0.224185	1.23502e-167	GIMAP8	0.235054	1.48797e-184	SOS1	0.296808	3.91637e-298	RUNX1	0.090704	2.3013e-28	HIST1H1E	0.0445541	6.0552e-08	PSO
PGAP1	0.088547	4.19058e-27	OST4	0.124065	9.43578e-52	MGP	0.093218	7.15749e-30	SNRPD2	0.0778108	2.7884e-21	SRM	0.059848	3.34826e-13	PTTG1IP	0.0719996	1.93231e-18	HMOX1	0.0769691	7.41849e-21	GCNT1	0.0817779	2.40328e-23	SLC25A6	0.0435663	1.17759e-07	GSK3B	0.0304293	0.000216626	CDYL	0.0416293	4.16563e-07	FAM102A	0.224182	1.25016e-167	TP53TG1	0.234934	2.3105e-184	NRDC	0.296558	1.30118e-297	RCSD1	0.0906904	2.34427e-28	AC015802.6	0.0445436	6.09864e-08	PSO
GCNT4	0.0881746	6.86728e-27	NNMT	0.124065	9.43642e-52	RAB32	0.0931634	7.72516e-30	ALKBH5	0.0773505	4.76794e-21	NDUFC2	0.0597956	3.51035e-13	KLF9	0.0719332	2.07615e-18	RPL7	0.0768496	8.51658e-21	MYO6	0.0817319	2.5427e-23	PARPBP	0.043546	1.19363e-07	FUS	0.0303915	0.000220582	EVL	0.0415969	4.25264e-07	EIF3M	0.224105	1.63312e-167	SUZ12	0.234854	3.09936e-184	LYSMD2	0.296505	1.68209e-297	IRF3	0.0906151	2.59707e-28	SRRT	0.0445399	6.1141e-08	PSO
GPR132	0.0881562	7.03674e-27	AC091891.2	0.124041	9.86901e-52	EFNA3	0.0927228	1.42842e-29	ACD	0.0772334	5.46229e-21	TRIP10	0.0597843	3.54641e-13	NT5C3B	0.0718732	2.21532e-18	FLOT1	0.0768303	8.70838e-21	MAML3	0.0815757	3.07953e-23	RMRP	0.0435395	1.19882e-07	ECHDC3	0.0303584	0.000224099	MAPKAP1	0.0415916	4.26706e-07	RALA	0.223557	1.10346e-166	PCM1	0.234729	4.91336e-184	EIF3A	0.296123	1.05141e-296	ZMYND8	0.0905568	2.81132e-28	HOOK3	0.0445279	6.1642e-08	PSO
HNRNPDL	0.0881008	7.57154e-27	PID1	0.124037	9.93782e-52	BOLA2B	0.0926599	1.55914e-29	SNHG15	0.0772321	5.47014e-21	MGST3	0.0597171	3.76807e-13	SNHG12	0.0718058	2.38247e-18	KHDC4	0.076689	1.02502e-20	PLD1	0.0815556	3.15626e-23	HCLS1	0.0435243	1.21103e-07	AC009108.3	0.0303582	0.000224116	UBXN4	0.0415708	4.3241e-07	TNFAIP3	0.223546	1.14653e-166	CCT8	0.234722	5.04313e-184	ANKRD36C	0.295995	1.94257e-296	MXD4	0.0905387	2.88132e-28	CLINT1	0.0445066	6.25396e-08	PSO
MT.CO1	0.0879833	8.84394e-27	GORASP2	0.12395	1.17013e-51	CREB5	0.0925608	1.78957e-29	CYP2R1	0.077228	5.49638e-21	AC007182.1	0.0596818	3.88984e-13	ADM	0.071729	2.58855e-18	NXT1	0.0766635	1.05552e-20	NR4A3	0.0813789	3.91762e-23	ZNF582.AS1	0.0435165	1.21727e-07	OLFML2B	0.0303459	0.000225445	BCAT1	0.0415458	4.39361e-07	TMEM14B	0.223487	1.40666e-166	PRKDC	0.234501	1.13436e-183	GIMAP5	0.295814	4.61144e-296	TRAF5	0.0905136	2.98124e-28	PROCA1	0.0445036	6.26689e-08	PSO
RAB13	0.087693	1.29676e-26	AL157938.3	0.123894	1.2975e-51	ELL2	0.0920511	3.62606e-29	GLRX	0.0770976	6.39374e-21	ALKBH5	0.059606	4.16452e-13	ADGRG1	0.0716248	2.89604e-18	CDK16	0.0764588	1.33566e-20	IRF4	0.0811951	4.90307e-23	NACA	0.0435147	1.21876e-07	ST8SIA4	0.0303348	0.000226637	ACAA2	0.0415215	4.46202e-07	CDC40	0.223462	1.53239e-166	DCTN3	0.234398	1.65068e-183	TRIP12	0.295772	5.65816e-296	CLIC3	0.0904304	3.33803e-28	RC3H1	0.0444986	6.28828e-08	PSO
BIRC3	0.0876921	1.29835e-26	ITPRIPL1	0.123576	2.3485e-51	TNFRSF9	0.0919578	4.12472e-29	RAB5C	0.0770356	6.86944e-21	HSD17B10	0.0595443	4.40183e-13	CSF3	0.0716029	2.96518e-18	RB1	0.0764484	1.35175e-20	RSBN1	0.081139	5.25024e-23	CLPB	0.0435103	1.22229e-07	FLII	0.0303267	0.000227514	STK26	0.0415205	4.46498e-07	EIF3H	0.223452	1.58846e-166	DNAJC8	0.234395	1.67266e-183	ORAI1	0.29576	5.98276e-296	DENND2D	0.0904269	3.35383e-28	ARID4A	0.0444701	6.41113e-08	PSO
INSR	0.0876361	1.39757e-26	OSM	0.1235	2.70367e-51	CD300E	0.0919228	4.32881e-29	SERF2	0.0769574	7.51936e-21	BNIP3L	0.0595441	4.40276e-13	EIF3J.DT	0.0714844	3.36828e-18	C20orf194	0.0763472	1.5182e-20	SLC26A5	0.0810082	6.15664e-23	TYMS	0.0434957	1.23427e-07	MYEF2	0.0302861	0.000231971	TMPO.AS1	0.0414631	4.63096e-07	TRIP11	0.223363	2.16224e-166	S100A4	0.234293	2.42779e-183	GOPC	0.295553	1.60937e-295	TNRC6B	0.0904014	3.47185e-28	SFPQ	0.0444484	6.5064e-08	PSO
EVI2A	0.0872806	2.22897e-26	SEC61A1	0.123202	4.70416e-51	CYP2R1	0.0917823	5.25437e-29	DGKH	0.0766869	1.02746e-20	TCEA3	0.0595321	4.4505e-13	TPRA1	0.07123	4.42532e-18	SOCS3	0.0763045	1.59445e-20	MYC	0.0809058	6.97262e-23	UHRF1BP1	0.0434677	1.25749e-07	CTTN	0.0302739	0.000233326	UBE2E2	0.0414579	4.64624e-07	TCP11L2	0.223278	2.90597e-166	RPA3	0.234291	2.44368e-183	S100PBP	0.29555	1.63536e-295	TSTD1	0.0903754	3.59663e-28	ZWILCH	0.0444376	6.55406e-08	PSO
PIK3IP1	0.0872015	2.472e-26	PTGES	0.122954	7.45061e-51	ATP1A1	0.091625	6.52505e-29	DEGS1	0.0766865	1.02794e-20	CCDC115	0.0594899	4.62242e-13	SERPINH1	0.0711973	4.58332e-18	FAM49A	0.076284	1.63232e-20	DPYSL4	0.0806566	9.43304e-23	DHX34	0.043449	1.27314e-07	UNC45B	0.0302646	0.000234358	PDCD4	0.0414263	4.74055e-07	SPCS3	0.223245	3.26175e-166	PPP1R12A	0.234245	2.89769e-183	DDX46	0.29509	1.47778e-294	ERP29	0.090144	4.92111e-28	ZNF24	0.044436	6.56148e-08	PSO
IGLC2	0.0870657	2.95271e-26	SDF2L1	0.122713	1.16299e-50	FADS2	0.091538	7.3536e-29	OAZ1	0.0766831	1.03192e-20	PHB	0.0594438	4.81784e-13	TMEM44	0.0711368	4.8898e-18	SLCO4A1	0.0762258	1.74499e-20	CREG1	0.0805619	1.05797e-22	ACTR5	0.0434182	1.2995e-07	DMKN	0.0302521	0.00023576	AC027601.1	0.0414112	4.78642e-07	UBXN4	0.223084	5.70289e-166	SYNM	0.234091	5.09166e-183	SLC25A3	0.294523	2.21379e-293	LMO4	0.0900877	5.31056e-28	CHIC1	0.04443	6.58827e-08	PSO
SNHG15	0.0869782	3.31022e-26	RABIF	0.122544	1.59074e-50	GCNT1	0.091423	8.61173e-29	NDUFB1	0.0766056	1.12828e-20	PEX5	0.0593858	5.07476e-13	ATXN1	0.071076	5.21799e-18	NCAPH	0.0761713	1.85725e-20	GIMAP6	0.0804807	1.16703e-22	TNFAIP8	0.043396	1.31877e-07	MBOAT4	0.0302262	0.000238692	ALG13	0.0413902	4.85053e-07	NDUFS6	0.223066	6.08137e-166	LFNG	0.234085	5.20259e-183	RNPC3	0.294419	3.62729e-293	ORAI1	0.090082	5.35174e-28	MSL1	0.0444272	6.60062e-08	PSO
SLC26A5	0.0869447	3.45805e-26	EEF1A2	0.122194	3.03018e-50	NT5C3B	0.0911775	1.20559e-28	MT1E	0.0763215	1.56372e-20	DUSP2	0.0593311	5.32991e-13	EMILIN1	0.0709741	5.8178e-18	DYNLT1	0.0761181	1.97383e-20	RNF5	0.080348	1.36998e-22	AC009237.14	0.0433645	1.34668e-07	GOLGA3	0.0302261	0.000238697	RIBC1	0.0413871	4.8603e-07	SYF2	0.223024	7.02773e-166	DGCR6L	0.233888	1.0693e-182	CIR1	0.294389	4.17312e-293	RBM25	0.0900628	5.49221e-28	AL357033.4	0.0444233	6.61825e-08	PSO
HEXIM1	0.0869432	3.46506e-26	MGAT2	0.121992	4.39654e-50	MYDGF	0.0910028	1.53093e-28	RSU1	0.0762765	1.64644e-20	PRDX5	0.0592899	5.53036e-13	EIF4A3	0.0709402	6.03213e-18	SEPT11	0.0761019	2.01071e-20	HSPE1	0.0802846	1.47868e-22	LANCL1	0.0433159	1.3907e-07	ASH1L	0.0302129	0.000240207	ZC3HC1	0.0413746	4.89881e-07	AC246785.3	0.222856	1.25809e-165	METTL5	0.233882	1.09603e-182	KMT2B	0.294345	5.14534e-293	GIPC1	0.0900544	5.55524e-28	TP53INP1	0.0443883	6.7774e-08	PSO
ZFAS1	0.0868451	3.93782e-26	MPZL3	0.12148	1.12378e-49	GP1BA	0.0909331	1.68379e-28	AC100793.2	0.0761374	1.93062e-20	POLE4	0.0591685	6.1643e-13	XCL1	0.0708844	6.40179e-18	TGFB1I1	0.0757977	2.84501e-20	BICDL2	0.0801874	1.66246e-22	ATP5MF	0.0433026	1.40302e-07	AC008264.2	0.0302027	0.000241374	SZT2	0.041329	5.04267e-07	PKIA	0.222854	1.26774e-165	ATP5PO	0.233878	1.10929e-182	ERBIN	0.294338	5.33274e-293	RPS8	0.0900445	5.63007e-28	HPS5	0.0443738	6.84421e-08	PSO
SETD7	0.0867226	4.6192e-26	OAT	0.121322	1.4988e-49	AC132192.1	0.0907897	2.04772e-28	HSPA8	0.0756804	3.25131e-20	ZNF331	0.0591642	6.18767e-13	E2F4	0.0708553	6.60348e-18	OAT	0.0757182	3.11447e-20	COCH	0.0799236	2.28291e-22	GPRC5D.AS1	0.0432813	1.42301e-07	PKD2L2	0.0301924	0.000242566	TLR10	0.0413169	5.08143e-07	HMGB1	0.222831	1.37105e-165	SPART	0.233796	1.49864e-182	RPS4X	0.294013	2.49978e-292	TMEM219	0.0900137	5.86947e-28	ANGPTL6	0.0443545	6.93444e-08	PSO
THBS2	0.0867013	4.74941e-26	E2F4	0.120935	3.03674e-49	RNF5	0.0906881	2.35154e-28	TMEM173	0.0756288	3.44776e-20	NEDD8	0.0591627	6.19613e-13	SPINK2	0.0708051	6.96676e-18	SYVN1	0.0756011	3.55802e-20	AC136475.3	0.0797897	2.68065e-22	ERH	0.0432329	1.4693e-07	AC016394.2	0.0301744	0.000244649	TMEM14C	0.0412226	5.39422e-07	S100A11	0.222628	2.7709e-165	MDH2	0.233774	1.62545e-182	RIOK3	0.293992	2.76591e-292	KNOP1	0.0898767	7.0617e-28	IL6R.AS1	0.0443506	6.95271e-08	PSO
HCK	0.0866279	5.2252e-26	TRERF1	0.11991	1.94752e-48	SGK1	0.0906064	2.62792e-28	BCL2A1	0.0755021	3.98142e-20	KRTCAP2	0.0590322	6.96127e-13	TGFBR3	0.0707211	7.61797e-18	CMTM8	0.0755178	3.91109e-20	EVL	0.0797236	2.9016e-22	DDX3Y	0.0432078	1.49393e-07	ACSS1	0.030134	0.000249386	SGO2	0.0412086	5.44209e-07	H2AFV	0.222557	3.5435e-165	MRPL11	0.233768	1.66006e-182	BTN3A2	0.293958	3.25928e-292	GLRX5	0.0898758	7.07033e-28	SOS1	0.044346	6.97447e-08	PSO
SELENOS	0.0866196	5.28152e-26	ICAM1	0.119418	4.72209e-48	MPZL2	0.0905116	2.98949e-28	CCR4	0.0751991	5.61034e-20	SUPV3L1	0.0590286	6.98379e-13	TAP1	0.0706837	7.92662e-18	SPAG1	0.0755026	3.97905e-20	AL136295.5	0.0796375	3.21616e-22	UXT	0.0431199	1.58319e-07	GPR19	0.0301307	0.000249773	AC087878.1	0.0411827	5.53203e-07	GPBP1	0.222527	3.94153e-165	MRFAP1	0.233608	2.98196e-182	ZNF280D	0.293809	6.59428e-292	KDM5A	0.0898498	7.32306e-28	DPY19L3	0.0442745	7.32022e-08	PSO
KAT2B	0.086487	6.27509e-26	RSU1	0.119381	5.05276e-48	TFPI2	0.0904651	3.18433e-28	NR4A3	0.0749926	7.08272e-20	EBPL	0.0590101	7.09996e-13	RELA	0.070513	9.50236e-18	MGST2	0.0754955	4.01119e-20	SELENOS	0.0793837	4.35491e-22	BST1	0.0431068	1.59688e-07	NPIPB4	0.0301284	0.000250047	MICA	0.0411736	5.56389e-07	CORO1B	0.222455	5.04714e-165	SRRM1	0.233521	4.09823e-182	HMGN2	0.293574	2.01969e-291	HMGB1	0.0898429	7.39165e-28	LRRFIP1	0.0442678	7.35332e-08	PSO
RPL7	0.0863807	7.20278e-26	RPL38	0.119343	5.41063e-48	CAMK1D	0.090327	3.84096e-28	NME2	0.0749759	7.21717e-20	EIF3F	0.0590039	7.139e-13	AL136454.1	0.0703383	1.14334e-17	DDX39A	0.0753761	4.59226e-20	NPM3	0.0792885	4.87813e-22	RPL15	0.0430939	1.61054e-07	SEH1L	0.0301014	0.000253275	TMEM30A	0.0411493	5.64974e-07	SP110	0.222239	1.06512e-164	ATXN7L3B	0.23328	9.87299e-182	SPTAN1	0.293401	4.57921e-291	RAB14	0.0898286	7.53531e-28	RAB25	0.0442539	7.423e-08	PSO
ANXA2	0.0863606	7.39325e-26	AC100793.2	0.119197	7.02438e-48	XCL1	0.0899833	6.11543e-28	CKS1B	0.0748863	7.98356e-20	TNFRSF4	0.0589097	7.76344e-13	DNAJB11	0.0703306	1.15265e-17	AC100793.2	0.0753446	4.75923e-20	RCC1	0.0790619	6.38607e-22	DEAF1	0.0430797	1.62568e-07	LIN37	0.0300883	0.000254857	JMJD7	0.0411289	5.72315e-07	CHD1	0.222219	1.14194e-164	LEPROTL1	0.233201	1.31609e-181	RPL32	0.293249	9.4174e-291	TPGS1	0.0897821	8.02261e-28	PTEN	0.0442389	7.49829e-08	PSO
UTS2	0.0863393	7.59978e-26	HK2	0.119049	9.15414e-48	HSPA2	0.0897389	8.50345e-28	HMOX2	0.0747518	9.28612e-20	SH3D21	0.058885	7.93619e-13	AC026979.2	0.0702839	1.21105e-17	BIK	0.0752887	5.07e-20	HLA.G	0.0788177	8.53137e-22	AC093525.7	0.0430406	1.66808e-07	MARVELD2	0.030087	0.000255016	HEATR4	0.041124	5.74092e-07	SYNE1	0.222194	1.2437e-164	ACAA2	0.233188	1.37852e-181	UBN1	0.292824	7.06922e-290	SAMD12	0.0897148	8.78386e-28	IK	0.0442278	7.55495e-08	PSO
BCL2A1	0.0862038	9.05828e-26	RBM14	0.118556	2.21369e-47	CXCL6	0.0896716	9.30991e-28	PKIB	0.0746364	1.05708e-19	SPINT2	0.0588582	8.12697e-13	AC011603.2	0.0698821	1.84963e-17	ARHGAP21	0.0752498	5.29825e-20	CLIP2	0.0788143	8.56496e-22	CSRP1	0.0430364	1.67273e-07	NXT2	0.0300767	0.000256262	AP001469.2	0.0410962	5.84249e-07	RPS7	0.222189	1.26662e-164	SERF2	0.232824	5.19681e-181	RSL1D1	0.292368	6.1133e-289	TNIP1	0.0896629	9.42007e-28	ILF3	0.0442267	7.5605e-08	PSO
AGRN	0.0861544	9.65554e-26	RCC1	0.118149	4.56395e-47	BICDL2	0.0896653	9.3888e-28	TAP1	0.0745801	1.126e-19	PAIP2	0.0588489	8.19457e-13	PGD	0.069763	2.09599e-17	TMED9	0.075138	6.01109e-20	AC020571.1	0.078591	1.1153e-21	RASSF3	0.0430104	1.7016e-07	AC104806.2	0.0300031	0.000265357	AC084018.2	0.0410734	5.927e-07	CIR1	0.222157	1.41626e-164	MPG	0.232651	9.74306e-181	TIPARP	0.2922	1.35076e-288	UBL3	0.0896351	9.77862e-28	TTC3	0.044191	7.74527e-08	PSO
FAM20C	0.0861475	9.74267e-26	RPL36AL	0.118142	4.62135e-47	IL3RA	0.0893792	1.3792e-27	FN3KRP	0.0745037	1.22656e-19	RPL5	0.0587877	8.65274e-13	MIR22HG	0.0696559	2.34525e-17	PIM2	0.0750974	6.2931e-20	CDK16	0.0785692	1.14439e-21	GBP5	0.0429998	1.71352e-07	SYTL3	0.0300001	0.000265724	RASA1	0.0410605	5.9753e-07	UBE2M	0.221617	9.12856e-164	RHOF	0.232612	1.12635e-180	PTEN	0.292031	2.99565e-288	ATP6V1D	0.0895814	1.05108e-27	TRNT1	0.0441583	7.91779e-08	PSO
LAX1	0.0860327	1.13007e-25	SIPA1L2	0.118139	4.64511e-47	DDX39A	0.089349	1.43622e-27	PSMD13	0.0744867	1.25019e-19	GRK5	0.0587795	8.71581e-13	SLC1A5	0.0693892	3.09964e-17	GNL3	0.0748856	7.98991e-20	SNCA	0.0782842	1.6009e-21	SLC35G1	0.0429795	1.73662e-07	TRBV30	0.0299971	0.000266101	PRRX1	0.0410526	6.00516e-07	ARAP2	0.221495	1.39131e-163	RIF1	0.232411	2.33707e-180	UBTF	0.291831	7.7027e-288	PRR12	0.089524	1.13541e-27	TNFRSF4	0.04413	8.07043e-08	PSO
SOCS3	0.085832	1.46398e-25	NR4A1	0.117941	6.60357e-47	PTGER3	0.0892885	1.55747e-27	PGAP1	0.0744277	1.33544e-19	NAA20	0.0587541	8.91413e-13	FAM129B	0.0693818	3.12349e-17	NECTIN2	0.0748375	8.43383e-20	FXYD5	0.0781951	1.77759e-21	IBA57.DT	0.0429323	1.79136e-07	HNRNPA3	0.0299904	0.000266954	KDM1A	0.0410501	6.01463e-07	TCF25	0.221446	1.64332e-163	POU2F2	0.232303	3.45935e-180	STAT5B	0.291772	1.01475e-287	NUMA1	0.089477	1.20939e-27	UBR5	0.0441195	8.12807e-08	PSO
ASPH	0.0856386	1.87763e-25	AC004951.1	0.117846	7.82732e-47	PPP1R3B	0.0891861	1.7866e-27	FKBP1B	0.0743973	1.38165e-19	SMIM26	0.0586296	9.95433e-13	ISCU	0.0693483	3.23468e-17	ATF4	0.0748248	8.55538e-20	WDR74	0.0780274	2.16416e-21	AC064836.3	0.0429281	1.7963e-07	ZEB2	0.0299799	0.00026828	NAPEPLD	0.0410446	6.03562e-07	IK	0.221328	2.47239e-163	RALBP1	0.232292	3.60237e-180	CSNK1G3	0.291596	2.33167e-287	TUT4	0.0894487	1.25629e-27	TIGD3	0.044105	8.20767e-08	PSO
GALNT8	0.0855078	2.22127e-25	GAPLINC	0.1177	1.01367e-46	MYC	0.0891182	1.95631e-27	TIMM13	0.0743052	1.53135e-19	COL6A2	0.0586247	9.99743e-13	MAFB	0.0692533	3.57154e-17	ARPC3	0.0747387	9.42369e-20	GLUD1	0.0779544	2.35737e-21	MTCP1	0.0428896	1.84222e-07	GMPPA	0.0299569	0.000271214	MLEC	0.0410177	6.13875e-07	BTN3A2	0.221304	2.67928e-163	GIPC1	0.23229	3.6237e-180	BCL11B	0.291524	3.26704e-287	HIF1A	0.089397	1.34664e-27	DDHD1	0.0440968	8.25327e-08	PSO
PPP4C	0.0852753	2.9925e-25	PLD1	0.117407	1.70228e-46	HSPB1	0.0891159	1.9625e-27	TBRG4	0.0742756	1.58275e-19	CNIH1	0.0586222	1.00198e-12	GGH	0.0690081	4.60874e-17	KIAA0040	0.0746414	1.05116e-19	SURF4	0.0779151	2.46829e-21	RPL7A	0.0428384	1.90516e-07	SYN2	0.029948	0.000272355	PPP1R32	0.0410092	6.17173e-07	XPA	0.221241	3.32691e-163	NAE1	0.23226	4.0344e-180	USF2	0.291335	7.94595e-287	DPP7	0.0893969	1.34671e-27	APBB1IP	0.0440879	8.30259e-08	PSO
ISCU	0.0851108	3.69354e-25	AAMP	0.117236	2.30012e-46	IGHG3	0.0890364	2.18271e-27	UTS2	0.0741667	1.78716e-19	RNF187	0.0586025	1.01959e-12	SERPINE1	0.0687205	6.20892e-17	LMNA	0.0746357	1.05795e-19	CD151	0.0777588	2.96309e-21	DCN	0.0428042	1.94833e-07	NFKBID	0.0299433	0.000272957	AC108471.2	0.0410067	6.1814e-07	NEK1	0.221052	6.37404e-163	PHF3	0.232229	4.51444e-180	ITGAL	0.291121	2.17311e-286	TMEM238	0.0893856	1.36729e-27	ZCCHC8	0.044082	8.33608e-08	PSO
AL445686.2	0.0849981	4.26488e-25	DLL1	0.117053	3.17752e-46	PLD1	0.0889198	2.55022e-27	TNFSF8	0.0741517	1.81737e-19	ZFAND6	0.0585656	1.05346e-12	METTL15	0.0686527	6.65899e-17	TMEM44	0.0742712	1.59065e-19	H3F3B	0.0776421	3.39545e-21	ZFP36L1	0.0428037	1.94896e-07	ZNF527	0.0299416	0.000273178	MTM1	0.0409248	6.50786e-07	PSMB9	0.221042	6.61402e-163	PPA1	0.2316	4.42146e-179	RALBP1	0.291043	3.14184e-286	APOBEC3C	0.0892206	1.70579e-27	RWDD2B	0.044054	8.49471e-08	PSO
CSF3	0.0849251	4.68123e-25	SEC13	0.116896	4.18999e-46	ATP1B1	0.0888585	2.76776e-27	RGMA	0.0738068	2.66684e-19	SNHG8	0.0585314	1.08575e-12	SAP30	0.068539	7.48842e-17	ACOXL	0.0742226	1.67922e-19	IL4I1	0.0776077	3.53453e-21	SAMD12	0.0427532	2.01456e-07	EPB41L3	0.029927	0.000275063	ACTR2	0.0409135	6.55413e-07	MACF1	0.221018	7.15989e-163	PITPNA.AS1	0.231556	5.187e-179	SHISAL2A	0.291037	3.22769e-286	GPATCH2	0.0891321	1.92031e-27	NFKB1	0.0440537	8.49655e-08	PSO
GORASP2	0.08488	4.9582e-25	GALNT8	0.116851	4.53238e-46	IFI6	0.0888574	2.77189e-27	ANKRD55	0.0737586	2.81314e-19	COPS8	0.0585144	1.10216e-12	CEMIP	0.068418	8.48297e-17	BRD2	0.0741338	1.8539e-19	SPINT2	0.0773068	5.01589e-21	UQCR11	0.0427475	2.02203e-07	IRF9	0.0299179	0.000276248	ARFRP1	0.0409034	6.59618e-07	COX8A	0.221013	7.28613e-163	ZNF524	0.231543	5.43327e-179	TNFAIP3	0.290827	8.6549e-286	GZMA	0.0890422	2.1658e-27	HELLS	0.04402	8.69099e-08	PSO
ALKBH5	0.0848224	5.33571e-25	SDC2	0.116842	4.60658e-46	AGRN	0.0888248	2.8951e-27	DYNLT1	0.073721	2.93273e-19	ARF5	0.0584392	1.17787e-12	PVR	0.0684171	8.49032e-17	CRIP2	0.0740576	2.01826e-19	RGS16	0.0771548	5.98376e-21	NR4A3	0.0427406	2.03117e-07	PAQR8	0.0299015	0.000278391	NMNAT1	0.0408655	6.7549e-07	LAPTM5	0.220969	8.49891e-163	RNPC3	0.231501	6.31776e-179	ATF7IP	0.290803	9.69192e-286	CTDSPL2	0.0890175	2.23849e-27	DGKH	0.0440058	8.77452e-08	PSO
RPS6	0.0848194	5.35573e-25	CXCL16	0.116827	4.72879e-46	CALM2	0.0887574	3.16716e-27	AC097534.2	0.0735364	3.59756e-19	JTB	0.0584081	1.21066e-12	POLR3E	0.0683774	8.84514e-17	THBS2	0.0740541	2.026e-19	RNH1	0.0771286	6.16754e-21	Z83851.1	0.0426711	2.12564e-07	ETV1	0.0298866	0.000280361	KLRB1	0.0408649	6.75751e-07	SERP1	0.220962	8.68261e-163	NUDT1	0.231431	8.13946e-179	ZBTB24	0.290729	1.37025e-285	CEP290	0.0889703	2.38394e-27	MTMR12	0.0438868	9.50472e-08	PSO
NXF1	0.0848132	5.39831e-25	RAB1A	0.116809	4.88074e-46	ZNF467	0.088668	3.56755e-27	BASP1	0.0733382	4.47747e-19	PRDX3	0.0582522	1.38887e-12	ICAM1	0.0683641	8.96689e-17	POLR3E	0.0739715	2.22095e-19	AC091891.2	0.0768306	8.70595e-21	MAP3K3	0.0426706	2.12633e-07	IGSF11	0.0298844	0.000280652	KLF4	0.040851	6.81659e-07	STAT5B	0.22091	1.0388e-162	PMEPA1	0.231408	8.85121e-179	PYCARD	0.290565	2.96033e-285	PTPN22	0.0889374	2.49132e-27	EDEM3	0.0438836	9.52543e-08	PSO
SDC2	0.0846504	6.64074e-25	MMP10	0.11677	5.22629e-46	AC007216.2	0.0885174	4.35851e-27	SBDS	0.0733326	4.50514e-19	COPS9	0.0582454	1.39719e-12	AC020656.1	0.068304	9.53816e-17	ATP1B3	0.0739398	2.30068e-19	AC100793.2	0.0768162	8.85141e-21	POLR2J	0.0426517	2.15273e-07	AL050341.2	0.0298691	0.000282689	C1orf50	0.0408434	6.84887e-07	RFC1	0.220868	1.19865e-162	PHB2	0.23137	1.01441e-178	ETHE1	0.290149	2.07975e-284	TCP11L2	0.0889237	2.5372e-27	PDXDC1	0.0438466	9.76439e-08	PSO
CD86	0.0845565	7.4818e-25	CRIP2	0.116709	5.81588e-46	RHOC	0.08821	6.55291e-27	CEMIP2	0.0732416	4.98001e-19	POLR2I	0.058223	1.42504e-12	AC026785.2	0.0682466	1.01171e-16	TRIM47	0.0738984	2.40903e-19	PPP2R1A	0.0765825	1.15866e-20	IL16	0.0426394	2.17017e-07	SGCE	0.029842	0.000286308	DDX10	0.0408236	6.93471e-07	ATP5PD	0.22074	1.86316e-162	LSM8	0.231275	1.43164e-178	COX6B1	0.289923	6.00621e-284	RPL13	0.088879	2.6932e-27	FYB1	0.0437978	1.00887e-07	PSO
FAM43A	0.0842265	1.13655e-24	GSTM3	0.116615	6.85864e-46	RGS9	0.0880532	8.06296e-27	CLIC1	0.0730965	5.84183e-19	HNRNPA0	0.058194	1.46186e-12	CRIP2	0.0682115	1.04889e-16	FOSL2	0.0737775	2.75473e-19	AOC1	0.0764917	1.28618e-20	PPP6R2	0.0426083	2.21455e-07	ACTN4	0.0298039	0.000291495	STIL	0.0407883	7.08977e-07	KLF3	0.220581	3.21009e-162	ACP1	0.231219	1.75169e-178	VPS4B	0.289807	1.03085e-283	UBR2	0.0887732	3.10099e-27	SLF1	0.0437868	1.01634e-07	PSO
TMEM44	0.0840623	1.39844e-24	ANPEP	0.116178	1.4751e-45	RCC1	0.0880493	8.10556e-27	C14orf119	0.0730805	5.94529e-19	TCHH	0.0581062	1.57904e-12	CYB5R3	0.0681295	1.14097e-16	MMP14	0.0736923	3.02771e-19	SLC9A3R2	0.0763051	1.59341e-20	FAM219B	0.0425946	2.23447e-07	NECTIN2	0.0297559	0.000298148	ANKRD18B	0.040783	7.11306e-07	NDUFB11	0.220529	3.84448e-162	U2SURP	0.23104	3.34184e-178	CBX3	0.289357	8.4371e-283	STXBP3	0.0886859	3.48346e-27	CLDND1	0.04378	1.02099e-07	PSO
RPL36AL	0.083901	1.7139e-24	MT1H	0.116081	1.74693e-45	OTUD1	0.0879853	8.8199e-27	IL6	0.0730454	6.17875e-19	HSPA6	0.0580869	1.60592e-12	SEC13	0.0681254	1.1457e-16	TGFBR3	0.0736823	3.06143e-19	CXCL16	0.0762797	1.64044e-20	AC027682.2	0.0425929	2.23696e-07	PHEX	0.0297387	0.000300564	AC019205.1	0.0407731	7.1575e-07	NDUFS5	0.220311	8.10998e-162	GCC2	0.231007	3.7697e-178	ATP5PD	0.288981	4.8753e-282	GRAMD1B	0.088667	3.57232e-27	USP9X	0.0437762	1.0236e-07	PSO
D2HGDH	0.0838103	1.92127e-24	SYNGR2	0.115764	3.03534e-45	FAM20C	0.0879681	9.02317e-27	IL10	0.0729182	7.10433e-19	HDHD5	0.0579553	1.80231e-12	DCTN6	0.0681223	1.1494e-16	HLA.G	0.0736271	3.2542e-19	AK6	0.0761684	1.86347e-20	MSMP	0.0425616	2.28309e-07	TMCC1.AS1	0.0297375	0.000300733	SBSN	0.0407724	7.1607e-07	DDX46	0.220104	1.64529e-161	PDE3B	0.231	3.86589e-178	UCP2	0.288935	6.03229e-282	ATP5PD	0.0886378	3.71393e-27	CSGALNACT1	0.0437572	1.03666e-07	PSO
LATS2	0.0837763	2.00514e-24	MMP14	0.115705	3.36322e-45	RPS6KB2.AS1	0.0879144	9.68564e-27	OSM	0.0724855	1.13992e-18	SMAP2	0.0578439	1.98669e-12	SFXN1	0.0681109	1.16285e-16	SLC35E1	0.0735646	3.48716e-19	CYSTM1	0.0761435	1.91723e-20	TNIK	0.0425396	2.31611e-07	AC091152.2	0.029678	0.000309244	ZC3H4	0.0407352	7.32914e-07	UBE2D2	0.220095	1.69753e-161	LSM10	0.230958	4.50074e-178	UBLCP1	0.288507	4.43101e-281	DDX39B	0.0885141	4.37778e-27	MSI2	0.0437353	1.05198e-07	PSO
MAST2	0.0832746	3.76157e-24	SERPINA1	0.115528	4.57518e-45	AC073896.3	0.0877347	1.22755e-26	BATF3	0.0722629	1.45232e-18	GPSM3	0.0578105	2.04559e-12	TFPI	0.0678669	1.49267e-16	ANKRD33B	0.0735382	3.59024e-19	RBX1	0.0761209	1.96751e-20	CYFIP2	0.042527	2.33516e-07	HBP1	0.0296674	0.000310783	SH3PXD2B	0.0406713	7.62772e-07	TERF2IP	0.219954	2.75053e-161	TBL1XR1	0.230896	5.62391e-178	HIGD2A	0.288117	2.71933e-280	SOS2	0.0885014	4.45199e-27	GNL2	0.043733	1.0536e-07	PSO
GZMB	0.0832553	3.85357e-24	SNRPA	0.11552	4.63864e-45	TMEM176B	0.0875315	1.60364e-26	DDX39A	0.0722124	1.53425e-18	PARVB	0.0577942	2.0748e-12	SAR1A	0.0678216	1.56322e-16	TMEM258	0.0734322	4.03649e-19	MGAT2	0.075654	3.35052e-20	YWHAE	0.0425226	2.3419e-07	KCNJ1	0.0296524	0.000312964	RFK	0.0406683	7.6423e-07	EPHA4	0.219888	3.44087e-161	SLC25A6	0.230884	5.85865e-178	SUMO4	0.288012	4.42857e-280	TPM3	0.0884629	4.686e-27	AC097461.1	0.0437282	1.05699e-07	PSO
TFPI	0.083177	4.24943e-24	NUPR1	0.11531	6.68335e-45	CD8B2	0.0872171	2.42209e-26	SPI1	0.0720882	1.75552e-18	SNU13	0.0577901	2.08222e-12	PCNP	0.0677725	1.64363e-16	KIAA0825	0.0734032	4.16783e-19	AL121935.1	0.0755719	3.67795e-20	RPL28	0.0425087	2.36312e-07	TM4SF19	0.0296454	0.000313991	TRG.AS1	0.0406575	7.69415e-07	ATP5MG	0.219884	3.49713e-161	H2AFY	0.23055	1.95702e-177	EIF4B	0.287898	7.48938e-280	ATM	0.0884434	4.80873e-27	GNAS	0.0436997	1.07731e-07	PSO
YWHAB	0.0828389	6.47671e-24	MARCKS	0.115274	7.1151e-45	PTGDS	0.0870106	3.173e-26	MVP	0.0719015	2.14853e-18	NACA	0.0577874	2.0873e-12	MGAT2	0.0677551	1.67297e-16	AP003472.1	0.0732887	4.72851e-19	KCNK6	0.0754501	4.22288e-20	AL356272.1	0.0424879	2.39537e-07	INSM1	0.0296193	0.000317851	SLC35F2	0.040635	7.80278e-07	CCDC186	0.219865	3.72554e-161	POLR3GL	0.230317	4.51461e-177	CSNK1A1	0.28781	1.13024e-279	DNAJB6	0.0883411	5.50766e-27	PDCD11	0.0436602	1.1061e-07	PSO
MAFB	0.0827933	6.85409e-24	TMSB10	0.115262	7.26119e-45	AKNA	0.0864851	6.29042e-26	CTU2	0.071835	2.30861e-18	ATP5PF	0.0577502	2.15612e-12	AC090152.1	0.0676835	1.79972e-16	E2F4	0.0732603	4.87829e-19	TCF19	0.0753976	4.48201e-20	EPB41L4A.AS1	0.0424489	2.45682e-07	GCK	0.0296127	0.000318844	mm10...Foxp1	0.0406019	7.9656e-07	CYLD	0.219827	4.2457e-161	GPBP1	0.230241	5.9416e-177	ITM2B	0.287582	3.25394e-279	AGO4	0.088306	5.76983e-27	ZHX1	0.0436523	1.11195e-07	PSO
SMIM30	0.0827259	7.45279e-24	ISCU	0.115224	7.76177e-45	VEGFA	0.0864341	6.72045e-26	RPS6KA4	0.0718102	2.37143e-18	ZNF581	0.0577487	2.15891e-12	MPP6	0.0676604	1.84239e-16	TENT5C	0.0731476	5.52239e-19	ATP8A1	0.0752567	5.25657e-20	BTF3	0.0424445	2.46394e-07	GLB1	0.0295975	0.000321117	LYSMD2	0.0405748	8.10109e-07	ESD	0.219753	5.45781e-161	GNAS	0.230112	9.43534e-177	WASF2	0.287561	3.58649e-279	SLC5A3	0.0882923	5.87571e-27	EMB	0.043618	1.13768e-07	PSO
NDRG1	0.0826713	7.97617e-24	NCMAP	0.114969	1.2072e-44	AL121935.1	0.0863303	7.68938e-26	E2F4	0.0717072	2.64991e-18	TADA3	0.057722	2.20988e-12	CAPZB	0.0675931	1.97318e-16	TTLL7	0.0730388	6.2236e-19	ZNF556	0.0751763	5.75712e-20	HIST3H2A	0.042398	2.53949e-07	TEX26	0.0295623	0.00032643	AL159163.1	0.0405664	8.1437e-07	SNW1	0.219302	2.54351e-160	NBDY	0.230079	1.06317e-176	C19orf53	0.28744	6.27986e-279	TAPBP	0.0882798	5.97414e-27	FAM214A	0.0436141	1.14068e-07	PSO
AC067930.4	0.0826603	8.08555e-24	AGRN	0.114545	2.5099e-44	ACOXL	0.0862926	8.074e-26	IL4R	0.0717036	2.66029e-18	ATP6V0C	0.0577141	2.2251e-12	RAD23A	0.0675225	2.11995e-16	GAB3	0.0730255	6.31565e-19	FAM20C	0.0750843	6.38671e-20	FANCG	0.0423964	2.54219e-07	TTF2	0.0295378	0.000330185	CALCOCO2	0.0405409	8.27394e-07	ZNF33A	0.219203	3.56402e-160	ZNF638	0.230075	1.08091e-176	RAP2B	0.287241	1.57243e-278	STAT1	0.0882683	6.06544e-27	RNGTT	0.0435828	1.16474e-07	PSO
AC011603.2	0.0826167	8.53521e-24	AL121935.1	0.114347	3.52816e-44	FILIP1L	0.0862656	8.36102e-26	IQGAP2	0.0716978	2.6771e-18	HAGH	0.0575739	2.51404e-12	AAMP	0.0674914	2.18804e-16	PRPS1	0.0728089	8.00729e-19	SNHG25	0.074969	7.27347e-20	MRPL52	0.0423849	2.56119e-07	PROB1	0.0294954	0.000336775	AC007622.2	0.0405409	8.27404e-07	RTRAF	0.219115	4.80743e-160	SHISAL2A	0.230039	1.22953e-176	SP140L	0.287112	2.85851e-278	PSMC5	0.0881789	6.82781e-27	RNASEH2B	0.0435695	1.17508e-07	PSO
AP006284.1	0.0824443	1.0567e-23	SEC62	0.114183	4.67174e-44	COL9A2	0.0861146	1.01657e-25	HEXIM1	0.0716908	2.69717e-18	RTKN2	0.0575655	2.53238e-12	NUP160	0.0674491	2.28406e-16	NOTCH1	0.0726563	9.46156e-19	LYZ	0.0749364	7.54585e-20	UBE2S	0.0423674	2.59046e-07	ICAM1	0.0294783	0.000339479	FNBP1	0.0405386	8.28592e-07	NUDT5	0.218478	4.19208e-159	LETMD1	0.229623	5.45945e-176	C12orf75	0.286701	1.91148e-277	RPL7A	0.088142	7.16962e-27	USP8	0.0435478	1.19217e-07	PSO
IGFBP7	0.0824068	1.10691e-23	CYSTM1	0.114108	5.3216e-44	AC092287.1	0.0861051	1.02915e-25	RGS16	0.071671	2.75552e-18	NAT9	0.0575209	2.63253e-12	NOP16	0.067146	3.10492e-16	PRKCD	0.0725688	1.04102e-18	SERPINE2	0.074911	7.76445e-20	CCNI2	0.0423611	2.60112e-07	PCNT	0.0294763	0.000339798	SNF8	0.0404288	8.87147e-07	TTC14	0.218463	4.41646e-159	TRAPPC6A	0.229488	8.85433e-176	AHNAK	0.286683	2.07511e-277	HLF	0.0881009	7.57019e-27	LRPPRC	0.0435379	1.20009e-07	PSO
MYDGF	0.0822612	1.32526e-23	PTOV1	0.114009	6.29819e-44	TMED9	0.0860223	1.14529e-25	TMED9	0.0715628	3.09586e-18	SH3TC1	0.05746	2.77567e-12	FABP5	0.0671082	3.22554e-16	AC067930.4	0.0725489	1.06387e-18	FCGBP	0.0747136	9.69341e-20	ZDHHC14	0.0423581	2.60615e-07	HECTD2	0.0294501	0.000343956	LINC002481	0.0404052	9.00224e-07	B3GALT2	0.218293	7.83652e-159	RECQL	0.229389	1.26412e-175	PITPNA.AS1	0.286677	2.13365e-277	UBN1	0.0880977	7.60271e-27	AP2A2	0.0435214	1.21332e-07	PSO
CRTC2	0.0821826	1.46026e-23	CYB5R3	0.113905	7.53314e-44	COLEC12	0.0859142	1.31672e-25	SLIRP	0.071513	3.26616e-18	SMIM30	0.0574486	2.80321e-12	ADRM1	0.0670763	3.3311e-16	GORASP2	0.0725454	1.06792e-18	USP11	0.0745261	1.19615e-19	TP53TG1	0.0423325	2.64971e-07	APLP2	0.0294422	0.000345233	DAPP1	0.0404048	9.00445e-07	NIPBL	0.218195	1.09232e-158	RPS26	0.229315	1.64418e-175	PNISR	0.286305	1.18847e-276	PPP1R35	0.0880219	8.40431e-27	HSPA5	0.0434745	1.25181e-07	PSO
MFHAS1	0.0819834	1.86669e-23	CLIC2	0.113792	9.13998e-44	GRN	0.0858396	1.44974e-25	SLC9A3R2	0.0714789	3.3884e-18	COX5B	0.0574203	2.87301e-12	SUPV3L1	0.067042	3.44853e-16	ABHD17B	0.072493	1.1307e-18	FHDC1	0.0743187	1.50849e-19	GTF3A	0.0423224	2.66708e-07	MRPL4	0.0294334	0.000346637	BLM	0.0403849	9.11677e-07	NKTR	0.218182	1.14178e-158	ORAI1	0.229269	1.93802e-175	YARS	0.286019	4.43197e-276	ARL16	0.0879672	9.03409e-27	BAZ1B	0.0434734	1.25269e-07	PSO
DHRS1	0.0818574	2.17958e-23	BCKDK	0.113688	1.0923e-43	EGR2	0.0857595	1.60714e-25	DHRS7	0.0714646	3.44063e-18	IL21R	0.0573682	3.0056e-12	LINC01970	0.066653	5.10077e-16	DCN	0.0724502	1.18458e-18	MCAM	0.0743073	1.52773e-19	PSMB1	0.042296	2.71317e-07	TSR1	0.0293731	0.000356498	RPGRIP1L	0.0403699	9.2018e-07	COX7A2L	0.217898	2.98763e-158	C6orf203	0.22911	3.43031e-175	E2F3	0.28588	8.40872e-276	DDX58	0.0879521	9.21581e-27	PCBP3	0.0434697	1.25578e-07	PSO
CITED2	0.0817134	2.60107e-23	ACOT7	0.113548	1.38636e-43	FBLN1	0.0855519	2.09907e-25	LATS2	0.0712676	4.25057e-18	NFU1	0.0573672	3.00835e-12	SLCO4A1	0.0666252	5.24493e-16	FKBP2	0.0722865	1.4155e-18	PFN1	0.0742032	1.71599e-19	NMRK1	0.0422959	2.71329e-07	FOXM1	0.0293427	0.000361563	TSHZ2	0.0403446	9.34745e-07	CHD3	0.217851	3.50926e-158	TLN1	0.22893	6.51629e-175	STK26	0.285732	1.65759e-275	BTN3A2	0.0879002	9.86925e-27	SLC44A1	0.0434584	1.26522e-07	PSO
ZNF704	0.0816537	2.7988e-23	TWIST1	0.113544	1.39623e-43	AC020656.1	0.0854803	2.30101e-25	ZNF90	0.071143	4.85714e-18	RAB1A	0.0572975	3.19559e-12	SDC2	0.066587	5.44968e-16	PCNP	0.0722615	1.4545e-18	ZDHHC9	0.0740282	2.08528e-19	PIAS1	0.0422644	2.76933e-07	SLC25A25	0.0293179	0.000365733	HSD17B4	0.0403312	9.42553e-07	SLFN12L	0.217825	3.82893e-158	MBD2	0.228623	1.94843e-174	THOC7	0.285629	2.67375e-275	LPGAT1	0.0878572	1.04448e-26	KMT5B	0.0433864	1.32721e-07	PSO
TEX30	0.0816202	2.91603e-23	TIAM1	0.113446	1.65111e-43	PPP1R16B	0.0853812	2.61304e-25	SHC2	0.0710207	5.53577e-18	SERPINE1	0.0572972	3.19644e-12	AL356441.1	0.0665616	5.59039e-16	ARF6	0.0721515	1.6391e-18	TNFSF8	0.0739718	2.22035e-19	IMPACT	0.0422411	2.81129e-07	CLTCL1	0.0292866	0.000371084	EPB41	0.0403298	9.43346e-07	MPC2	0.21714	3.86245e-157	ZRANB2	0.228524	2.78032e-174	SERPINB1	0.285092	3.14334e-274	DDX42	0.0877597	1.18766e-26	MYO9A	0.043366	1.3453e-07	PSO
NRN1	0.0815131	3.32474e-23	MEDAG	0.113173	2.6293e-43	FAS	0.0853172	2.83621e-25	EVL	0.0710028	5.64215e-18	SLC22A23	0.0572864	3.22647e-12	RING1	0.0664626	6.17311e-16	DMD	0.0721336	1.67106e-18	ACTR1A	0.0739302	2.32526e-19	STN1	0.042202	2.88339e-07	ARNTL	0.0292445	0.000378388	ADCY7	0.0403161	9.51375e-07	PTPRJ	0.217091	4.55693e-157	PCMTD1	0.228401	4.30889e-174	MACF1	0.285042	3.94361e-274	GALM	0.0877529	1.19839e-26	AL357793.2	0.043264	1.43941e-07	PSO
PTTG1IP	0.0814577	3.55822e-23	ADTRP	0.112515	8.03256e-43	XCL2	0.0852406	3.12833e-25	GSTM3	0.0709155	6.19299e-18	SBDS	0.0572789	3.24743e-12	RBM42	0.0664303	6.37552e-16	AHR	0.0721324	1.67327e-18	SDF2L1	0.0738445	2.55755e-19	NFKBIL1	0.04217	2.94373e-07	AC020922.4	0.0292414	0.000378926	AC009480.1	0.0403134	9.52957e-07	NSD1	0.21705	5.23379e-157	MRPL33	0.228231	7.8883e-174	USP33	0.284736	1.60254e-273	NSD2	0.087749	1.20462e-26	BIRC6	0.0431427	1.55951e-07	PSO
AC006064.4	0.0813983	3.82593e-23	AMN	0.112016	1.86404e-42	ANXA3	0.0847046	6.19854e-25	EIF4EBP1	0.0708069	6.95296e-18	FKBP1A	0.0572727	3.26478e-12	GABARAPL1	0.066364	6.81262e-16	PDE4B	0.0721004	1.73248e-18	DCTN6	0.0738425	2.56321e-19	AC006238.1	0.0421198	3.04061e-07	C15orf53	0.0292163	0.000383349	RORA	0.0403035	9.58852e-07	SAMD1	0.216708	1.65492e-156	SSB	0.228167	9.90222e-174	BIRC6	0.284731	1.64379e-273	POLI	0.0876994	1.28581e-26	NAA50	0.0431367	1.56566e-07	PSO
CYSTM1	0.0812756	4.44452e-23	SDHB	0.112012	1.87512e-42	GALNT8	0.0842584	1.09151e-24	SLC22A17	0.0707087	7.71932e-18	AC106739.2	0.0572564	3.31118e-12	PDE4B	0.0662138	7.91392e-16	AC016588.2	0.0720894	1.75311e-18	PFN2	0.073772	2.77178e-19	COX7A2L	0.0420861	3.10741e-07	USP22	0.0291772	0.000390341	SOCS4	0.0402917	9.6589e-07	ATP5IF1	0.216375	5.07013e-156	ODF2L	0.22814	1.09033e-173	SNW1	0.284712	1.78794e-273	ZNF107	0.087647	1.37763e-26	ZNF765	0.0431348	1.56766e-07	PSO
PSMB3	0.0811664	5.0775e-23	CD300E	0.11197	2.0135e-42	RPN1	0.0841892	1.1914e-24	CCDC86	0.0706871	7.89787e-18	ERGIC3	0.0572129	3.43811e-12	VEGFA	0.0661888	8.11357e-16	F11R	0.0720858	1.76011e-18	STX5	0.073769	2.78082e-19	APTX	0.0420373	3.20685e-07	LINC01089	0.0291708	0.00039148	ABCA3	0.0402338	1.00111e-06	PTBP3	0.216295	6.63963e-156	SPATA13	0.227976	1.95831e-173	NLRC3	0.284464	5.58145e-273	LYSMD2	0.0876041	1.45772e-26	DYNC1LI2	0.043128	1.57469e-07	PSO
NACAD	0.0811228	5.35486e-23	PLEKHH2	0.111881	2.3402e-42	FPGS	0.0840475	1.42484e-24	GRN	0.0703689	1.10686e-17	DYNLT1	0.0571701	3.5677e-12	RASSF1	0.0660959	8.9006e-16	SOD2	0.0719977	1.93623e-18	AC136475.9	0.073586	3.40551e-19	GABARAP	0.042036	3.20944e-07	CSTF2	0.0291474	0.000395731	ARHGAP4	0.0402063	1.01828e-06	REX1BD	0.216265	7.33174e-156	MCRIP1	0.227698	5.2488e-173	CFLAR	0.284354	9.20891e-273	CCR5	0.0876018	1.46212e-26	TCF20	0.0430858	1.61921e-07	PSO
ITPKB.AS1	0.0811177	5.38807e-23	CYP2S1	0.111838	2.51573e-42	HCAR3	0.0838966	1.72352e-24	SNX3	0.070327	1.15705e-17	GREM2	0.0571589	3.60238e-12	GNL1	0.066063	9.19603e-16	SURF4	0.0719768	1.98051e-18	SERINC2	0.0732751	4.79971e-19	KLHL4	0.0420296	3.22274e-07	AC010359.1	0.0291448	0.000396203	MCF2L2	0.0401993	1.02269e-06	CHCHD10	0.216176	9.87116e-156	ARRDC2	0.227588	7.75279e-173	RPS18	0.283978	5.13604e-272	NCOR1	0.0875845	1.49573e-26	KIAA0100	0.0430798	1.6256e-07	PSO
B3GAT2	0.0811045	5.47522e-23	CRELD2	0.111829	2.55125e-42	ANKRD9	0.083843	1.84378e-24	CREG1	0.0702063	1.31445e-17	MVP	0.0571017	3.78468e-12	MTRNR2L8	0.0658645	1.12011e-15	TNFRSF12A	0.0718772	2.20583e-18	SDF4	0.0732117	5.1469e-19	LINC00106	0.0420278	3.22645e-07	LINC00266.1	0.0291406	0.000396972	CCDC69	0.0401391	1.06141e-06	MIA3	0.215965	2.00794e-155	CDC40	0.227576	8.09685e-173	MCRIP1	0.283909	7.03436e-272	PTPRC	0.087551	1.56301e-26	TP53I3	0.0430237	1.68682e-07	PSO
NRP2	0.0809443	6.65361e-23	GREM1	0.111764	2.84853e-42	FCGR2A	0.0837093	2.18136e-24	SPINT1	0.0697893	2.03901e-17	CMTM8	0.0570923	3.81564e-12	AMN	0.0657813	1.21628e-15	CDS2	0.0717118	2.63677e-18	SEC62	0.0731111	5.74881e-19	RPS14	0.0420107	3.26205e-07	AC099552.1	0.0291235	0.000400114	STPG1	0.040113	1.0786e-06	BIRC6	0.21596	2.04184e-155	PAXX	0.227549	8.90328e-173	SATB1	0.283823	1.04129e-271	VEGFB	0.0875354	1.5954e-26	MCL1	0.0430065	1.70602e-07	PSO
NFIX	0.0808689	7.29171e-23	MMP3	0.111633	3.55049e-42	U62317.5	0.0835512	2.66028e-24	AAMP	0.0697618	2.09866e-17	ABTB1	0.0570363	4.00445e-12	NXT1	0.0656628	1.36773e-15	ITM2C	0.0716548	2.80406e-18	CRIP2	0.0729233	7.06426e-19	AP003716.1	0.0419957	3.29388e-07	TSPAN33	0.0291179	0.000401146	PNPLA7	0.040106	1.08331e-06	NMRK1	0.215904	2.45895e-155	RTRAF	0.227542	9.13788e-173	REX1BD	0.283569	3.31635e-271	PDLIM2	0.0874753	1.72647e-26	UBN2	0.0429993	1.71409e-07	PSO
OAT	0.0807604	8.31864e-23	AKR1C1	0.111525	4.2558e-42	NDUFA3	0.0835328	2.72241e-24	PTTG1IP	0.0697487	2.12785e-17	ADK	0.0568921	4.53382e-12	IQSEC2	0.0655794	1.4851e-15	P2RY14	0.0716261	2.89205e-18	MBOAT7	0.0728649	7.53163e-19	CTSH	0.0419842	3.31837e-07	MGST2	0.0291177	0.000401182	TRAF3IP3	0.0400748	1.1043e-06	CREBRF	0.215775	3.78517e-155	RASGRP1	0.22741	1.45942e-172	TRIP11	0.283538	3.83115e-271	REX1BD	0.0874377	1.81398e-26	AL137145.2	0.0429926	1.72167e-07	PSO
FOSL1	0.0806641	9.3487e-23	TMEM147	0.111344	5.75614e-42	SAMSN1	0.0832536	3.86191e-24	AC067930.4	0.0696638	2.32588e-17	EIF1	0.0568747	4.60201e-12	TBC1D10A	0.065455	1.67904e-15	GNL2	0.0714704	3.41925e-18	RPS20	0.0726949	9.07074e-19	ADD3	0.0419114	3.4772e-07	IKZF2	0.0290863	0.000407039	AC006547.3	0.0400505	1.12099e-06	CPNE7	0.215745	4.18922e-155	SPCS1	0.227282	2.29352e-172	CCDC186	0.283532	3.92847e-271	MXRA7	0.0873964	1.91501e-26	INIP	0.0429275	1.79693e-07	PSO
AC026785.2	0.0804763	1.17322e-22	SLC9A3R2	0.111273	6.48731e-42	RPS6	0.0830631	4.89868e-24	TOP1MT	0.0696386	2.38796e-17	ADIPOR1	0.05687	4.62066e-12	RIC8A	0.0654536	1.6814e-15	HSPA5	0.0714513	3.4903e-18	NCAPH	0.0726526	9.50016e-19	DNAJC21	0.0419028	3.49656e-07	TBC1D3L	0.0290609	0.000411809	CD96	0.0400353	1.13151e-06	THOC7	0.215679	5.2269e-155	NUB1	0.227276	2.34283e-172	TKT	0.28352	4.1598e-271	UBXN1	0.0873605	2.00734e-26	UHMK1	0.0429211	1.80456e-07	PSO
SERPINF1	0.0803485	1.3691e-22	GLB1	0.111216	7.13388e-42	FABP4	0.0829369	5.73269e-24	AKR1B1	0.0696205	2.43379e-17	P4HB	0.0568693	4.62354e-12	CREM	0.0654518	1.6844e-15	CCR8	0.0714332	3.55863e-18	ITPKB	0.0726228	9.8136e-19	PTCD3	0.0418964	3.51091e-07	AC069234.4	0.0290466	0.000414537	PICK1	0.0400203	1.14202e-06	ZNF652	0.215536	8.42318e-155	PRPF6	0.227181	3.28151e-172	YWHAZ	0.283375	8.02196e-271	GOLGB1	0.0873163	2.12687e-26	mm10...Rps11	0.0428954	1.83526e-07	PSO
ATG2A	0.0803011	1.44956e-22	RAB11B	0.110653	1.82621e-41	CRELD2	0.0828755	6.18784e-24	RPL8	0.0695788	2.5425e-17	MYRF	0.0568362	4.75697e-12	NACAD	0.0653928	1.78523e-15	LMBR1	0.071336	3.95025e-18	RAB3B	0.0725713	1.03811e-18	CACYBP	0.0418917	3.52155e-07	MKI67	0.0290024	0.000423045	AKAP1	0.039983	1.16849e-06	NDUFA13	0.215514	9.0743e-155	GOPC	0.227113	4.18198e-172	ZNF652	0.283348	9.09387e-271	CSK	0.0872982	2.17809e-26	ECEL1	0.0428909	1.84063e-07	PSO
ACAT1	0.0800119	2.05334e-22	PVR	0.110568	2.10087e-41	LIF	0.082874	6.19987e-24	SIPA1L2	0.0694842	2.80677e-17	NBAS	0.0568157	4.84134e-12	DLL1	0.0653678	1.82973e-15	PGD	0.0711579	4.78057e-18	IGFBP7	0.0724482	1.18723e-18	P2RY8	0.0418619	3.5895e-07	CIB2	0.0289968	0.000424124	PCNT	0.0399309	1.20649e-06	SLC1A4	0.215356	1.5371e-154	SUPT16H	0.227111	4.20595e-172	PAXBP1	0.28324	1.48518e-270	LRIF1	0.0872306	2.37967e-26	TAX1BP1	0.0428582	1.8806e-07	PSO
LIMCH1	0.0799811	2.13057e-22	KLRD1	0.110522	2.27008e-41	ITGA2	0.0828303	6.54579e-24	CCL17	0.0694766	2.8293e-17	HSPB1	0.056771	5.03064e-12	RHOC	0.0653111	1.93474e-15	EMG1	0.0710866	5.15933e-18	NR4A1	0.0723974	1.25476e-18	PYCR1	0.0418598	3.59438e-07	RNF19A	0.0289694	0.000429489	AC104695.2	0.0399217	1.21336e-06	LFNG	0.215188	2.69633e-154	ANKRD11	0.227096	4.43332e-172	ZNF91	0.283152	2.21723e-270	COMMD6	0.0872233	2.40253e-26	BAZ2B	0.0428542	1.8856e-07	PSO
SERPINE1	0.0798323	2.54731e-22	SYTL2	0.1104	2.77653e-41	BIK	0.0827472	7.2582e-24	TIMP2	0.0693848	3.11378e-17	EIF4A3	0.0567626	5.06706e-12	GJA1	0.0652441	2.06649e-15	NEU4	0.0709806	5.77801e-18	MT1M	0.0723969	1.25546e-18	ZBTB37	0.0418566	3.60188e-07	CUL4A	0.0289475	0.000433822	CHIC1	0.0399209	1.21392e-06	PPM1G	0.215048	4.2971e-154	ARPC3	0.227053	5.17573e-172	ADH5	0.283042	3.66319e-270	BIN2	0.0872067	2.45542e-26	CD55	0.0428438	1.89844e-07	PSO
ZNF90	0.0798081	2.62224e-22	GRN	0.110359	2.97393e-41	TRIP10	0.0827306	7.41011e-24	NPC2	0.0692726	3.50033e-17	ANKRD55	0.0567573	5.09029e-12	NUPR1	0.0652438	2.06707e-15	RPL38	0.0708949	6.33104e-18	ANPEP	0.0723913	1.26305e-18	TM2D1	0.0418523	3.61175e-07	PODXL2	0.0289371	0.0004359	DNAJB6	0.0399168	1.21697e-06	TSPO	0.214909	6.81935e-154	ADH5	0.226999	6.2554e-172	SMAD3	0.283002	4.38374e-270	ECH1	0.0871987	2.48118e-26	GOLGA8B	0.0428271	1.91938e-07	PSO
CLIP2	0.0796981	2.99123e-22	ADRM1	0.110226	3.70594e-41	YBX3	0.0827224	7.48527e-24	SKP1	0.0692295	3.66116e-17	SPAG1	0.0567042	5.32729e-12	GZMB	0.0652421	2.07043e-15	TUBB	0.0708521	6.62608e-18	B3GAT2	0.0718834	2.19098e-18	IL24	0.0418433	3.63271e-07	RNF152	0.0289155	0.000440241	TBK1	0.0399068	1.2245e-06	TMF1	0.214909	6.84116e-154	DRAP1	0.226897	8.98499e-172	ATP5MG	0.282863	8.24562e-270	BICDL1	0.0871928	2.50044e-26	NCL	0.0428265	1.92006e-07	PSO
MIR155HG	0.0795501	3.57043e-22	P3H3	0.110212	3.79617e-41	S100A9	0.0826349	8.34488e-24	LONRF2	0.0691628	3.92428e-17	IFRD2	0.0567041	5.32781e-12	AC136475.3	0.0650381	2.52934e-15	SLC19A1	0.0708183	6.86958e-18	IKZF1	0.0717899	2.42374e-18	AFDN	0.0418322	3.65852e-07	AC090152.1	0.0289116	0.000441017	G3BP1	0.0398978	1.23123e-06	RPL3	0.214862	7.99148e-154	LYRM2	0.226838	1.10496e-171	CLEC2D	0.282763	1.29882e-269	C1orf131	0.087183	2.53261e-26	CREBZF	0.0428127	1.93757e-07	PSO
ACTA2	0.0795305	3.6552e-22	SLC4A11	0.110196	3.89335e-41	CHST11	0.0825416	9.36731e-24	RNH1	0.0690911	4.22803e-17	AC013264.1	0.0567022	5.33642e-12	D2HGDH	0.0650099	2.60012e-15	ZDHHC9	0.0707632	7.28425e-18	LAX1	0.071638	2.85509e-18	TERF1	0.0418207	3.6857e-07	EML4	0.0288982	0.000443737	SERPINB3	0.039891	1.23642e-06	ERBIN	0.214818	9.25631e-154	TRANK1	0.226703	1.78476e-171	DENR	0.282643	2.24027e-269	COQ8B	0.0871812	2.53877e-26	STRN	0.0427854	1.97249e-07	PSO
H3F3B	0.079504	3.77254e-22	AARS	0.110073	4.77683e-41	ARC	0.0824444	1.05657e-23	CD151	0.0690864	4.24879e-17	PEPD	0.0566988	5.35221e-12	NXF1	0.0649618	2.72525e-15	CAPN1	0.0705422	9.21239e-18	INSR	0.071606	2.95532e-18	TWISTNB	0.0418177	3.69283e-07	ASPM	0.0288937	0.000444645	PARP15	0.0398736	1.24964e-06	POLR1D	0.214791	1.0123e-153	SCP2	0.226673	1.98207e-171	TRAF5	0.28249	4.48668e-269	CBL	0.0870969	2.83475e-26	LPGAT1	0.0427824	1.97638e-07	PSO
TIMP2	0.0794839	3.86423e-22	PLPP2	0.109924	6.11266e-41	RAB31	0.082399	1.11773e-23	LAMTOR5	0.0690529	4.39926e-17	SF3B6	0.0566975	5.35799e-12	STX1A	0.0649127	2.85948e-15	TAP1	0.0704685	9.96044e-18	FUT1	0.0716011	2.97106e-18	TUSC1	0.0418112	3.70816e-07	MAP3K8	0.0288794	0.000447564	AL121652.1	0.039851	1.26713e-06	ZFC3H1	0.214605	1.88236e-153	C12orf75	0.226479	3.92829e-171	CREBRF	0.282478	4.73653e-269	ME2	0.0870846	2.88058e-26	CWC22	0.0427726	1.98919e-07	PSO
NLRP6	0.0788646	8.0705e-22	AK6	0.109859	6.79862e-41	WNT10A	0.0822661	1.31724e-23	ACAP1	0.0690347	4.4832e-17	OLFML2B	0.0566445	5.60699e-12	COL6A1	0.0648272	3.10856e-15	RNASE1	0.0704628	1.00216e-17	SYVN1	0.071545	3.15584e-18	RPL23	0.041778	3.78798e-07	DNAH10OS	0.0288415	0.000455384	SAA2	0.039813	1.29691e-06	RBM33	0.214572	2.10103e-153	HDAC1	0.226419	4.86409e-171	ITGB1	0.282459	5.15903e-269	LDLRAD4	0.0870298	3.09437e-26	CD5	0.042765	1.99904e-07	PSO
ATP1A1	0.078794	8.77363e-22	WNT10A	0.109655	9.53288e-41	MEG8	0.0822555	1.33458e-23	SNRPA	0.0689965	4.66454e-17	PRDX6	0.0566317	5.66855e-12	TMEM258	0.0648194	3.13233e-15	CYP2R1	0.0704562	1.00918e-17	ANKRD44	0.0715183	3.24786e-18	JAM2	0.0417719	3.80267e-07	UBE2G2	0.028815	0.000460926	NANP	0.039752	1.34625e-06	SAMD9L	0.214549	2.26528e-153	SAMD9L	0.226417	4.8863e-171	MIA3	0.28236	8.08221e-269	YTHDC1	0.0870007	3.21422e-26	MAP3K1	0.0427621	2.00285e-07	PSO
SLC2A14	0.0787832	8.8863e-22	GADD45G	0.109592	1.05673e-40	TOMM5	0.0820225	1.77902e-23	GADD45GIP1	0.0688962	5.17641e-17	BAP1	0.0565287	6.19087e-12	TRIP13	0.0645735	3.98062e-15	WDR74	0.0703866	1.08634e-17	NFIL3	0.0714944	3.33237e-18	MBIP	0.0417683	3.81153e-07	CSNK1D	0.0287961	0.000464929	SRBD1	0.0397233	1.3701e-06	MARCH7	0.21444	3.25081e-153	SOD1	0.226243	9.03312e-171	CERK	0.282338	8.95674e-269	MAL	0.0869431	3.46552e-26	ATP2B1	0.0427539	2.01364e-07	PSO
AAMP	0.0787265	9.50244e-22	SNHG15	0.10957	1.09564e-40	CD68	0.0818558	2.18395e-23	CHST11	0.0688841	5.2417e-17	AC022400.1	0.0565279	6.19513e-12	ZNF219	0.0645623	4.02399e-15	CYCS	0.0702333	1.27751e-17	ALKBH5	0.0714506	3.49293e-18	RPS27A	0.0417615	3.82804e-07	MFSD14B	0.0287682	0.00047087	KDSR	0.0397182	1.37437e-06	ITPR2	0.214432	3.34077e-153	CEP78	0.225838	3.77082e-170	CD5	0.282118	2.41913e-268	NPEPPS	0.0868446	3.94059e-26	ZNF624	0.0427357	2.0378e-07	PSO
TGFBR3	0.0786289	1.06641e-21	UQCRQ	0.109331	1.62348e-40	TENT5C	0.0818557	2.18424e-23	TRIM47	0.0687817	5.82762e-17	LAMTOR1	0.0565132	6.27331e-12	CD151	0.0645384	4.11878e-15	ARHGAP15	0.0702119	1.3067e-17	IL3RA	0.0713977	3.69704e-18	NSMCE2	0.0417428	3.87433e-07	AC093484.2	0.0287516	0.00047446	AC092111.1	0.0397146	1.3774e-06	AGO4	0.21443	3.36452e-153	RPL21	0.225817	4.05185e-170	RAP1B	0.281819	9.39317e-268	ETS1	0.0867235	4.61393e-26	DIP2A	0.0427188	2.06046e-07	PSO
MYC	0.0786091	1.0917e-21	MANSC1	0.109068	2.49911e-40	SERPINH1	0.0814833	3.44816e-23	PPP1R16B	0.068693	6.38769e-17	SNRNP40	0.0564737	6.48847e-12	PLPP2	0.0644366	4.54676e-15	VEGFA	0.0701312	1.42283e-17	CLIC2	0.0713916	3.72121e-18	EIF3H	0.0417321	3.90075e-07	FAM83G	0.0286927	0.000487338	PCMTD2	0.0396817	1.4053e-06	UBN1	0.214252	6.07675e-153	KMT2A	0.225794	4.39591e-170	TYW3	0.281788	1.07926e-267	SMG1	0.0867013	4.74921e-26	MYCBP2	0.0426775	2.11675e-07	PSO
ADRB1	0.0785209	1.21147e-21	IL2RB	0.108786	3.96519e-40	DUOX1	0.0813016	4.30568e-23	DCN	0.0685799	7.17894e-17	RPS10	0.0563613	7.14157e-12	LATS2.AS1	0.0642455	5.47226e-15	PEF1	0.0701145	1.44811e-17	CFL1	0.0713257	3.99407e-18	LIMD2	0.0417141	3.94604e-07	CTNNB1	0.0286425	0.000498582	METTL22	0.0396722	1.41347e-06	KIN	0.214245	6.21113e-153	TNFAIP3	0.22578	4.61666e-170	DDX50	0.281717	1.48601e-267	DBI	0.0866675	4.96249e-26	MIGA1	0.0426714	2.12527e-07	PSO
HSF1	0.0784346	1.3411e-21	ID1	0.108625	5.15971e-40	CAPZB	0.0812327	4.68363e-23	HSPA1B	0.0683912	8.72034e-17	PMF1	0.0563379	7.28527e-12	PPP2R1A	0.0642196	5.61101e-15	FYB1	0.0701015	1.46825e-17	KREMEN1	0.0713251	3.9967e-18	CCZ1	0.0416849	4.02047e-07	CFAP43	0.0285917	0.00051022	YY1	0.0396699	1.41552e-06	ADH5	0.214167	8.05836e-153	RFC1	0.225679	6.59566e-170	UBE2R2	0.281523	3.57744e-267	RBCK1	0.0866344	5.18103e-26	UTY	0.0426663	2.1324e-07	PSO
POR	0.0783965	1.40274e-21	TEX30	0.108586	5.50237e-40	AP005019.1	0.0811211	5.36565e-23	CCL19	0.0683547	9.05403e-17	CORO1B	0.0563356	7.29972e-12	TUBB2A	0.0641192	6.18287e-15	SRSF8	0.0700637	1.52789e-17	RNF11	0.0711642	4.74849e-18	CFL1	0.041678	4.03815e-07	AL138731.1	0.0285814	0.000512611	VN1R1	0.0395695	1.50484e-06	TRAF5	0.214046	1.20316e-152	STK24	0.225609	8.42139e-170	TTC14	0.281514	3.73186e-267	KDELR1	0.0866049	5.38368e-26	RNF169	0.0426213	2.19589e-07	PSO
PGD	0.0782824	1.60419e-21	LINC01840	0.108482	6.51425e-40	RBM14	0.0810785	5.65132e-23	LAMP3	0.0681704	1.09404e-16	ZNF286B	0.0563186	7.40568e-12	SLC35E1	0.0640621	6.53349e-15	CITED2	0.069871	1.87126e-17	HDHD5	0.0710595	5.31066e-18	TFB2M	0.0416646	4.073e-07	MAPK1	0.0285763	0.000513793	AMER1	0.0395311	1.54036e-06	CEP350	0.214026	1.2853e-152	RPL8	0.225547	1.04714e-169	UBE2D2	0.281393	6.43206e-267	KDM7A	0.0865738	5.60547e-26	MAP1LC3B	0.0426067	2.21693e-07	PSO
SEPT10	0.0781605	1.85124e-21	CSF3	0.107964	1.51383e-39	GAPLINC	0.08097	6.44941e-23	CRELD2	0.0681563	1.11002e-16	PLEKHH2	0.056317	7.41628e-12	TRMT112	0.0640513	6.60192e-15	EIF4G1	0.0697786	2.06201e-17	IL6ST	0.0710116	5.58981e-18	TPM1	0.0416392	4.13952e-07	MAPK8	0.0285609	0.000517382	PDCD7	0.039522	1.54895e-06	ATP6V1G1	0.213788	2.83682e-152	NDUFB4	0.225486	1.2964e-169	FRA10AC1	0.281379	6.85998e-267	RWDD1	0.0865601	5.70663e-26	OGA	0.0425768	2.26066e-07	PSO
SESN3	0.0781269	1.92565e-21	CNPY3	0.107945	1.56146e-39	SMIM30	0.0809169	6.87928e-23	ZFAS1	0.068137	1.13222e-16	CSF2RA	0.0563151	7.42836e-12	RAB1A	0.064034	6.71307e-15	FABP5	0.0697333	2.16236e-17	AP1G2	0.0709715	5.83402e-18	EIF5A	0.0416238	4.18029e-07	STK4	0.0285588	0.000517875	PLXNC1	0.039518	1.55268e-06	PYURF	0.213612	5.06534e-152	NDUFS6	0.225418	1.65043e-169	SHPRH	0.281327	8.67965e-267	ROCK1	0.0865053	6.1278e-26	SUZ12	0.0425746	2.26381e-07	PSO
PREX1	0.077898	2.51798e-21	TMEM44	0.1078	1.97522e-39	LUM	0.0809	7.02167e-23	PAF1	0.0680715	1.21079e-16	EIF6	0.0563109	7.45456e-12	RBM14	0.0639661	7.16705e-15	RPL4	0.0696282	2.41423e-17	RBM14	0.0705901	8.75532e-18	AMPD2	0.0416194	4.19223e-07	HSPG2	0.0285578	0.000518109	WBP2NL	0.0395087	1.56155e-06	C9orf78	0.213608	5.14481e-152	MIS18BP1	0.225278	2.69562e-169	TOP2B	0.281217	1.42801e-266	NDUFB8	0.0864451	6.62574e-26	NEAT1	0.0425669	2.27519e-07	PSO
SERPINH1	0.0777636	2.94648e-21	MAFB	0.107552	2.94898e-39	BCAT1	0.0808403	7.5494e-23	WSCD1	0.0680215	1.27436e-16	SLBP	0.0562881	7.601e-12	AP006284.1	0.0639584	7.22091e-15	CTNNA1	0.0695732	2.55731e-17	PTTG1	0.0705546	9.09129e-18	C2orf42	0.0415925	4.2646e-07	IRGM	0.0285405	0.000522185	PROCR	0.0394533	1.61494e-06	TTC1	0.213542	6.38627e-152	C12orf10	0.225237	3.11682e-169	MRFAP1	0.281088	2.55614e-266	PDCD10	0.0863242	7.74977e-26	TMC8	0.0425567	2.29037e-07	PSO
RAB1A	0.0777007	3.1712e-21	SMIM3	0.107507	3.17209e-39	MYH9	0.0805995	1.01083e-22	EMP1	0.0679982	1.3052e-16	COCH	0.0562219	8.04071e-12	SPINT2	0.0639488	7.28743e-15	AK6	0.0695273	2.68307e-17	AMN	0.0705422	9.21164e-18	ZNF559	0.0415838	4.28846e-07	ZNF788P	0.0285355	0.000523376	TAF9B	0.0394001	1.66791e-06	MYL12B	0.213514	7.02501e-152	SELENOW	0.225187	3.70898e-169	PTBP3	0.280587	2.43464e-265	ZNF524	0.086321	7.78227e-26	KLC1	0.0425407	2.31443e-07	PSO
JCHAIN	0.0776677	3.29555e-21	GMPPB	0.107447	3.49569e-39	ERV3.1	0.0805224	1.10972e-22	NOP16	0.0677386	1.7014e-16	CUTC	0.0562146	8.09079e-12	ACOXL	0.0639278	7.43639e-15	HTRA1	0.0694669	2.85789e-17	NNMT	0.0704687	9.95852e-18	GCLC	0.04158	4.29891e-07	SLC35F5	0.0285311	0.000524417	ZMYM4	0.039372	1.69657e-06	ZNHIT1	0.213032	3.44915e-151	LNPEP	0.225147	4.2733e-169	FNBP1	0.280396	5.75019e-265	USF2	0.0862763	8.24602e-26	CCT6A	0.0425354	2.32239e-07	PSO
TTLL7	0.0775134	3.94483e-21	SERPINF1	0.10743	3.58895e-39	AMPH	0.0803218	1.4139e-22	GATA3	0.0677133	1.74578e-16	THG1L	0.0561329	8.67223e-12	FAM3C	0.0638908	7.70666e-15	NOP16	0.069295	3.41965e-17	RAB20	0.0704084	1.06153e-17	MYL6B	0.041556	4.36504e-07	INPP5D	0.0284958	0.000532841	NSD1	0.0393345	1.73554e-06	TAPBP	0.212992	3.93818e-151	C6orf48	0.225053	5.93701e-169	PAXIP1.AS2	0.280374	6.35761e-265	PNISR	0.0862655	8.36268e-26	IZUMO4	0.0425314	2.32852e-07	PSO
NSMF	0.0774186	4.40514e-21	RGS16	0.10743	3.59156e-39	HNRNPA0	0.0802535	1.53533e-22	SELENOS	0.0676573	1.84827e-16	TMEM147	0.0561077	8.8599e-12	WISP2	0.0637161	9.11586e-15	GATA3	0.0692271	3.6704e-17	PLVAP	0.0703823	1.09132e-17	SLC27A5	0.0415558	4.36577e-07	CEP112	0.0284868	0.00053503	IL36G	0.0393168	1.75424e-06	PJA2	0.212922	4.95432e-151	TGOLN2	0.225049	6.02258e-169	NAP1L1	0.280356	6.90531e-265	MT.ND5	0.08626	8.42256e-26	GPANK1	0.0425112	2.35933e-07	PSO
VAV2	0.0772605	5.29292e-21	HS3ST3B1	0.107425	3.6215e-39	ANXA2	0.0801871	1.66311e-22	DUSP6	0.067564	2.03238e-16	MTHFD2	0.0560465	9.33148e-12	ALKBH5	0.063678	9.45523e-15	TRAM1	0.0692196	3.69914e-17	MEDAG	0.0703042	1.18532e-17	LRRTM2	0.0415455	4.3943e-07	ZNF789	0.0284865	0.000535092	LINC01235	0.0393148	1.75643e-06	DDHD1	0.2129	5.34214e-151	SORL1	0.22499	7.3916e-169	RALA	0.280289	9.34218e-265	CDK12	0.0862507	8.52472e-26	GOLGA6L4	0.042511	2.35967e-07	PSO
CD68	0.0768819	8.20511e-21	FOSL1	0.107356	4.04886e-39	SLAMF7	0.0800928	1.86294e-22	RPN2	0.0675488	2.0641e-16	TOB1	0.0559774	9.89427e-12	FBLIM1	0.0635779	1.04073e-14	TBC1D10A	0.0691992	3.77859e-17	DCN	0.0702908	1.20216e-17	MAP3K4	0.0415405	4.40838e-07	ERO1B	0.0284636	0.000540667	STOX1	0.0393095	1.76199e-06	ICOS	0.212882	5.66826e-151	STAT1	0.224745	1.74609e-168	ABCB1	0.280155	1.70278e-264	PPP2R5A	0.0862094	8.99234e-26	HIRIP3	0.0424909	2.39066e-07	PSO
RGS16	0.0766214	1.10801e-20	METTL1	0.107323	4.26697e-39	TFPI	0.0798772	2.41378e-22	GNG11	0.0674962	2.17735e-16	CITED2	0.0559197	1.03891e-11	OSM	0.0635483	1.07072e-14	LRRC8C	0.0690006	4.64492e-17	ATP1B1	0.0702866	1.20761e-17	AL021453.1	0.0415137	4.4842e-07	ZNF589	0.0284566	0.000542367	TMEM104	0.0392733	1.80102e-06	TMEM219	0.212848	6.32437e-151	EEF2	0.224733	1.81766e-168	ATP5F1E	0.280107	2.11046e-264	GPR15	0.0861766	9.38246e-26	CTR9	0.04245	2.45513e-07	PSO
FILIP1L	0.0764687	1.32058e-20	ADORA2A.AS1	0.107212	5.1007e-39	ADRB1	0.079688	3.02787e-22	ROMO1	0.0674636	2.25073e-16	GIMAP7	0.0558468	1.10495e-11	SLC2A14	0.0635356	1.08378e-14	BAZ1A	0.068968	4.80479e-17	TFPI	0.0701904	1.33675e-17	CCNJ	0.0414955	4.53649e-07	CPD	0.0284534	0.000543163	NFS1	0.039259	1.81671e-06	NRDC	0.212848	6.3297e-151	RAB14	0.224655	2.39436e-168	MRPS34	0.280106	2.12305e-264	SUDS3	0.086151	9.69753e-26	OTUD5	0.0424414	2.46885e-07	PSO
AC093010.2	0.0764288	1.38262e-20	ATP1B3	0.107207	5.14876e-39	MARS	0.0795556	3.54699e-22	DBN1	0.0674177	2.35789e-16	PRPS1	0.0558429	1.10861e-11	MPZL2	0.063519	1.10112e-14	AC004825.2	0.0689655	4.81711e-17	MT1A	0.070135	1.41723e-17	ITGA3	0.041446	4.68178e-07	CXCL8	0.0284409	0.000546216	SEC11A	0.0392311	1.84758e-06	DRAP1	0.212802	7.36544e-151	DDX50	0.224464	4.6565e-168	AKR7A2	0.27995	4.27457e-264	YARS	0.0860925	1.04596e-25	ELAVL3	0.0424341	2.48059e-07	PSO
SAT2	0.0764222	1.39311e-20	GRK5	0.106909	8.30913e-39	SLC26A5	0.0789491	7.30137e-22	POLR2K	0.0673793	2.45159e-16	FASTKD1	0.0558244	1.12608e-11	JAG2	0.0634747	1.14888e-14	PAPSS2	0.0689646	4.82187e-17	FAM96B	0.0700097	1.61722e-17	DPYD.AS1	0.0414373	4.70771e-07	AC021752.1	0.0284263	0.000549828	AC016831.7	0.0392275	1.85154e-06	NLRC3	0.212769	8.21625e-151	CALM3	0.224429	5.26349e-168	MORC3	0.279888	5.6373e-264	TOP2B	0.0860724	1.07355e-25	PHF12	0.0424335	2.48167e-07	PSO
RNH1	0.0763412	1.52872e-20	AOAH	0.106882	8.67431e-39	KLRD1	0.0788945	7.78903e-22	AGPAT2	0.0673391	2.55354e-16	PLEKHB1	0.0558075	1.14224e-11	CCNH	0.0632801	1.38354e-14	CREB3	0.0689078	5.11417e-17	EGR2	0.0699355	1.7487e-17	IFI27L2	0.0414308	4.72724e-07	TRAV30	0.0284064	0.000554791	KRT14	0.0392242	1.85521e-06	PYROXD1	0.212001	1.0274e-149	PKIA	0.224427	5.30825e-168	PYROXD1	0.279805	8.18095e-264	ERN1	0.0860298	1.13428e-25	HDAC7	0.0424311	2.48543e-07	PSO
COL6A1	0.0763374	1.53544e-20	ADIRF	0.106723	1.12012e-38	SLAMF9	0.0788867	7.86131e-22	GAPLINC	0.0673028	2.64918e-16	TBCB	0.0557986	1.15084e-11	MMP2	0.0631396	1.58154e-14	FCGBP	0.0687474	6.0384e-17	ANXA2	0.0698837	1.84654e-17	ITPR1	0.0414129	4.7812e-07	AC072022.1	0.0283781	0.000561907	TMEM158	0.0392222	1.85747e-06	C6orf203	0.211622	3.56043e-149	TMEM14C	0.224404	5.76013e-168	GPR15	0.2797	1.31232e-263	RABAC1	0.0860276	1.13754e-25	NCOA3	0.0424214	2.50117e-07	PSO
PET100	0.0760963	2.02355e-20	DRAXIN	0.106487	1.63399e-38	NRN1	0.07872	9.5761e-22	AC074117.1	0.0669696	3.70985e-16	MT1F	0.0557964	1.15295e-11	GPR55	0.0629586	1.87851e-14	CD14	0.0686491	6.68434e-17	TMEM44	0.0698798	1.85415e-17	RPL30	0.0414014	4.81637e-07	GPR61	0.0283336	0.000573287	SLTM	0.039204	1.87801e-06	HMGN2	0.21157	4.22416e-149	IER2	0.224175	1.27988e-167	PPA1	0.279691	1.36584e-263	ACAA2	0.0859397	1.2741e-25	EPGN	0.0424144	2.51256e-07	PSO
RAB3D	0.0760421	2.153e-20	TM4SF1	0.106398	1.88399e-38	P3H3	0.0786005	1.10279e-21	SRP14	0.0668416	4.22021e-16	UNC45A	0.055701	1.24951e-11	RNF125	0.0628912	2.00248e-14	GCNT1	0.0684718	8.02594e-17	KHDC4	0.0698695	1.87422e-17	RRP1B	0.041378	4.88829e-07	DGKH	0.0283325	0.000573557	CMTM6	0.0391976	1.88526e-06	TMEM160	0.211478	5.71265e-149	NDUFB8	0.22415	1.39736e-167	ZNF524	0.279649	1.65086e-263	IFI27L2	0.0859119	1.32073e-25	YY1	0.0423964	2.54207e-07	PSO
RASL11A	0.0760208	2.20594e-20	IL3RA	0.106351	2.0305e-38	CASS4	0.07857	1.14324e-21	SPINT2	0.0667747	4.51416e-16	UQCRC1	0.0556911	1.26004e-11	ACAT1	0.062879	2.02574e-14	LAMP3	0.0683423	9.16951e-17	HEXIM1	0.0698543	1.90443e-17	AP5B1	0.0413767	4.89223e-07	AC022154.1	0.0283221	0.000576251	TLCD2	0.0391922	1.89139e-06	CSNK1G3	0.211477	5.73052e-149	RAP1B	0.224023	2.17395e-167	TMEM219	0.279608	1.98224e-263	RPL23	0.0859079	1.3275e-25	BACH1	0.042395	2.54442e-07	PSO
HSPA1B	0.075931	2.44401e-20	GNA13	0.106257	2.3622e-38	CLDN5	0.0785158	1.21869e-21	PODXL2	0.0667525	4.61582e-16	COMT	0.055637	1.31879e-11	MFHAS1	0.0628447	2.09261e-14	MYO16	0.0683329	9.25878e-17	HSPA5	0.0697562	2.11114e-17	FTH1	0.0413749	4.89799e-07	NUFIP2	0.0283201	0.00057676	BCAS3	0.0391238	1.97103e-06	ZBTB24	0.211471	5.83811e-149	NDUFC1	0.223949	2.8107e-167	N4BP2L2	0.279532	2.78293e-263	ETFB	0.0858679	1.39784e-25	POLR1E	0.0423605	2.602e-07	PSO
SNCA	0.0759152	2.48858e-20	SLC7A11	0.106142	2.83728e-38	LY6E	0.0784383	1.33523e-21	FBXL12	0.0667286	4.72794e-16	EIF2S3	0.0556285	1.32821e-11	DBN1	0.0628241	2.13381e-14	RNF139.AS1	0.0683192	9.38997e-17	CHPT1	0.0696318	2.40512e-17	NOP53	0.0413508	4.97347e-07	PRDM8	0.0283161	0.000577794	MRPL35	0.0391115	1.98572e-06	ERAP2	0.211297	1.03305e-148	DENND2D	0.223637	8.34741e-167	HNRNPR	0.279367	5.83404e-263	BTN3A3	0.0858068	1.5122e-25	TRIM21	0.0423512	2.61781e-07	PSO
RHOC	0.0759114	2.49943e-20	EBI3	0.105996	3.57741e-38	RCN3	0.078219	1.72823e-21	NDUFB3	0.0666765	4.98179e-16	KCNK6	0.0556238	1.33342e-11	PGAP1	0.0628179	2.14644e-14	KARS	0.0682862	9.71431e-17	AC005726.5	0.0695909	2.51035e-17	CHDH	0.0413497	4.97682e-07	ACAD8	0.0283013	0.000581672	CCDC40	0.0391091	1.98858e-06	RPS13	0.211122	1.82709e-148	PPDPF	0.223286	2.8282e-166	CHD3	0.279287	8.34365e-263	HIST1H1C	0.0857847	1.55584e-25	RCAN3	0.0423487	2.62202e-07	PSO
EVL	0.0756884	3.22188e-20	SMIM30	0.105898	4.18073e-38	SLC6A12	0.0781796	1.81024e-21	APMAP	0.0666494	5.11944e-16	ADSL	0.0556083	1.35097e-11	FAM96B	0.0626998	2.40011e-14	ARHGEF3	0.0682453	1.01308e-16	GRN	0.0693356	3.27786e-17	PPCDC	0.0413123	5.09637e-07	FAM184A	0.0282217	0.000602812	MRPL4	0.0390986	2.00125e-06	ARCN1	0.211116	1.8626e-148	GBP1	0.223231	3.43113e-166	TES	0.279148	1.55566e-262	REEP5	0.0857547	1.61718e-25	MARF1	0.0423301	2.65393e-07	PSO
ICOSLG	0.0756553	3.34553e-20	AC058791.1	0.105888	4.24996e-38	JUP	0.0778887	2.54553e-21	SEC62	0.0665514	5.64759e-16	ANXA11	0.0555856	1.37697e-11	SSBP2	0.0625835	2.67862e-14	SLC30A4	0.0682286	1.03064e-16	FZD8	0.0691443	4.00065e-17	RPSA	0.0413081	5.10983e-07	SLFN11	0.0282074	0.00060669	SLC10A7	0.0390873	2.01492e-06	COPS9	0.211086	2.05529e-148	DYRK2	0.223153	4.49454e-166	GBP1	0.278826	6.57531e-262	NCBP3	0.0857495	1.62803e-25	CCDC107	0.0423057	2.69623e-07	PSO
GPR82	0.0756301	3.44258e-20	SLC25A33	0.105857	4.46806e-38	GIMAP6	0.0778873	2.54983e-21	OAT	0.0664286	6.38636e-16	MOAP1	0.0555594	1.40762e-11	MLF2	0.0624775	2.96017e-14	AC026785.2	0.0682073	1.05345e-16	BCKDK	0.0690062	4.61799e-17	PTPN22	0.041245	5.31828e-07	OASL	0.0282031	0.000607867	HOMER2	0.0390734	2.03183e-06	DNAJC8	0.211046	2.34536e-148	RPL34	0.223104	5.32031e-166	AC004585.1	0.278748	9.30787e-262	HIST1H4E	0.0857283	1.67301e-25	ZNF154	0.042286	2.73086e-07	PSO
DDX39A	0.0755869	3.61577e-20	KARS	0.105771	5.12282e-38	TRAPPC12.AS1	0.0778818	2.56624e-21	AKAP12	0.0663285	7.05813e-16	RABIF	0.0555504	1.41835e-11	NCMAP	0.0622152	3.788e-14	BX890604.1	0.0681923	1.06974e-16	TMEM147	0.0689446	4.92273e-17	IL17RA	0.0412421	5.3279e-07	RALGPS1	0.0281987	0.000609053	ZNF414	0.0389786	2.15089e-06	TLK1	0.210986	2.85035e-148	SMARCA5	0.223076	5.87409e-166	NDUFB7	0.278672	1.30615e-261	SNRPD3	0.0857222	1.6864e-25	AC008966.1	0.0422854	2.73192e-07	PSO
TOMM5	0.0755358	3.832e-20	EIF4A1	0.105743	5.34972e-38	ATP8A1	0.0777688	2.92856e-21	ITPRIPL1	0.0662288	7.79679e-16	IL1RN	0.0555292	1.44388e-11	AL136295.5	0.0621706	3.94961e-14	NACAD	0.0681741	1.08988e-16	RSU1	0.0688687	5.32572e-17	COQ8B	0.0412404	5.33382e-07	ACOX3	0.0281795	0.000614306	TSC22D1	0.0389247	2.22163e-06	PIP4K2A	0.210981	2.90391e-148	SAMD9	0.223048	6.4684e-166	AIMP1	0.278518	2.59915e-261	UFL1	0.0856851	1.76881e-25	CENPF	0.0422294	2.83267e-07	PSO
CD14	0.0755246	3.88099e-20	CES1	0.105502	7.85128e-38	AP1G2	0.077579	3.6545e-21	FEM1A	0.0661586	8.36192e-16	NDUFB6	0.0554931	1.48824e-11	SRSF7	0.0621373	4.07468e-14	IL6R	0.0681679	1.09683e-16	EMG1	0.0688129	5.64254e-17	LDHB	0.0412349	5.35243e-07	ATP6V0E2	0.0281282	0.00062856	AXDND1	0.0389042	2.24908e-06	GPR183	0.210935	3.36988e-148	RBCK1	0.223035	6.77099e-166	UTY	0.278441	3.66701e-261	RBM26	0.0856822	1.77535e-25	STX19	0.0422125	2.86396e-07	PSO
DLL1	0.075385	4.54652e-20	HLA.G	0.10531	1.06309e-37	CD40LG	0.0774023	4.48921e-21	MCAM	0.0661229	8.6645e-16	S100A10	0.0554928	1.48865e-11	AARS	0.062125	4.12209e-14	AC022390.1	0.0680925	1.185e-16	CLIC1	0.0686781	6.48711e-17	RAP1GAP	0.0411805	5.5397e-07	TNFRSF10D	0.028127	0.000628904	EIF2AK2	0.0389029	2.25083e-06	FNBP4	0.210885	3.97189e-148	SYNRG	0.222711	2.07895e-165	SKIL	0.278415	4.11517e-261	RPL30	0.0856356	1.88503e-25	PLCB2	0.042197	2.89278e-07	PSO
SEC62	0.0751951	5.63593e-20	SLC26A5	0.105265	1.14124e-37	PGF	0.0773008	5.05092e-21	PLA2G16	0.0659308	1.04873e-15	TEX264	0.0554769	1.50868e-11	CTNNA1	0.0618803	5.18147e-14	DBN1	0.0680786	1.20204e-16	AC009480.1	0.0686681	6.55437e-17	EEF1D	0.0411774	5.55056e-07	MT.ND2	0.0281241	0.000629722	AL359198.1	0.0388747	2.28922e-06	NDUFA10	0.210788	5.45263e-148	SMDT1	0.222657	2.50795e-165	AC108863.1	0.278407	4.2666e-261	MYCBP2	0.0856341	1.88873e-25	USP33	0.0421817	2.92139e-07	PSO
OTUD7A	0.0750377	6.73134e-20	CD8B2	0.104972	1.81287e-37	IL1R2	0.0772289	5.49063e-21	GLB1	0.0658725	1.11121e-15	PPP1R11	0.0554482	1.54535e-11	RPP21	0.0615685	6.92638e-14	RABIF	0.0680416	1.24846e-16	ADORA2A.AS1	0.0685565	7.35465e-17	PROC	0.0411754	5.55744e-07	TNS1	0.0281192	0.000631106	NMB	0.0388735	2.29073e-06	HTATSF1	0.210715	6.916e-148	UBLCP1	0.222511	4.16263e-165	MBP	0.278257	8.31157e-261	ATF7IP	0.0856259	1.90863e-25	ZNF93	0.0421632	2.95665e-07	PSO
CES1	0.0748473	8.3416e-20	COX6A1	0.104947	1.88649e-37	CSRP2	0.0772213	5.53922e-21	ADRM1	0.065557	1.5184e-15	TAF9	0.0554283	1.57145e-11	MYC	0.0614913	7.44087e-14	SNRPG	0.0679979	1.30547e-16	STT3A	0.0683918	8.71503e-17	HEMGN	0.0411368	5.69467e-07	ARHGAP27	0.0281033	0.00063559	RYK	0.038873	2.29144e-06	DUT	0.210594	1.02479e-147	S100A11	0.221697	6.92377e-164	FAM50B	0.278229	9.4537e-261	PRR14L	0.0856179	1.92824e-25	FAM102B	0.0421161	3.04792e-07	PSO
CLK1	0.0746228	1.07333e-19	AP005019.1	0.104846	2.21097e-37	AC009480.1	0.0769612	7.48683e-21	EHD1	0.065538	1.54711e-15	RNASEH2C	0.055206	1.89272e-11	MANSC1	0.0614726	7.57089e-14	NHP2	0.0679619	1.35446e-16	AC004817.3	0.0683678	8.93276e-17	OMA1	0.0411272	5.72937e-07	HMOX1	0.0280675	0.000645838	AFG1L	0.038867	2.29979e-06	C11orf58	0.210375	2.09025e-147	STK26	0.221617	9.13497e-164	RTRAF	0.278172	1.21699e-260	CFAP97	0.0855972	1.98029e-25	AC068831.6	0.0421117	3.05659e-07	PSO
PUS7	0.0746029	1.09754e-19	TBC1D10A	0.104822	2.29597e-37	DOK4	0.0767817	9.21113e-21	DNAJC9	0.0653693	1.82694e-15	MRPL9	0.0551992	1.90352e-11	GAPLINC	0.0614545	7.69847e-14	H2AFZ	0.0679365	1.39021e-16	SEPT4	0.0683494	9.103e-17	PAM	0.0411191	5.75875e-07	mm10...Rpl17	0.0280477	0.000651561	ZNF154	0.0388606	2.30861e-06	IRF3	0.210027	6.48856e-147	SLTM	0.221606	9.47152e-164	DCP2	0.278103	1.65157e-260	AP1AR	0.0855779	2.03008e-25	METTL4	0.0420958	3.088e-07	PSO
METTL15	0.074545	1.1711e-19	RIC8A	0.104764	2.51603e-37	RNH1	0.0766562	1.06443e-20	DCD	0.0653538	1.85513e-15	GNG5	0.0551862	1.92429e-11	BICDL2	0.0614308	7.86951e-14	SNX25	0.0679237	1.40851e-16	SYAP1	0.0682504	1.00777e-16	JUN	0.0410792	5.90532e-07	CREB3L4	0.0280428	0.000652989	TBKBP1	0.0388515	2.3212e-06	FIS1	0.210024	6.56203e-147	FAM160B1	0.221588	1.00726e-163	EIF3D	0.277959	3.13508e-260	AIMP1	0.0855473	2.11132e-25	TNFSF14	0.0420883	3.103e-07	PSO
SEPT4	0.0742495	1.62957e-19	RAB7B	0.104642	3.04763e-37	ANXA6	0.0763431	1.5254e-20	SMIM30	0.0653222	1.91363e-15	CNPY3	0.0551669	1.95544e-11	ETNK2	0.0614202	7.94763e-14	ATP5F1B	0.0676094	1.94071e-16	ISG15	0.0682411	1.01751e-16	VPS51	0.0410754	5.91943e-07	TIFAB	0.0280181	0.000660207	FAAH	0.0388504	2.32271e-06	IGBP1	0.210011	6.83513e-147	MRPS6	0.221566	1.08865e-163	METTL5	0.277654	1.22135e-259	STX18.AS1	0.0855464	2.11395e-25	MIA3	0.0420828	3.11398e-07	PSO
PITPNC1	0.0740964	1.93278e-19	SNRPD2	0.104482	3.92402e-37	ACTR1A	0.0762468	1.70344e-20	ATP6V0D1	0.0651688	2.2249e-15	SF3B4	0.0551416	1.99722e-11	HK2	0.0611488	1.02134e-13	SPINK2	0.0674789	2.21605e-16	PPP4C	0.068152	1.1149e-16	IGFBP4	0.0409988	6.21227e-07	AC104695.3	0.0280021	0.000664947	AL662890.1	0.0388498	2.32355e-06	CTSC	0.209946	8.43326e-147	DEF6	0.221523	1.26122e-163	ATP5IF1	0.277486	2.57788e-259	THAP1	0.0855148	2.20154e-25	SYNCRIP	0.0420795	3.12078e-07	PSO
NEIL1	0.0740629	2.0062e-19	CNOT6L	0.104309	5.14101e-37	AC103591.3	0.0762239	1.7487e-20	CMTM7	0.0651391	2.29091e-15	RAMP1	0.0551341	2.00974e-11	HSPA1A	0.0607871	1.42435e-13	CD83	0.0673787	2.45313e-16	AC026471.3	0.0681449	1.12309e-16	ZFYVE26	0.0409616	6.35906e-07	BICDL1	0.0279846	0.000670122	S100A14	0.038846	2.32885e-06	EIF1AY	0.209794	1.38231e-146	BCL7C	0.221372	2.12249e-163	AC243960.1	0.277202	9.08262e-259	WASF2	0.0855131	2.20617e-25	PYHIN1	0.0420746	3.13055e-07	PSO
RBX1	0.074006	2.13744e-19	CD68	0.103889	9.91873e-37	SPINT1	0.0761938	1.81003e-20	LSM1	0.0650146	2.58819e-15	LINC00662	0.0551274	2.02104e-11	LINC00239	0.0607798	1.43391e-13	PRF1	0.0673387	2.5547e-16	MAST2	0.0681345	1.13506e-16	SERAC1	0.0409585	6.37147e-07	ZNF384	0.0279605	0.000677358	PIK3CB	0.0388392	2.33831e-06	MAL	0.209784	1.4273e-146	TAOK3	0.221366	2.1676e-163	AC008105.3	0.277175	1.02636e-258	ZNHIT1	0.0853512	2.71534e-25	THOC1	0.0420651	3.14986e-07	PSO
MMP2	0.0739935	2.16727e-19	APOE	0.103715	1.30089e-36	AC093010.2	0.076147	1.90952e-20	LAD1	0.064868	2.9872e-15	LAMTOR5	0.0551098	2.05099e-11	C4orf48	0.060772	1.44423e-13	NPM3	0.0672577	2.77297e-16	SEMA7A	0.0680779	1.20281e-16	UBE2D1	0.0409581	6.37324e-07	ZBTB32	0.0279031	0.000694854	FAM163A	0.0388302	2.35089e-06	ARL6IP4	0.209752	1.58291e-146	KLF13	0.221252	3.20224e-163	PTPN4	0.277141	1.19302e-258	SON	0.0852386	3.13653e-25	MAP3K2	0.0420567	3.16695e-07	PSO
EMP2	0.0739684	2.22873e-19	ATP1A1	0.103715	1.3014e-36	SYTL2	0.0761123	1.98686e-20	RPS26	0.0648514	3.03586e-15	GRAMD4	0.0550829	2.09751e-11	STAT3	0.060724	1.50919e-13	ACTN4	0.0672206	2.87909e-16	SNRPG	0.0679248	1.40694e-16	CALM3	0.0409452	6.42496e-07	BTRC	0.0278977	0.000696517	UBTF	0.0388285	2.35334e-06	SMARCE1	0.209744	1.62541e-146	SATB1	0.22101	7.36144e-163	PTPRJ	0.276946	2.83087e-258	CELF2	0.0852115	3.24734e-25	PRDM4	0.0420476	3.1855e-07	PSO
TRMT112	0.0739316	2.32184e-19	HSF1	0.103642	1.45713e-36	MEF2C	0.0760141	2.22288e-20	MBOAT7	0.0648041	3.17947e-15	TPT1	0.0550618	2.13463e-11	JCHAIN	0.0607203	1.51435e-13	TUBB6	0.0670991	3.25544e-16	CYB5R3	0.0679139	1.42266e-16	PPP1R14B	0.0409076	6.57854e-07	TRBV4.1	0.027833	0.000716768	AC017002.3	0.0388026	2.39003e-06	WNK1	0.209702	1.86124e-146	PLIN2	0.220894	1.09823e-162	MT.ND4	0.276771	6.13506e-258	PSMB9	0.0852056	3.2718e-25	SATB1	0.0420419	3.19727e-07	PSO
AC132192.1	0.0739193	2.3537e-19	BIK	0.103491	1.84458e-36	NID1	0.0758188	2.77759e-20	ZNF704	0.0648008	3.18988e-15	EMC10	0.054964	2.3157e-11	FAM160A2	0.0605473	1.77399e-13	HSP90AB1	0.0670015	3.59226e-16	GMPPB	0.0676905	1.78682e-16	RPS23	0.0409061	6.58464e-07	DYNLL1	0.027823	0.000719951	SLC19A2	0.038783	2.4182e-06	MDFIC	0.209613	2.4842e-146	VPS36	0.220805	1.49277e-162	MXI1	0.276635	1.12175e-257	EIF3G	0.0852027	3.28386e-25	TCF7	0.0420397	3.20182e-07	PSO
RHPN2	0.0738365	2.58031e-19	MBOAT7	0.103473	1.89591e-36	C10orf67	0.0756334	3.42981e-20	TFPT	0.0647889	3.22693e-15	AP1S2	0.0549149	2.41216e-11	PKM	0.0605128	1.83074e-13	LAD1	0.0669311	3.85661e-16	ACTA2	0.067627	1.90619e-16	AGA	0.0408956	6.62822e-07	AC144831.1	0.0278144	0.000722696	PARD6B	0.0387816	2.4203e-06	IARS2	0.209478	3.85147e-146	ITGB7	0.220721	1.98569e-162	GALNT1	0.276547	1.65701e-257	SNX20	0.0851544	3.49312e-25	NUCB1	0.0420352	3.21104e-07	PSO
ANKRD37	0.0738329	2.59056e-19	MEA1	0.103354	2.28256e-36	PMF1.BGLAP	0.0754298	4.32124e-20	SLC19A1	0.0647678	3.29409e-15	PIK3AP1	0.054911	2.41993e-11	MARCKSL1	0.0604709	1.90207e-13	GGH	0.0668028	4.38841e-16	AMOTL1	0.0675626	2.03534e-16	AC011815.2	0.040886	6.66849e-07	RPL34.AS1	0.0277812	0.0007334	IL23A	0.0387799	2.42273e-06	SKIL	0.209425	4.58092e-146	MRPL51	0.22058	3.22615e-162	IDS	0.276428	2.80283e-257	TMEM273	0.0850704	3.88878e-25	RAB29	0.0419843	3.31798e-07	PSO
BIK	0.0737974	2.69463e-19	TFPI	0.103162	3.07084e-36	MIR155HG	0.0752596	5.2399e-20	S100A11	0.0647403	3.38364e-15	SNRPG	0.0548987	2.44483e-11	AC092287.1	0.060463	1.91595e-13	SLC4A11	0.0667419	4.6652e-16	APMAP	0.0675268	2.11074e-16	FTSJ1	0.0408124	6.98359e-07	MACF1	0.0277632	0.000739245	PRSS21	0.0387681	2.43982e-06	SEC11A	0.209363	5.59021e-146	TRIP11	0.220446	5.11411e-162	RPL6	0.276356	3.86678e-257	TMEM160	0.0849039	4.80946e-25	USP36	0.0419772	3.33335e-07	PSO
RBM42	0.0737673	2.78624e-19	GCNT1	0.102315	1.13603e-35	RTKN	0.0751526	5.91327e-20	ATP6V1F	0.0647385	3.38956e-15	HMGN2	0.0547849	2.68699e-11	SERINC2	0.0603677	2.08985e-13	SEMA5A	0.0666557	5.08713e-16	NT5DC2	0.0675206	2.12414e-16	KAT2A	0.040808	7.00272e-07	HNRNPLL	0.0277493	0.000743799	mm10...Ighm	0.0387608	2.4505e-06	SPATA13	0.209263	7.7228e-146	SELENOH	0.220236	1.04768e-161	PRPF40A	0.276241	6.42843e-257	BCAP29	0.0848834	4.93642e-25	NBPF3	0.0419376	3.41927e-07	PSO
SERPINA1	0.0736637	3.12494e-19	ANKRD37	0.102209	1.33654e-35	PLPP2	0.0751486	5.93978e-20	SH3D21	0.0646525	3.68589e-15	FAM228B	0.0547675	2.72597e-11	CHPF	0.0602799	2.26361e-13	CSF3	0.0666541	5.09511e-16	MGST2	0.0671601	3.06086e-16	BTBD10	0.0408076	7.00457e-07	FOSB	0.0277462	0.00074481	TUT4	0.0386972	2.54536e-06	YARS	0.209259	7.83193e-146	SEPT1	0.220179	1.27195e-161	PYURF	0.276169	8.83372e-257	MGAT5	0.0848617	5.07513e-25	RCOR1	0.0419215	3.45482e-07	PSO
ADRM1	0.0736091	3.31967e-19	ATP1B1	0.102038	1.73559e-35	PROK2	0.0750946	6.31306e-20	DHRS1	0.0646511	3.69091e-15	PHF11	0.0547507	2.76418e-11	HSPA2	0.0602718	2.28043e-13	SRSF1	0.0666405	5.16501e-16	GNAO1	0.0671483	3.09758e-16	AL356512.1	0.0407889	7.08719e-07	MORN4	0.0276325	0.000783084	CPEB4	0.0386444	2.62672e-06	PARP14	0.209244	8.23379e-146	CARD8	0.220067	1.87065e-161	SKAP1	0.276091	1.24418e-256	DDX3Y	0.0848613	5.07752e-25	MAP3K3	0.0419168	3.46523e-07	PSO
MVB12B	0.0735018	3.73777e-19	PTGDS	0.102006	1.82407e-35	GPX3	0.0749846	7.14691e-20	SNCA	0.0645944	3.90033e-15	AR	0.054711	2.85666e-11	BRD2	0.0602236	2.38254e-13	MIR22HG	0.0665944	5.4096e-16	KLHDC8B	0.0671053	3.23523e-16	CLUAP1	0.040788	7.09104e-07	HES6	0.0275901	0.000797842	KDM5C	0.038631	2.64773e-06	USP46	0.209238	8.37014e-146	PA2G4	0.220015	2.23141e-161	NCOA7	0.275976	2.06847e-256	FAU	0.0848486	5.16046e-25	ZGPAT	0.0418953	3.51352e-07	PSO
FFAR3	0.0733955	4.20309e-19	RB1	0.101891	2.17626e-35	AC026979.2	0.0747536	9.2676e-20	ATP5MF	0.0645873	3.92739e-15	DHPS	0.0546885	2.91046e-11	GMPPB	0.0600604	2.76294e-13	IFITM3	0.0665899	5.43414e-16	PTGS2	0.0669369	3.83403e-16	YWHAH	0.0407877	7.09251e-07	GSAP	0.0275196	0.000822903	SNX33	0.0385994	2.69791e-06	NDUFB8	0.209029	1.64878e-145	CNN2	0.219776	5.04801e-161	ATG14	0.275957	2.25491e-256	FBXO9	0.0848388	5.22497e-25	SNED1	0.0418943	3.51565e-07	PSO
LIX1L	0.0733455	4.44144e-19	AC132192.1	0.101869	2.25103e-35	ATF3	0.0747192	9.63292e-20	SLC4A11	0.0645019	4.26755e-15	CYBA	0.0546065	3.11446e-11	MGST2	0.0600358	2.82499e-13	ARPC1B	0.0665592	5.60368e-16	ELOC	0.0668385	4.23346e-16	TIMM23	0.0407699	7.17184e-07	PES1	0.0275177	0.000823577	SPTB	0.0385986	2.69928e-06	PRPF40A	0.209025	1.67184e-145	BRD1	0.219613	8.80704e-161	SUMO2	0.275735	6.00625e-256	MBTPS1	0.0848356	5.24646e-25	RBM41	0.0418883	3.52935e-07	PSO
MEDAG	0.0731865	5.29119e-19	STX5	0.101674	3.03206e-35	FAM129B	0.074716	9.66724e-20	BCL6	0.0644942	4.29942e-15	ZNHIT1	0.0545964	3.14082e-11	TNFSF11	0.0600152	2.8784e-13	PRR13	0.066559	5.60466e-16	FXYD2	0.0667369	4.68869e-16	DCTN5	0.040755	7.23891e-07	HCG15	0.0275095	0.000826569	ATF7IP	0.0385941	2.70652e-06	PLEC	0.209	1.81059e-145	NUDT5	0.21956	1.05462e-160	CDK13	0.275135	8.4201e-255	ZNF675	0.0848142	5.39157e-25	TUT7	0.0418816	3.54451e-07	PSO
LAPTM4A	0.0731118	5.74445e-19	IRF4	0.101628	3.24982e-35	CSF2RB	0.0747107	9.7252e-20	GEM	0.064433	4.56264e-15	MORF4L1	0.0545871	3.16502e-11	ZNF296	0.0599792	2.97374e-13	KYNU	0.0664544	6.22379e-16	SERPINE1	0.066729	4.72594e-16	KDM3A	0.0406715	7.62687e-07	ALG10B	0.0274807	0.000837046	TNFRSF25	0.0385757	2.73632e-06	MESD	0.208993	1.84953e-145	SYF2	0.219514	1.23361e-160	RPS25	0.275078	1.08423e-254	RFK	0.0847816	5.61967e-25	RRS1	0.0418633	3.58641e-07	PSO
PLPP2	0.0730682	6.02611e-19	AOC1	0.101582	3.48539e-35	ACVR2A	0.0746286	1.06641e-19	TFPI	0.0644301	4.57574e-15	DYNLRB1	0.05458	3.18349e-11	CYSLTR1	0.0596171	4.12306e-13	CDC14A	0.0663472	6.92774e-16	MMP10	0.0666924	4.90309e-16	ATP2B1.AS1	0.0406528	7.71663e-07	PBX4	0.0274585	0.000845215	AC100830.3	0.0385752	2.73707e-06	ZC3H12D	0.208992	1.86009e-145	TXNL1	0.219409	1.7642e-160	KIAA1109	0.274928	2.0904e-254	RPL19	0.0847292	6.00768e-25	MRPS34	0.0418449	3.62887e-07	PSO
E2F4	0.0730558	6.10897e-19	ACTA2	0.101524	3.81092e-35	ETV1	0.0745666	1.14316e-19	APOE	0.0643785	4.81055e-15	LOXL1.AS1	0.0545521	3.25767e-11	SCYL1	0.0596141	4.13428e-13	CDK1	0.0661942	8.07062e-16	ARHGDIB	0.0665628	5.58356e-16	ARSJ	0.0406515	7.72282e-07	AC089984.1	0.0274297	0.000855925	IKBKB	0.0385295	2.81238e-06	MRFAP1	0.208976	1.95674e-145	TALDO1	0.219363	2.07026e-160	SP110	0.274818	3.39367e-254	PAFAH1B1	0.0846969	6.25919e-25	NUFIP2	0.0418426	3.63437e-07	PSO
SEMA7A	0.0729862	6.59375e-19	PLEKHB1	0.101487	4.03403e-35	MUCL1	0.0744752	1.2663e-19	ACAT1	0.0643215	5.08382e-15	FRMD4B	0.054511	3.3702e-11	TOMM5	0.0596133	4.137e-13	CLIP2	0.0660673	9.15716e-16	CMTM7	0.066554	5.6333e-16	TMED8	0.0405497	8.22874e-07	MPZL3	0.0273992	0.000867424	AL161457.2	0.038521	2.82663e-06	PDE4DIP	0.208615	6.2703e-145	SKA2	0.219314	2.44058e-160	ZFC3H1	0.274619	8.12845e-254	CASP8AP2	0.0846928	6.29202e-25	DLEU2	0.0418323	3.65839e-07	PSO
IL2RB	0.0728886	7.33875e-19	RCN3	0.101279	5.5308e-35	PIWIL1	0.0742392	1.64838e-19	PRMT1	0.0642931	5.22559e-15	SCNN1A	0.0544924	3.42223e-11	PRRC2A	0.0596109	4.14612e-13	DUSP12	0.0660143	9.65228e-16	C10orf67	0.0665325	5.75559e-16	TTC5	0.0405247	8.35777e-07	Z82217.1	0.0273927	0.000869896	SMAD1	0.0385167	2.83383e-06	IER2	0.208528	8.30694e-145	VAMP5	0.219242	3.11671e-160	CSDE1	0.274433	1.83838e-253	ZNF22	0.0846882	6.32882e-25	ATF6	0.0418193	3.68894e-07	PSO
PHLDB1	0.0728265	7.85497e-19	GPR82	0.101117	7.07683e-35	DLL1	0.0742301	1.66524e-19	MCL1	0.0642183	5.61793e-15	HLA.DQA2	0.0544785	3.46183e-11	CSF2	0.0595639	4.32502e-13	PC	0.0659651	1.01359e-15	AC006064.4	0.0664655	6.15491e-16	PPIL4	0.0404991	8.49218e-07	ECSCR	0.0273862	0.000872371	HOOK2	0.038513	2.84014e-06	ARHGAP30	0.208397	1.26594e-144	VAMP8	0.219221	3.35071e-160	ABCF1	0.274229	4.50371e-253	BRD8	0.0846511	6.63431e-25	RYBP	0.0418127	3.70453e-07	PSO
AL158071.3	0.0728093	8.00374e-19	TYMP	0.10108	7.49246e-35	AL158071.3	0.0742296	1.66618e-19	ZNF286B	0.0641903	5.77256e-15	SUMO3	0.0544715	3.4817e-11	MMP19	0.0595376	4.42871e-13	SNRPA	0.0658628	1.12197e-15	SLC2A14	0.0664119	6.49429e-16	IFI44	0.0404967	8.50469e-07	C1RL	0.0273684	0.000879165	DAXX	0.0385005	2.86129e-06	AL133453.1	0.208357	1.44255e-144	RALA	0.219129	4.59008e-160	SEC11A	0.273925	1.70854e-252	ATP23	0.0846497	6.64641e-25	SPTY2D1	0.0417693	3.80902e-07	PSO
IRF4	0.0728081	8.01507e-19	GNAO1	0.101079	7.49514e-35	PDLIM4	0.0740874	1.95242e-19	LIX1L	0.0641895	5.77659e-15	HPRT1	0.054458	3.52062e-11	MT1M	0.0594552	4.76878e-13	TMEM176B	0.0658608	1.12415e-15	SLC31A2	0.0663272	7.06777e-16	RPS28	0.0404949	8.51447e-07	CCNL2	0.0273525	0.000885297	TRIM22	0.0384975	2.86643e-06	CEP78	0.208348	1.48278e-144	RBL2	0.218939	8.75093e-160	TGFBR2	0.27368	4.98469e-252	WAS	0.0846474	6.66604e-25	CALM1	0.0417495	3.85766e-07	PSO
ID1	0.0727636	8.4146e-19	AC021752.1	0.10097	8.84707e-35	SF3A2	0.0740782	1.97233e-19	EMC4	0.0641488	6.0084e-15	PRKAR2B	0.0544446	3.55982e-11	CRY1	0.0593796	5.10316e-13	TP53BP2	0.0658176	1.17336e-15	YBX3	0.0663261	7.07517e-16	OAS2	0.0404944	8.51692e-07	SLC22A4	0.0273359	0.000891708	TCP11L2	0.0384823	2.89241e-06	P2RY8	0.208333	1.5564e-144	ANAPC15	0.218793	1.43738e-159	STAT1	0.273612	6.71393e-252	C2orf49	0.0846359	6.76445e-25	ZBTB34	0.0417435	3.8726e-07	PSO
SF3B4	0.0726204	9.8398e-19	SCYL1	0.100951	9.09869e-35	HLA.DMB	0.0740002	2.15132e-19	CXCR6	0.0640274	6.75584e-15	AC009480.1	0.0544051	3.67763e-11	NR4A3	0.0592652	5.65384e-13	SLC12A2	0.0657027	1.31474e-15	HLA.DQA2	0.0663251	7.08221e-16	CCT3	0.0404895	8.5433e-07	NPIPB5	0.0273353	0.000891959	TTC21A	0.0384792	2.89766e-06	RIOK3	0.208304	1.71246e-144	PRKCH	0.218447	4.65854e-159	SUGT1	0.273473	1.23015e-251	ARNTL	0.0846262	6.84753e-25	M6PR	0.0417366	3.88968e-07	PSO
TRGC2	0.0725648	1.04549e-18	XCL1	0.100781	1.17817e-34	HSPA5	0.0739383	2.30461e-19	FABP5	0.0639294	7.42514e-15	POLR2K	0.0543957	3.70603e-11	IRF4	0.059155	6.23878e-13	KLF16	0.0656939	1.3262e-15	LATS2.AS1	0.0661916	8.09102e-16	TAF10	0.0404819	8.58368e-07	MAP3K11	0.0273145	0.000900056	ZNF273	0.0384739	2.90685e-06	ZNF706	0.208186	2.49772e-144	DNAJC19	0.218426	4.99994e-159	CCPG1	0.273473	1.23131e-251	CCSER2	0.0846116	6.97578e-25	NPAT	0.0416865	4.01638e-07	PSO
PRR13	0.0723798	1.27905e-18	XCL2	0.100729	1.27413e-34	CXCL12	0.0738355	2.58322e-19	AC004817.3	0.0637847	8.53463e-15	TJP3	0.054317	3.95398e-11	AK6	0.0590448	6.88381e-13	AIF1L	0.0655365	1.54934e-15	STK4	0.066021	9.58896e-16	DLG3	0.0404713	8.64053e-07	C15orf39	0.027239	0.000930123	PPP3CB	0.038468	2.91692e-06	SELENOW	0.208168	2.65119e-144	MT.ATP6	0.218407	5.32637e-159	SP140	0.273347	2.1323e-251	SYNM	0.0845978	7.09956e-25	PALM	0.0416753	4.04521e-07	PSO
ZFYVE28	0.0720519	1.82587e-18	ISG15	0.100601	1.54614e-34	CXXC1	0.073784	2.73516e-19	LAX1	0.0637332	8.96757e-15	NDUFA8	0.0542395	4.21421e-11	H2AFX	0.0590159	7.0629e-13	CERS2	0.0653508	1.86065e-15	CES1	0.0660137	9.65864e-16	MYD88	0.0404577	8.71372e-07	AL161756.1	0.0272241	0.000936148	mm10...Rps14	0.0384652	2.92186e-06	MAF	0.208166	2.66979e-144	TTC1	0.218308	7.46448e-159	CEP135	0.273277	2.89874e-251	RABEP1	0.0845951	7.12392e-25	CLSTN1	0.0416466	4.11997e-07	PSO
KIAA0825	0.0720485	1.83253e-18	LIMCH1	0.100535	1.70764e-34	SIPA1L2	0.073778	2.75322e-19	HLA.DOB	0.0637086	9.18191e-15	ITGB2	0.0541692	4.46426e-11	FMNL2	0.0587299	9.10738e-13	DDIT3	0.0653329	1.8937e-15	AKR1B1	0.0660036	9.75593e-16	MTFR1L	0.040432	8.85381e-07	AC007448.3	0.0272218	0.000937089	USP37	0.0384628	2.92589e-06	ME2	0.208123	3.06119e-144	YTHDC1	0.218284	8.10301e-159	THAP12	0.272826	2.07103e-250	TNFSF12	0.0845481	7.56213e-25	RAPGEF2	0.0416059	4.22832e-07	PSO
ACTR1A	0.0720393	1.85101e-18	ACTR1A	0.099961	4.05427e-34	PLVAP	0.0735152	3.68284e-19	GZMB	0.0637072	9.19426e-15	PAF1	0.0541542	4.5194e-11	AC091891.2	0.0586657	9.64123e-13	C1orf35	0.0651813	2.19777e-15	KIR3DL2	0.0659939	9.85036e-16	PPIL2	0.0403748	9.174e-07	PRDM4	0.0271779	0.000955138	CD3E	0.0384537	2.94183e-06	HCST	0.208096	3.33552e-144	YBEY	0.218216	1.01937e-158	PTPRA	0.272458	1.02633e-249	ZBTB24	0.0845348	7.6905e-25	BRCA1	0.0415829	4.29094e-07	PSO
TRIM2	0.071949	2.04095e-18	SELENOS	0.0999569	4.07965e-34	IRF4	0.0734348	4.02466e-19	DMD	0.0636963	9.29088e-15	LSR	0.0541537	4.52153e-11	SDCBP	0.0586578	9.70885e-13	MARCKS	0.0650783	2.43149e-15	AP001160.1	0.0659841	9.94721e-16	AL691403.2	0.0403593	9.2626e-07	TRPS1	0.027176	0.000955898	CDC42EP5	0.0384089	3.021e-06	ZNF148	0.208052	3.84752e-144	XPA	0.21821	1.04017e-158	CHD8	0.272289	2.14231e-249	LAMTOR4	0.0845226	7.81103e-25	NR3C1	0.0415693	4.32834e-07	PSO
OR3A3	0.0719347	2.07274e-18	SEC61B	0.0998922	4.49502e-34	LILRB2	0.0734008	4.17866e-19	CXCL5	0.0636237	9.96066e-15	GPR157	0.0541242	4.63207e-11	DMKN	0.058538	1.07946e-12	ZFAS1	0.0650405	2.5233e-15	JAG2	0.0658543	1.13143e-15	ETV7	0.0403476	9.32973e-07	IMPA2	0.02717	0.000958383	NSD3	0.0383753	3.08158e-06	LMAN1	0.207936	5.59018e-144	ZNF280D	0.218184	1.13511e-158	NSD1	0.272219	2.9057e-249	TIPRL	0.0845114	7.92255e-25	TMPO	0.0415598	4.35456e-07	PSO
CD151	0.0717747	2.46397e-18	TTLL7	0.0997782	5.33273e-34	MAST2	0.0733859	4.24769e-19	UGDH	0.0636188	1.00074e-14	C19orf70	0.0541209	4.6446e-11	PEA15	0.0585232	1.09365e-12	SPON2	0.0650242	2.5639e-15	SERPINA1	0.0658183	1.17257e-15	LCP2	0.0403379	9.3865e-07	AC025917.1	0.0271635	0.000961102	CYB5R4	0.0383664	3.0979e-06	PHF20L1	0.207869	6.93669e-144	COX14	0.218007	2.07057e-158	STK10	0.272055	5.91503e-249	NDUFAB1	0.0844851	8.19113e-25	CEP135	0.0415492	4.3841e-07	PSO
LIN37	0.0716774	2.73656e-18	PLVAP	0.099615	6.80945e-34	CSF2	0.0733372	4.48209e-19	CMPK1	0.0635686	1.05011e-14	SNRPA	0.0540568	4.89494e-11	CHST12	0.058523	1.09381e-12	CD7	0.0650185	2.57825e-15	DYNLT1	0.0657528	1.25117e-15	ALKBH3.AS1	0.0403324	9.41814e-07	SLC25A37	0.0271528	0.000965567	AC008781.2	0.0383587	3.11202e-06	TMEM173	0.20779	8.93001e-144	UBN1	0.217898	2.98999e-158	KDM5A	0.272052	6.01325e-249	RALBP1	0.0844595	8.46105e-25	CDC5L	0.0415396	4.41103e-07	PSO
DDIT3	0.0716351	2.86406e-18	TSC22D4	0.0995526	7.47517e-34	FXYD7	0.0732152	5.12715e-19	RIC8A	0.0635471	1.0719e-14	LAMTOR2	0.0540167	5.05818e-11	KLF4	0.0585023	1.11405e-12	MMP15	0.0649718	2.69884e-15	RAB13	0.0657393	1.26799e-15	HPS1	0.0403214	9.4825e-07	SERPINF1	0.0271296	0.00097532	mm10...Rps11	0.0383477	3.13226e-06	CHD4	0.207765	9.69599e-144	TKT	0.217869	3.3046e-158	ASH1L	0.271998	7.59884e-249	SETD2	0.084359	9.61061e-25	HIST1H1C	0.041439	4.70243e-07	PSO
BAG3	0.0715411	3.16911e-18	SELENOT	0.0993194	1.05879e-33	SDF2L1	0.0730589	6.08805e-19	KARS	0.0635125	1.10801e-14	SELENOT	0.0540094	5.08859e-11	ANKRD37	0.0584809	1.13526e-12	AC004817.3	0.064869	2.98423e-15	GLB1	0.0656843	1.33886e-15	RPS24	0.0403079	9.56242e-07	AL354977.2	0.0271182	0.000980146	RAP1B	0.0383256	3.17359e-06	SYNM	0.207743	1.04022e-143	MIER1	0.217832	3.73946e-158	CUL3	0.27196	8.97101e-249	mm10...Gm42418	0.084266	1.08119e-24	PANK1	0.0414371	4.70822e-07	PSO
SEMA5A	0.0715359	3.18671e-18	NTSR1	0.0991853	1.29314e-33	SLC15A3	0.072955	6.82327e-19	ZNF467	0.0634423	1.18493e-14	ACAA1	0.0539076	5.52962e-11	BSDC1	0.0584486	1.16812e-12	TEX30	0.0648555	3.02377e-15	AAMP	0.0656246	1.42037e-15	NPRL3	0.0402966	9.62965e-07	ABCA1	0.0270904	0.000992011	PPT1	0.0383211	3.18188e-06	RAB14	0.207602	1.63576e-143	AIMP1	0.217799	4.18026e-158	BIN2	0.271354	1.24033e-247	RGS19	0.0842644	1.08334e-24	CD109	0.0414317	4.72428e-07	PSO
RSU1	0.0713564	3.86447e-18	JAG2	0.0991712	1.32054e-33	GSTM3	0.0729036	7.21902e-19	SEC61B	0.0634247	1.20509e-14	CCL4L2	0.0538899	5.6102e-11	RASL11A	0.0584179	1.20023e-12	LRRC59	0.0647846	3.24066e-15	D2HGDH	0.0656039	1.44966e-15	WDR53	0.0402829	9.71147e-07	HLA.C	0.0270823	0.000995496	ZKSCAN2	0.0383152	3.19308e-06	ZNF280D	0.207508	2.20922e-143	ANXA2R	0.217632	7.3591e-158	C11orf58	0.271327	1.39237e-247	FRY	0.0842436	1.11225e-24	ZNF267	0.0414272	4.73804e-07	PSO
NTSR1	0.0713188	4.02351e-18	H3F3B	0.0989982	1.70825e-33	TIMP2	0.0727513	8.52813e-19	LINC00513	0.0634089	1.22342e-14	ACAP3	0.0538867	5.62509e-11	MYO1B	0.0583324	1.29415e-12	TMSB4X	0.064766	3.29994e-15	SIPA1L2	0.0654327	1.71638e-15	FAM136A	0.0402777	9.74302e-07	FAM215B	0.0270701	0.00100075	C16orf74	0.0382988	3.22415e-06	ANKRD12	0.207435	2.79276e-143	TXN2	0.217464	1.29695e-157	EPC2	0.271327	1.39472e-247	DDX24	0.0841047	1.32569e-24	PLEKHA1	0.0414129	4.78118e-07	PSO
MYO1B	0.0713154	4.03847e-18	SH3D19	0.0989325	1.88329e-33	LYN	0.0727267	8.76069e-19	MAST2	0.0632976	1.36052e-14	VAV1	0.053734	6.36999e-11	SLC25A38	0.0582919	1.34122e-12	ARF4	0.0647149	3.46854e-15	GHRL	0.0654212	1.73602e-15	ERMAP	0.0402562	9.87324e-07	Z95114.1	0.0270513	0.0010089	SULT2B1	0.0382975	3.22657e-06	LCP2	0.207321	4.01892e-143	LSM2	0.217464	1.29845e-157	MGAT4B	0.270774	1.52079e-246	SLC35D2	0.084088	1.35379e-24	ADD1	0.04141	4.78986e-07	PSO
AC022075.1	0.0713067	4.07628e-18	NFIL3	0.0988272	2.20199e-33	RSU1	0.0727152	8.87134e-19	SMIM13	0.0632866	1.37497e-14	SNHG7	0.0537139	6.47543e-11	HLA.G	0.0582472	1.39499e-12	GIMAP2	0.0646913	3.54908e-15	AP3S1	0.0653633	1.8379e-15	ZNF428	0.0402522	9.89793e-07	CYTOR	0.0270371	0.00101511	ZNF275	0.0382973	3.22707e-06	KDELR1	0.207309	4.17426e-143	ZNF33A	0.217249	2.67349e-157	CLCN3	0.270544	4.10096e-246	HIST1H2AC	0.0840817	1.36471e-24	SNRK	0.0413604	4.94321e-07	PSO
CXCL16	0.0712851	4.17168e-18	TPRA1	0.0987928	2.31757e-33	INSR	0.072652	9.50653e-19	ARHGAP15	0.063197	1.49746e-14	TUBB6	0.0537085	6.50364e-11	SAMD4A	0.0581248	1.55336e-12	MT1E	0.0646676	3.63198e-15	KLF5	0.0652219	2.11195e-15	AC012213.2	0.0402436	9.95032e-07	TRAV16	0.0270151	0.00102481	AL359220.1	0.0382889	3.24302e-06	CLINT1	0.207267	4.77669e-143	TRIM38	0.217185	3.32463e-157	CFAP36	0.270512	4.72205e-246	CASP4	0.083979	1.55339e-24	REV3L	0.041356	4.95711e-07	PSO
KLF5	0.071277	4.20784e-18	DUOX1	0.0987728	2.38704e-33	SEMA7A	0.0726478	9.54999e-19	ID1	0.0630898	1.65837e-14	AL590764.1	0.0536428	6.86052e-11	ATG2A	0.058113	1.56962e-12	HELB	0.0646357	3.74678e-15	ZNF704	0.0652137	2.12905e-15	GIPC2	0.0402153	1.01262e-06	CCDC85C	0.0270115	0.00102639	LRP2BP	0.0382653	3.28863e-06	EVI2B	0.207232	5.35264e-143	SMIM26	0.217124	4.07891e-157	RAB14	0.270504	4.88306e-246	EVL	0.0838588	1.8075e-24	RIOK3	0.0413393	5.0097e-07	PSO
ZNF219	0.0712579	4.29485e-18	KCNK6	0.0986545	2.84485e-33	KRT8	0.0724865	1.13868e-18	SDCBP	0.063039	1.74032e-14	AKR1B1	0.0536374	6.89069e-11	NINL	0.058108	1.57655e-12	RRAD	0.0645362	4.1276e-15	EFNA3	0.0651624	2.23897e-15	GCFC2	0.0401829	1.03306e-06	B4GALT2	0.0270066	0.00102858	TRIQK	0.0382376	3.34282e-06	GTPBP8	0.207204	5.85147e-143	OAZ1	0.216821	1.13087e-156	ARFGEF1	0.270452	6.11627e-246	SYT11	0.0838441	1.84128e-24	CD37	0.0413318	5.03361e-07	PSO
TRIP6	0.0712525	4.32012e-18	FADS2	0.0985929	3.11625e-33	TRIM58	0.072485	1.14053e-18	CXCL16	0.0629481	1.8973e-14	TMEM219	0.0536165	7.00858e-11	AC074050.4	0.0580685	1.63214e-12	EIF5B	0.0643987	4.71739e-15	SYNGR2	0.0649991	2.62771e-15	RPL8	0.0401396	1.06109e-06	ZRANB2.AS1	0.0270006	0.00103122	TRAV38.1	0.0382286	3.36049e-06	KIAA1109	0.207202	5.88014e-143	TRAF5	0.216819	1.13976e-156	XPA	0.270437	6.52601e-246	DDX60L	0.0838019	1.94168e-24	PKN2	0.0413287	5.04349e-07	PSO
WNT10A	0.0712426	4.3659e-18	HSPBP1	0.098309	4.74188e-33	CIART	0.0724282	1.21342e-18	GALNT8	0.0628948	1.99567e-14	SHKBP1	0.0536004	7.10055e-11	TSPAN13	0.0580511	1.65716e-12	LATS2.AS1	0.0643721	4.84065e-15	MMP17	0.0648491	3.04276e-15	VAMP2	0.0401337	1.06496e-06	RLF	0.02697	0.00104492	ITGAE	0.0382168	3.38399e-06	GOLGA4	0.207056	9.41135e-143	NLRC3	0.21677	1.34546e-156	SF1	0.270354	9.33779e-246	PSMD2	0.0838	1.94615e-24	BCL7C	0.0412869	5.17911e-07	PSO
APOE	0.0711625	4.75718e-18	AC020656.1	0.0981324	6.15252e-33	P3H4	0.0723811	1.27714e-18	CSNK1D	0.0628768	2.03001e-14	NDUFA5	0.053591	7.15513e-11	RNPS1	0.0579689	1.78089e-12	SLC1A5	0.0643671	4.86395e-15	OR5H14	0.0648359	3.08224e-15	RPL34	0.0401146	1.07759e-06	PMAIP1	0.026964	0.00104761	MOSPD2	0.0381821	3.45381e-06	PAXBP1	0.207033	1.01091e-142	ITGB1BP1	0.216756	1.41093e-156	RAC2	0.270317	1.09357e-245	PTAR1	0.0837955	1.9574e-24	mm10...Tpt1	0.0412833	5.19084e-07	PSO
ZNF703	0.0711291	4.92995e-18	FTSJ1	0.0979457	8.09821e-33	TSPAN7	0.0722707	1.44011e-18	WNT10A	0.0627676	2.25107e-14	FBXO43	0.0535542	7.37212e-11	ARRDC1	0.0579504	1.81011e-12	MALT1	0.0642491	5.45304e-15	RGMA	0.0648082	3.16681e-15	AL020996.1	0.0401014	1.08634e-06	AL031708.1	0.0269491	0.00105437	MPP7	0.0381472	3.52556e-06	SUMO4	0.206945	1.341e-142	FAM102A	0.216718	1.60153e-156	PFDN5	0.270309	1.13306e-245	MDH2	0.0837817	1.99171e-24	DDX6	0.0412398	5.33571e-07	PSO
MMP10	0.0711088	5.03808e-18	NOSIP	0.0979281	8.3102e-33	AC091891.2	0.0719414	2.05795e-18	RAB20	0.0627363	2.31862e-14	SIPA1	0.0535231	7.56027e-11	FILIP1L	0.0578801	1.92482e-12	MPZL2	0.0642399	5.50207e-15	CCR4	0.0647465	3.36336e-15	CTSA	0.0400965	1.08967e-06	MEX3A	0.0269438	0.00105678	MDS2	0.0381241	3.57374e-06	TANK	0.206913	1.48516e-142	DENR	0.216485	3.5058e-156	DDX3Y	0.270305	1.15215e-245	BRI3	0.0837647	2.03461e-24	P4HA3	0.0412276	5.37696e-07	PSO
CLPTM1	0.0710262	5.50318e-18	NRN1	0.0978468	9.36535e-33	AC021752.1	0.0719371	2.06747e-18	SERTAD3	0.0626337	2.55477e-14	SNRPE	0.0534939	7.74125e-11	LINC00623	0.0578701	1.94174e-12	LYZ	0.0642018	5.70854e-15	EIF4A3	0.06468	3.58865e-15	APH1B	0.0400741	1.10477e-06	ENTPD4	0.0269235	0.00106602	SYCP3	0.0381209	3.58048e-06	MPRIP	0.206858	1.76827e-142	SNRPD2	0.216476	3.61462e-156	CDKN2D	0.270303	1.1625e-245	SEC11A	0.0837574	2.05335e-24	ATAD2B	0.0412161	5.41625e-07	PSO
TGFB1I1	0.0710175	5.55478e-18	SLC18A2	0.0978331	9.55627e-33	SLC37A2	0.071535	3.18985e-18	COX6A1	0.0624956	2.91024e-14	PXN	0.0534109	8.27911e-11	PLEKHH2	0.0577408	2.17376e-12	UGDH	0.064165	5.91501e-15	SERPINH1	0.0646685	3.62896e-15	NEK7	0.0400577	1.11601e-06	EXO5	0.0269126	0.00107107	SLC41A3	0.0380796	3.66846e-06	ZNF106	0.206582	4.27054e-142	DNAJC21	0.216334	5.81205e-156	TCF25	0.270234	1.56651e-245	COMMD3	0.0837553	2.05876e-24	SIT1	0.0411542	5.63243e-07	PSO
NOP16	0.0708911	6.35666e-18	DNAJB11	0.0978001	1.00305e-32	AC124944.1	0.0715089	3.28081e-18	IDI1	0.0624092	3.15691e-14	DIP2C	0.0534037	8.32754e-11	CBLB	0.0575567	2.55191e-12	ACAT1	0.0641348	6.09021e-15	SHC2	0.0646138	3.82746e-15	SH2D2A	0.0400487	1.12224e-06	MPHOSPH9	0.0269051	0.00107449	SLC25A20	0.038071	3.68704e-06	GZMA	0.206556	4.64125e-142	PTEN	0.216265	7.32756e-156	PPM1G	0.270115	2.60523e-245	THAP12	0.0837157	2.16384e-24	TBC1D2B	0.041153	5.63662e-07	PSO
CD300E	0.0707232	7.60055e-18	PAPSS2	0.0976685	1.21667e-32	TCEAL9	0.0714752	3.40182e-18	PLPP2	0.0623575	3.31415e-14	KDSR	0.053347	8.71841e-11	ARF1	0.0575009	2.67884e-12	CHERP	0.0640947	6.33097e-15	SPP1	0.0646043	3.86321e-15	FUZ	0.0400002	1.15617e-06	SLCO3A1	0.0269026	0.00107568	NPAT	0.0379702	3.91161e-06	NDUFB5	0.20653	5.05392e-142	RPL38	0.21622	8.51318e-156	TPP2	0.270098	2.81103e-245	APEX1	0.0836709	2.28927e-24	SLC12A7	0.0411465	5.65981e-07	PSO
SDF4	0.0704896	9.74066e-18	FAM20C	0.097229	2.31464e-32	SPARC	0.0714577	3.46639e-18	MLF2	0.0623262	3.41286e-14	CXCL3	0.0533467	8.72029e-11	HS3ST3B1	0.0574649	2.76386e-12	RBM7	0.0640518	6.59856e-15	PC	0.0645822	3.94705e-15	TM4SF19	0.0399672	1.17992e-06	AC005697.2	0.0268934	0.00107995	TIFA	0.0379336	3.99632e-06	BIN1	0.206514	5.30912e-142	TMEM230	0.216211	8.79455e-156	SSBP4	0.269986	4.54292e-245	MCPH1	0.0836637	2.3099e-24	GCNA	0.0411311	5.71504e-07	PSO
SLC37A2	0.0703978	1.07356e-17	TAP1	0.0971706	2.52045e-32	NDUFA1	0.0713638	3.83395e-18	ARPC3	0.0622885	3.53605e-14	AES	0.0533372	8.78783e-11	MEA1	0.0574047	2.91195e-12	WDR46	0.0640092	6.87584e-15	BASP1	0.0645748	3.9754e-15	MIS18BP1	0.0398978	1.23127e-06	CALCRL	0.0268592	0.00109589	EXTL3.AS1	0.0378581	4.17675e-06	REEP5	0.206476	5.98853e-142	CASP8AP2	0.216161	1.03847e-155	PARP14	0.26994	5.54401e-245	FAM89B	0.0836556	2.33359e-24	ZNF217	0.0411232	5.74374e-07	PSO
BX890604.1	0.0703604	1.11692e-17	SERPING1	0.0971003	2.7924e-32	CHPT1	0.0713361	3.94979e-18	NUP160	0.0622571	3.64181e-14	SMCO4	0.0533329	8.81832e-11	GADD45G	0.0573756	2.9865e-12	FLI1	0.063962	7.19585e-15	TRERF1	0.0645701	3.9937e-15	TRIM11	0.0398481	1.26937e-06	UBQLN4	0.0268577	0.0010966	PAXIP1	0.037815	4.2833e-06	LARS	0.206353	8.86466e-142	DECR1	0.216157	1.05253e-155	PSMA1	0.269817	9.39494e-245	FXR1	0.0835968	2.51245e-24	MZB1	0.0411209	5.75211e-07	PSO
AC020571.1	0.0703527	1.12608e-17	MPZL2	0.0970824	2.86655e-32	U2AF1L4	0.0713059	4.07974e-18	EVI2A	0.0622178	3.77847e-14	IDI1	0.0533147	8.94895e-11	CRTC2	0.0573587	3.03061e-12	SLC43A3	0.0638716	7.85023e-15	ABHD17B	0.0645274	4.16297e-15	TSC22D1	0.0398297	1.28374e-06	PRPSAP2	0.0267904	0.00112872	UCHL5	0.0378108	4.29377e-06	STK10	0.206314	1.00494e-141	VPS51	0.21605	1.5072e-155	RPL35A	0.269775	1.12668e-244	ATP2B1.AS1	0.0835734	2.58727e-24	AC005520.1	0.0411169	5.76644e-07	PSO
TMEM258	0.0702531	1.25115e-17	FRMD8	0.0970715	2.91212e-32	ID1	0.0709008	6.29129e-18	CYSLTR2	0.062078	4.30732e-14	STMN1	0.0532727	9.25731e-11	MBOAT7	0.0573099	3.16129e-12	VAV2	0.0638679	7.87776e-15	MARCKS	0.0644994	4.27777e-15	RAB7A	0.0397969	1.30979e-06	LZTS1	0.0267809	0.00113331	LZTS1	0.0378023	4.31509e-06	KIAA0319L	0.206301	1.04631e-141	HSD17B11	0.216018	1.68027e-155	DYNLRB1	0.269647	1.95439e-244	QSER1	0.083544	2.68461e-24	KAT6A	0.0410917	5.85911e-07	PSO
ANPEP	0.0702388	1.27013e-17	INSR	0.0969609	3.4215e-32	OR2A25	0.0708445	6.68046e-18	YWHAQ	0.0619742	4.74636e-14	TRADD	0.0532384	9.51692e-11	RCN3	0.057272	3.26681e-12	TOMM34	0.0637431	8.88225e-15	CRELD2	0.0644982	4.28286e-15	UBE2J1	0.0397957	1.31075e-06	TSPAN9	0.0267789	0.00113429	NSUN6	0.0377665	4.40625e-06	PRMT2	0.206105	1.95487e-141	UROS	0.215962	2.02251e-155	GIGYF2	0.26963	2.10746e-244	ZCRB1	0.0834922	2.86471e-24	TAOK1	0.0410881	5.87247e-07	PSO
XG	0.0702173	1.29931e-17	CLIP2	0.0963785	7.96712e-32	RAB3B	0.0706694	8.04815e-18	RAI1	0.0619593	4.81333e-14	NT5C3B	0.0532181	9.674e-11	SEMA7A	0.0571923	3.50008e-12	ARRDC1	0.0636711	9.5181e-15	SLC4A11	0.0644012	4.70589e-15	COX6B2	0.0397882	1.31676e-06	MED19	0.0267752	0.00113611	RIPK1	0.0377141	4.54286e-06	NDUFC2	0.206059	2.26077e-141	FAM200B	0.215802	3.45655e-155	BDP1	0.269296	8.83109e-244	ACTG1	0.0834868	2.88413e-24	BTAF1	0.0410808	5.89934e-07	PSO
POLR3E	0.0701975	1.32669e-17	CXCL6	0.0962577	9.48796e-32	MAP1B	0.0706365	8.33466e-18	KF456478.1	0.0619578	4.81976e-14	ATP5MC3	0.0532022	9.79898e-11	TRIP6	0.0571884	3.51187e-12	ZNF703	0.0636578	9.64038e-15	DLL3	0.0643267	5.05814e-15	CEP70	0.0397857	1.31876e-06	PTP4A1	0.0267719	0.0011377	WWC3	0.0377007	4.57853e-06	COX6B1	0.205891	3.85841e-141	ACTR2	0.215781	3.71398e-155	TNFSF12	0.268987	3.32222e-243	SENP7	0.0834481	3.02742e-24	AC013394.1	0.0410534	6.0022e-07	PSO
VIM	0.0699935	1.64509e-17	FAM43A	0.0957411	1.99775e-31	PNMA2	0.0705973	8.68871e-18	MYBBP1A	0.0619433	4.88539e-14	ELL2	0.0531774	9.99709e-11	MGLL	0.0571006	3.78829e-12	SNRNP48	0.0636351	9.85241e-15	CHST12	0.0643145	5.11821e-15	AC091153.2	0.0397568	1.34231e-06	AP005019.1	0.0267687	0.00113927	SLC9A9	0.037677	4.64208e-06	UQCRH	0.205775	5.59475e-141	ABCF1	0.215746	4.16817e-155	CNST	0.268818	6.84409e-243	ZC3H13	0.0833731	3.32575e-24	AC104187.1	0.0410104	6.16698e-07	PSO
GEM	0.0699551	1.71302e-17	ERV3.1	0.0956111	2.40786e-31	EPHX1	0.0705402	9.23215e-18	AC103706.1	0.0619307	4.94327e-14	SLC22A3	0.0531731	1.00313e-10	BOLA2B	0.0570433	3.98031e-12	ALKBH5	0.0636322	9.87961e-15	DHRS1	0.0642548	5.42285e-15	RNF185	0.0397436	1.35317e-06	LINC00865	0.0267672	0.00114	MCOLN1	0.0376525	4.70865e-06	ZNF22	0.205508	1.30377e-140	HNRNPC	0.215718	4.57758e-155	FGD3	0.268812	7.03522e-243	MAN1A2	0.0833658	3.35629e-24	FNIP1	0.0410085	6.17438e-07	PSO
EIF4A3	0.0698951	1.82448e-17	AL158071.3	0.0955574	2.60056e-31	S100B	0.0705386	9.24756e-18	NRP2	0.061898	5.09644e-14	PRAF2	0.0531731	1.00314e-10	NR4A1	0.0569822	4.19561e-12	SLC12A5	0.0636307	9.89416e-15	SNRPB2	0.0642499	5.44902e-15	ATP5PF	0.0397306	1.36397e-06	TTBK2	0.0267428	0.00115193	TRAF3IP2.AS1	0.0376136	4.81624e-06	TSHZ2	0.205203	3.43183e-140	EAPP	0.215663	5.50445e-155	LSP1	0.26869	1.18694e-242	CSDE1	0.0833122	3.58901e-24	PIGH	0.0409929	6.23505e-07	PSO
ZNF365	0.0698775	1.85857e-17	AKNA	0.0954415	3.07084e-31	LAMB3	0.0704676	9.97063e-18	BAP1	0.061881	5.17794e-14	CHCHD1	0.0531549	1.018e-10	IFRD1	0.0569553	4.29394e-12	CD226	0.0635853	1.0334e-14	GBE1	0.0641392	6.06469e-15	WTIP	0.0397197	1.37306e-06	HK1	0.0267305	0.00115801	mm10...mt.Co3	0.0375846	4.8979e-06	IQGAP1	0.205096	4.81711e-140	FAM50B	0.215597	6.86694e-155	GPATCH2	0.268662	1.33711e-242	SF3B5	0.0833013	3.63793e-24	SPSB1	0.0409876	6.25591e-07	PSO
RAI1	0.0698327	1.94826e-17	ANXA6	0.0954028	3.24574e-31	DGKH	0.0704635	1.0014e-17	SF3A2	0.0618791	5.18753e-14	MRPS11	0.0531424	1.02824e-10	NR6A1	0.0568567	4.6739e-12	RPS29	0.0635735	1.0452e-14	SERPINF1	0.0641356	6.08569e-15	ATP5IF1	0.0397124	1.37924e-06	ABCG1	0.0267172	0.00116461	QSOX1	0.0375654	4.9528e-06	REST	0.204798	1.23744e-139	ELOB	0.215303	1.83293e-154	ZC3H12D	0.268005	2.21621e-241	JUND	0.0832423	3.91661e-24	MIR210HG	0.0409285	6.49274e-07	PSO
AL049840.1	0.0697513	2.12202e-17	COL9A2	0.0952372	4.114e-31	LINC01588	0.0702689	1.23039e-17	ICOSLG	0.0618154	5.50492e-14	TACC3	0.0530545	1.10363e-10	FRMD8	0.0568559	4.67721e-12	MRPL52	0.063518	1.10221e-14	DLL1	0.0640464	6.63328e-15	GLTP	0.0396879	1.40006e-06	TSPYL2	0.0266924	0.001177	SF3B1	0.0375588	4.97196e-06	VAMP8	0.204797	1.24201e-139	OLA1	0.215179	2.77868e-154	PEBP1	0.268004	2.22992e-241	SLFN5	0.0831639	4.31989e-24	ANK3	0.0409278	6.49588e-07	PSO
AP003472.1	0.06969	2.26294e-17	STAC2	0.0952189	4.22321e-31	CD163	0.0702576	1.2451e-17	AP003472.1	0.0617558	5.81898e-14	NDUFA4	0.0530269	1.12833e-10	TP53INP2	0.056831	4.77814e-12	ERN1	0.0634858	1.13671e-14	ARRDC1	0.0639745	7.1092e-15	AL162457.1	0.0396843	1.40308e-06	PDE7B	0.0266669	0.00118989	SYNE1	0.037558	4.97431e-06	COMMD3	0.204694	1.71856e-139	PHF20L1	0.215108	3.51799e-154	SFSWAP	0.267907	3.36658e-241	GABARAP	0.0831511	4.38923e-24	TNRC18	0.0408978	6.61933e-07	PSO
ETNK2	0.0696232	2.42693e-17	CAPN1	0.0949838	5.90767e-31	GMPPB	0.0701819	1.34881e-17	NFIL3	0.0617466	5.86907e-14	UBB	0.0530253	1.1298e-10	KAT5	0.0567682	5.04305e-12	CD86	0.0634591	1.16609e-14	AC067930.4	0.0637915	8.47884e-15	TRIB3	0.0396539	1.42937e-06	LZTS3	0.026663	0.00119186	FASTKD2	0.0375558	4.98051e-06	CORO1A	0.204641	2.02842e-139	ECHS1	0.215102	3.59056e-154	PSMB9	0.267573	1.39679e-240	HECTD4	0.0831343	4.48234e-24	ZNHIT6	0.0408936	6.63684e-07	PSO
PPP2R1A	0.0694377	2.94655e-17	CPNE2	0.0949046	6.61312e-31	ABTB2	0.0700427	1.56201e-17	TEX30	0.0617076	6.08631e-14	NDUFA13	0.0529762	1.17524e-10	HTATIP2	0.0567659	5.05276e-12	PSME3	0.0634537	1.17213e-14	AC026785.2	0.0636517	9.69687e-15	SKAP1	0.0396384	1.44293e-06	RNF40	0.0266584	0.00119422	PPP1R2C	0.0375281	5.06131e-06	SP140L	0.204555	2.66886e-139	RILPL2	0.215039	4.42723e-154	CSK	0.267431	2.55954e-240	STK26	0.0830998	4.67936e-24	VEZF1	0.0408933	6.63806e-07	PSO
NPTXR	0.0694006	3.0629e-17	RNF125	0.0946675	9.26741e-31	FXYD2	0.0699697	1.68691e-17	CSKMT	0.0616581	6.37268e-14	ZFY.AS1	0.0529661	1.1848e-10	BCOR	0.0567506	5.11972e-12	MTSS1	0.0634133	1.21832e-14	SNHG15	0.0636271	9.92779e-15	DDX3X	0.039618	1.46103e-06	IQCN	0.0266567	0.00119509	NAA30	0.0375186	5.08909e-06	BCL7C	0.204512	3.04835e-139	COMMD3	0.215034	4.50087e-154	TAPBP	0.267387	3.08273e-240	EP300	0.0830941	4.71275e-24	INKA2	0.0408744	6.71729e-07	PSO
FCGBP	0.0693938	3.08467e-17	SPP1	0.0945258	1.13324e-30	GLUD1	0.0698529	1.90731e-17	DLK2	0.0616546	6.39382e-14	COX6A1	0.0529506	1.19965e-10	GTPBP1	0.056715	5.27833e-12	PTGES	0.0633067	1.3488e-14	GORASP2	0.0635832	1.03547e-14	PRUNE1	0.0395476	1.52497e-06	mm10...Rps26	0.0266413	0.00120293	AL121906.2	0.0375046	5.13063e-06	KRAS	0.204503	3.14519e-139	LINC02273	0.21498	5.39437e-154	PUS7L	0.267241	5.75085e-240	COX15	0.083087	4.75461e-24	OPTN	0.0408627	6.76679e-07	PSO
NNMT	0.0693226	3.32253e-17	CREG1	0.0944612	1.2421e-30	DCD	0.069663	2.32776e-17	F11R	0.0615855	6.81803e-14	PDCD4	0.0529494	1.2008e-10	CREB3	0.0567106	5.29841e-12	SMIM3	0.0633009	1.35624e-14	LAMP3	0.0635776	1.04106e-14	VAC14	0.0395391	1.53295e-06	PDK3	0.0266381	0.0012046	USP9Y	0.0374813	5.20016e-06	ZNF91	0.204493	3.23847e-139	XPO1	0.214896	7.12539e-154	TAF15	0.267042	1.33854e-239	SPATA13	0.083065	4.88698e-24	RIC3	0.0408576	6.78838e-07	PSO
SEC14L2	0.0692791	3.47674e-17	WDR74	0.0944278	1.3023e-30	GREM1	0.0694925	2.78254e-17	SUMO1	0.0615648	6.94974e-14	CAPZA1	0.0529374	1.21246e-10	CELF1	0.0565856	5.8968e-12	S100A6	0.0632822	1.38069e-14	RHOC	0.0634451	1.18179e-14	IDH3B	0.0395117	1.55869e-06	PGGHG	0.0266227	0.00121251	TMEM156	0.037457	5.27398e-06	C19orf53	0.204476	3.41879e-139	GSTO1	0.214833	8.80652e-154	SPATA13	0.267016	1.49401e-239	EIF3K	0.0830184	5.17912e-24	LPIN2	0.040856	6.79511e-07	PSO
AP1G2	0.069219	3.70143e-17	ABTB2	0.0943783	1.39693e-30	HLX	0.0694704	2.84762e-17	PITPNC1	0.0615431	7.09169e-14	ITIH4	0.052853	1.29729e-10	CEP170B	0.0563618	7.13855e-12	MAFB	0.0632335	1.44637e-14	ACTB	0.0634163	1.2148e-14	REEP4	0.0394935	1.576e-06	NEURL2	0.0266194	0.00121424	RNFT2	0.03744	5.32591e-06	AIMP1	0.20432	5.59126e-139	KAT6A	0.214816	9.30555e-154	SON	0.266896	2.4878e-239	ARPC5L	0.083004	5.27331e-24	COMMD7	0.0408535	6.80589e-07	PSO
FRMD8	0.0691974	3.78556e-17	ADGRG1	0.0943729	1.4076e-30	TTLL7	0.069302	3.3949e-17	AL158071.3	0.0615374	7.12916e-14	AK4	0.052829	1.32249e-10	POLR2C	0.0562907	7.58425e-12	UBA1	0.0632323	1.44793e-14	SPAG1	0.0633295	1.31981e-14	LINC01353	0.039483	1.58613e-06	AL117209.1	0.0266107	0.00121872	GSPT1	0.0374218	5.38248e-06	THAP12	0.204234	7.34038e-139	STIM2	0.214791	1.01229e-153	TXK	0.266645	7.22881e-239	FYB1	0.082967	5.52197e-24	PPOX	0.040754	7.24346e-07	PSO
PTBP1	0.0688665	5.3382e-17	MARS	0.094348	1.45823e-30	ZNF667.AS1	0.0692815	3.46794e-17	SSRP1	0.0615235	7.22143e-14	SND1	0.0528206	1.33133e-10	FFAR3	0.0562838	7.62856e-12	MIR155HG	0.0631582	1.55388e-14	RASL11A	0.0632387	1.43916e-14	LTN1	0.0394696	1.5991e-06	TOM1	0.0266028	0.00122283	ZNF322	0.0374203	5.38711e-06	NPDC1	0.204206	8.0168e-139	LITAF	0.21479	1.01613e-153	EEF1A1	0.266634	7.57202e-239	SMC6	0.0829399	5.71164e-24	BANP	0.040733	7.33913e-07	PSO
PHF1	0.0688201	5.60085e-17	TUFM	0.0942532	1.66767e-30	DNAJB11	0.0692126	3.72599e-17	STX5	0.0614179	7.96407e-14	NDUFA2	0.0527955	1.35843e-10	AC093010.2	0.0562341	7.95823e-12	AL136418.1	0.0630023	1.80214e-14	ADM	0.063197	1.49753e-14	AC091132.5	0.0394632	1.6053e-06	AC084035.1	0.0265854	0.00123195	FAM50B	0.0373941	5.46935e-06	SNRPD3	0.204068	1.2378e-138	MXI1	0.214492	2.73768e-153	MYSM1	0.266614	8.23647e-239	FGFR1OP2	0.0829327	5.76323e-24	LRSAM1	0.0407164	7.41586e-07	PSO
CDK16	0.068755	5.99091e-17	ACAP1	0.0940799	2.13066e-30	NOMO3	0.0692063	3.75069e-17	CD86	0.0613322	8.62208e-14	TMEM173	0.0527268	1.43511e-10	AC025171.3	0.0562002	8.19064e-12	JAG2	0.0630009	1.80444e-14	MPP6	0.0631024	1.63858e-14	SUMO2	0.0394506	1.61757e-06	LINC00504	0.026556	0.00124745	TRAPPC2L	0.0373836	5.50235e-06	DDX58	0.204001	1.529e-138	PTRHD1	0.214443	3.2265e-153	CPNE3	0.266381	2.21231e-238	PIGX	0.0828924	6.05979e-24	KMT2E	0.0406953	7.51461e-07	PSO
MT1H	0.0685287	7.56815e-17	EGR2	0.0940402	2.25335e-30	RND1	0.0691946	3.7965e-17	FOSL1	0.0612902	8.96296e-14	MRPL52	0.0526614	1.51201e-10	DRAXIN	0.0561735	8.37887e-12	HSPA8	0.0629203	1.948e-14	LEPROTL1	0.0630903	1.65762e-14	IK	0.0394441	1.62405e-06	DEPP1	0.0265426	0.00125457	WASHC2C	0.0373816	5.50881e-06	THRAP3	0.203996	1.55274e-138	IDS	0.214442	3.23409e-153	MAZ	0.26632	2.87451e-238	CDC5L	0.082866	6.26195e-24	ZNF460	0.0406722	7.62384e-07	PSO
RCC1	0.0684554	8.16266e-17	AC005726.5	0.0939813	2.44871e-30	ADGRD1	0.0691398	4.01954e-17	FCGR2A	0.0612284	9.49027e-14	NR1H2	0.052621	1.56152e-10	CXCL16	0.0561402	8.61885e-12	CLK1	0.0628876	2.00932e-14	P2RY14	0.0630704	1.68917e-14	UQCRB	0.0393893	1.67886e-06	TMEM192	0.0265083	0.00127295	CFLAR.AS1	0.0373749	5.53024e-06	DENR	0.203971	1.68155e-138	TRAPPC2L	0.214367	4.14398e-153	BCL7C	0.266299	3.13211e-238	TRIP11	0.0828434	6.44004e-24	ETFB	0.0406493	7.7332e-07	PSO
MGLL	0.0683361	9.22817e-17	LINC01943	0.0938823	2.81575e-30	GATM	0.0690759	4.29547e-17	PARVB	0.0612181	9.58072e-14	PCBP2	0.0526042	1.58256e-10	RRAD	0.0560678	9.16483e-12	EHD1	0.0628092	2.16413e-14	AC132192.1	0.0630664	1.69568e-14	TBCE	0.0393751	1.69341e-06	PI3	0.0264907	0.0012825	AC092667.1	0.037364	5.56494e-06	DPP7	0.203627	4.95457e-138	CRBN	0.214315	4.92377e-153	FAM102A	0.266267	3.592e-238	ASCC3	0.0827801	6.96795e-24	AC006064.2	0.040648	7.73971e-07	PSO
MAML3	0.0683107	9.47269e-17	TRGC2	0.0936498	3.90581e-30	DEPP1	0.0689909	4.69208e-17	TMEM179B	0.061103	1.06543e-13	RASA3	0.0524957	1.72551e-10	LRRC59	0.0560328	9.44048e-12	ALDOA	0.0627844	2.21562e-14	GPR82	0.0630302	1.75496e-14	GARNL3	0.0393663	1.70242e-06	XIST	0.0264891	0.00128336	HERC6	0.0373362	5.65523e-06	SCAND1	0.203531	6.70451e-138	RPL37A	0.214187	7.54665e-153	NDUFS5	0.266226	4.27347e-238	RBL2	0.0827552	7.18656e-24	CLASP2	0.0406107	7.92186e-07	PSO
MTRNR2L8	0.0682936	9.64039e-17	SIDT1.AS1	0.093642	3.94895e-30	TMEM70	0.0689805	4.74264e-17	PPIL1	0.0610947	1.07362e-13	GPI	0.0524896	1.7338e-10	GPR82	0.0559709	9.94872e-12	AMN	0.0627605	2.26616e-14	CYP2R1	0.0628864	2.01161e-14	GBP2	0.0393605	1.70847e-06	AC006160.1	0.0264854	0.00128539	BX004987.1	0.0373326	5.66674e-06	WASHC4	0.203441	8.87989e-138	VDAC3	0.214097	1.01701e-152	ARRDC2	0.266172	5.37986e-238	PIK3R1	0.082744	7.28767e-24	DNAJB6	0.0405984	7.98269e-07	PSO
HDHD5	0.0682894	9.68233e-17	C2CD4D	0.093584	4.28415e-30	ANKRD37	0.0689341	4.97697e-17	ERRFI1	0.0610903	1.07791e-13	SUMO1	0.0524873	1.73699e-10	SEC61A1	0.0559687	9.9673e-12	HS3ST3B1	0.0627217	2.35086e-14	SNRPA	0.0628627	2.05735e-14	KIR3DX1	0.0393163	1.75477e-06	EDEM1	0.0264761	0.00129048	LINC01644	0.0373037	5.76198e-06	CD84	0.203334	1.24262e-137	SMIM19	0.214065	1.13089e-152	TTC1	0.266121	6.67708e-238	POLR1D	0.0827368	7.35258e-24	LINC02361	0.0405936	8.00674e-07	PSO
SPP1	0.0681645	1.10074e-16	USP11	0.0934541	5.1409e-30	EVI5	0.0688511	5.42362e-17	KRTCAP2	0.0609948	1.17697e-13	NDUFS3	0.0524023	1.85837e-10	SLC41A2	0.055881	1.07348e-11	CTSW	0.062684	2.43628e-14	MT1F	0.062838	2.10602e-14	AC020661.3	0.0393161	1.75505e-06	HBS1L	0.0264411	0.00130975	BACH1	0.0372902	5.80691e-06	ECH1	0.203115	2.47192e-137	NEDD8	0.213998	1.41371e-152	DDHD1	0.266083	7.81268e-238	ATG14	0.0827253	7.45882e-24	SMC3	0.0405934	8.00786e-07	PSO
CD8B2	0.0681349	1.13462e-16	NDFIP2	0.0933928	5.60296e-30	TMEM184B	0.0687642	5.93425e-17	POLR3E	0.060957	1.2186e-13	PJA1	0.0523943	1.87036e-10	TYMP	0.0558532	1.09899e-11	CHP1	0.0625941	2.652e-14	PADI2	0.062779	2.22699e-14	AC003102.1	0.039298	1.77429e-06	AC087498.1	0.0264376	0.0013117	TMEM184C	0.0372899	5.80802e-06	CEP63	0.203083	2.73156e-137	DDX46	0.21399	1.45134e-152	CARD8	0.266028	9.86945e-238	SELPLG	0.0826857	7.83483e-24	IL18R1	0.040593	8.00963e-07	PSO
BTG2	0.0681102	1.16372e-16	FEM1A	0.0932617	6.7321e-30	ZNF296	0.0686391	6.75336e-17	MGLL	0.0609565	1.21916e-13	RBM3	0.0523903	1.87627e-10	USP11	0.0558473	1.10445e-11	UTS2	0.0625578	2.74439e-14	ICAM5	0.0627219	2.35056e-14	ARHGAP25	0.0392956	1.77694e-06	AC015967.1	0.0264215	0.00132063	FUT10	0.0372743	5.86038e-06	DENND2D	0.203031	3.21417e-137	FDX1	0.213951	1.64956e-152	SPCS3	0.265741	3.33308e-237	MICAL2	0.0826724	7.96475e-24	SNX24	0.0405917	8.01655e-07	PSO
NDUFA3	0.067934	1.39367e-16	FLT3	0.0931992	7.34741e-30	SELENOP	0.0684746	8.00248e-17	SERPINH1	0.0609191	1.26181e-13	PLIN3	0.0523673	1.91076e-10	RPL23A	0.0558099	1.13992e-11	MAML3	0.0625155	2.85613e-14	NCMAP	0.0626983	2.40359e-14	LINC00167	0.0392897	1.7833e-06	LRRC32	0.0264134	0.00132521	KLHL42	0.0372613	5.90467e-06	SHPRH	0.203023	3.3016e-137	PPM1G	0.213713	3.62858e-152	SLC2A4RG	0.265427	1.25284e-236	BTBD7	0.0826531	8.15828e-24	AFF1	0.0405815	8.06758e-07	PSO
ICAM1	0.0679325	1.39584e-16	MARCKSL1	0.0931889	7.45491e-30	GJB2	0.0681983	1.06319e-16	CFD	0.0609046	1.27878e-13	PNKD	0.0522465	2.10283e-10	TTC33	0.0557622	1.18669e-11	BCL6	0.0624735	2.97137e-14	CCL19	0.0626094	2.61409e-14	RPL41	0.0392843	1.78909e-06	DUSP2	0.0263719	0.00134863	CNTD1	0.0372574	5.9179e-06	UBTF	0.203022	3.31252e-137	ATP5MPL	0.213704	3.73597e-152	LPGAT1	0.265249	2.65525e-236	SERPINB1	0.0826044	8.66628e-24	CEP290	0.0405812	8.06875e-07	PSO
FERMT3	0.0678958	1.44914e-16	P3H4	0.0929299	1.07037e-29	RABIF	0.0681687	1.09601e-16	GCDH	0.0608695	1.32072e-13	AUP1	0.0521918	2.19592e-10	C20orf194	0.0557045	1.24589e-11	CELF1	0.062453	3.02933e-14	METTL9	0.0625806	2.68602e-14	PYROXD2	0.0392646	1.81057e-06	RAB3A	0.0263335	0.00137069	NRDC	0.0372405	5.97572e-06	LINC002481	0.20299	3.66208e-137	MYL12B	0.213619	4.95253e-152	SELENOW	0.26522	2.99849e-236	NCL	0.0825564	9.19789e-24	TAF1	0.0405628	8.16217e-07	PSO
EFNA3	0.0678729	1.48351e-16	AC009480.1	0.0928175	1.25207e-29	NCCRP1	0.0681379	1.13107e-16	TNNC2	0.0608077	1.3978e-13	NDUFAF3	0.0521543	2.26199e-10	GNL3	0.0555108	1.4663e-11	GATA2	0.0624322	3.08905e-14	MAGOH	0.0625677	2.71907e-14	SLC25A43	0.0392609	1.81462e-06	NAB2	0.0262708	0.0014074	AC079148.1	0.0372282	6.01816e-06	AUTS2	0.202968	3.9188e-137	COA5	0.213611	5.09243e-152	PRMT2	0.264792	1.82272e-235	EGLN3	0.0825407	9.378e-24	THAP12	0.0405519	8.21786e-07	PSO
SLAMF6	0.0678476	1.52233e-16	SNRPB2	0.0927467	1.38176e-29	SNRPG	0.068136	1.13328e-16	SEPT10	0.0607371	1.49123e-13	MAPK1IP1L	0.0520003	2.55459e-10	RGCC	0.0554466	1.5475e-11	DUSP2	0.0623783	3.24997e-14	RING1	0.0624912	2.92233e-14	NSDHL	0.0392409	1.83667e-06	CAMKK2	0.0262599	0.00141386	LVRN	0.0372188	6.0508e-06	DYNLRB1	0.20282	6.22389e-137	EPB41L4A.AS1	0.213341	1.24226e-151	OLA1	0.264752	2.15493e-235	CALCOCO2	0.082515	9.68207e-24	CCR7	0.0405418	8.26952e-07	PSO
RABIF	0.0677405	1.69805e-16	BAP1	0.092659	1.5612e-29	TMEM44	0.0680466	1.24203e-16	L1CAM	0.0607116	1.52649e-13	CMPK1	0.0519946	2.56601e-10	NCAPH	0.0553937	1.61762e-11	ACO2	0.0623757	3.2578e-14	KCNJ5	0.0624856	2.93757e-14	DNAJC30	0.0392184	1.86173e-06	ZNF512B	0.0262596	0.00141402	CD47	0.0372095	6.08319e-06	SETX	0.202626	1.14376e-136	PPIB	0.213334	1.27416e-151	CEP78	0.264742	2.24904e-235	XRN2	0.0825085	9.75962e-24	ZNF789	0.0405301	8.32969e-07	PSO
AIF1L	0.0676275	1.90531e-16	HNRNPDL	0.0926432	1.59584e-29	AOC1	0.06801	1.28947e-16	D2HGDH	0.0606572	1.60442e-13	NSMCE1	0.0519476	2.66289e-10	AL121985.1	0.0553414	1.69009e-11	NDRG1	0.0623416	3.36401e-14	AP003472.1	0.0624505	3.03648e-14	FAM228A	0.0392038	1.87825e-06	CH25H	0.0262217	0.00143675	APLF	0.0371893	6.1544e-06	TOP2B	0.202618	1.17138e-136	PURA	0.213285	1.49649e-151	CEP63	0.264681	2.90463e-235	CUTA	0.0825051	9.80144e-24	SON	0.0405287	8.33708e-07	PSO
SSBP2	0.0675748	2.0101e-16	AL136295.5	0.0925381	1.84676e-29	SLC2A14	0.0679819	1.32711e-16	NR4A1	0.0604789	1.88826e-13	INTS10	0.051944	2.67045e-10	IL3RA	0.0552958	1.75585e-11	AP006284.1	0.0622664	3.61e-14	ARHGAP15	0.0623335	3.38966e-14	AATK	0.0391965	1.88659e-06	PARP3	0.0262149	0.00144091	PIK3CA	0.0371879	6.15913e-06	CLEC2D	0.202479	1.8073e-136	MPC2	0.213238	1.7494e-151	REST	0.264659	3.18876e-235	NMRK1	0.0825015	9.84503e-24	MDM4	0.0405125	8.42183e-07	PSO
NCAPH2	0.0675218	2.12141e-16	SPINT2	0.0924638	2.04751e-29	GPR82	0.0679387	1.38708e-16	MRPS36	0.0604513	1.9365e-13	IKBIP	0.0519326	2.69442e-10	SYNPO2L	0.055152	1.98002e-11	SPCS2	0.0621278	4.11126e-14	RPL37A	0.0622799	3.56472e-14	BRI3	0.0391952	1.88802e-06	TFR2	0.026205	0.00144692	RANBP10	0.0371848	6.17025e-06	COX5B	0.202412	2.23104e-136	GATAD1	0.213049	3.26056e-151	OTULIN	0.264509	5.99647e-235	SERINC3	0.0824937	9.94009e-24	EP300	0.0404909	8.53547e-07	PSO
NXT1	0.0674009	2.39844e-16	IQCH.AS1	0.0924296	2.14702e-29	GPR42	0.0679353	1.39191e-16	PIM1	0.0602823	2.25874e-13	HIGD2A	0.0519206	2.72009e-10	SLC38A2	0.0551362	2.00618e-11	B3GAT2	0.0620823	4.29015e-14	LINC02503	0.0622629	3.62211e-14	CAMLG	0.0391914	1.89233e-06	PLXNB2	0.026199	0.00145055	mm10...S100a8	0.0371772	6.19729e-06	PHF10	0.202375	2.49872e-136	TTC3	0.213032	3.45062e-151	FCMR	0.264423	8.59808e-235	RAP2B	0.0824924	9.95717e-24	ZNF720	0.0404841	8.57188e-07	PSO
DYNLT1	0.0673409	2.54891e-16	KLF5	0.0922578	2.72424e-29	SLC4A8	0.0678164	1.57165e-16	MRPL49	0.0602421	2.34284e-13	HNRNPH3	0.0517891	3.01647e-10	GRK5	0.0550977	2.07179e-11	PPP2R5C	0.0620194	4.5504e-14	CCL17	0.0622516	3.66055e-14	SCIN	0.0391864	1.89806e-06	RPP21	0.0261842	0.0014596	HCLS1	0.0371704	6.22148e-06	RPL27	0.202363	2.59476e-136	UFC1	0.212971	4.22252e-151	H2AFV	0.263691	1.85652e-233	SPOCK2	0.0824655	1.02939e-23	CBX5	0.0404729	8.63153e-07	PSO
ARHGAP15	0.067037	3.46598e-16	EFNA3	0.0922444	2.77549e-29	PNMA8B	0.0678108	1.58056e-16	PPBP	0.0601987	2.43708e-13	HIBADH	0.0517871	3.02103e-10	MORF4L2	0.0549492	2.34431e-11	FAM43A	0.0620105	4.58836e-14	BOLA2B	0.0620978	4.22852e-14	FBXL4	0.0391837	1.90118e-06	AC011416.3	0.0261771	0.00146395	MIGA1	0.037153	6.28376e-06	CD55	0.20218	4.59824e-136	ATP5F1C	0.212919	5.00676e-151	FYB1	0.263689	1.86786e-233	CCDC85B	0.0823796	1.14484e-23	ROCK1	0.0404694	8.65076e-07	PSO
RPN1	0.0670289	3.49459e-16	WNT2B	0.0922351	2.81132e-29	TWIST1	0.0677435	1.69282e-16	CSF3	0.0601912	2.45357e-13	C12orf76	0.0517813	3.03486e-10	TPSB2	0.0546924	2.90104e-11	HNRNPA2B1	0.061969	4.76961e-14	OR3A3	0.0620491	4.42573e-14	DGCR6L	0.0391578	1.93108e-06	EGFL7	0.0261689	0.00146901	AAK1	0.0371347	6.35015e-06	PTPN4	0.202039	7.13602e-136	C1QBP	0.212538	1.75892e-150	SNRPD3	0.263666	2.05939e-233	AP2M1	0.0823793	1.14533e-23	EPM2AIP1	0.0404609	8.69635e-07	PSO
SEC13	0.0669843	3.65525e-16	ICOSLG	0.0917107	5.79883e-29	AAMP	0.0677189	1.73597e-16	SDHD	0.060137	2.5775e-13	ACTG1	0.0517764	3.0467e-10	LAPTM4A	0.0546562	2.98928e-11	SEC14L1	0.0619214	4.98647e-14	SEC13	0.0620308	4.5019e-14	GALNT11	0.0391405	1.95135e-06	AL138995.1	0.0261631	0.00147258	ZNF805	0.0371161	6.41849e-06	HIF1A	0.20197	8.85189e-136	CLEC2B	0.212491	2.05488e-150	CD28	0.263443	5.23849e-233	STRN	0.0823477	1.19087e-23	ODF2L	0.0404587	8.70815e-07	PSO
SLC41A2	0.0669328	3.84989e-16	AC067930.4	0.0916396	6.39529e-29	DAPK1	0.0676442	1.87307e-16	HCAR1	0.0601248	2.60615e-13	SPI1	0.0517486	3.11393e-10	ZNF331	0.0543635	3.80565e-11	HNRNPH2	0.0619026	5.07479e-14	AC073610.3	0.062007	4.60309e-14	FAM13A	0.0391295	1.96428e-06	SIPA1L2	0.026129	0.00149379	KIAA2013	0.0371156	6.42018e-06	FGD3	0.201748	1.7634e-135	NDUFB2	0.212461	2.26755e-150	DCTN3	0.263292	9.85331e-233	CAND1	0.0823306	1.21631e-23	TMBIM4	0.0404565	8.72002e-07	PSO
RBM14	0.0669174	3.9102e-16	NOMO3	0.0915324	7.41024e-29	CYR61	0.0675176	2.13058e-16	CYB5R3	0.0601233	2.60975e-13	LYPLA2	0.0517173	3.19123e-10	PRTFDC1	0.054344	3.86724e-11	HCAR1	0.0618095	5.53533e-14	EHD1	0.0619748	4.74391e-14	THAP2	0.0390895	2.01224e-06	SLC24A1	0.026116	0.00150193	DLEU2	0.0371087	6.44575e-06	SP140	0.201663	2.29642e-135	MTDH	0.212445	2.38837e-150	KRIT1	0.262948	4.14053e-232	SUPT16H	0.0823223	1.22893e-23	DIRC2	0.0404508	8.75085e-07	PSO
MGAT2	0.066837	4.23976e-16	GP1BA	0.0914633	8.14806e-29	CRTC2	0.0671733	3.02021e-16	SERPINF1	0.060066	2.74882e-13	TINF2	0.051705	3.22229e-10	XG	0.0543386	3.8843e-11	ZNF90	0.0617309	5.95554e-14	AC092164.1	0.0619703	4.76396e-14	CXXC5	0.0390795	2.02433e-06	SUSD1	0.0261149	0.00150265	HSD11B1L	0.037105	6.4594e-06	TAOK3	0.201643	2.44483e-135	CBX1	0.2123	3.84584e-150	USP48	0.262937	4.34464e-232	B4GALT1	0.082298	1.2663e-23	SUGP2	0.0404332	8.84732e-07	PSO
SLC39A14	0.066747	4.64127e-16	DPH2	0.0912759	1.05362e-28	MT1A	0.0671023	3.2448e-16	ATP1B1	0.0600263	2.84944e-13	SLC16A10	0.0516857	3.27143e-10	SBDS	0.0543118	3.97093e-11	SNRPB2	0.0615925	6.77333e-14	FBLIM1	0.0619699	4.76579e-14	CCM2	0.0389841	2.14386e-06	TNFRSF10A	0.0261053	0.00150872	PAAF1	0.0370947	6.49755e-06	F2R	0.201615	2.66881e-135	USP46	0.212278	4.14118e-150	ZC3H13	0.262918	4.69748e-232	ARMC1	0.0822136	1.4055e-23	AC027271.1	0.0404085	8.98387e-07	PSO
CIART	0.0666643	5.04339e-16	EMILIN1	0.091141	1.26734e-28	PSMB3	0.0670155	3.5422e-16	ATP1A1	0.0600238	2.8561e-13	CAPG	0.0516684	3.31599e-10	GIMAP6	0.0542105	4.31542e-11	SERPINH1	0.0615728	6.89882e-14	PDE4B	0.0619018	5.0785e-14	C20orf27	0.0389743	2.15651e-06	PLEKHB2	0.0261042	0.00150936	HMBOX1	0.0370767	6.56495e-06	ABCB1	0.201401	5.1922e-135	CHD1	0.212126	6.81182e-150	RBM33	0.262894	5.20533e-232	NFE2L3	0.0822032	1.42373e-23	NPIPB5	0.0403879	9.09956e-07	PSO
MEIS3	0.0666385	5.17535e-16	ADRB1	0.091137	1.27442e-28	EREG	0.0668977	3.98874e-16	PLEKHB1	0.0600011	2.91517e-13	EPSTI1	0.0516562	3.34772e-10	LYPLA2	0.0541712	4.45684e-11	APLP2	0.0614408	7.79724e-14	RAB7A	0.0618843	5.16211e-14	AP001160.1	0.0389356	2.20715e-06	CD226	0.0260942	0.00151571	TGFBR2	0.0370763	6.56649e-06	GALNT1	0.201258	8.08426e-135	RAB8A	0.212086	7.77843e-150	DNAJB14	0.262792	7.96516e-232	SRBD1	0.0821729	1.47789e-23	UBR4	0.0403783	9.15387e-07	PSO
TAP1	0.0664205	6.43826e-16	GPR137B	0.0910613	1.41342e-28	EVL	0.0668909	4.0159e-16	WNT2B	0.0599138	3.15482e-13	AC091891.2	0.0516389	3.3936e-10	COX6A1	0.054171	4.45783e-11	GAS1	0.0614226	7.92982e-14	TRIM2	0.061768	5.75339e-14	CD86	0.0389005	2.25403e-06	PLS3	0.0260894	0.0015188	RINL	0.0370723	6.58175e-06	PTEN	0.200986	1.87886e-134	TMOD3	0.212075	8.04828e-150	CNN2	0.262754	9.34021e-232	SYNE2	0.0821644	1.49342e-23	EPHA1.AS1	0.0403744	9.17642e-07	PSO
DNAJB11	0.0662886	7.3454e-16	MT1A	0.0910251	1.48512e-28	SPATA32	0.0668371	4.23941e-16	MALAT1	0.0598302	3.4024e-13	TRAPPC1	0.0516085	3.47524e-10	MAT2A	0.0541642	4.48258e-11	ZNF550	0.0613582	8.41717e-14	PTGES	0.0617603	5.79478e-14	DCAKD	0.0388772	2.28573e-06	AKAP9	0.0260825	0.00152316	ATRX	0.0370568	6.64035e-06	ANP32E	0.200939	2.17222e-134	FAHD2A	0.212053	8.67018e-150	TAB2	0.26259	1.84902e-231	RPL5	0.0821528	1.51493e-23	IQGAP1	0.0403683	9.21117e-07	PSO
BCKDK	0.0661929	8.08097e-16	CXCL12	0.0909953	1.5467e-28	AC138207.7	0.0667678	4.54556e-16	TIGIT	0.0597495	3.65943e-13	CBWD2	0.0515845	3.5412e-10	GORASP2	0.054126	4.62527e-11	HCK	0.0613275	8.65959e-14	AC092069.1	0.0616367	6.50113e-14	COX4I1	0.0388761	2.28722e-06	CDC16	0.0260676	0.00153269	MRC1	0.0370091	6.82438e-06	OTULIN	0.200865	2.73646e-134	YWHAZ	0.211972	1.13111e-149	ARCN1	0.262266	7.11506e-231	HMGN1	0.0821512	1.51798e-23	KCNH6	0.0403446	9.34707e-07	PSO
NOSIP	0.0661697	8.26972e-16	SLC38A2	0.0908455	1.89775e-28	TCHH	0.066703	4.85134e-16	PHLDA1	0.0596876	3.86936e-13	SRSF1	0.0515644	3.59714e-10	CCL19	0.0541205	4.64619e-11	AC093010.2	0.0612939	8.93267e-14	PTOV1	0.0615985	6.7358e-14	C19orf18	0.0388747	2.28909e-06	MS4A2	0.0260546	0.00154105	BRD7	0.0370002	6.85919e-06	UBR2	0.200852	2.85027e-134	CYLD	0.211941	1.25069e-149	PAFAH1B1	0.262067	1.63436e-230	C5orf22	0.0821433	1.53293e-23	SF1	0.0403445	9.34803e-07	PSO
AC074050.4	0.0658981	1.08332e-15	PODXL2	0.0908241	1.95385e-28	HOMER2	0.0665238	5.8059e-16	TCHH	0.0596794	3.89822e-13	ZNF90	0.0515335	3.68523e-10	RALGPS1	0.0541086	4.69165e-11	DAB2	0.0612105	9.64791e-14	NGDN	0.0615885	6.79847e-14	POGLUT1	0.0388637	2.30422e-06	RAPGEF6	0.0260508	0.00154348	SRD5A3	0.0369852	6.91828e-06	ANAPC5	0.200845	2.90973e-134	SMC3	0.211923	1.32526e-149	NMRK1	0.262045	1.78556e-230	ANGEL2	0.0820551	1.70881e-23	SPCS3	0.0403444	9.34826e-07	PSO
GAB2	0.0658782	1.10497e-15	U2AF1L4	0.090803	2.01091e-28	FES	0.0665004	5.94381e-16	TICAM1	0.0596391	4.04228e-13	GCA	0.0515332	3.68601e-10	SF3B4	0.0540604	4.88029e-11	GMPPB	0.0610922	1.07606e-13	BAP1	0.0615859	6.81553e-14	TRAPPC6A	0.0388417	2.33486e-06	IKZF3	0.0260002	0.00157649	LINC02365	0.0369823	6.92965e-06	NAA38	0.200824	3.108e-134	HMGB1	0.21184	1.74253e-149	H2AFY	0.261966	2.48523e-230	DHX8	0.0820549	1.70924e-23	JAKMIP1	0.040301	9.60348e-07	PSO
KANK1	0.0657067	1.30955e-15	ZNF667.AS1	0.0907905	2.04532e-28	SH3D19	0.066312	7.17573e-16	HIRIP3	0.0596313	4.07063e-13	SRSF5	0.0515288	3.69886e-10	APLP2	0.0540422	4.95371e-11	ANPEP	0.0610876	1.08064e-13	ADRM1	0.0615651	6.94834e-14	PKD1	0.038836	2.3428e-06	CCRL2	0.0259804	0.00158957	PPP2R5C	0.0369758	6.95555e-06	RRP36	0.200765	3.73044e-134	COX5A	0.211672	3.02822e-149	TPM3	0.261863	3.80338e-230	S1PR1	0.0820341	1.75372e-23	SP140	0.0402786	9.73743e-07	PSO
MYBBP1A	0.0656621	1.36856e-15	RAB3B	0.0907274	2.2289e-28	AEN	0.0663005	7.25833e-16	PEPD	0.0596305	4.07354e-13	UBA2	0.0515215	3.71992e-10	YPEL4	0.0539904	5.16795e-11	SDHD	0.0610263	1.1434e-13	TSN	0.0614984	7.39195e-14	IRF1	0.0388309	2.34989e-06	AC012603.1	0.0259742	0.00159367	KRR1	0.0369646	7.00023e-06	SNTA1	0.200731	4.1368e-134	CHCHD2	0.211646	3.29376e-149	SAMD9L	0.261788	5.20429e-230	ATF7IP2	0.0820071	1.81296e-23	CTSS	0.0402786	9.73759e-07	PSO
SAMD4A	0.0655815	1.48205e-15	TRIM2	0.0906456	2.49164e-28	PTGIR	0.0662136	7.91594e-16	ADIRF	0.0595706	4.29924e-13	MIEN1	0.0514813	3.8386e-10	PSME3	0.0539646	5.27829e-11	PIK3AP1	0.060904	1.27953e-13	GUK1	0.0614362	7.8304e-14	DVL3	0.0388141	2.37366e-06	FAT1	0.0259698	0.00159656	AC005363.2	0.0369108	7.21866e-06	PDCD5	0.200683	4.80761e-134	JOSD1	0.211609	3.71979e-149	SCAND1	0.261505	1.68287e-229	P2RY8	0.0819906	1.85014e-23	TMEM177	0.0402646	9.82197e-07	PSO
IQSEC2	0.0655591	1.51518e-15	ALKBH5	0.090575	2.74284e-28	SOD3	0.0659879	9.90898e-16	CD80	0.0594779	4.67262e-13	CAMLG	0.0513788	4.15829e-10	AHR	0.0539245	5.45396e-11	UBE2D3	0.0608772	1.31132e-13	APOE	0.0613206	8.715e-14	ARNTL	0.0387994	2.39465e-06	FAM84B	0.0259543	0.00160695	SEC22B	0.0368615	7.42447e-06	GPATCH2	0.200563	6.95664e-134	POLR2J	0.211547	4.5595e-149	MAP3K2	0.261195	6.09567e-229	CFAP36	0.0819838	1.86566e-23	BMPR2	0.0402135	1.01373e-06	PSO
SCYL1	0.0653823	1.80374e-15	CXXC1	0.0904792	3.12395e-28	AC073610.3	0.0659788	9.99894e-16	U2AF1L4	0.0594768	4.67727e-13	POLD1	0.0513664	4.1984e-10	SPAG1	0.053798	6.04656e-11	MYO6	0.0608299	1.36961e-13	PGGHG	0.0612925	8.94461e-14	HIST2H2AC	0.0387887	2.41007e-06	LINC01719	0.0259357	0.00161946	ERO1A	0.0368571	7.44289e-06	EFR3A	0.200407	1.12615e-133	BCL11B	0.211531	4.79931e-149	ZNF292	0.261112	8.58472e-229	GTPBP8	0.0818736	2.13672e-23	SOCS5	0.0402074	1.01758e-06	PSO
ITPKB	0.0653353	1.88925e-15	AL136418.1	0.0902291	4.38577e-28	DMKN	0.0658691	1.11494e-15	CLIC2	0.0594609	4.74452e-13	HYI	0.0513294	4.32136e-10	AP001160.1	0.0537795	6.13852e-11	ADRM1	0.0608006	1.40688e-13	SLC9A7	0.0612733	9.10442e-14	PRDX5	0.038774	2.43125e-06	LGSN	0.0258925	0.0016488	PHTF2	0.0368371	7.5284e-06	EPRS	0.20013	2.64747e-133	CTSA	0.211421	6.88037e-149	DNAJA2	0.261084	9.6645e-229	USP46	0.0818617	2.16817e-23	NAP1L4	0.0402066	1.01808e-06	PSO
PTOV1	0.0653135	1.93017e-15	LINC01588	0.0901875	4.63951e-28	LIFR	0.0658505	1.13576e-15	GLUD1	0.0594215	4.91485e-13	RASGRP2	0.0513217	4.34721e-10	DPYSL4	0.0535986	7.11141e-11	RALGPS1	0.0607849	1.42728e-13	AL136418.1	0.0611729	9.98842e-14	ZFPM1	0.0387546	2.45961e-06	CCR9	0.0258913	0.00164962	SCCPDH	0.0368104	7.64362e-06	SLC35D2	0.200097	2.93062e-133	CCDC85B	0.211374	8.02314e-149	SYF2	0.261022	1.24929e-228	MINDY2	0.0817888	2.37127e-23	TAF1D	0.0401895	1.02889e-06	PSO
BCOR	0.0652216	2.11254e-15	AP001160.1	0.0900697	5.4413e-28	MFAP4	0.0658432	1.14396e-15	RALGPS1	0.0594206	4.91888e-13	OTUD1	0.0513175	4.36159e-10	BASP1	0.0535429	7.43967e-11	LAX1	0.0607691	1.44811e-13	SLC12A2	0.061098	1.07028e-13	CHURC1	0.0387372	2.48528e-06	ANKRD36B	0.0258485	0.00167921	AC008966.1	0.0367782	7.78532e-06	AC243960.1	0.199894	5.49159e-133	PDCD10	0.211181	1.50712e-148	CTCF	0.26092	1.9067e-228	SINHCAF	0.0817882	2.37313e-23	ADA2	0.040189	1.0292e-06	PSO
STT3A	0.0650424	2.51864e-15	HSPB1	0.0898475	7.34564e-28	ATF6B	0.0657565	1.24655e-15	AC136475.3	0.0593388	5.29306e-13	FHDC1	0.0512861	4.46928e-10	BAP1	0.0535095	7.64399e-11	WNT2B	0.0605127	1.83095e-13	ATXN1	0.0610717	1.09657e-13	ZNF83	0.0387174	2.51479e-06	PPP1R13B	0.0258356	0.00168827	MAP3K12	0.0367695	7.8238e-06	GALM	0.199827	6.7526e-133	CPNE3	0.21118	1.51407e-148	CALM3	0.260851	2.53112e-228	PSMB7	0.0817122	2.60493e-23	UBXN4	0.0401862	1.031e-06	PSO
SPINT1	0.0649948	2.6388e-15	FILIP1L	0.0897639	8.22204e-28	PRSS53	0.0656487	1.38681e-15	PRPS1	0.0591687	6.16319e-13	HLA.DRB1	0.051281	4.48733e-10	AC006064.4	0.0534783	7.83952e-11	EPGN	0.0604777	1.89037e-13	KLHDC3	0.0608814	1.30633e-13	CD2BP2	0.0387127	2.52192e-06	CDS1	0.0258155	0.00170237	ADAM9	0.0367419	7.94759e-06	MARCH2	0.199819	6.91976e-133	ARGLU1	0.211062	2.22497e-148	ITPR2	0.260667	5.42338e-228	SPSB1	0.0816851	2.69315e-23	FBXL5	0.0401825	1.03332e-06	PSO
GNL1	0.0649516	2.75272e-15	FST	0.0895882	1.0415e-27	AP3S1	0.065553	1.52444e-15	TMEM44	0.0591179	6.44932e-13	PPHLN1	0.0512388	4.63678e-10	CRACR2B	0.0534418	8.07492e-11	STT3A	0.0604719	1.90032e-13	KLF9	0.0607228	1.51086e-13	RBPJ	0.0386886	2.55839e-06	ANKZF1	0.0258087	0.00170717	AL034549.1	0.0367282	8.00943e-06	EIF3A	0.199787	7.61641e-133	CCT3	0.211006	2.67491e-148	PPP4R3A	0.260625	6.43695e-228	COMMD8	0.0816652	2.75957e-23	STRN3	0.0401641	1.04514e-06	PSO
CCL19	0.0648828	2.94431e-15	KLHDC3	0.0895825	1.04963e-27	SEPT4	0.0651554	2.25442e-15	SYPL1	0.0590566	6.81186e-13	TRMO	0.0512124	4.73283e-10	RIPK2	0.0533288	8.84746e-11	TPSB2	0.0604002	2.02876e-13	STKLD1	0.0607133	1.52401e-13	NECTIN4	0.0386879	2.55947e-06	AJAP1	0.0257766	0.00173002	PKIA	0.03672	8.04687e-06	ELK3	0.199742	8.75039e-133	PRKCB	0.210915	3.59145e-148	DDX58	0.260559	8.46079e-228	RBM17	0.0815833	3.05117e-23	UNC119B	0.0401481	1.05554e-06	PSO
NUPR1	0.0647561	3.33207e-15	NPTXR	0.089542	1.10837e-27	RB1	0.0650904	2.4028e-15	SLC52A2	0.0589614	7.41416e-13	PRR13	0.051208	4.74932e-10	PSMB3	0.0533236	8.88447e-11	TLNRD1	0.06035	2.12363e-13	NUPR1	0.0606728	1.58162e-13	IL1R1	0.0386824	2.56784e-06	FN1	0.0257457	0.00175234	PIGV	0.0367081	8.10171e-06	RHOF	0.199586	1.41557e-132	ENSA	0.210819	4.91733e-148	CCDC85B	0.26052	9.96508e-228	CCPG1	0.0815596	3.14103e-23	ZNF350	0.0401442	1.05809e-06	PSO
LINC01840	0.0647384	3.38997e-15	AC103591.3	0.0894005	1.34022e-27	HGS	0.0650457	2.51054e-15	DDAH2	0.0588071	8.50503e-13	GIMAP4	0.0510721	5.27749e-10	AC073896.3	0.0532825	9.18428e-11	BICDL2	0.0603499	2.12387e-13	FFAR3	0.0606193	1.66093e-13	JMJD6	0.0386696	2.58745e-06	BAZ1A	0.0257167	0.0017735	KLHL35	0.0366907	8.18192e-06	ZNF292	0.19957	1.48643e-132	PPID	0.210816	4.96298e-148	CLINT1	0.260153	4.53108e-227	ATP5IF1	0.0815585	3.14514e-23	OSGEP	0.040138	1.06211e-06	PSO
ZDHHC9	0.06453	4.15247e-15	SLC6A12	0.0893553	1.42402e-27	LRCH4	0.0650122	2.59421e-15	DPYSL4	0.0587194	9.19321e-13	SCAND1	0.0510314	5.44653e-10	AC004951.1	0.0532327	9.5611e-11	SLC16A2	0.0603411	2.14102e-13	CLK1	0.0606088	1.67703e-13	C4orf47	0.038658	2.60547e-06	TTLL11	0.0257148	0.00177484	SMIM15	0.0366716	8.27131e-06	ARFGEF1	0.199547	1.59608e-132	RPL17	0.210464	1.56405e-147	CDC42	0.260051	6.88715e-227	ELP6	0.0815482	3.18485e-23	IL17RA	0.0401244	1.07108e-06	PSO
RASSF4	0.064454	4.47082e-15	TCHH	0.0892664	1.60434e-27	SNAP25	0.0649296	2.81269e-15	NCMAP	0.0586486	9.78836e-13	RSU1	0.0509797	5.66872e-10	ERV3.1	0.0530803	1.08096e-10	P3H3	0.0603168	2.18891e-13	PVR	0.0605628	1.74911e-13	NOL8	0.038633	2.64455e-06	AC090739.1	0.0257023	0.00178404	RALGAPB	0.0366681	8.28738e-06	AC008105.3	0.199417	2.37757e-132	NPDC1	0.210441	1.68922e-147	SEPT9	0.260005	8.3181e-227	IFT57	0.0815218	3.28957e-23	LINS1	0.0401184	1.07507e-06	PSO
MT1A	0.0644039	4.69371e-15	RAB7A	0.0890493	2.14538e-27	PTGS2	0.0648535	3.02975e-15	NXF1	0.0586465	9.80648e-13	FABP5	0.0509448	5.82389e-10	MAPKAPK2	0.0530576	1.10084e-10	BCKDK	0.0602544	2.31674e-13	ZP1	0.0605031	1.84704e-13	AC116366.3	0.0386067	2.68621e-06	ZFX	0.025682	0.00179911	AC123023.1	0.036665	8.3023e-06	PRRC2B	0.199376	2.69929e-132	NRDC	0.210432	1.73592e-147	DPP7	0.259884	1.36999e-226	TBC1D7	0.081514	3.32135e-23	GOLGA1	0.0401002	1.08719e-06	PSO
OSBPL8	0.0643154	5.11394e-15	HSPA2	0.0889224	2.54144e-27	C2CD4D	0.0648237	3.11915e-15	RCE1	0.058593	1.02816e-12	URM1	0.0509372	5.85798e-10	SMIM3	0.0530551	1.10312e-10	LIMCH1	0.0602532	2.31934e-13	MPZL2	0.060415	2.00164e-13	NTN4	0.038596	2.7035e-06	UTP6	0.0256585	0.00181665	RAD51D	0.036655	8.34939e-06	DCTN3	0.199339	3.02752e-132	CHORDC1	0.210304	2.63613e-147	NAA38	0.259609	4.24987e-226	IQGAP1	0.081512	3.32924e-23	SMC1A	0.0400734	1.10526e-06	PSO
TOX	0.0643145	5.11821e-15	RGMA	0.0887798	3.07398e-27	KREMEN1	0.0647199	3.45178e-15	GHRL	0.0585689	1.05032e-12	C10orf67	0.0509156	5.95675e-10	MYDGF	0.0530118	1.14215e-10	OSMR	0.060211	2.40995e-13	CHPF2	0.0603084	2.20563e-13	TMEM256	0.038588	2.71632e-06	LEAP2	0.0256543	0.0018198	LPAR1	0.0366091	8.56962e-06	LPGAT1	0.199333	3.08254e-132	UXS1	0.210289	2.76319e-147	TTTY15	0.259318	1.41162e-225	AC111182.1	0.0814952	3.39864e-23	LEO1	0.04006	1.11446e-06	PSO
PSD3	0.0643113	5.13439e-15	NR6A1	0.0887266	3.29976e-27	SLC18A2	0.0646889	3.55758e-15	AK6	0.0585566	1.06185e-12	HGSNAT	0.0509119	5.974e-10	EFNA3	0.0529426	1.20734e-10	FAM239B	0.0601256	2.60418e-13	FRMD4B	0.0603083	2.20591e-13	ISCU	0.038569	2.74725e-06	FBLIM1	0.0256419	0.00182907	TSG101	0.03659	8.66293e-06	ATP2B1	0.199316	3.24289e-132	MXD4	0.210224	3.42303e-147	COMMD3	0.258831	1.04026e-224	BRD7	0.0814925	3.40992e-23	MRPS22	0.0400542	1.11841e-06	PSO
EIF3J.DT	0.0642106	5.66036e-15	PFN2	0.0885274	4.30125e-27	ADAM8	0.0646357	3.74688e-15	NACAD	0.0585341	1.08315e-12	UBL7	0.0509083	5.9905e-10	HLA.DMB	0.0529386	1.21123e-10	RASAL1	0.0600706	2.7373e-13	ZNF331	0.0602734	2.27712e-13	THOC7	0.0385514	2.77613e-06	mm10...Hspa8	0.0256221	0.00184409	AC016773.1	0.0365838	8.69307e-06	SMAP1	0.199309	3.31442e-132	PTPN4	0.210147	4.39398e-147	HCLS1	0.258817	1.10166e-224	NFS1	0.0814751	3.48321e-23	AP3M2	0.0400533	1.11902e-06	PSO
LYPD6B	0.0642092	5.66793e-15	RING1	0.0885146	4.37478e-27	NUP160	0.0645953	3.89691e-15	COMT	0.0585006	1.11572e-12	SDHD	0.0508619	6.20906e-10	PRPF31	0.0528715	1.2782e-10	SBDS	0.0600534	2.78051e-13	TFPI2	0.0600865	2.69823e-13	OR7A17	0.0385149	2.83692e-06	Z97832.2	0.0256025	0.00185901	CLUH	0.0365745	8.73916e-06	TGFBR2	0.199072	6.85583e-132	FKBP8	0.210085	5.37884e-147	GNPTAB	0.25881	1.13537e-224	DNAJC19	0.0814109	3.76766e-23	ERC1	0.0400389	1.12902e-06	PSO
GBE1	0.0642088	5.67003e-15	FARSA	0.0884497	4.76845e-27	LILRB4	0.0645293	4.15526e-15	LINC01943	0.0583151	1.31402e-12	SNAP47	0.0508266	6.3802e-10	AC007495.1	0.0528069	1.34604e-10	TMEM59	0.0599136	3.15547e-13	WSCD1	0.0600517	2.7847e-13	LPGAT1	0.0385009	2.86053e-06	RBAK.RBAKDN	0.0256003	0.00186075	EID2B	0.0365428	8.89735e-06	ZNF524	0.198928	1.06705e-131	HMGN3	0.210005	6.97886e-147	BTBD11	0.258571	3.01818e-224	NDUFA10	0.081403	3.8043e-23	PCMTD1	0.0400179	1.14367e-06	PSO
EBI3	0.0641966	5.73741e-15	SETD7	0.0884446	4.80104e-27	ZBTB46	0.0644726	4.39075e-15	RAB11B	0.0582814	1.35368e-12	ANXA6	0.0508228	6.39915e-10	SLC12A5	0.0528032	1.35003e-10	TEAD3	0.0597784	3.56527e-13	S100A9	0.0599272	3.117e-13	AC023908.3	0.0384756	2.90378e-06	IGHG3	0.0255921	0.00186703	CEP128	0.0365398	8.91225e-06	TAB2	0.19891	1.12625e-131	ABHD14B	0.209858	1.12329e-146	AC004687.1	0.258457	4.80763e-224	GATAD1	0.0813977	3.82905e-23	HOXA1	0.0400176	1.14393e-06	PSO
FAM129B	0.0641458	6.02577e-15	ACADVL	0.0884166	4.98284e-27	ACAP1	0.064439	4.53616e-15	IGFBP7	0.0582268	1.42021e-12	CRIP2	0.0507811	6.6081e-10	WNT2B	0.0527875	1.36708e-10	SLC25A33	0.0597298	3.72517e-13	LYPLA2	0.0598721	3.27596e-13	RPL37	0.0384707	2.91232e-06	NSMAF	0.0255748	0.00188034	FAM118A	0.0365374	8.92456e-06	SPTBN1	0.198887	1.20789e-131	ROCK1	0.209843	1.17958e-146	GTPBP8	0.258193	1.42049e-223	VIM	0.0813934	3.84921e-23	CKAP5	0.0400149	1.14581e-06	PSO
SRSF7	0.0640992	6.30344e-15	IL24	0.0883542	5.41263e-27	SPAG1	0.0644074	4.67771e-15	PTPRF	0.0579464	1.81632e-12	HSPA9	0.0507751	6.63871e-10	PLD1	0.0527626	1.39457e-10	SAT2	0.0595825	4.25318e-13	XCL1	0.0598418	3.36703e-13	PI4K2A	0.0384695	2.91444e-06	ENO1.AS1	0.0255558	0.00189511	DPY19L3	0.0364836	9.20003e-06	SKAP1	0.198881	1.2305e-131	SRRM2	0.209766	1.5142e-146	NUDT5	0.257864	5.44893e-223	TCF25	0.0813431	4.09285e-23	TTC17	0.0400144	1.14618e-06	PSO
FLT3	0.0640883	6.37005e-15	MRPL52	0.0883433	5.49146e-27	RTP5	0.0643581	4.90652e-15	ZADH2	0.0578822	1.92124e-12	MX1	0.0507745	6.64172e-10	CD14	0.0526557	1.51894e-10	MSRA	0.0594863	4.63755e-13	MMP19	0.0596213	4.10734e-13	PTPN18	0.0384496	2.94902e-06	NEXN.AS1	0.0255415	0.0019063	BCAP29	0.0364565	9.34186e-06	CSK	0.198756	1.80459e-131	CCSER2	0.209764	1.5234e-146	CEP290	0.257789	7.39117e-223	SPCS3	0.0813101	4.26148e-23	CLEC18A	0.0399985	1.15738e-06	PSO
FAM96B	0.0639993	6.94119e-15	COTL1	0.0883008	5.81044e-27	CLEC7A	0.064323	5.07647e-15	AC009480.1	0.0578707	1.94078e-12	APIP	0.0507287	6.8802e-10	NAMPT	0.0526466	1.53e-10	UBASH3B	0.059449	4.79538e-13	RALGPS1	0.0595616	4.3341e-13	MRPL13	0.0384105	3.01813e-06	LIX1.AS1	0.0255034	0.00193633	SYCE1	0.0363826	9.73886e-06	ACTG1	0.19864	2.57285e-131	NCOA7	0.209642	2.26289e-146	PRR14L	0.257784	7.55664e-223	SASH3	0.0812885	4.37543e-23	CDV3	0.0399468	1.19478e-06	PSO
EMILIN1	0.0639743	7.11077e-15	EDNRB	0.0882792	5.97866e-27	EMILIN1	0.0642396	5.50374e-15	AAED1	0.0578113	2.04416e-12	NDUFB4	0.0507064	6.99954e-10	PTP4A1	0.0526348	1.54447e-10	IRF4	0.0594302	4.87703e-13	RIMKLA	0.059519	4.50312e-13	DYNLT3	0.0384083	3.02208e-06	PACSIN2	0.0254814	0.0019539	PIP4K2A	0.0363824	9.7404e-06	ATP5F1C	0.19845	4.60074e-131	EPHA4	0.209536	3.1945e-146	HACD4	0.257736	9.16526e-223	MYO18A	0.0812672	4.49041e-23	OTULIN	0.0399451	1.19603e-06	PSO
MYO16	0.0638654	7.89685e-15	GPX3	0.0882342	6.34598e-27	AC092611.2	0.0640564	6.56958e-15	PRDX6	0.0576974	2.25767e-12	ELOF1	0.0506982	7.04383e-10	CCL17	0.0526127	1.57196e-10	ITPKB.AS1	0.0593031	5.46503e-13	NTSR1	0.0594119	4.95759e-13	EIF2B2	0.0384044	3.02892e-06	ILVBL	0.0254678	0.00196486	IDS	0.0363814	9.74558e-06	TDRD3	0.198412	5.18115e-131	KRAS	0.209519	3.37168e-146	ANGEL2	0.257607	1.55464e-222	S100A6	0.0812553	4.55625e-23	VAC14.AS1	0.0399448	1.19628e-06	PSO
AHR	0.0637753	8.61215e-15	FXYD2	0.0882294	6.38695e-27	PLAU	0.0640134	6.84771e-15	ABCC1	0.0576898	2.27262e-12	IDO1	0.0506653	7.22462e-10	MAST2	0.0525623	1.6364e-10	AAMP	0.0592783	5.58763e-13	AL121985.1	0.0593657	5.16727e-13	ZNF593	0.0383899	3.05503e-06	SYTL2	0.0254454	0.00198299	SUPT7L	0.0363707	9.80459e-06	DCP2	0.198147	1.16364e-130	PSMA1	0.209511	3.45799e-146	NIPBL	0.2574	3.61191e-222	TPT1	0.0812538	4.56452e-23	OXSR1	0.0399247	1.21111e-06	PSO
CRLF2	0.0636822	9.41695e-15	YBX3	0.0881877	6.74892e-27	EPOP	0.0639716	7.12917e-15	KLF4	0.0576883	2.27575e-12	CITED4	0.0506027	7.58031e-10	CIRBP	0.0525179	1.69519e-10	ZNF467	0.0592606	5.67706e-13	TTLL7	0.0593592	5.19738e-13	GEMIN7	0.0383753	3.08164e-06	MAP3K5	0.0254092	0.00201254	IRF1	0.0363625	9.85023e-06	NASP	0.198099	1.34435e-130	PSMG2	0.209469	3.97068e-146	ATP2B1	0.257398	3.64941e-222	ATP6V1G1	0.0812231	4.73859e-23	CARNMT1	0.0399066	1.22466e-06	PSO
TNFSF8	0.0636454	9.75549e-15	PTGS2	0.08812	7.38148e-27	TF	0.063958	7.22347e-15	RASGRP3	0.0575815	2.49745e-12	FARSA	0.0505438	7.9312e-10	RND1	0.0524847	1.74056e-10	TWF2	0.059243	5.76733e-13	NACAD	0.0593186	5.38997e-13	mm10...Rpl9	0.0383559	3.11718e-06	AC007952.4	0.0254015	0.00201895	FAM228B	0.0363392	9.98008e-06	ARRDC2	0.198	1.81919e-130	PRPF4B	0.209416	4.7056e-146	TSPAN18	0.25728	5.88387e-222	NPDC1	0.081177	5.01285e-23	AC124312.3	0.0398768	1.24724e-06	PSO
BOLA2B	0.0636332	9.87039e-15	TMEM176B	0.0880826	7.75576e-27	NDFIP2	0.0639503	7.27729e-15	CKLF	0.0575348	2.60105e-12	OTUD7B	0.0505365	7.97583e-10	CD68	0.0523404	1.95201e-10	PFN2	0.0591938	6.02667e-13	GEM	0.0592669	5.64512e-13	RALGAPA2	0.038343	3.14102e-06	IGLC2	0.0253357	0.00207393	FDPS	0.036295	1.02314e-05	BRD8	0.197956	2.07972e-130	UBB	0.209385	5.21403e-146	F5	0.257203	8.07093e-222	MANEA	0.0811689	5.06239e-23	PRPF40A	0.0398384	1.27693e-06	PSO
CXCL14	0.0635876	1.03108e-14	AP1G2	0.0880226	8.3961e-27	RAB11FIP5	0.0639478	7.29489e-15	ILF2	0.0574921	2.69938e-12	NAA10	0.0505289	8.02238e-10	RGS14	0.0523401	1.95255e-10	PJA1	0.0591792	6.10533e-13	EBI3	0.0592438	5.76285e-13	MYBL1	0.0383264	3.17202e-06	TCEANC	0.0253106	0.00209529	AC246785.3	0.0362743	1.03507e-05	HNRNPA1	0.197906	2.42065e-130	RABAC1	0.209384	5.22001e-146	NUDT1	0.257115	1.15135e-221	PRPF4B	0.0811177	5.38796e-23	LCMT1.AS2	0.0398315	1.2823e-06	PSO
PAF1	0.0635544	1.06442e-14	PTBP1	0.0876778	1.32306e-26	CAVIN3	0.0637838	8.54203e-15	TJP3	0.0574346	2.83758e-12	EMP2	0.0504817	8.31789e-10	HES1	0.0523079	2.00301e-10	PANK1	0.0591181	6.44785e-13	RRAD	0.059218	5.89728e-13	CPPED1	0.0383102	3.20252e-06	NEBL	0.0253089	0.00209673	NSRP1	0.0362734	1.03558e-05	DHX36	0.197743	3.98511e-130	TGFBR2	0.209364	5.56624e-146	MARCH9	0.256914	2.6157e-221	RBM33	0.0810754	5.67314e-23	SDE2	0.0398312	1.28259e-06	PSO
AC136475.9	0.0634008	1.23289e-14	GATM	0.0875656	1.5334e-26	RHOT2	0.0636886	9.35981e-15	SDF2	0.0573335	3.09748e-12	SS18L2	0.0504474	8.53923e-10	GHRL	0.0523075	2.00364e-10	RAPGEF6	0.0589709	7.35233e-13	BCL6	0.0592167	5.90429e-13	SBSPON	0.0382924	3.23633e-06	CXXC5	0.0253074	0.002098	OCLN	0.0362475	1.05079e-05	NAP1L1	0.19765	5.28386e-130	GTF2F1	0.209308	6.68035e-146	ZNF708	0.256858	3.28099e-221	RPS11	0.0810364	5.94899e-23	RNF145	0.0398079	1.30102e-06	PSO
GPR137B	0.0633766	1.26181e-14	FFAR3	0.0875542	1.55656e-26	SLAMF6	0.0634823	1.14052e-14	COPS8	0.0573202	3.13338e-12	MAPK13	0.050403	8.83491e-10	AC020661.3	0.0522129	2.15964e-10	SLC22A23	0.0588813	7.96176e-13	PTBP1	0.0591804	6.09911e-13	ELOF1	0.0382886	3.24357e-06	AUP1	0.0252904	0.00211261	ZFAT	0.036239	1.0558e-05	MED13	0.197599	6.17018e-130	TRAT1	0.209261	7.77305e-146	EFR3A	0.256797	4.21011e-221	EML2	0.0810191	6.07524e-23	NEMF	0.0397792	1.32401e-06	PSO
RELA	0.0633547	1.28844e-14	CDK16	0.0874162	1.86568e-26	C1S	0.0634057	1.22721e-14	NGDN	0.0573101	3.16096e-12	CISD2	0.0503863	8.94805e-10	TMEM39A	0.0520152	2.52469e-10	CYSTM1	0.0588628	8.09393e-13	PDIA4	0.0591433	6.3044e-13	CORO1B	0.0382779	3.26421e-06	AC025423.1	0.0252892	0.00211365	CD3G	0.0362372	1.05688e-05	GPSM3	0.197471	9.10079e-130	THRAP3	0.208884	2.63768e-145	SMAP1	0.256774	4.61941e-221	ACOT13	0.0809965	6.24438e-23	HNRNPAB	0.0397761	1.32655e-06	PSO
MTSS1	0.0633375	1.30971e-14	COL6A1	0.0874106	1.87967e-26	TRIP13	0.0633866	1.24978e-14	NSMF	0.057251	3.32682e-12	TAF7	0.0503686	9.07021e-10	AK2	0.0519507	2.65634e-10	CD300E	0.0588456	8.21882e-13	COX6A1	0.0590975	6.5674e-13	RPS6	0.0382451	3.32802e-06	DDX56	0.0252885	0.00211423	mm10...Rpl38	0.0362253	1.06396e-05	SOS2	0.197467	9.22189e-130	CTSC	0.208863	2.81416e-145	NOL8	0.256762	4.85448e-221	HNRNPC	0.0809915	6.28264e-23	TBC1D8.AS1	0.0397759	1.32675e-06	PSO
SLC12A2	0.0632747	1.39061e-14	GCNT4	0.087326	2.10013e-26	AMN	0.0633829	1.25424e-14	MYO16	0.0572364	3.36907e-12	MACROD1	0.0503449	9.23627e-10	TUBB4B	0.0518362	2.90691e-10	AC240274.1	0.0588452	8.22161e-13	MMP2	0.0590616	6.78155e-13	RBFA	0.0382252	3.36724e-06	HIST2H4B	0.0252823	0.00211959	TSPAN14	0.0362197	1.06731e-05	MRPL43	0.197298	1.54124e-129	TMA7	0.208503	9.0163e-145	ZKSCAN1	0.256587	9.86944e-221	GRAP2	0.0809658	6.48253e-23	UBE2H	0.0397716	1.33021e-06	PSO
SLC6A12	0.0631094	1.62766e-14	MS4A1	0.0871745	2.56112e-26	TMEM54	0.06323	1.4512e-14	HNRNPH2	0.0571314	3.68913e-12	MED4	0.0503406	9.26613e-10	ATG4B	0.051819	2.94642e-10	ERRFI1	0.0587024	9.33254e-13	UQCRQ	0.0588948	7.86715e-13	EMC9	0.0382082	3.40114e-06	PRC1	0.0252301	0.00216509	mm10...Eef1b2	0.0361694	1.09785e-05	TTTY15	0.197212	2.00069e-129	PPP1R35	0.208497	9.18728e-145	EPRS	0.256487	1.47897e-220	FAF2	0.0809532	6.58233e-23	TNFRSF1B	0.0397509	1.34714e-06	PSO
PTGES	0.0631011	1.64063e-14	RPL37A	0.0871182	2.75675e-26	COL1A1	0.0631883	1.50989e-14	AC103591.3	0.0570996	3.79161e-12	ZNHIT3	0.0503257	9.37284e-10	ARHGAP20	0.0517378	3.14034e-10	GABPB1	0.0586923	9.41602e-13	AC004069.1	0.0588829	7.95098e-13	ZNRD1	0.0382008	3.41602e-06	SMARCC2	0.025226	0.00216878	KLHDC4	0.0361474	1.11145e-05	CD27	0.197202	2.05852e-129	TRAC	0.208469	1.00599e-144	TERF2IP	0.256468	1.60042e-220	UBR5	0.0809448	6.64943e-23	PTPN11	0.0397341	1.36111e-06	PSO
AP3S1	0.0630855	1.66505e-14	SDF4	0.087088	2.86786e-26	SLC35B2	0.0631872	1.51158e-14	GAS2L1	0.0570565	3.93524e-12	PNPLA2	0.0503082	9.49861e-10	MIR155HG	0.0516904	3.25918e-10	EPSTI1	0.0586718	9.58938e-13	RHPN2	0.0588007	8.5531e-13	CD47	0.0381899	3.43814e-06	PDE4B	0.0251893	0.00220136	DCAF5	0.0361413	1.11522e-05	CD44	0.197163	2.32267e-129	DUT	0.208409	1.21978e-144	PDAP1	0.256433	1.84474e-220	IL1R1	0.0809371	6.71221e-23	AC112220.3	0.03966	1.42403e-06	PSO
EHD1	0.0630791	1.67527e-14	GPR132	0.0869755	3.322e-26	AC092069.1	0.0631813	1.52001e-14	RASGRP2	0.057056	3.93703e-12	MAP3K11	0.050288	9.64651e-10	HSF1	0.0516271	3.42506e-10	AL365203.2	0.0586636	9.65903e-13	ALDOC	0.0587131	9.2442e-13	GSN.AS1	0.0381853	3.44734e-06	AC107464.3	0.0251885	0.00220208	CCDC15	0.0361382	1.11719e-05	SLCO3A1	0.197157	2.36079e-129	UBTF	0.208389	1.30121e-144	TMCO1	0.256204	4.66243e-220	ATG3	0.0809267	6.79808e-23	POMK	0.0396527	1.4304e-06	PSO
GADD45G	0.0630417	1.73592e-14	EGOT	0.0869487	3.44013e-26	AR	0.0631671	1.54077e-14	PRR7	0.057054	3.9438e-12	RHNO1	0.0502737	9.75211e-10	TNFSF8	0.0516122	3.46527e-10	MS4A1	0.0586527	9.75261e-13	DNAJB11	0.0586994	9.35708e-13	SNHG25	0.0381833	3.45151e-06	SLC16A4	0.0251685	0.00222001	RNF168	0.0360815	1.15319e-05	DYNC1H1	0.197151	2.40313e-129	SP140	0.208246	2.05958e-144	BCL9L	0.256159	5.60461e-220	LMAN1	0.0809119	6.92072e-23	TMEM8A	0.0396486	1.43404e-06	PSO
SF3A2	0.0630251	1.76355e-14	MPP6	0.086928	3.5344e-26	MVB12B	0.0630358	1.74562e-14	CCL18	0.0570162	4.0744e-12	MAF1	0.0502681	9.79407e-10	AP003472.1	0.051575	3.56761e-10	MCAM	0.0584485	1.16828e-12	DOK4	0.058572	1.04745e-12	FAU	0.0381771	3.464e-06	FSD1L	0.0251508	0.00223598	C9orf40	0.0360808	1.15361e-05	YWHAB	0.196845	6.08696e-129	SEC11C	0.208097	3.3329e-144	MARCH7	0.256114	6.73162e-220	ABCB1	0.08091	6.93723e-23	STXBP3	0.0396445	1.43756e-06	PSO
ZNF296	0.0629507	1.89249e-14	RAB11FIP5	0.0868754	3.78538e-26	ERO1B	0.0630316	1.75263e-14	MAT2A	0.0569524	4.30464e-12	RABAC1	0.0502421	9.99033e-10	GAB2	0.0515583	3.61449e-10	COX6A1	0.0584303	1.18714e-12	SUV39H1	0.0585451	1.07267e-12	SFXN4	0.0381597	3.4998e-06	SNX27	0.025149	0.00223767	LINC02081	0.0360794	1.15452e-05	HIGD2A	0.196714	9.05202e-129	TYW3	0.208004	4.48771e-144	DRAP1	0.256098	7.16854e-220	PAXBP1	0.0808748	7.23992e-23	AGO2	0.0396433	1.43864e-06	PSO
UNC13D	0.0629366	1.91812e-14	SEPT11	0.0868737	3.79395e-26	RIPOR3	0.0630253	1.76313e-14	KCNK6	0.0569497	4.31445e-12	SNRPN	0.0501548	1.06776e-09	NPB	0.0514512	3.92988e-10	ANKRD44	0.0583558	1.26779e-12	HSD3B7	0.0584997	1.11655e-12	C9orf16	0.0381578	3.50362e-06	BMP8B	0.0251251	0.0022594	TJP2	0.0360764	1.15645e-05	TRAT1	0.196546	1.50498e-128	COX7B	0.207936	5.58267e-144	ZNF33A	0.255949	1.31148e-219	MORC3	0.0808232	7.70806e-23	MTX3	0.0396261	1.4538e-06	PSO
TPRA1	0.0629312	1.9279e-14	NACAD	0.0862057	9.03522e-26	STAC2	0.0629913	1.82105e-14	GABARAPL2	0.0569198	4.42709e-12	RNF11	0.0501492	1.07233e-09	ABHD17B	0.0514498	3.93418e-10	EBI3	0.0582249	1.4226e-12	RCN3	0.0584702	1.1461e-12	SCN2B	0.0381574	3.50439e-06	CDK11A	0.0251049	0.00227799	mm10...Btf3	0.0360734	1.15841e-05	CUL3	0.196489	1.78991e-128	GSTK1	0.207936	5.5903e-144	NDUFB5	0.255901	1.59203e-219	MAF	0.0807412	8.51455e-23	CTNNBL1	0.0396235	1.45612e-06	PSO
TCAF2	0.0628053	2.17226e-14	RAB3D	0.086118	1.01204e-25	CREG1	0.0628589	2.06475e-14	TMEM11	0.0568952	4.52172e-12	IL4R	0.0501124	1.10282e-09	NGDN	0.0513289	4.32309e-10	AC004816.1	0.0581546	1.51323e-12	AC011603.2	0.058405	1.21399e-12	PABPC1	0.038157	3.50535e-06	FUT10	0.0251024	0.00228033	SEPT3	0.0360574	1.16881e-05	CNTRL	0.196428	2.14936e-128	MRPS33	0.20792	5.89262e-144	LDLRAD4	0.255834	2.08987e-219	SMAD2	0.0807067	8.87794e-23	PPP2R1B	0.0396035	1.47401e-06	PSO
SPON2	0.0626394	2.54109e-14	TSPAN13	0.0859237	1.30072e-25	CYSTM1	0.0628322	2.11761e-14	SNN	0.0568088	4.86999e-12	POLM	0.0501056	1.10853e-09	CLIP2	0.0512832	4.47943e-10	PSMB3	0.0580405	1.67268e-12	AC073896.3	0.0583247	1.30299e-12	PICALM	0.0381539	3.51166e-06	TRAV9.2	0.0251006	0.00228194	VPS25	0.0360572	1.16896e-05	CBX1	0.196368	2.57378e-128	SRP14	0.207876	6.78255e-144	KLF12	0.255683	3.84353e-219	USP48	0.0806624	9.36696e-23	EPS15	0.0395828	1.49269e-06	PSO
CRELD2	0.0625949	2.65018e-14	FCGR2A	0.0858501	1.43028e-25	IL1RL1	0.0628137	2.15498e-14	MGST3	0.0568073	4.87644e-12	AP3M2	0.0501021	1.11144e-09	RAB7A	0.0512256	4.68478e-10	AC011445.2	0.0580403	1.67297e-12	CCL18	0.0583023	1.3289e-12	USP30	0.0381494	3.52111e-06	CYP1B1.AS1	0.0250898	0.00229199	AC006064.4	0.0360457	1.17647e-05	STK26	0.196301	3.15059e-128	SKAP1	0.207809	8.41339e-144	ARHGAP25	0.255613	5.09556e-219	KRI1	0.0805593	1.06127e-22	CEP95	0.039569	1.5053e-06	PSO
GPX3	0.0625509	2.76233e-14	AC092069.1	0.0857872	1.55099e-25	CTTNBP2NL	0.0627363	2.31862e-14	DOCK10	0.0567965	4.92168e-12	PCBP1	0.0500714	1.13777e-09	TRIB1	0.0511749	4.87306e-10	CRTC2	0.0580153	1.71003e-12	AL158071.3	0.0581798	1.48018e-12	S100A11	0.0381457	3.52875e-06	COQ10A	0.0250879	0.00229371	ZNF8	0.0360415	1.17926e-05	ESCO1	0.196277	3.39102e-128	CLNS1A	0.207777	9.32471e-144	FTH1	0.255489	8.43659e-219	PPM1G	0.0804304	1.24015e-22	ZNF320	0.0395564	1.51683e-06	PSO
CIITA	0.0625439	2.78055e-14	NOS1AP	0.0856068	1.95616e-25	SNAI1	0.0626659	2.4783e-14	ZNF219	0.0567712	5.02984e-12	OXA1L	0.0500469	1.15912e-09	SETD7	0.0511237	5.07047e-10	APOE	0.0578824	1.92096e-12	TWIST1	0.0578662	1.9484e-12	CDKN2A	0.0380978	3.6294e-06	MORF4L1	0.0250816	0.00229953	ARL6IP5	0.0360343	1.18397e-05	TRPS1	0.196194	4.36206e-128	FAAP20	0.207603	1.62994e-143	PIBF1	0.255464	9.32813e-219	MADCAM1	0.0804243	1.24934e-22	JUN	0.0395402	1.53192e-06	PSO
GRB10	0.0624744	2.96875e-14	HLA.DMB	0.0854638	2.35038e-25	RPL34	0.0626194	2.58943e-14	EMILIN1	0.0567518	5.11447e-12	EIF1AX	0.0500458	1.16007e-09	NPTXR	0.0510342	5.4348e-10	RGS16	0.0578787	1.92715e-12	KLF4	0.0577938	2.07557e-12	MCM5	0.0380808	3.66596e-06	CTNND1	0.0250728	0.00230775	ATIC	0.0360226	1.19172e-05	CWC22	0.196147	5.01503e-128	ZC3H13	0.207544	1.96742e-143	USP10	0.255458	9.5667e-219	ECI2	0.0804221	1.2527e-22	ADAM9	0.0395306	1.54087e-06	PSO
SLC1A1	0.0624138	3.14317e-14	EIF4A3	0.0854592	2.36422e-25	VGF	0.0625939	2.65264e-14	ICAM5	0.0566548	5.55768e-12	FAM96A	0.049971	1.22791e-09	OSMR	0.0510258	5.47005e-10	FAM96B	0.0578598	1.95935e-12	MAFB	0.0575664	2.53059e-12	AC016588.2	0.038045	3.74371e-06	TOX	0.0250616	0.00231821	mm10...Rpl21	0.0360206	1.1931e-05	DPH5	0.196128	5.31613e-128	UBXN4	0.207509	2.2043e-143	PA2G4	0.255456	9.6133e-219	ZNF148	0.0803959	1.29299e-22	IMMP1L	0.0395288	1.54256e-06	PSO
TFPI2	0.0622496	3.66754e-14	MLF2	0.0854087	2.52253e-25	MMP19	0.0625926	2.6558e-14	MMP10	0.0565365	6.14985e-12	AL359715.3	0.0499646	1.23385e-09	BIK	0.0510202	5.49373e-10	KAT6B	0.0578477	1.9802e-12	MND1	0.0575202	2.63424e-12	SAE1	0.0380306	3.77562e-06	LINC02271	0.0250589	0.00232076	ZBTB8A	0.035989	1.21429e-05	MRPL19	0.19599	8.05846e-128	SMAP1	0.207441	2.73551e-143	RBM26	0.255213	2.56488e-218	PYURF	0.0803779	1.32128e-22	MGAT4A	0.0395237	1.54733e-06	PSO
ACADVL	0.0621469	4.03848e-14	ALDH7A1	0.0853596	2.68638e-25	EMP2	0.0625762	2.69714e-14	HS3ST3B1	0.0564833	6.43537e-12	TWF2	0.0499542	1.24367e-09	IL4I1	0.0509459	5.81891e-10	MAP3K20	0.0577993	2.06566e-12	RAB7B	0.0574906	2.70277e-12	RWDD1	0.0380271	3.78338e-06	ZNF625	0.0250588	0.00232091	RPUSD2	0.0359635	1.23165e-05	TOP1	0.19573	1.76381e-127	TAPBP	0.207428	2.85738e-143	RBM25	0.255145	3.38574e-218	FIS1	0.0803759	1.32455e-22	SETX	0.0395199	1.55092e-06	PSO
ZNF395	0.0620243	4.52961e-14	HOMER2	0.0853265	2.80275e-25	COL1A2	0.0625276	2.82385e-14	CD59	0.0564661	6.53073e-12	EMC9	0.0499007	1.29518e-09	PLXNA3	0.0508949	6.05274e-10	FAM20C	0.0577193	2.21497e-12	MARS	0.0574856	2.71467e-12	TRPV3	0.0380188	3.8018e-06	LRP10	0.0250452	0.00233367	TNKS2	0.0359557	1.23703e-05	SSBP1	0.195718	1.83024e-127	TMEM50A	0.207214	5.67437e-143	SMARCE1	0.25472	1.87459e-217	UQCRH	0.0803665	1.33966e-22	CEP120	0.0395126	1.55778e-06	PSO
SNHG9	0.0619448	4.87862e-14	LATS2.AS1	0.0852992	2.90237e-25	PFN2	0.0624861	2.93635e-14	TESC	0.0563553	7.17783e-12	RABL6	0.0498685	1.32711e-09	CD300E	0.0508723	6.15951e-10	DUSP14	0.0577106	2.2319e-12	CEMIP	0.0574492	2.80176e-12	ATXN7L3B	0.0380072	3.82785e-06	SLC25A22	0.0250118	0.00236532	AP000866.5	0.0359552	1.23741e-05	UBLCP1	0.195595	2.65135e-127	GMCL1	0.207062	9.22908e-143	GNPDA1	0.254687	2.14115e-217	OGA	0.0803257	1.40721e-22	TRPC4AP	0.0394739	1.59487e-06	PSO
ACTN4	0.0619229	4.97939e-14	PRR14	0.0852861	2.95157e-25	OR5H14	0.0624632	3.00028e-14	PIANP	0.0563358	7.29845e-12	NSMCE4A	0.0498548	1.34101e-09	CDK16	0.0507558	6.73856e-10	RC3H2	0.057702	2.24869e-12	DUSP10	0.0574294	2.85042e-12	PLPBP	0.0379933	3.85905e-06	AC087393.2	0.0250019	0.00237481	ABCF1	0.0359403	1.24771e-05	PRKCH	0.19556	2.94346e-127	MCTS1	0.206925	1.42724e-142	RAB8A	0.254449	5.57673e-217	SUGT1	0.0803207	1.41576e-22	MESD	0.0394681	1.60055e-06	PSO
ABCC1	0.061825	5.45564e-14	RAD23A	0.0852835	2.96127e-25	CD93	0.0623863	3.22548e-14	THBS2	0.0562511	7.84391e-12	MRPS33	0.0498163	1.38063e-09	LIMCH1	0.0507484	6.77706e-10	AC013264.1	0.0576924	2.26763e-12	AC058791.1	0.057366	3.0113e-12	AC005498.2	0.0379818	3.88525e-06	RNF182	0.0249814	0.00239457	DLG2	0.0359309	1.25425e-05	ZKSCAN1	0.195356	5.43148e-127	MARCH2	0.20687	1.70343e-142	TCHP	0.254447	5.61775e-217	RPL28	0.0803072	1.43907e-22	DIAPH1	0.0394546	1.6137e-06	PSO
FAM239A	0.0618195	5.48388e-14	ZNF229	0.0852557	3.06872e-25	CA5A	0.0623849	3.22991e-14	CERS2	0.0562193	8.0585e-12	IFIT1	0.0497974	1.40053e-09	ELF1	0.0507414	6.81342e-10	TSPAN13	0.057687	2.2783e-12	FARSA	0.0573234	3.12462e-12	CNIH2	0.0379309	4.00272e-06	ZNF365	0.0249639	0.00241148	HGH1	0.0359307	1.25438e-05	ATP5MC3	0.195282	6.79935e-127	mm10...Gm42418	0.206737	2.6094e-142	ICE2	0.254271	1.14021e-216	MT.CYB	0.0803036	1.44526e-22	ZNF852	0.0394504	1.61784e-06	PSO
RPL4	0.0617864	5.65552e-14	CD80	0.0849363	4.6149e-25	TUBB2B	0.0622312	3.73158e-14	EFNA3	0.05621	8.12268e-12	C19orf48	0.0497716	1.42806e-09	NNMT	0.0506821	7.13183e-10	GPR82	0.0575239	2.6258e-12	AC013264.1	0.0573065	3.1708e-12	TSR3	0.0379239	4.01924e-06	RAD51	0.0249544	0.00242077	NELL2	0.0358967	1.27836e-05	CMTM6	0.195265	7.14813e-127	C1D	0.206608	3.93793e-142	ANKRD13D	0.254049	2.78181e-216	OCIAD1	0.0802984	1.45431e-22	AC000068.2	0.0394341	1.63392e-06	PSO
ABHD17B	0.0617618	5.78694e-14	SLC37A2	0.0849313	4.64455e-25	PCAT19	0.0622212	3.76654e-14	MRPS28	0.0561469	8.57025e-12	EXOC7	0.0497672	1.43285e-09	SLC10A3	0.0506535	7.29051e-10	SDHB	0.0574733	2.74365e-12	NBEAL1	0.0572733	3.2632e-12	CD37	0.0379086	4.05533e-06	BOK	0.0249477	0.00242732	PPP4C	0.0358711	1.29665e-05	GLCCI1	0.195168	9.55706e-127	HSPD1	0.206534	4.97915e-142	PSMC5	0.254002	3.36488e-216	RPLP0	0.0802412	1.55823e-22	HACL1	0.039432	1.63601e-06	PSO
CCR8	0.0617042	6.10535e-14	AC026979.2	0.0849264	4.67359e-25	AK6	0.0622186	3.77596e-14	SPTSSA	0.0560687	9.15773e-12	RNF5	0.0497504	1.45118e-09	PRR14	0.0506274	7.43825e-10	SNRNP200	0.0574713	2.74848e-12	MMP15	0.0572249	3.40285e-12	TMEM14B	0.0378545	4.18559e-06	CCDC62	0.0249343	0.0024404	ZNF101	0.0358541	1.30896e-05	MYSM1	0.195103	1.16059e-126	HTATSF1	0.206436	6.79992e-142	ERAP2	0.253991	3.51826e-216	PPP1R18	0.080224	1.59086e-22	ANKDD1A	0.0394305	1.63743e-06	PSO
TLNRD1	0.0617004	6.12698e-14	TBCB	0.0847886	5.57014e-25	STK4	0.062105	4.20003e-14	ITPKB.AS1	0.0560438	9.35334e-12	ELOA.AS1	0.0497264	1.47772e-09	ZNF704	0.0505993	7.60007e-10	FAM3C	0.05729	3.21635e-12	ELOVL1	0.0571376	3.66928e-12	PKP4	0.0378529	4.18948e-06	PIK3R3	0.0249244	0.00245018	ZSCAN12	0.0358499	1.31204e-05	LDLRAD4	0.195089	1.21062e-126	WASF2	0.206425	7.06339e-142	HDAC1	0.253942	4.27238e-216	CEP97	0.0802237	1.59137e-22	KLF13	0.0393501	1.71929e-06	PSO
SAR1A	0.0616985	6.138e-14	RPS6KB2.AS1	0.0846793	6.40112e-25	ACHE	0.062041	4.45924e-14	AC004148.2	0.0560262	9.49384e-12	COX7A2L	0.0497074	1.49913e-09	CKS2	0.0505634	7.81273e-10	RAB13	0.0572286	3.39171e-12	PHF1	0.0571048	3.77479e-12	GK	0.037835	4.23367e-06	SPPL2A	0.0249163	0.00245819	GOLGA6A	0.0358491	1.31261e-05	ZNF37A	0.19504	1.40243e-126	EIF4B	0.206386	7.99498e-142	ZNF644	0.253818	7.02961e-216	SGMS1	0.0801819	1.67363e-22	GNS	0.0393441	1.7255e-06	PSO
CREB3	0.0616245	6.57504e-14	MRPL55	0.0845456	7.58579e-25	SLC4A2	0.0620101	4.58994e-14	KHDC4	0.0560031	9.68124e-12	IBTK	0.0496867	1.52274e-09	ZNF365	0.0505237	8.05442e-10	NCAPH2	0.0571693	3.57032e-12	RNPS1	0.056991	4.164e-12	TNFRSF25	0.0378092	4.29791e-06	ATG13	0.0249087	0.00246575	NUDT5	0.0358379	1.3208e-05	EPC2	0.194521	6.65075e-126	HADHB	0.20622	1.35484e-141	FAM111A	0.253663	1.31069e-215	N4BP1	0.0801472	1.74486e-22	REX1BD	0.039339	1.73089e-06	PSO
MAFF	0.0616195	6.60594e-14	AC025171.3	0.0845348	7.69057e-25	SLC4A11	0.0618485	5.33764e-14	NDRG1	0.0560011	9.69765e-12	IFRD1	0.0496747	1.53653e-09	AOC1	0.0504732	8.37211e-10	TNFRSF10A	0.0571593	3.60133e-12	OAT	0.0569807	4.20091e-12	RNF103	0.0377786	4.37516e-06	MEMO1	0.0248734	0.00250099	PIK3IP1	0.035813	1.33922e-05	POLR3GL	0.194432	8.66307e-126	NDUFA10	0.206029	2.49195e-141	NEK1	0.253647	1.39652e-215	FKBP15	0.0801445	1.75069e-22	BRD9	0.0393358	1.73422e-06	PSO
MMP15	0.0616131	6.64513e-14	LAX1	0.08444	8.67304e-25	SLC22A1	0.061818	5.49165e-14	SEMA7A	0.0559621	1.00233e-11	BST2	0.0496726	1.53902e-09	TSPAN4	0.0503746	9.02895e-10	FARSA	0.0571342	3.68024e-12	TGFB1I1	0.0569345	4.37127e-12	TRA2B	0.0377717	4.3928e-06	ERCC6L	0.0248541	0.00252039	ZDHHC20	0.0357819	1.36256e-05	ASH1L	0.194425	8.85285e-126	WDR3	0.206003	2.70966e-141	SH3BP5	0.253391	3.89984e-215	TCTEX1D2	0.0801059	1.83389e-22	PAFAH1B1	0.0393303	1.74001e-06	PSO
NINL	0.0615164	7.26919e-14	CHP1	0.0842327	1.12762e-24	AC097534.2	0.0618062	5.55229e-14	ILK	0.0559473	1.01499e-11	FIBP	0.0496472	1.56874e-09	P4HA1	0.0503502	9.19898e-10	PRMT1	0.0571148	3.74237e-12	SAR1A	0.0568821	4.57292e-12	LINC00102	0.0377544	4.43742e-06	PHC3	0.0248238	0.00255129	MLLT1	0.0357564	1.3819e-05	CCR5	0.194364	1.06354e-125	CD96	0.205746	6.12344e-141	NORAD	0.253262	6.51675e-215	ZRANB2	0.0800988	1.84967e-22	MAN1B1	0.0393257	1.74487e-06	PSO
WNT2B	0.061485	7.48412e-14	MGP	0.0841234	1.29469e-24	HYOU1	0.0617176	6.02955e-14	PHB	0.0559318	1.02838e-11	RWDD1	0.0495987	1.62718e-09	NDUFA3	0.0502344	1.00491e-09	EMP2	0.057108	3.76434e-12	AC091959.3	0.0568761	4.59656e-12	A1BG	0.0377334	4.4921e-06	C2orf42	0.0247842	0.00259213	GALM	0.0357482	1.38827e-05	FRA10AC1	0.194325	1.19542e-125	COPZ1	0.205484	1.40831e-140	NASP	0.253193	8.61041e-215	PSMB2	0.080053	1.95421e-22	CNOT6L	0.0393073	1.76434e-06	PSO
PSMD13	0.0614067	8.04758e-14	VAV2	0.0841084	1.31942e-24	NACAD	0.0616219	6.59091e-14	RIOX1	0.055857	1.09547e-11	FAM177A1	0.0495518	1.68564e-09	ITPKB	0.0502232	1.01355e-09	OTUD7A	0.0570201	4.06057e-12	DDAH2	0.0567957	4.9253e-12	TAF9	0.0377221	4.52175e-06	ELMO1	0.024769	0.00260786	TRIM25	0.0357138	1.41495e-05	DDI2	0.194134	2.11376e-125	KDELR1	0.205458	1.53109e-140	ICAM2	0.253092	1.28729e-214	NBN	0.0800343	1.99869e-22	mm10...Iglc3	0.0393003	1.77187e-06	PSO
ATP5F1B	0.0613785	8.26e-14	NUP160	0.0840433	1.43237e-24	CFL1	0.0615555	7.01052e-14	NDUFAF3	0.0558563	1.0961e-11	FTSJ1	0.0495356	1.7063e-09	SRSF6	0.0501818	1.04603e-09	AC024560.1	0.0569664	4.25296e-12	PUS1	0.0567924	4.93942e-12	RPS4X	0.0376981	4.58536e-06	SHE	0.0247656	0.00261141	KDM8	0.0356582	1.45917e-05	GPRIN3	0.194088	2.42538e-125	FBXO9	0.20531	2.44581e-140	ASCC3	0.25309	1.29808e-214	RIOK3	0.0800078	2.06346e-22	ORC2	0.0392436	1.83362e-06	PSO
MYRF	0.0613771	8.27119e-14	AC020571.1	0.083953	1.60522e-24	INHBA	0.0613316	8.62672e-14	PTGDR2	0.0558526	1.09951e-11	SLC4A2	0.0494911	1.76441e-09	AL136418.1	0.0501606	1.06303e-09	PRPF31	0.0569603	4.27536e-12	BIK	0.0565992	5.82885e-12	AC145285.3	0.0376969	4.5885e-06	NSMF	0.0247582	0.00261923	RALB	0.0356482	1.46726e-05	DECR1	0.194074	2.52889e-125	ZNF652	0.205274	2.74083e-140	MFAP1	0.252936	2.40492e-214	SELENOO	0.079988	2.11311e-22	TUBB1	0.0392428	1.83451e-06	PSO
ZC3HAV1	0.0613709	8.31861e-14	MVP	0.0839511	1.60901e-24	SNRPA	0.0613111	8.79193e-14	CD8B2	0.0558111	1.13878e-11	HLA.DQB1	0.0494289	1.84893e-09	ARC	0.0501144	1.1011e-09	ASPH	0.0569439	4.33628e-12	CRLF2	0.0564638	6.54344e-12	NLE1	0.0376851	4.62026e-06	HNRNPA2B1	0.0247208	0.00265867	AC107952.2	0.0356475	1.46782e-05	TACC1	0.194035	2.84155e-125	COA6	0.205267	2.80599e-140	EIF3I	0.252844	3.47133e-214	TRG.AS1	0.079937	2.24641e-22	DDX5	0.0392273	1.85176e-06	PSO
MBOAT4	0.0613482	8.4953e-14	AC097534.2	0.0839214	1.67049e-24	TRPM4	0.0613029	8.8584e-14	COMMD1	0.0558104	1.13948e-11	EXOSC5	0.0494281	1.85004e-09	ANGPTL4	0.0500889	1.12272e-09	SRSF2	0.0569363	4.36448e-12	MEG8	0.0564529	6.60496e-12	DNPEP	0.0376664	4.6706e-06	ANKRD36C	0.0247194	0.00266016	PLEKHJ1	0.0356429	1.47157e-05	COPB1	0.193819	5.40095e-125	AP1S2	0.205174	3.76777e-140	C6orf203	0.25281	3.96431e-214	COMMD7	0.0798948	2.36307e-22	KCNG3	0.0392218	1.85796e-06	PSO
COCH	0.0611331	1.03626e-13	SLA	0.0839115	1.69132e-24	CEACAM1	0.0611299	1.03932e-13	MFHAS1	0.0557988	1.15061e-11	TMEM267	0.0493287	1.99321e-09	SNX32	0.0500596	1.14796e-09	CXCL6	0.0568717	4.61415e-12	NACA2	0.0564123	6.83736e-12	EIF4A2	0.0376572	4.69578e-06	BAIAP2L2	0.0246808	0.00270149	PCAT6	0.0356373	1.47612e-05	JOSD1	0.193715	7.36605e-125	HACD4	0.20517	3.80482e-140	RBCK1	0.252667	7.03167e-214	OAS2	0.0798885	2.38125e-22	GPR132	0.0392091	1.87223e-06	PSO
DUSP12	0.061088	1.08019e-13	TMEM184B	0.0837257	2.13679e-24	ELP5	0.0610372	1.13198e-13	SERPINA1	0.0557603	1.18859e-11	LMF2	0.0493207	2.00521e-09	EHD1	0.0499524	1.24533e-09	GCAT	0.0567878	4.95869e-12	HPRT1	0.0563832	7.00966e-12	POLR1D	0.0376496	4.7164e-06	ANKRD23	0.024678	0.0027045	TTC9	0.0356161	1.4935e-05	ROCK2	0.193661	8.63683e-125	LARS	0.205084	5.0025e-140	ZNF106	0.252664	7.09945e-214	EIF2S3	0.0798328	2.54556e-22	AP000704.1	0.039205	1.87692e-06	PSO
LUM	0.0610303	1.13914e-13	PEA15	0.0836517	2.345e-24	SLFNL1	0.0610323	1.13708e-13	TWF2	0.055754	1.19495e-11	STUB1	0.0492553	2.10595e-09	TFPI2	0.0499138	1.28231e-09	BCL2L11	0.0567723	5.02502e-12	VAV2	0.0563744	7.06217e-12	TCERG1	0.0376308	4.7683e-06	CEP89	0.0246773	0.00270522	RDH13	0.0356127	1.4963e-05	MAZ	0.193502	1.38844e-124	RAB33A	0.204975	7.06028e-140	BEX2	0.252633	8.05121e-214	ARL4A	0.0797836	2.70036e-22	RAB8B	0.0392043	1.87771e-06	PSO
C2CD4D	0.0610256	1.14413e-13	RIPOR3	0.0836181	2.44607e-24	PDE2A	0.0609203	1.26045e-13	HTRA1	0.0557333	1.21602e-11	DGUOK	0.0492311	2.14445e-09	WIPI1	0.0499079	1.28809e-09	EVA1C	0.0567273	5.2229e-12	TIMM50	0.0563736	7.06712e-12	KLF2	0.0376268	4.77936e-06	BLCAP	0.0246755	0.00270726	AC053513.1	0.0356084	1.49985e-05	PRR14L	0.193457	1.5872e-124	WIPI2	0.20478	1.31017e-139	MCPH1	0.252498	1.37706e-213	SP110	0.0797748	2.72885e-22	ABLIM1	0.0391993	1.88338e-06	PSO
ADGRG1	0.0608855	1.30145e-13	STT3A	0.0836022	2.49542e-24	SOCS3	0.0608662	1.32466e-13	BCKDK	0.0557165	1.23337e-11	PSMD13	0.0491857	2.21848e-09	C17orf107	0.0497567	1.44432e-09	CYB5R3	0.0567214	5.24965e-12	AACS	0.056369	7.09484e-12	BIN3	0.0376232	4.7894e-06	SLC50A1	0.024656	0.00272837	RPS6KB1	0.035602	1.5052e-05	KLF12	0.193422	1.75962e-124	CAMLG	0.204745	1.46449e-139	AC246785.3	0.252458	1.61446e-213	TUBA1A	0.0797679	2.75154e-22	RBM12B	0.0391764	1.9096e-06	PSO
CHPF2	0.0604945	1.86164e-13	TVP23A	0.0832122	4.06663e-24	KANK1	0.0607352	1.49378e-13	CREB3	0.0557156	1.23424e-11	AC005695.3	0.0491769	2.23309e-09	TBRG4	0.0496991	1.50846e-09	PLBD1	0.0567196	5.25757e-12	DDIAS	0.0563496	7.21296e-12	RAB2A	0.0376218	4.79342e-06	SAMSN1	0.0246425	0.0027431	AC245060.6	0.0356005	1.50641e-05	ARID4B	0.193377	2.01025e-124	CD5	0.204532	2.86636e-139	TMEM107	0.252414	1.93025e-213	RPS24	0.0797632	2.76715e-22	FOXN3.AS1	0.0391651	1.92258e-06	PSO
SERTAD3	0.0604658	1.91103e-13	ATF6B	0.0831352	4.47724e-24	AP006284.1	0.0607165	1.51965e-13	SRSF8	0.0556351	1.32088e-11	NOP10	0.0491709	2.24317e-09	DPF3	0.0496855	1.52408e-09	OSM	0.0567042	5.32759e-12	ELP5	0.0562663	7.74298e-12	HNRNPF	0.0376075	4.83346e-06	GPC1	0.0246322	0.00275433	CD4	0.0355916	1.51383e-05	DBI	0.193345	2.21121e-124	RPS16	0.204434	3.89947e-139	TNFSF10	0.252357	2.4232e-213	CHD4	0.0797588	2.78158e-22	KIF13B	0.0391502	1.93998e-06	PSO
AL136418.1	0.0604465	1.94489e-13	HIF1A.AS2	0.0831336	4.48629e-24	TACSTD2	0.0606264	1.65022e-13	LYPLA2	0.0556232	1.33415e-11	TOLLIP	0.0491417	2.29259e-09	EIF3J	0.0496525	1.56248e-09	ZC3HAV1	0.0566576	5.54457e-12	STAC2	0.0562028	8.17245e-12	SIT1	0.0375996	4.85542e-06	PPP1R3B	0.024618	0.00276998	RAB3GAP2	0.0355802	1.52343e-05	SUDS3	0.193336	2.27583e-124	TMEM59	0.204307	5.83878e-139	SH3GLB2	0.252227	4.0666e-213	MARK2	0.0797428	2.83536e-22	RRN3	0.0390895	2.01216e-06	PSO
GHRL	0.0604315	1.97166e-13	ZNF296	0.0829419	5.69709e-24	FZD8	0.0605956	1.69743e-13	RAB3D	0.0555577	1.40973e-11	ENY2	0.0491362	2.30199e-09	UNC5B	0.0496449	1.57149e-09	ADTRP	0.0565748	5.95161e-12	IGKC	0.0560862	9.02325e-12	ZFAND4	0.0375953	4.86764e-06	NPIPB3	0.0246096	0.0027793	OCM	0.0355401	1.55749e-05	HNRNPR	0.193231	3.10519e-124	TMCO1	0.204287	6.21526e-139	DDX39B	0.252014	9.47491e-213	NSD1	0.0797274	2.88812e-22	PINK1.AS	0.0390541	2.05549e-06	PSO
SAP30	0.0603827	2.06136e-13	EVI2A	0.0829086	5.93861e-24	GBE1	0.060564	1.74705e-13	CD68	0.0554961	1.4845e-11	POLR2J	0.0491352	2.30373e-09	C1orf198	0.0495852	1.64382e-09	DNAJC9	0.0565226	6.22332e-12	AL606469.1	0.0560174	9.56483e-12	PARVA	0.0375913	4.87893e-06	GNA13	0.0245889	0.00280226	LDLRAD4.AS1	0.0355386	1.55872e-05	DNAJC19	0.193203	3.37256e-124	LPIN2	0.204229	7.45692e-139	KDELR1	0.251942	1.26237e-212	TBCD	0.0797219	2.90736e-22	VSIG1	0.0390481	2.06294e-06	PSO
ZNF331	0.0603558	2.11255e-13	MVB12B	0.0828415	6.45539e-24	DIRAS1	0.0601909	2.45426e-13	LYZ	0.0554125	1.59236e-11	FAM122B	0.0490764	2.40708e-09	DPH2	0.0495672	1.66622e-09	AL158071.3	0.0565037	6.32456e-12	LKAAEAR1	0.0559953	9.74587e-12	ENHO	0.0375801	4.91072e-06	ALKBH6	0.0245713	0.00282193	RAB11FIP4	0.0355324	1.56411e-05	PPIL4	0.193171	3.70999e-124	GABARAPL2	0.20412	1.05069e-138	CD44	0.251894	1.52879e-212	PTPMT1	0.0796967	2.99653e-22	ZNF675	0.0390452	2.06656e-06	PSO
TSPAN13	0.0603553	2.11343e-13	PMF1.BGLAP	0.0828054	6.75192e-24	BSDC1	0.0600847	2.70273e-13	PTOV1	0.0553984	1.6113e-11	CUTA	0.0490609	2.43511e-09	FLOT1	0.0495622	1.67255e-09	PGAP1	0.056485	6.42602e-12	CIITA	0.0559783	9.88696e-12	NABP1	0.0375787	4.91488e-06	AC074117.1	0.0245471	0.00284918	SRP54	0.0355319	1.56454e-05	SLC25A24	0.193111	4.4288e-124	HCLS1	0.204006	1.50707e-138	ATP5F1A	0.25188	1.61304e-212	RPL10A	0.0796336	3.23145e-22	NABP1	0.0390434	2.06874e-06	PSO
TVP23A	0.0603073	2.20783e-13	NINL	0.0827656	7.09415e-24	RAI2	0.0600717	2.73463e-13	SLC25A38	0.0553708	1.64904e-11	OSBPL10	0.0490235	2.50392e-09	KLRC2	0.0494579	1.8091e-09	NSMF	0.0564297	6.737e-12	RNASE6	0.0558753	1.07863e-11	ZNF581	0.0375459	5.00913e-06	IGLV1.51	0.0245438	0.00285296	AL109615.2	0.0355208	1.57411e-05	SH3BP5	0.19303	5.64039e-124	BLOC1S4	0.203958	1.75011e-138	TFAM	0.251793	2.28006e-212	DERL1	0.079612	3.31607e-22	CHD4	0.039034	2.08053e-06	PSO
AC021752.1	0.0603024	2.21782e-13	COL1A1	0.0827279	7.43454e-24	MGLL	0.0600706	2.73733e-13	XG	0.0553536	1.67294e-11	ABHD14B	0.0489756	2.59488e-09	MMP10	0.0493951	1.89643e-09	MRPL49	0.0563782	7.03934e-12	CHMP1B	0.0557365	1.21269e-11	TBC1D1	0.0375346	5.04207e-06	PLIN5	0.0245385	0.00285903	MAP2K2	0.0354924	1.59891e-05	TPM3	0.193021	5.79689e-124	ARHGAP30	0.203889	2.17394e-138	CD6	0.251487	7.70954e-212	SS18L2	0.0796005	3.36197e-22	BTN2A1	0.0390193	2.09892e-06	PSO
PSME3	0.060211	2.40985e-13	MYO1B	0.0826647	8.04107e-24	C5AR1	0.0599717	2.99398e-13	PRR14	0.0553523	1.67471e-11	AL118516.1	0.0489744	2.59714e-09	IGFBP7	0.0493831	1.91351e-09	COMTD1	0.056233	7.96558e-12	RIC8A	0.0556712	1.28133e-11	ZNF208	0.0375139	5.10296e-06	LINC02076	0.024535	0.00286295	SENP1	0.0354827	1.60751e-05	AC004585.1	0.192993	6.29762e-124	PFDN4	0.203803	2.84743e-138	GRB2	0.251365	1.24871e-211	POU2F1	0.0795437	3.59796e-22	ATR	0.0390131	2.10674e-06	PSO
SLC25A38	0.0601865	2.46414e-13	AC138207.7	0.0824478	1.05223e-23	CLIP2	0.0599306	3.10743e-13	FAM3C	0.0553469	1.6823e-11	OR2B6	0.0489311	2.6822e-09	SERTAD3	0.0493497	1.96213e-09	HK2	0.0562165	8.0778e-12	FILIP1L	0.0556263	1.33071e-11	SULF2	0.0374768	5.21394e-06	MUC1	0.0245299	0.00286875	FRG1	0.0354575	1.6299e-05	SLC2A4RG	0.192891	8.52813e-124	IRF1	0.203749	3.37435e-138	CPT1A	0.251332	1.42399e-211	SURF1	0.0795084	3.75294e-22	JPT1	0.0389993	2.12434e-06	PSO
HSPA1A	0.0601	2.66544e-13	ELOC	0.0824036	1.11138e-23	DPF3	0.0598593	3.31412e-13	PCNP	0.0553461	1.6835e-11	DLK2	0.0489182	2.70811e-09	TGFB1	0.0493035	2.03129e-09	MYLPF	0.0561875	8.2792e-12	AC093010.2	0.0556242	1.33305e-11	AC092718.5	0.0374328	5.34819e-06	mm10...Rps24	0.0244831	0.00292254	IRAK4	0.0354495	1.6371e-05	ASCC3	0.192882	8.75432e-124	SKP1	0.203738	3.50232e-138	GLS	0.251215	2.26109e-211	PHF14	0.0795061	3.76296e-22	MFSD8	0.0389993	2.12434e-06	PSO
SND1	0.0600085	2.89574e-13	HSPE1	0.0823323	1.21386e-23	NFIX	0.0596943	3.84619e-13	ELP5	0.055342	1.68928e-11	SLC52A2	0.048883	2.77981e-09	AP1G2	0.0492979	2.03984e-09	RELA	0.0561733	8.38007e-12	NCAPH2	0.0556136	1.34496e-11	IGLC2	0.0374265	5.36788e-06	CIAO1	0.024483	0.00292262	EMB	0.0354477	1.63872e-05	ATP5PF	0.192838	9.97408e-124	TMF1	0.203353	1.17046e-137	PSMB8	0.251157	2.84859e-211	AKAP13	0.0794981	3.79943e-22	MFN1	0.0389868	2.14032e-06	PSO
TRPM4	0.0599908	2.94255e-13	PCBP1	0.0821606	1.50044e-23	ALDH7A1	0.0596704	3.92982e-13	HMGN5	0.0553286	1.70826e-11	PQBP1	0.0488103	2.93418e-09	EVL	0.0492633	2.09338e-09	KLRC4	0.0561447	8.58591e-12	SNX8	0.0555491	1.41987e-11	NFYC	0.037417	5.3974e-06	FMNL1	0.0244377	0.00297553	ARMH2	0.0354409	1.64487e-05	TRAPPC2L	0.192828	1.02722e-123	LSM6	0.203333	1.24888e-137	HLTF	0.251087	3.75552e-211	RNF13	0.0794455	4.04542e-22	LBR	0.0389602	2.1748e-06	PSO
NAMPT	0.0599512	3.05008e-13	PLEKHG2	0.0820873	1.64234e-23	RGS16	0.0595678	4.31008e-13	ARF4	0.0553167	1.72538e-11	C1orf35	0.048789	2.98084e-09	HES6	0.0492614	2.09626e-09	GPR55	0.0560975	8.93719e-12	IGHM	0.0555358	1.43587e-11	MCM6	0.0373995	5.45209e-06	AC034229.1	0.0244344	0.00297948	RAP2B	0.0354133	1.67003e-05	PPIB	0.1928	1.11415e-123	TMEM256	0.203026	3.27016e-137	ARHGAP30	0.251077	3.90398e-211	SSR2	0.0794262	4.13986e-22	AP001107.7	0.0389503	2.18769e-06	PSO
GRN	0.0598613	3.30817e-13	PTPRF	0.0819778	1.87946e-23	SPTSSA	0.059433	4.86457e-13	GCNT1	0.0553166	1.72558e-11	YEATS4	0.0487748	3.01239e-09	MAML3	0.0492414	2.12796e-09	HSPA1B	0.0560851	9.03104e-12	TJP3	0.0554277	1.57218e-11	SS18	0.0373988	5.45429e-06	CASC2	0.0244283	0.00298667	CTU1	0.035404	1.67862e-05	USP33	0.192773	1.2069e-123	SS18L2	0.203023	3.3013e-137	ESCO1	0.251052	4.32082e-211	OAS1	0.0794142	4.19913e-22	TCP11L2	0.0389222	2.22486e-06	PSO
PKM	0.0598349	3.38814e-13	RND1	0.0819746	1.88701e-23	AARS	0.0593662	5.16474e-13	CHST12	0.0552697	1.79455e-11	PEBP1	0.0487737	3.01478e-09	RSU1	0.0492401	2.12992e-09	SNCA	0.0560754	9.10612e-12	TSPAN4	0.0554035	1.60449e-11	MPST	0.0373937	5.4706e-06	FUT7	0.0244263	0.00298901	GAS6.AS1	0.0353907	1.6909e-05	CCDC85B	0.192766	1.23207e-123	FAM111A	0.202999	3.55648e-137	PHB2	0.251049	4.37271e-211	ZNF217	0.0793969	4.28679e-22	TRIM37	0.0388955	2.26085e-06	PSO
TPSB2	0.0598314	3.39867e-13	SPAG1	0.0819195	2.01926e-23	BCKDK	0.059365	5.17055e-13	COCH	0.0552431	1.83495e-11	TMEM102	0.0487214	3.13406e-09	AC011825.4	0.0492092	2.17983e-09	PSD3	0.056045	9.34401e-12	TG	0.0552948	1.7573e-11	AMOT	0.0373861	5.49458e-06	AC005261.1	0.0244263	0.00298903	EYS	0.0353843	1.69682e-05	CD28	0.192764	1.2397e-123	ITGAL	0.202976	3.82369e-137	DEF6	0.250961	6.19637e-211	CENPB	0.0793948	4.29741e-22	ZGRF1	0.038884	2.27642e-06	PSO
FST	0.0597719	3.58624e-13	SEPT4	0.0816656	2.75826e-23	IFI30	0.0592686	5.63677e-13	RPL17	0.0551836	1.92841e-11	SLC2A3	0.0487184	3.14085e-09	NDFIP2	0.0491915	2.20879e-09	BATF3	0.0560299	9.46414e-12	ACADVL	0.0552922	1.76109e-11	ICK	0.0373849	5.49836e-06	LGALS8	0.0243985	0.00302201	SEMA3B	0.0353832	1.69784e-05	RNF7	0.19271	1.45737e-123	COPE	0.202903	4.79792e-137	AC133644.2	0.250884	8.38532e-211	H3F3A	0.0793845	4.35093e-22	TRMT5	0.0388508	2.32208e-06	PSO
MBOAT2	0.0597044	3.81129e-13	AR	0.081663	2.76706e-23	MS4A1	0.0591491	6.27177e-13	ZNF853	0.0551253	2.02456e-11	ISY1	0.0487132	3.15307e-09	GSDME	0.0491769	2.23301e-09	PHF11	0.0560024	9.68684e-12	FOSL1	0.0552533	1.81932e-11	SMAD3	0.0373845	5.49946e-06	AC004069.1	0.024396	0.003025	AC104823.1	0.0353724	1.708e-05	PPID	0.192597	2.03411e-123	ACTB	0.202832	5.99361e-137	AC245297.3	0.250669	1.96811e-210	CEBPZ	0.0793576	4.49259e-22	C6orf106	0.0388497	2.32363e-06	PSO
CSF2	0.059664	3.95262e-13	FXYD5	0.0815333	3.2437e-23	NCR3	0.0588798	7.97255e-13	ADRB1	0.0550787	2.10474e-11	ACADVL	0.0487104	3.15973e-09	OST4	0.0491764	2.23392e-09	CBWD5	0.0559555	1.00798e-11	EIF4A1	0.0552399	1.8399e-11	TMEM107	0.0373754	5.52843e-06	TRAV14DV4	0.0243675	0.00305928	DAB1	0.0353715	1.70885e-05	TUT7	0.192564	2.24267e-123	DHX36	0.202824	6.15589e-137	EFHD2	0.250436	4.94028e-210	PKN1	0.0793215	4.68983e-22	PRDM2	0.0388367	2.34176e-06	PSO
PARVB	0.0596576	3.97539e-13	ARC	0.0814171	3.73901e-23	MYRF	0.0588141	8.45187e-13	PER1	0.0550658	2.12757e-11	EIF4B	0.048593	3.44637e-09	SNAI1	0.0491605	2.26055e-09	SERTAD3	0.055851	1.10107e-11	FASN	0.0550957	2.07512e-11	BTBD11	0.0373677	5.55319e-06	TMBIM1	0.0243666	0.00306036	RTN4	0.0353674	1.71271e-05	ADA	0.192521	2.54365e-123	C16orf87	0.202823	6.15987e-137	PPP2R5C	0.250362	6.60791e-210	SPTBN1	0.0793113	4.74719e-22	PBRM1	0.0388247	2.35869e-06	PSO
HGS	0.0596318	4.06869e-13	DDIT3	0.0813969	3.83284e-23	RHEX	0.0588139	8.45351e-13	RAB11FIP5	0.0550617	2.13474e-11	FSCN1	0.0485821	3.47417e-09	SNHG7	0.049155	2.26996e-09	POLR2K	0.0557746	1.17434e-11	AC022400.1	0.0550484	2.15864e-11	ZC3H12D	0.0373612	5.57409e-06	ACE	0.0243616	0.00306641	AC012485.3	0.0353287	1.74943e-05	PDAP1	0.192473	2.9372e-123	GOLGA8A	0.202768	7.32312e-137	CHD4	0.250276	9.28615e-210	SEC11C	0.0793039	4.78914e-22	PAK2	0.0388191	2.36655e-06	PSO
AC015912.3	0.0596267	4.08772e-13	SEMA5A	0.0811255	5.33696e-23	ARHGAP22	0.0587851	8.6724e-13	NTSR1	0.0550557	2.1455e-11	RCC2	0.0485651	3.51815e-09	BCAR3	0.0490308	2.49035e-09	KLHDC3	0.0556386	1.31697e-11	EMILIN1	0.0549925	2.26145e-11	SNUPN	0.0373446	5.62786e-06	mm10...Rplp1	0.0243469	0.00308421	ENG	0.0353244	1.75353e-05	HACD4	0.192416	3.47732e-123	COMMD8	0.202715	8.64485e-137	ARID4B	0.250207	1.22124e-209	ARID2	0.079244	5.14328e-22	AC022154.1	0.038797	2.39814e-06	PSO
DAB2	0.059545	4.39919e-13	ADAM8	0.0808757	7.2318e-23	IQCH.AS1	0.0587745	8.7546e-13	IL24	0.0549891	2.26777e-11	DDIT4.AS1	0.0485442	3.57287e-09	NCAPH2	0.0490084	2.53223e-09	ARSD	0.0556019	1.35825e-11	YWHAB	0.0549669	2.31011e-11	CTSC	0.037309	5.74454e-06	Z93930.2	0.0243115	0.00312757	PNRC2	0.0352957	1.78129e-05	RBCK1	0.192399	3.65589e-123	ABCB1	0.202667	1.00508e-136	DNAJC8	0.24996	3.22753e-209	CPNE7	0.0792407	5.16331e-22	CYB5R4	0.0387854	2.41475e-06	PSO
FHDC1	0.05945	4.79119e-13	MYO6	0.0805416	1.08427e-22	SPRED2	0.0587655	8.82426e-13	AC091891.2	0.0549832	2.2789e-11	LPAR3	0.0485411	3.58088e-09	LYPD6B	0.048988	2.57107e-09	ZXDB	0.0554945	1.48654e-11	SLC35E1	0.0549349	2.37239e-11	YTHDC1	0.0372942	5.79363e-06	AL451050.2	0.024306	0.00313446	BRCC3	0.0352777	1.799e-05	EPC1	0.192327	4.52672e-123	SF3B1	0.202528	1.54999e-136	ZMAT2	0.24981	5.83172e-209	STAG2	0.0791978	5.43413e-22	TWF2	0.0387621	2.44857e-06	PSO
TNIP2	0.0594437	4.81797e-13	HCAR1	0.0804761	1.17354e-22	PTAFR	0.0587615	8.85632e-13	CKS2	0.0549697	2.30467e-11	MBP	0.0485105	3.66286e-09	UGDH	0.0489506	2.64359e-09	CCL18	0.0553014	1.74768e-11	SRSF7	0.0547708	2.71851e-11	CETN2	0.0372938	5.79502e-06	AC004223.2	0.0242949	0.00314818	P2RX5	0.0352736	1.80301e-05	RAB11FIP1	0.192306	4.81448e-123	RPA2	0.202518	1.60143e-136	TDRD3	0.24969	9.36792e-209	ECHDC1	0.0791937	5.46037e-22	AC008735.2	0.0387573	2.45562e-06	PSO
HES6	0.0593976	5.02136e-13	MAT2A	0.0801171	1.80926e-22	VWCE	0.0587418	9.01217e-13	C1orf162	0.0549123	2.4174e-11	CHCHD3	0.048471	3.77099e-09	UBE2D3	0.0489271	2.69014e-09	PTOV1	0.0552995	1.75038e-11	NOTCH1	0.0547689	2.72284e-11	SHKBP1	0.0372888	5.81188e-06	MT3	0.0242765	0.00317104	STX2	0.035268	1.80857e-05	PPP2R5A	0.19222	6.19483e-123	SH3GLB2	0.202405	2.27898e-136	C4orf3	0.249524	1.80168e-208	GLT8D1	0.0791637	5.65888e-22	PNISR	0.0387568	2.45641e-06	PSO
PNPLA2	0.0592479	5.742e-13	TLNRD1	0.0800927	1.86314e-22	METTL1	0.0587114	9.25812e-13	HOMER2	0.0548678	2.50839e-11	RAMMET	0.0484613	3.79801e-09	ILF2	0.0489231	2.69833e-09	HEXIM1	0.0552724	1.79054e-11	CYCS	0.0547383	2.7928e-11	AUP1	0.0372725	5.86665e-06	AC005332.5	0.0242568	0.00319565	C9orf16	0.0352276	1.84902e-05	TTC3	0.19216	7.39141e-123	OMA1	0.202393	2.36169e-136	HIST1H2AG	0.249464	2.27353e-208	ARPC5	0.0791331	5.86857e-22	CCDC38	0.0387525	2.46274e-06	PSO
TMEM176B	0.0591195	6.43991e-13	ZNF90	0.0800554	1.94869e-22	LDHA	0.0586701	9.60379e-13	PHPT1	0.0548498	2.54608e-11	POR	0.0484466	3.83954e-09	FADS2	0.0488857	2.77429e-09	CD163	0.0552076	1.89011e-11	LIN37	0.0547072	2.8657e-11	RPLP2	0.0372657	5.88964e-06	MT.ATP8	0.0242558	0.00319691	SPON1	0.0351933	1.88397e-05	LEPROT	0.192073	9.57752e-123	DAZAP2	0.202246	3.7419e-136	SENP6	0.249464	2.27647e-208	RCAN3	0.0791066	6.05651e-22	HELZ	0.0387389	2.48277e-06	PSO
MCMBP	0.0590344	6.94753e-13	CHMP1B	0.0799281	2.27058e-22	PPP2R3A	0.0586111	1.01183e-12	COMMD5	0.0548447	2.55699e-11	LINC02193	0.0484154	3.9287e-09	CRLF2	0.0488595	2.82881e-09	CFD	0.0551892	1.91944e-11	AC004816.1	0.0546694	2.95683e-11	RAB6B	0.0372588	5.9132e-06	FGL2	0.024248	0.00320681	BICDL1	0.0351891	1.88829e-05	C1D	0.19201	1.1523e-122	TAF15	0.202146	5.10507e-136	ZBTB18	0.249396	2.97331e-208	MARK3	0.0790993	6.10888e-22	CCND2	0.0387274	2.49992e-06	PSO
PFN1	0.0589766	7.31457e-13	KAT2A	0.0794912	3.83051e-22	BAP1	0.0585635	1.05538e-12	RASL11A	0.0547849	2.687e-11	ZNF146	0.0483941	3.99077e-09	SPP1	0.0488224	2.90782e-09	AC025164.1	0.0551654	1.95796e-11	MRPL55	0.0545655	3.22188e-11	RARS	0.0372472	5.95255e-06	EIF2B4	0.0242451	0.00321045	XPC	0.0351768	1.90105e-05	JAML	0.191913	1.53545e-122	CTCF	0.202138	5.23242e-136	MRPL19	0.249326	3.91947e-208	FAAP20	0.0790944	6.14469e-22	KRIT1	0.038727	2.50044e-06	PSO
YBX3	0.0589154	7.72404e-13	AAED1	0.0794844	3.86172e-22	FCER1A	0.0585471	1.07076e-12	CLIP2	0.054749	2.76823e-11	CTDNEP1	0.0483139	4.23317e-09	EXPH5	0.0488129	2.92853e-09	FAM86B1	0.0550783	2.10551e-11	AP003392.1	0.0545356	3.30252e-11	SUZ12	0.0372178	6.05416e-06	CNOT6L	0.0242169	0.00324616	GTPBP6	0.035176	1.90182e-05	ELOB	0.191723	2.68255e-122	TMEM134	0.202052	6.84097e-136	RNF7	0.249299	4.35056e-208	PLEKHG3	0.0790806	6.24585e-22	XIST	0.0387228	2.50669e-06	PSO
CREG1	0.0588083	8.49591e-13	LIN37	0.0794721	3.91917e-22	HSPBP1	0.058538	1.07942e-12	PAOX	0.0547309	2.80997e-11	PSMB10	0.0483108	4.24289e-09	DHRS7	0.0487364	3.09927e-09	RAI2	0.0550444	2.16577e-11	ISY1	0.0544977	3.40742e-11	AC016394.1	0.0372141	6.06697e-06	PTBP1	0.0242161	0.00324727	ARRDC2	0.035175	1.90293e-05	PLEKHA3	0.191614	3.69839e-122	CCPG1	0.201961	9.09407e-136	THUMPD3	0.249182	6.89317e-208	CASP1	0.0790258	6.66601e-22	POP1	0.0387199	2.5111e-06	PSO
DUSP10	0.0587458	8.97997e-13	RRAD	0.0794714	3.92231e-22	ARHGDIA	0.0585341	1.08313e-12	PPP2CA	0.0547098	2.85954e-11	PSMA5	0.0482945	4.29397e-09	TRAPPC2B	0.0485982	3.43297e-09	MCC	0.0550258	2.19963e-11	HTRA1	0.054477	3.46605e-11	HCN3	0.0371931	6.14076e-06	AL355488.1	0.0242095	0.00325564	HDHD2	0.0351715	1.90653e-05	BCAP29	0.191483	5.43404e-122	THUMPD3	0.201939	9.72768e-136	KIAA0586	0.249181	6.92258e-208	DR1	0.0790098	6.79404e-22	ZDHHC21	0.0387192	2.51211e-06	PSO
PTTG1	0.0586836	9.48949e-13	RIOX1	0.0794615	3.9689e-22	AC015912.3	0.058493	1.12324e-12	PMF1.BGLAP	0.054668	2.96025e-11	GLRX3	0.0482612	4.40023e-09	TMPRSS11E	0.0485939	3.44411e-09	VIM	0.0550088	2.23093e-11	SNRNP200	0.0544719	3.4806e-11	RREB1	0.0371701	6.22263e-06	ATP2B2	0.024206	0.00326013	HIST1H4I	0.0351615	1.91699e-05	YWHAZ	0.191461	5.80711e-122	ICAM2	0.201939	9.74616e-136	SAMD3	0.249177	7.03671e-208	MGA	0.078994	6.92264e-22	COL1A1	0.0387133	2.52104e-06	PSO
NOS1AP	0.0586664	9.63471e-13	SLC2A14	0.0794352	4.09539e-22	AC004832.6	0.0584458	1.17101e-12	SRSF6	0.0546258	3.06517e-11	DEDD2	0.0482611	4.40071e-09	CD80	0.0485708	3.50326e-09	LARGE2	0.0549621	2.31936e-11	NRN1	0.0544365	3.58351e-11	LRRC23	0.037153	6.28388e-06	PTOV1.AS1	0.0241915	0.00327869	FNDC10	0.0351549	1.92389e-05	FOSB	0.191374	7.48657e-122	UQCRC2	0.201555	3.21405e-135	PRKCH	0.249125	8.61886e-208	EML4	0.0789719	7.10611e-22	USP42	0.0387067	2.53097e-06	PSO
AC022730.4	0.0585242	1.09269e-12	LRRC59	0.0794191	4.17485e-22	TPRA1	0.0583958	1.2238e-12	EMP2	0.05457	3.20995e-11	SLC25A38	0.0482487	4.44088e-09	AC004817.3	0.0484458	3.84172e-09	PTPRF	0.0549482	2.34631e-11	DACT3	0.054428	3.60876e-11	DNPH1	0.0371296	6.36876e-06	JMJD1C	0.0241609	0.00331835	GPATCH1	0.035135	1.94494e-05	CAPRIN1	0.191289	9.62776e-122	ZFP90	0.201368	5.7466e-135	TMEM50A	0.249086	1.0043e-207	DOCK11	0.0789663	7.15339e-22	GPCPD1	0.0386975	2.54486e-06	PSO
TNFAIP2	0.0585135	1.10307e-12	SEPT10	0.0794105	4.21817e-22	CHST1	0.0583532	1.27068e-12	AL136418.1	0.0545663	3.21988e-11	PLGRKT	0.0482169	4.54576e-09	RNF24	0.0484235	3.90535e-09	YBX3	0.0548447	2.55695e-11	C11orf80	0.0543701	3.785e-11	PSMD10	0.0371291	6.3707e-06	LUC7L	0.0241585	0.00332144	MORC3	0.0351269	1.95354e-05	PRDX5	0.191222	1.17059e-121	LAMTOR1	0.201251	8.27087e-135	SLC25A5	0.249083	1.01798e-207	KANSL1.AS1	0.0789172	7.58271e-22	CHD8	0.0386877	2.55982e-06	PSO
UQCRHL	0.0584624	1.15405e-12	RASSF4	0.0793966	4.28838e-22	CCDC80	0.0583118	1.31788e-12	SHTN1	0.0545547	3.25088e-11	MRPL18	0.0482158	4.54928e-09	KDM2B	0.0483042	4.26336e-09	MAPKAPK2	0.0548394	2.5683e-11	MEA1	0.0543287	3.91616e-11	mm10...Rps3a1	0.037109	6.44451e-06	IRAK2	0.0241331	0.00335465	VRK1	0.0351062	1.97569e-05	MFAP1	0.191216	1.19206e-121	SNW1	0.201149	1.13393e-134	KIN	0.248932	1.83836e-207	HTATSF1	0.0789152	7.60036e-22	LY96	0.0386862	2.56207e-06	PSO
CLIC1	0.0583938	1.22605e-12	DOK4	0.0793579	4.49107e-22	DPH2	0.058255	1.38544e-12	PPP1R11	0.0545312	3.31431e-11	HSPA8	0.0482096	4.57008e-09	NCS1	0.0481483	4.78008e-09	GEM	0.0548051	2.64227e-11	MYO16	0.0543248	3.92892e-11	KIT	0.0371078	6.44895e-06	ACYP1	0.0240869	0.00341583	EXTL2	0.0350924	1.99056e-05	PHAX	0.191195	1.26903e-121	SURF1	0.201123	1.23153e-134	VIRMA	0.248861	2.42797e-207	TRAPPC2L	0.0789109	7.63967e-22	USP13	0.0386826	2.56761e-06	PSO
LINC02067	0.0583809	1.24002e-12	TNFAIP2	0.0793316	4.63398e-22	HPGDS	0.0582511	1.39022e-12	DAPK3	0.0544477	3.55067e-11	TMEM192	0.0482044	4.58769e-09	CCR4	0.0481235	4.86786e-09	ZBED4	0.0547887	2.67857e-11	AP000350.7	0.0542925	4.03459e-11	ACAP3	0.0370867	6.52754e-06	MBOAT2	0.0240494	0.00346623	DNAH1	0.0350922	1.99084e-05	PDCD10	0.191188	1.29613e-121	XPC	0.201101	1.31639e-134	DGCR6L	0.248835	2.6874e-207	SEPHS2	0.0788979	7.7577e-22	BICDL1	0.0386728	2.5826e-06	PSO
PRR14	0.0583422	1.28306e-12	CSF2RB	0.0792502	5.1056e-22	ITGB8	0.0582085	1.4433e-12	MATK	0.0544363	3.58435e-11	ISOC1	0.0482042	4.58806e-09	ERO1B	0.04808	5.02518e-09	AKIRIN2	0.0547632	2.73572e-11	PROK2	0.0542734	4.09846e-11	LINC00476	0.037066	6.60563e-06	AC134312.5	0.0240426	0.00347547	TMOD3	0.0350788	2.0054e-05	EIF4B	0.191094	1.70343e-121	NCL	0.20095	2.1008e-134	DBF4	0.248831	2.73065e-207	TIMP1	0.078864	8.07623e-22	LSM12	0.038672	2.58378e-06	PSO
BAP1	0.0583096	1.32047e-12	PPP6C	0.0791599	5.68472e-22	WNT2B	0.0581861	1.47204e-12	GNL2	0.0544147	3.64871e-11	GEMIN7	0.0481822	4.66278e-09	TEX30	0.0480793	5.02759e-09	SLC9A7	0.0547463	2.77444e-11	HSF1	0.0542023	4.34462e-11	CD4	0.0370099	6.82121e-06	HCAR3	0.0240255	0.00349877	COG4	0.0350563	2.03015e-05	TLK2	0.191035	2.02631e-121	CUTA	0.200927	2.26e-134	PHF14	0.24883	2.74371e-207	DDX5	0.0788249	8.45856e-22	LNPEP	0.0386663	2.59269e-06	PSO
C4orf48	0.0582961	1.33624e-12	RNPS1	0.079135	5.85536e-22	PPP2R1A	0.058186	1.47216e-12	WEE2.AS1	0.0543776	3.76175e-11	CHTF8	0.0481317	4.83842e-09	AC067930.4	0.04807	5.06184e-09	KANK1	0.0547268	2.81948e-11	DPH2	0.0541892	4.39168e-11	SCAMP1.AS1	0.0369979	6.86826e-06	MOB2	0.0240113	0.00351827	AL024498.1	0.0350403	2.0479e-05	ABCF1	0.19094	2.6806e-121	APEX1	0.200718	4.31475e-134	C12orf65	0.248818	2.87901e-207	AC073111.5	0.078822	8.48772e-22	G3BP1	0.0386654	2.594e-06	PSO
CCDC86	0.0581916	1.46489e-12	SLC39A14	0.0789391	7.38778e-22	PLEKHH2	0.0581117	1.57143e-12	PPP1R9B	0.0543402	3.87931e-11	PRKX	0.0481187	4.88471e-09	RGMA	0.0480147	5.27098e-09	PNO1	0.0546997	2.88362e-11	PLB1	0.0541578	4.5061e-11	FEN1	0.0369515	7.05269e-06	MSH3	0.0240111	0.00351848	AC093388.1	0.0350322	2.05689e-05	METTL5	0.190774	4.35987e-121	TOP2B	0.200568	6.86167e-134	ME2	0.248527	8.99695e-207	ACP1	0.0788116	8.59241e-22	ZNF397	0.0386648	2.59496e-06	PSO
ABCG1	0.0581558	1.51175e-12	RPP21	0.0786839	9.99342e-22	CYCS	0.0580188	1.70472e-12	METTL3	0.0543317	3.90663e-11	PRPS2	0.0480539	5.12191e-09	TOX	0.0480133	5.27616e-09	POLR2C	0.054687	2.91392e-11	C1S	0.0540463	4.93726e-11	KAT14	0.0369147	7.20238e-06	MT.CO1	0.024009	0.00352137	PEBP1	0.0350003	2.0929e-05	PAFAH1B1	0.190681	5.72878e-121	THYN1	0.2005	8.45119e-134	BRD8	0.248333	1.92384e-206	SERP1	0.0787733	8.99142e-22	AL596202.1	0.0386618	2.59954e-06	PSO
ADCY3	0.0581237	1.55489e-12	ACOXL	0.0786786	1.00566e-21	TMEM59L	0.0579762	1.76959e-12	TPSB2	0.0542885	4.04789e-11	NDC1	0.0480364	5.18785e-09	EFR3B	0.0479536	5.51143e-09	TMEM206	0.0545934	3.14857e-11	TFR2	0.0540125	5.07557e-11	BRCC3	0.0368982	7.2708e-06	KCNMB4	0.0239985	0.00353577	mm10...Rps12	0.03499	2.10469e-05	CUL5	0.190679	5.75363e-121	CREBL2	0.200497	8.52956e-134	DDX5	0.248259	2.57066e-206	SMARCA5	0.0787289	9.4757e-22	AKIRIN1	0.0386579	2.60568e-06	PSO
COLGALT2	0.0579481	1.81376e-12	MGLL	0.0784627	1.29739e-21	PSD3	0.0578717	1.93902e-12	ALDH7A1	0.0542155	4.29792e-11	TMEM200A	0.0480333	5.19973e-09	PRMT1	0.0479075	5.69985e-09	FAM20A	0.0545819	3.17846e-11	SCYL1	0.0540009	5.12399e-11	GRAMD2B	0.0368728	7.37677e-06	SYNE2	0.0239791	0.00356261	JHY	0.0349779	2.11856e-05	ANAPC16	0.190661	6.06743e-121	MRPL3	0.200462	9.50273e-134	WNK1	0.248162	3.74908e-206	SLC35G1	0.0787043	9.75559e-22	ZNF326	0.0386415	2.6312e-06	PSO
GYPC	0.0579404	1.82596e-12	BANF1	0.0784023	1.39316e-21	AHR	0.057817	2.03397e-12	RNPS1	0.0541424	4.5633e-11	G0S2	0.047998	5.33553e-09	PID1	0.047887	5.78569e-09	PFDN6	0.054554	3.25269e-11	FRMD8	0.0539923	5.16004e-11	SSR4	0.0368715	7.38212e-06	CERS5	0.0239763	0.00356655	STK10	0.0349626	2.13628e-05	NME3	0.190646	6.3382e-121	BST2	0.200368	1.27037e-133	CCDC82	0.248023	6.45878e-206	SACM1L	0.0786845	9.98607e-22	mm10...Rpl24	0.0386274	2.65338e-06	PSO
DOCK10	0.0579345	1.83542e-12	ABI3BP	0.0783167	1.54077e-21	VCAN	0.0577505	2.15553e-12	TSN	0.0540815	4.79709e-11	PIGB	0.0479966	5.34094e-09	ABHD4	0.0478575	5.9111e-09	RPN2	0.0545014	3.39698e-11	JCHAIN	0.0539548	5.32079e-11	TBXAS1	0.03687	7.38861e-06	NEDD9	0.0239761	0.00356685	JPX	0.0349531	2.14727e-05	LINC02273	0.190622	6.79942e-121	PDCD5	0.200355	1.32513e-133	KRT10	0.247654	2.73149e-205	UVSSA	0.0786544	1.0348e-21	ADAMTS14	0.0386099	2.68115e-06	PSO
DPH2	0.0579054	1.88269e-12	CRTC2	0.0782306	1.70502e-21	LAPTM4A	0.0577205	2.21274e-12	RTKN	0.0540256	5.02157e-11	CCNI	0.0479812	5.40132e-09	PPP1R11	0.0477853	6.22998e-09	FRMD8	0.0544835	3.44754e-11	ARF4	0.0538707	5.69877e-11	AP000424.1	0.0368562	7.44695e-06	SRSF5	0.0239579	0.00359213	CD81	0.0349465	2.15503e-05	ARL3	0.190556	8.2432e-121	FAM204A	0.200134	2.62171e-133	WWP1	0.247629	3.0082e-205	CDC25B	0.078652	1.03777e-21	KCTD17	0.0385895	2.71392e-06	PSO
FASN	0.0578951	1.89969e-12	HDHD5	0.0781079	1.96903e-21	AC067930.4	0.0576872	2.27778e-12	KLRD1	0.0540251	5.02339e-11	PNO1	0.0478985	5.73718e-09	MAPK1IP1L	0.047727	6.49965e-09	GPC1	0.0544037	3.68193e-11	NAMPT	0.0537984	6.04476e-11	TSFM	0.0368474	7.48433e-06	WIPI1	0.0239483	0.00360564	UTP25	0.0349142	2.19307e-05	COX7A2	0.190539	8.67353e-121	FNTA	0.200092	2.98008e-133	ICE1	0.247355	8.74425e-205	SELL	0.0786436	1.04806e-21	SEC11A	0.0385727	2.74118e-06	PSO
PLVAP	0.0578835	1.91912e-12	PNPLA2	0.0780589	2.08567e-21	AC091959.3	0.057686	2.2802e-12	ARRDC1	0.0540078	5.09526e-11	UBE2Q2	0.0478935	5.75829e-09	COCH	0.0477258	6.50546e-09	SEMA7A	0.0542353	4.22851e-11	HSPBP1	0.0537107	6.49227e-11	CTSS	0.0368341	7.54124e-06	CEP295	0.0239223	0.00364224	SPTLC2	0.0349131	2.19441e-05	IKZF1	0.190513	9.35952e-121	SUCLG2	0.19999	4.0765e-133	FAM76B	0.24734	9.28409e-205	RPAP2	0.0786367	1.05671e-21	RELB	0.038552	2.77503e-06	PSO
CHP1	0.0577932	2.07665e-12	PLPP3	0.0779824	2.28112e-21	TIMP3	0.0576279	2.3986e-12	RAB6A	0.0540034	5.1134e-11	TKFC	0.0478748	5.83711e-09	KAT2B	0.0476336	6.95564e-09	RAD23A	0.0541782	4.43146e-11	PIANP	0.0536736	6.69071e-11	PSIP1	0.0368289	7.56376e-06	BSN	0.0239134	0.00365493	HELLS	0.0348857	2.2273e-05	NUDT1	0.190452	1.11943e-120	RSBN1L	0.199841	6.45415e-133	FAM200B	0.247329	9.70272e-205	ZNF24	0.078622	1.07523e-21	HCG18	0.0385264	2.81757e-06	PSO
PTPRF	0.0576999	2.25273e-12	SPTSSA	0.0778742	2.58932e-21	JAG1	0.0574906	2.70272e-12	P2RY14	0.0540025	5.11743e-11	POLR2C	0.0478556	5.9192e-09	GPR137B	0.0476088	7.08166e-09	MT1M	0.054145	4.55391e-11	STAT4	0.0536677	6.7228e-11	AC004585.1	0.0368182	7.60979e-06	FMNL3	0.0239023	0.00367073	ARID1A	0.0348843	2.22888e-05	ACOT13	0.190434	1.17907e-120	MAP3K4	0.199813	7.04185e-133	PLEKHA3	0.247313	1.03164e-204	NRIP1	0.0786058	1.0959e-21	DGKA	0.0385204	2.8276e-06	PSO
SYPL1	0.0576719	2.30852e-12	AC073610.3	0.077571	3.6888e-21	SYNGR1	0.0574196	2.87461e-12	PPIA	0.0539974	5.13872e-11	RAB11A	0.0478534	5.92876e-09	WNT10A	0.0475724	7.27092e-09	SCRIB	0.0541421	4.56463e-11	SEPT10	0.0536338	6.91107e-11	AC144652.1	0.0367874	7.74452e-06	CFB	0.0238854	0.00369477	MAPK7	0.0348563	2.26294e-05	RBM26	0.19041	1.26647e-120	SPTAN1	0.199776	7.88503e-133	GATAD1	0.247272	1.21221e-204	THOC2	0.0785702	1.14296e-21	ARIH2	0.0385027	2.85758e-06	PSO
LOXL1	0.0576712	2.30983e-12	NHP2	0.0775601	3.73618e-21	UNC5B	0.0573449	3.06691e-12	ZNF703	0.0539918	5.1622e-11	ITGA2	0.0478268	6.04468e-09	KIR2DL3	0.0475487	7.39659e-09	ID1	0.0540902	4.76271e-11	MVP	0.0536179	7.00039e-11	AL359232.1	0.0367803	7.77587e-06	PRX	0.023873	0.00371272	MTX3	0.0348394	2.28382e-05	UBXN1	0.190406	1.27922e-120	TRIP12	0.199675	1.07704e-132	PRRC2B	0.24727	1.21865e-204	RPS23	0.0785511	1.16906e-21	H1FX	0.0384943	2.87179e-06	PSO
RALGPS1	0.0576227	2.40959e-12	PPP1R11	0.0775142	3.94102e-21	SEC13	0.0573103	3.16024e-12	AC011603.2	0.0539912	5.16478e-11	FAM49A	0.0476576	6.83529e-09	AC092140.1	0.047484	7.75124e-09	FAM114A1	0.0540196	5.04634e-11	RIPK3	0.0535576	7.35201e-11	LARP7	0.0367704	7.81995e-06	NSD2	0.0238674	0.00372077	CARD8	0.0348345	2.28988e-05	SUGT1	0.190341	1.54795e-120	TTC14	0.199592	1.38759e-132	UBR2	0.247269	1.22557e-204	GIMAP5	0.0785211	1.21106e-21	UBE2S	0.0384865	2.88518e-06	PSO
HKDC1	0.0576109	2.43438e-12	AC133919.1	0.0774924	4.04271e-21	MT3	0.0572774	3.25153e-12	GREM1	0.053938	5.39438e-11	TESPA1	0.047655	6.84823e-09	FAM49A	0.0474623	7.87378e-09	RBM6	0.0539799	5.21278e-11	GREM1	0.0534544	7.99333e-11	AC130651.1	0.0367508	7.90722e-06	HMBOX1	0.0238661	0.00372267	THOP1	0.0348304	2.29499e-05	YIF1A	0.190335	1.57528e-120	MAZ	0.199514	1.76365e-132	JPX	0.247183	1.71315e-204	SUMO4	0.0785098	1.22736e-21	CLIP1	0.0384671	2.91851e-06	PSO
RRAD	0.0575842	2.49163e-12	RASD2	0.0774638	4.17934e-21	EIF4EBP1	0.0572178	3.42366e-12	CHCHD2	0.0539377	5.39536e-11	POLR3E	0.0476285	6.98137e-09	RCC1	0.0474355	8.02764e-09	NAT9	0.0539716	5.24815e-11	TIMP2	0.0534053	8.31683e-11	EIF3F	0.0367355	7.97644e-06	QTRT1	0.0238627	0.00372745	ITFG1	0.034828	2.29792e-05	ETHE1	0.190297	1.75942e-120	HNRNPR	0.199273	3.70629e-132	CD2AP	0.247158	1.88522e-204	MIA2	0.0784862	1.26202e-21	NME3	0.038439	2.96745e-06	PSO
TOP1MT	0.0575428	2.58288e-12	MIR155HG	0.0773997	4.50295e-21	RNASE6	0.0572109	3.44408e-12	SEPT11	0.0538311	5.88593e-11	MZT2B	0.0476139	7.05577e-09	TMEM106A	0.0474063	8.1983e-09	GDPD5	0.0539413	5.37959e-11	HSPA1A	0.0533776	8.50547e-11	AC243960.1	0.0366932	8.17042e-06	RHOT2	0.0238393	0.00376157	ESF1	0.0348169	2.31178e-05	CNN2	0.190271	1.89696e-120	NCF1	0.19927	3.73576e-132	TXN2	0.247152	1.92774e-204	JAGN1	0.0784745	1.27957e-21	TOP2B	0.0384326	2.97875e-06	PSO
RGMA	0.0575271	2.61855e-12	CIART	0.0773457	4.79425e-21	LINC00092	0.0572014	3.47265e-12	AACS	0.053782	6.12597e-11	CXCL2	0.0475805	7.22853e-09	DOK4	0.0473194	8.7287e-09	PARVB	0.0538609	5.74442e-11	TEAD3	0.0533456	8.72837e-11	UBTD1	0.0366876	8.1966e-06	AC012467.2	0.0238106	0.00380359	ZBED1	0.0348164	2.31236e-05	GPR15	0.190244	2.05442e-120	GALNT1	0.199172	5.0551e-132	VDAC3	0.247137	2.04278e-204	CHD1	0.0784142	1.37369e-21	IRF3	0.0384275	2.98783e-06	PSO
AC015712.1	0.057339	3.08277e-12	NCAPH	0.0773228	4.92362e-21	SNX22	0.0571833	3.52725e-12	CMTM8	0.0537687	6.19255e-11	F12	0.0475746	7.25928e-09	MVB12B	0.047295	8.88371e-09	SNRPB	0.053848	5.80507e-11	KLRK1	0.0533448	8.73411e-11	UBAP1	0.0366825	8.22006e-06	ZNF600	0.023809	0.00380596	ARFGAP3	0.0348137	2.31575e-05	C12orf10	0.19024	2.08003e-120	S100PBP	0.199149	5.42389e-132	NUFIP2	0.247088	2.47438e-204	TOMM7	0.0783944	1.40618e-21	TENT4A	0.0384185	3.00386e-06	PSO
DCTN6	0.0573277	3.113e-12	D2HGDH	0.0772703	5.23347e-21	SLC25A30.AS1	0.0571191	3.7283e-12	SOCS2	0.0537577	6.24865e-11	CCAR2	0.0475639	7.31601e-09	SSTR2	0.0472386	9.2512e-09	SLC17A9	0.0538354	5.86536e-11	LPAR1	0.0532465	9.45554e-11	MZT2A	0.0366821	8.22224e-06	ZC3H12D	0.0238026	0.0038154	SHLD3	0.0348133	2.31633e-05	TAF15	0.19018	2.4786e-120	SIT1	0.199137	5.61938e-132	TAOK3	0.246936	4.47046e-204	ZNF428	0.0783557	1.47175e-21	ASXL1	0.0384044	3.02894e-06	PSO
MGAT1	0.0573102	3.16051e-12	PGAP1	0.0771933	5.72255e-21	CAV1	0.0570538	3.94454e-12	ELOF1	0.0537479	6.2985e-11	COMMD1	0.0475507	7.38601e-09	ZNF667.AS1	0.0472068	9.46508e-09	AL445686.2	0.0538102	5.98677e-11	ZNF229	0.0531799	9.97691e-11	AC004466.1	0.036667	8.29286e-06	PPP4R4	0.0237937	0.00382851	ATP7A	0.0348067	2.32454e-05	RAPGEF1	0.190164	2.59712e-120	PLAC8	0.199085	6.59784e-132	NCBP3	0.246568	1.87149e-203	GPBP1	0.0783484	1.48431e-21	CLHC1	0.0383741	3.08388e-06	PSO
CXCL6	0.0572908	3.21416e-12	EREG	0.077154	5.98893e-21	MYO16	0.0569753	4.22049e-12	GORASP2	0.0537281	6.40087e-11	ECHS1	0.0475311	7.49143e-09	STAC2	0.0469689	1.12263e-08	SAR1A	0.0538	6.03685e-11	HLA.DMB	0.0531235	1.04405e-10	KDM4D	0.0366298	8.46961e-06	UBR4	0.0237702	0.00386352	SYCE3	0.034793	2.34188e-05	NUFIP2	0.190112	3.01698e-120	POMP	0.199077	6.75298e-132	EZR	0.246564	1.8993e-203	TK2	0.07834	1.49909e-21	SUCO	0.0383493	3.12929e-06	PSO
MRPL49	0.0572326	3.38026e-12	MYRF	0.0770303	6.91176e-21	SYNGR2	0.0569578	4.28469e-12	SLC3A2	0.0537215	6.4355e-11	RHBDD2	0.0475	7.6618e-09	IL2RB	0.0469371	1.14843e-08	AL078590.3	0.0537225	6.43018e-11	SAP30	0.0530246	1.13042e-10	TECR	0.0366266	8.48496e-06	RAB3IP	0.0237698	0.00386414	MIA3	0.034788	2.34822e-05	SNF8	0.189998	4.20766e-120	ZBTB24	0.199067	6.97478e-132	COX8A	0.246557	1.94608e-203	DRAP1	0.0783305	1.51605e-21	ZNF708	0.0383493	3.12941e-06	PSO
RPP25	0.0572235	3.40691e-12	AC092287.1	0.0769035	8.00291e-21	EPAS1	0.0568925	4.53204e-12	IL6ST	0.0536348	6.90541e-11	DUOX1	0.0474796	7.77559e-09	AC092164.1	0.0469218	1.16102e-08	AL365361.1	0.0536621	6.7539e-11	ACOXL	0.0530074	1.14617e-10	AL157935.1	0.0366083	8.57328e-06	AC087878.1	0.0237624	0.0038752	SERBP1	0.0347774	2.36166e-05	MBD4	0.189829	6.88482e-120	UTY	0.199066	6.98186e-132	CWC15	0.246431	3.17361e-203	COX7A2L	0.0782916	1.58703e-21	P4HA1	0.0383467	3.13425e-06	PSO
MYLPF	0.0571597	3.60005e-12	NGDN	0.0768818	8.2054e-21	LATS2.AS1	0.0568327	4.77132e-12	BRD2	0.0536203	6.98692e-11	TANGO2	0.0474734	7.81057e-09	CES1	0.0469158	1.16602e-08	STOM	0.0536502	6.81959e-11	TMEM206	0.0529343	1.21543e-10	DSE	0.0365797	8.71346e-06	AP006545.2	0.0237489	0.00389539	HSPA12A	0.0347726	2.36777e-05	RPA3	0.189741	8.89705e-120	XRN1	0.198857	1.32652e-131	FAAP20	0.246422	3.29142e-203	DAZAP2	0.078284	1.60112e-21	LGALS12	0.0382681	3.2832e-06	PSO
GPR42	0.0570006	4.12951e-12	APMAP	0.0768265	8.74718e-21	TEX30	0.0566511	5.57523e-12	RAB11A	0.0535465	7.4185e-11	F8A1	0.0474492	7.94827e-09	LIN37	0.0468943	1.1841e-08	RAB11FIP5	0.0536397	6.87753e-11	PPP6C	0.0529241	1.22545e-10	RECQL	0.036565	8.7861e-06	ETFA	0.0237408	0.00390758	LBR	0.0347706	2.37043e-05	HIVEP2	0.189604	1.32724e-119	SPCS3	0.198461	4.4588e-131	SLC35D2	0.246404	3.52727e-203	GABPB2	0.0782643	1.63876e-21	SLC9A7	0.0382629	3.29331e-06	PSO
DPYSL4	0.0568561	4.6761e-12	TNIP2	0.076742	9.6425e-21	ARHGEF10L	0.0566298	5.67777e-12	FSCN3	0.0535279	7.53086e-11	MRPS9	0.0474302	8.05849e-09	ABI3BP	0.0468681	1.20642e-08	RAB3B	0.0536382	6.88594e-11	AL021707.7	0.0529236	1.22595e-10	BCAP29	0.036564	8.79115e-06	CDK17	0.0237351	0.00391623	COPS6	0.0347694	2.37191e-05	DNAJC1	0.189535	1.62306e-119	INTS8	0.198425	4.96456e-131	NDUFS6	0.246233	6.84277e-203	PGS1	0.0782505	1.66561e-21	ZNF430	0.0382351	3.34768e-06	PSO
ANXA6	0.0568282	4.78986e-12	LUM	0.076655	1.06596e-20	SMTN	0.0564737	6.48882e-12	HYAL3	0.0534775	7.84513e-11	SOWAHC	0.0474249	8.08919e-09	MAP3K9	0.0468568	1.21627e-08	DCHS1	0.0536226	6.97406e-11	NSMF	0.0528837	1.26574e-10	AC084033.3	0.0365619	8.80176e-06	ADORA1	0.0237297	0.00392435	AP003096.1	0.0347615	2.38209e-05	ZMAT2	0.18948	1.90223e-119	PPP1CC	0.19818	1.0509e-130	EIF3B	0.246185	8.25264e-203	STAT5B	0.0782489	1.66871e-21	ANKRD13C	0.0382317	3.35432e-06	PSO
PVR	0.0566636	5.51616e-12	RIN3	0.0764616	1.33143e-20	SNHG15	0.0563852	6.99762e-12	IGHM	0.0534678	7.90688e-11	LSM3	0.0474154	8.14482e-09	SLC52A2	0.0467376	1.32409e-08	GAS6	0.053602	7.09153e-11	DCST2	0.0528742	1.27545e-10	TMEM9B.AS1	0.0365595	8.81347e-06	DNMBP	0.0237254	0.00393098	TMEM200B	0.0347546	2.39091e-05	FAM204A	0.189459	2.02398e-119	NKAP	0.19803	1.65914e-130	NKTR	0.246174	8.60495e-203	PDE3B	0.0781676	1.83586e-21	SRSF11	0.0382311	3.35559e-06	PSO
EREG	0.0566076	5.7869e-12	MORF4L2	0.0764312	1.3787e-20	FAXDC2	0.056244	7.89165e-12	FTSJ1	0.0534625	7.94104e-11	SENP2	0.0474039	8.21284e-09	ADORA2A.AS1	0.0467302	1.33111e-08	WDR86	0.0535625	7.32243e-11	COL6A1	0.0528736	1.27601e-10	MAIP1	0.0365301	8.96137e-06	CHRNA5	0.0237225	0.00393541	GATA3.AS1	0.0347317	2.42069e-05	M6PR	0.189405	2.36645e-119	FRG1	0.198029	1.66466e-130	AC092683.1	0.246127	1.03131e-202	AC243960.1	0.0781262	1.92735e-21	CALCOCO2	0.0382262	3.3653e-06	PSO
AC091891.2	0.0565936	5.85646e-12	IL13RA1	0.0764187	1.39862e-20	D2HGDH	0.0562224	8.03779e-12	ZNF846	0.0534486	8.03086e-11	MYO6	0.0473957	8.26133e-09	CYSLTR2	0.0467245	1.33647e-08	ZFYVE28	0.0535498	7.39867e-11	SHROOM1	0.0528447	1.30597e-10	RSL1D1	0.0365295	8.96414e-06	CRYBB2	0.0237211	0.00393746	PNPLA4	0.0347229	2.4322e-05	ATP6V0E1	0.189364	2.67019e-119	CPNE7	0.197873	2.68009e-130	SKA2	0.246105	1.12384e-202	IGBP1	0.0781201	1.94114e-21	AC091045.1	0.038201	3.41562e-06	PSO
AKR1B1	0.0565309	6.17907e-12	INHBA	0.0763394	1.53184e-20	HLA.DOA	0.0562188	8.06218e-12	NEDD8	0.0534285	8.16251e-11	PRR34.AS1	0.047395	8.26571e-09	BHLHE40	0.0467055	1.35469e-08	NBPF1	0.0535109	7.63544e-11	FST	0.0527747	1.38116e-10	JAG2	0.0365112	9.05757e-06	KCNN4	0.0236961	0.00397567	TMEM173	0.0347133	2.44484e-05	ACP1	0.18934	2.85536e-119	ERBIN	0.197829	3.06238e-130	ARAP2	0.246098	1.15534e-202	REL	0.0781159	1.95078e-21	SMC5	0.0381914	3.43492e-06	PSO
ANKRD44	0.0564113	6.84344e-12	BSG	0.0762754	1.64862e-20	TMSB10	0.0561704	8.40097e-12	LOXL1.AS1	0.053358	8.64134e-11	NCBP2.AS2	0.0473235	8.70266e-09	IL1RL1	0.0466491	1.41018e-08	TIMP2	0.0534404	8.08409e-11	OS9	0.0527704	1.38596e-10	TMEM160	0.0365041	9.09421e-06	KMO	0.023686	0.00399114	CYFIP1	0.0347129	2.44543e-05	NTN4	0.189334	2.9094e-119	ITPR2	0.197811	3.23424e-130	GABARAP	0.246086	1.21118e-202	TMEM167A	0.0780739	2.04928e-21	DYNLL2	0.0381903	3.43729e-06	PSO
ELFN1	0.056289	7.5949e-12	AEN	0.0762189	1.75869e-20	DOCK6	0.0561317	8.68105e-12	CHP1	0.0533558	8.65681e-11	HRH2	0.0473176	8.74012e-09	PIGW	0.0466267	1.43277e-08	C4orf48	0.053435	8.11953e-11	SLC17A9	0.0527684	1.38815e-10	FIBP	0.0364806	9.21567e-06	FBXO21	0.0236804	0.00399973	AKT1	0.0347056	2.45508e-05	SNRPN	0.189286	3.34379e-119	SMARCE1	0.197797	3.37506e-130	GLCCI1	0.246045	1.41886e-202	INO80	0.0780229	2.17559e-21	PHACTR4	0.0381723	3.47378e-06	PSO
FCGR2A	0.0562455	7.88146e-12	RAB20	0.0762096	1.77761e-20	KLF5	0.0561078	8.85917e-12	TRIM2	0.0533395	8.77112e-11	H3F3A	0.0473022	8.83727e-09	AP4M1	0.0466132	1.44656e-08	YWHAQ	0.0533288	8.84788e-11	ZNF90	0.0526758	1.49468e-10	PIN1	0.0364723	9.25899e-06	DDN.AS1	0.0236737	0.00401008	MBP	0.0346878	2.47872e-05	CFAP36	0.189206	4.21492e-119	IGFBP4	0.197789	3.45987e-130	CSNK2A2	0.245966	1.92829e-202	PPP4R2	0.0780221	2.17764e-21	MAPKAPK3	0.038167	3.48472e-06	PSO
[truncated: 17,035 more rows]

## Sheet: Trm1
ZFP36L2_corgene	ZFP36L2_rho	ZFP36L2_p	ZFP36_corgene	ZFP36_rho	ZFP36_p	CCL22_corgene	CCL22_rho	CCL22_p	SOCS1_corgene	SOCS1_rho	SOCS1_p	SOCS3_corgene	SOCS3_rho	SOCS3_p	BTG1_corgene	BTG1_rho	BTG1_p	TXNIP_corgene	TXNIP_rho	TXNIP_p	CD69_corgene	CD69_rho	CD69_p	IL17A_corgene	IL17A_rho	IL17A_p	IL17F_corgene	IL17F_rho	IL17F_p	IL26_corgene	IL26_rho	IL26_p	IFNG_corgene	IFNG_rho	IFNG_p	CXCL13_corgene	CXCL13_rho	CXCL13_p	CD2_corgene	CD2_rho	CD2_p	CD3E_corgene	CD3E_rho	CD3E_p	CD3G_corgene	CD3G_rho	CD3G_p	CD82_corgene	CD82_rho
[truncated: 16,348 more rows]
[truncated: 5 more columns]

[truncated: 5 more sheets: Trm2, Treg, CTLex, CTLac, Trm2.ZFP36.Moore]
