# Supplementary material for: A single-cell transcriptional gradient in human cutaneous memory T cells restricts Th17/Tc17 identity
Source: Cell Rep Med. 2022 Aug 16;3(8):100715. doi: 10.1016/j.xcrm.2022.100715 (PMC9418858; doi:10.1016/j.xcrm.2022.100715)
Supplement: Table S6. CRISPR knockout (KO) percentages, guideRNA and primer sequences, related to Figure 3 [file mmc7.xlsx]

## Sheet: Figure 3 CRISPR KO% details
Label	ICE	KO-Score	KI-Score	ICE d	R Squared	Guide Sequences
36g1.1	95	91		91	0.96	GCTACAAGACTGAGCTATGT
36g1.2	93	90		91	0.95	GCTACAAGACTGAGCTATGT
36g1.3	90	87		88	0.95	GCTACAAGACTGAGCTATGT
36g2.1	93	92		85	0.97	CAACCCTAGCGAAGACCTGG
36g2.2	94	93		86	0.97	CAACCCTAGCGAAGACCTGG
36g2.3	94	93		86	0.97	CAACCCTAGCGAAGACCTGG
L2g1.1	81	81		77	0.96	CTGCCACTTCATCCACAACG
L2g1.2	96	95		88	0.97	CTGCCACTTCATCCACAACG
L2g1.3	92	91		85	0.97	CTGCCACTTCATCCACAACG
L2g2.1	85	77		88	0.94	CGCCGTTCTCGCTAAACGAG
L2g2.2	93	84		93	0.94	CGCCGTTCTCGCTAAACGAG
L2g2.3	91	82		92	0.94	CGCCGTTCTCGCTAAACGAG
AAVS.1	92	86		89	0.95	GGGACCACCTTATATTCCCA
AAVS.2	95	89		90	0.96	GGGACCACCTTATATTCCCA
AAVS.3	95	89		91	0.95	GGGACCACCTTATATTCCCA

## Sheet: gRNA and primer sequences
gRNA sequences (5' --> 3')
L2g1	CGCCGTTCTCGCTAAACGAG
L2g2	CTGCCACTTCATCCACAACG
36g1	GCTACAAGACTGAGCTATGT
36g2	CAACCCTAGCGAAGACCTGG
AAVS1	GGGACCACCTTATATTCCCA
PCR Primer sequences (5' --> 3')
L2g1-F	CTCAACCTGAACAACATGC
L2g1-R	TGTACTTCGGATGGCGA
L2g2-F	AGCGAGAACGGCGATC
L2g2-R	GGCTGTCGAGCAGCA
36g1+36g2-F	GCTCCACCAGCCTAGTGG
36g1+36g2-R	GGGTCTCTTCGAGCCAGG
AAVS1-F	TCCTGTGGATTCGGGTCA
AAVS1-R	GCTCCATCGTAAGCAAACCT
