# Supplementary material for: A single-cell transcriptional gradient in human cutaneous memory T cells restricts Th17/Tc17 identity
Source: Cell Rep Med. 2022 Aug 16;3(8):100715. doi: 10.1016/j.xcrm.2022.100715 (PMC9418858; doi:10.1016/j.xcrm.2022.100715)
Supplement: Table S7. Bulk RNA-seq ZFP36L2 KO CD4+ T cells, related to Figure 3 [file mmc8.xlsx]

## Sheet: ZFP36L2 Bulk RNAseq data
target_id	mean_ctrl_lgtpm	mean_treat_lgtpm	diffmean_treat_ctrl_lgtpm	pval	qval	test_stat	rss	degrees_free	mean_obs	var_obs	tech_var	sigma_sq	smooth_sigma_sq	final_sigma_sq
TRAJ44	1.69365	4.97033	3.27669	0.00209964	0.426903	9.46032	10.7862	1	1.36127	1.79934	0.117406	1.68029	0.503432	1.68029
AP003419.1	1.4087	4.55536	3.14665	0.00501137	0.426903	7.87533	38.8925	1	3.53503	7.64615	0.969568	5.51252	0.208821	5.51252
AC103810.3	1.65797	4.70127	3.0433	0.00672712	0.426903	7.34442	11.5206	1	1.10306	1.8425	0.198762	1.72134	0.510438	1.72134
TRAJ22	2.12551	4.9682	2.84269	0.0372723	0.45136	4.33792	13.6409	1	1.4612	2.045	0.0965846	2.1769	0.49866	2.1769
TRAJ26	1.48015	4.29636	2.81621	0.0414015	0.451903	4.1595	13.3236	1	1.00111	2.37733	0.131631	2.08896	0.511075	2.08896
CCL3	4.53662	6.90731	2.37069	0.0495845	0.458241	3.85545	20.3228	1	6.51936	7.57969	1.28355	2.10358	0.0641514	2.10358
TRBJ2-5	4.43358	6.73457	2.30099	0.00109436	0.426903	10.6607	5.36508	1	2.53844	0.887927	0.0534396	0.84074	0.38119	0.84074
AC133555.4	1.94358	4.12528	2.1817	0.0173158	0.435997	5.66408	8.15825	1	1.50774	1.22197	0.439963	0.919746	0.496051	0.919746
TRAJ13	1.75522	3.91486	2.15964	0.0897989	0.48215	2.87798	8.96107	1	1.00254	1.35968	0.195962	1.29755	0.511074	1.29755
AC087632.1	2.46661	4.43071	1.9641	0.00677136	0.426903	7.33264	17.9095	1	4.01844	8.45074	0.136365	2.84854	0.155796	2.84854
AC005912.1	1.36331	3.313	1.94969	0.0215588	0.439386	5.28104	13.5702	1	1.81597	2.48311	0.0779866	2.18371	0.472775	2.18371
AC135068.9	2.68617	4.6341	1.94793	0.00430875	0.426903	8.14889	13.7081	1	3.2268	7.38655	0.252202	2.03249	0.255908	2.03249
TRBV7-2	5.11764	7.00969	1.89204	0.205176	0.558855	1.60514	29.0324	1	5.26328	6.11414	0.057051	4.78169	0.0869551	4.78169
AC120114.4	0.522868	2.38967	1.8668	0.017248	0.43588	5.67097	31.3652	1	1.73213	4.48775	1.1781	4.04942	0.480113	4.04942
LYZ	1.76382	3.61989	1.85607	0.0210982	0.439386	5.31867	9.34266	1	3.72752	1.39742	0.0174235	1.53969	0.185237	1.53969
GZMK	3.33538	5.15123	1.81585	0.0190058	0.439386	5.50098	14.7785	1	4.97807	10.8969	0.00753542	2.45555	0.0970793	2.45555
KRT1	2.71147	4.51099	1.79952	0.017168	0.43588	5.67912	17.7166	1	5.04284	9.27784	0.0186452	2.93412	0.0946039	2.93412
SERF1B	0.785466	2.58342	1.79796	0.00111883	0.426903	10.6198	12.1679	1	2.6614	2.26316	0.17188	1.8561	0.359538	1.8561
AC239800.3	1.38495	3.14303	1.75808	0.0873288	0.48215	2.92294	15.04	1	1.96316	2.37018	0.165929	2.34074	0.45817	2.34074
AC138811.2	3.59344	5.332	1.73856	0.0862801	0.482116	2.94244	21.3812	1	4.98302	7.90693	0.184319	3.37921	0.0968856	3.37921
TRAJ18	3.75743	5.47513	1.7177	0.259258	0.582988	1.27272	10.0818	1	2.21054	1.60619	0.0697918	1.61051	0.42905	1.61051
TRAV1-1	2.64612	4.32928	1.68316	0.045707	0.455778	3.99236	13.3853	1	3.41918	3.46622	0.020035	2.21085	0.225237	2.21085
AC242842.2	2.34489	3.98764	1.64275	0.105638	0.491957	2.61829	5.38954	1	1.50144	0.970766	0.539848	0.358408	0.496419	0.496419
FCER1G	1.45897	3.10094	1.64198	0.0212056	0.439386	5.30981	13.0702	1	2.96188	2.9406	0.035188	2.14318	0.303406	2.14318
HSPE1-MOB4	1.70999	3.33487	1.62488	0.0100027	0.426903	6.63441	15.6506	1	3.60177	5.36725	0.624527	1.9839	0.200135	1.9839
SYNJ2BP-COX16	2.97934	4.59111	1.61177	0.0978271	0.487428	2.74061	19.0739	1	4.17694	4.38208	0.224983	2.954	0.142381	2.954
HPGDS	1.11298	2.72247	1.60949	9.10077e-05	0.426903	15.3147	9.37377	1	2.5018	4.66395	0.0355121	1.52678	0.38731	1.52678
TRAJ10	3.067	4.60829	1.5413	0.283947	0.58933	1.1481	8.15034	1	1.66604	1.16947	0.196069	1.16232	0.485375	1.16232
SMIM11A	3.43543	4.97534	1.53991	0.00777787	0.426903	7.08392	3.81267	1	5.5271	1.17613	0.346759	0.288686	0.0790982	0.288686
ZNRD1	2.98136	4.49958	1.51822	0.154181	0.533871	2.03039	18.2682	1	4.56576	3.41294	0.0658921	2.97881	0.11631	2.97881
AC107983.1	3.60815	5.11458	1.50644	0.0160544	0.429355	5.7969	5.11439	1	3.08994	1.07595	0.117619	0.734779	0.27987	0.734779
ZNF251	1.23742	2.72796	1.49054	0.0858553	0.482057	2.95042	22.5865	1	3.79763	3.25742	0.28985	3.47457	0.177537	3.47457
TRBC1	4.76864	6.24663	1.47798	0.0681566	0.469818	3.32687	16.3393	1	5.69103	12.8004	0.0616137	2.66161	0.0751038	2.66161
AC113191.1	1.17622	2.65353	1.47731	0.0123957	0.426903	6.25338	12.556	1	2.08806	3.11682	0.0477603	2.0449	0.444148	2.0449
AC009133.6	1.78407	3.2315	1.44743	0.0714482	0.469818	3.24943	23.8507	1	4.65065	5.36847	0.0580843	3.91704	0.111764	3.91704
TRAJ1	3.30913	4.73374	1.4246	0.109124	0.494749	2.56686	4.90406	1	1.72135	4.53309	0.068862	0.748482	0.481003	0.748482
AP002990.1	2.2283	3.62605	1.39776	0.00913307	0.426903	6.79662	5.05261	1	5.23902	0.975919	0.0309013	0.8112	0.0877493	0.8112
TRBJ2-2P	6.61455	8.01062	1.39607	0.00313725	0.426903	8.72588	2.6739	1	3.63812	0.39142	0.0160896	0.429561	0.195652	0.429561
IL2	3.90006	5.27673	1.37667	0.000845775	0.426903	11.138	3.1877	1	5.41443	2.37841	0.00787505	0.523408	0.0822618	0.523408
IL5	3.82683	5.19559	1.36876	2.42806e-05	0.334417	17.8201	2.60486	1	5.34181	5.4861	0.0215744	0.412569	0.0844583	0.412569
AC064799.1	1.13235	2.46773	1.33539	0.00993373	0.426903	6.64674	13.316	1	2.35283	4.00402	0.0468677	2.17246	0.40998	2.17246
CCL1	4.19752	5.52275	1.32523	0.00294886	0.426903	8.83885	3.09645	1	5.21292	3.71536	0.0147515	0.501324	0.0886148	0.501324
HBA1	1.49168	2.81585	1.32417	0.341791	0.603263	0.903703	12.6273	1	1.86434	9.02537	0.0455054	2.05905	0.468213	2.05905
TRAJ45	3.58205	4.90197	1.31992	0.132469	0.516329	2.26333	5.07689	1	1.87827	0.777177	0.205739	0.64041	0.466856	0.64041
MT1G	1.36303	2.67626	1.31322	0.00565558	0.426903	7.65689	9.48883	1	2.17176	3.64705	0.0457165	1.53576	0.433968	1.53576
IL3	3.20594	4.51543	1.30948	0.00330956	0.426903	8.62843	3.13114	1	5.27215	0.450105	0.00623069	0.515627	0.0866673	0.515627
AF274858.1	0.938132	2.24246	1.30433	0.00708036	0.426903	7.25247	7.31236	1	2.82658	1.42116	0.140568	1.07816	0.328839	1.07816
CBWD6	2.83935	4.13881	1.29946	0.111569	0.497135	2.53185	7.1114	1	5.53526	1.33624	0.187646	0.997586	0.0788816	0.997586
PMS2P7	0.667137	1.94017	1.27303	0.012329	0.426903	6.26293	17.6055	1	2.9092	3.4272	0.114191	2.82006	0.313279	2.82006
TRBJ2-1	5.94268	7.21314	1.27046	0.0175932	0.436062	5.63621	1.62364	1	3.25155	0.533508	0.0196641	0.250942	0.251747	0.251747
AC011497.2	0.462807	1.72221	1.2594	0.0013279	0.426903	10.3033	12.432	1	1.83851	2.58482	0.0573074	2.01469	0.470679	2.01469
FMC1	3.48923	4.74751	1.25828	0.00282104	0.426903	8.91974	2.91613	1	4.21143	1.94693	0.014442	0.471579	0.139689	0.471579
AC018475.1	0.728413	1.98648	1.25807	0.0931633	0.483876	2.81885	12.9506	1	1.81066	2.23749	0.349126	1.8093	0.473262	1.8093
DXO	2.14244	3.39877	1.25633	0.0126118	0.426903	6.22276	3.67778	1	4.80503	0.536236	0.311263	0.3017	0.104336	0.3017
FFAR2	1.20934	2.44164	1.23231	0.0286593	0.439386	4.78796	5.76013	1	4.22891	0.970103	0.731925	0.228097	0.138354	0.228097
FAM133DP	0.256696	1.4804	1.2237	0.00453198	0.426903	8.05733	17.3459	1	1.5497	2.58549	0.719249	2.17174	0.493491	2.17174
IL13	6.43898	7.6623	1.22332	0.0042846	0.426903	8.15909	2.66657	1	7.53968	7.05036	0.00457517	0.439853	0.0614002	0.439853
ABHD11-AS1	1.29464	2.5112	1.21656	0.0398288	0.45136	4.22516	9.97518	1	2.56513	1.93424	0.042636	1.61989	0.376624	1.61989
TRBV10-3	5.02924	6.23985	1.21061	0.0994009	0.488901	2.71513	5.5393	1	5.04299	1.2307	0.020637	0.902579	0.0945984	0.902579
TRBJ1-2	5.57799	6.78706	1.20907	0.0381444	0.45136	4.29857	1.65527	1	2.93456	0.319019	0.0283496	0.247528	0.308517	0.308517
TYROBP	1.48696	2.67951	1.19255	0.0940859	0.484404	2.80304	7.10046	1	2.85594	1.80673	0.118218	1.06519	0.323307	1.06519
ENPP3	0.814432	2.00001	1.18558	0.000563274	0.426903	11.8936	4.72475	1	3.5335	1.06777	0.0516368	0.735821	0.209027	0.735821
XCL2	2.8124	3.99274	1.18035	0.0889989	0.48215	2.89239	6.76692	1	4.03455	1.86364	0.0675546	1.06027	0.154353	1.06027
IL4	3.88314	5.05743	1.17428	0.00607625	0.426903	7.52755	2.89404	1	4.72548	3.06542	0.0217602	0.460579	0.108038	0.460579
AD000671.2	2.31655	3.48973	1.17318	0.000172909	0.426903	14.1047	2.22959	1	5.23844	0.45345	0.0154598	0.356139	0.0877683	0.356139
GZMH	4.19614	5.36558	1.16944	0.00764932	0.426903	7.11379	2.5926	1	5.40477	0.935552	0.0045671	0.427534	0.0825472	0.427534
XCL1	3.33348	4.49265	1.15917	0.00117127	0.426903	10.5351	3.10945	1	5.3884	4.30374	0.0148535	0.503388	0.0830358	0.503388
UFSP1	1.27146	2.41153	1.14007	0.016253	0.430046	5.77529	5.42915	1	3.47672	0.785306	0.050827	0.854031	0.216876	0.854031
RPL21P3	0.885334	2.01224	1.12691	0.0413232	0.451903	4.16271	10.6133	1	1.97922	1.5273	0.130329	1.63856	0.456449	1.63856
C8orf82	3.73594	4.85634	1.1204	0.00354807	0.426903	8.50174	2.21678	1	6.1234	0.32868	0.0101265	0.359337	0.0679511	0.359337
BZW1P2	2.59918	3.71397	1.11479	0.29177	0.590226	1.11144	24.7228	1	3.50409	12.261	0.0315636	4.08891	0.213041	4.08891
ARG2	2.80807	3.91431	1.10624	0.0181406	0.437454	5.58252	4.78461	1	4.28965	3.69828	0.0808234	0.716612	0.133869	0.716612
STARD8	0.56184	1.66308	1.10123	0.0307393	0.447462	4.66746	10.2004	1	4.22865	1.45992	0.233728	1.46634	0.138374	1.46634
AC008038.1	2.01681	3.11264	1.09583	0.0154715	0.428509	5.86197	3.54792	1	4.51241	0.6051	0.0338562	0.557464	0.119358	0.557464
AC079447.1	0.183294	1.27785	1.09456	0.00176671	0.426903	9.77739	20.4698	1	1.81438	3.31585	0.163734	3.24789	0.472921	3.24789
AC006538.2	2.78834	3.87569	1.08735	0.112074	0.498096	2.52473	11.2494	1	3.75195	4.61368	0.0789492	1.79595	0.182508	1.79595
RPS26P8	0.908031	1.99451	1.08648	0.147756	0.52866	2.09526	13.6578	1	1.47713	1.96458	0.137833	2.13847	0.497795	2.13847
CXCL8	4.6644	5.74849	1.08409	0.00499634	0.426903	7.88076	2.25073	1	5.72041	2.14501	0.00265396	0.372468	0.0744719	0.372468
TRAJ37	3.41052	4.49143	1.08091	1	1	-0.0467619	12.9951	1	1.74453	2.21113	0.166685	1.99917	0.479074	1.99917
S100A9	0.666091	1.74676	1.08067	0.701347	0.831858	0.147074	11.0982	1	1.19744	4.69702	0.0904645	1.75923	0.508773	1.75923
DCBLD2	0.519844	1.59327	1.07343	0.0178486	0.437123	5.61094	5.91298	1	1.95203	0.893484	0.200681	0.784816	0.459349	0.784816
ZHX1-C8orf76	1.28708	2.35491	1.06783	0.035653	0.45136	4.41362	10.9042	1	3.16016	3.05129	0.0595014	1.75786	0.267388	1.75786
TRBV6-6	1.57569	2.64351	1.06782	0.140081	0.523307	2.17707	10.4149	1	2.34469	1.86321	0.408094	1.32772	0.411112	1.32772
HIST2H2AC	3.55636	4.62193	1.06557	0.0120523	0.426903	6.30316	2.71246	1	4.02875	1.26458	0.0352122	0.416865	0.15487	0.416865
UQCRFS1P1	3.50814	4.5709	1.06276	0.000665315	0.426903	11.5837	1.84636	1	5.08141	1.61741	0.0133293	0.294398	0.0931845	0.294398
TMSB4XP6	6.79314	7.85352	1.06038	0.00290639	0.426903	8.86532	2.00782	1	4.19631	0.391889	0.0192888	0.315348	0.140859	0.315348
CCDC192	0.434511	1.49396	1.05945	0.0384264	0.45136	4.28605	11.7008	1	1.76935	1.7256	0.202228	1.74791	0.476946	1.74791
RPS2P46	1.25664	2.31313	1.0565	0.0297025	0.442515	4.72643	6.63829	1	3.24371	1.28182	0.0767622	1.02962	0.253059	1.02962
GNAO1	0.241835	1.28754	1.0457	0.00397905	0.426903	8.29335	16.0953	1	1.93045	2.61627	0.125276	2.55727	0.4616	2.55727
TRAV8-5	0.575848	1.62123	1.04539	0.0630609	0.463486	3.45499	9.49972	1	1.08369	1.50601	0.235822	1.34747	0.510652	1.34747
AL391650.1	0.303275	1.34274	1.03946	0.00338312	0.426903	8.5884	11.8818	1	1.52855	2.04672	0.0902484	1.89006	0.494806	1.89006
TRBJ2-2	4.11469	5.15319	1.03851	0.152033	0.531572	2.05174	1.95045	1	1.94827	0.31761	0.0807717	0.244304	0.459744	0.459744
UBE2F-SCLY	0.266245	1.30453	1.03829	0.0405641	0.45136	4.19413	25.952	1	2.29501	4.05401	0.63336	3.69198	0.417917	3.69198
SDSL	1.62048	2.65418	1.03371	0.079599	0.47532	3.07307	11.0443	1	3.1507	3.11859	0.0177361	1.82298	0.269049	1.82298
AL110118.2	0.555296	1.58895	1.03365	0.092083	0.48253	2.83758	21.2581	1	1.127	3.81275	0.189749	3.35326	0.510114	3.35326
TRBV13	2.03401	3.06362	1.02961	0.088313	0.48215	2.90486	8.38998	1	2.64803	2.14607	0.0208937	1.37744	0.361958	1.37744
ZNF28	2.67005	3.6961	1.02606	0.0308456	0.447462	4.66153	3.2696	1	4.16215	0.727632	0.0425722	0.502362	0.14356	0.502362
TRBV7-9	2.66378	3.68857	1.02479	0.103263	0.490822	2.65441	7.5141	1	2.67897	8.89065	0.0227062	1.22964	0.356334	1.22964
WNT5B	1.61097	2.63137	1.0204	0.0109062	0.426903	6.48054	3.51972	1	3.59021	0.993472	0.0270523	0.559567	0.201598	0.559567
TRAJ12	4.46573	5.47852	1.01279	0.172463	0.541668	1.8614	2.24724	1	2.33525	0.331661	0.120733	0.253807	0.412419	0.412419
CALML4	1.65729	2.66384	1.00656	0.167855	0.539271	1.902	22.5539	1	4.25607	4.18544	0.0365701	3.72242	0.13632	3.72242
JMJD7	3.47059	4.47618	1.00559	0.185674	0.545133	1.75162	7.01531	1	4.72994	1.98168	0.193889	0.975329	0.107824	0.975329
TNFRSF12A	1.90725	2.91231	1.00506	0.00154889	0.426903	10.0195	4.66366	1	3.57097	5.03053	0.0656995	0.711577	0.204072	0.711577
HIST1H4B	0.5838	1.58832	1.00452	0.0658716	0.465837	3.38301	8.9342	1	1.28081	2.84272	0.0630347	1.426	0.506443	1.426
AC009093.8	1.21623	2.2167	1.00047	0.103075	0.490747	2.65731	7.50489	1	2.35186	1.13222	0.34207	0.908744	0.410116	0.908744
OAZ3	0.779206	1.77335	0.994144	0.0142401	0.428509	6.00814	4.66564	1	2.49115	0.677079	0.0675764	0.710031	0.389053	0.710031
SELENOM	2.22218	3.21581	0.993634	0.0291732	0.439609	4.75736	3.36061	1	3.81395	1.44838	0.136589	0.423513	0.1758	0.423513
EEF1B2P6	1.19713	2.18727	0.990139	0.10404	0.491407	2.6425	12.4369	1	2.68726	2.11247	0.0438339	2.02898	0.354816	2.02898
AC134878.2	2.48741	3.47635	0.988935	0.0276323	0.439386	4.85086	4.22235	1	4.15827	3.29809	0.0589976	0.644727	0.143872	0.644727
TFB1M	3.07554	4.05946	0.983915	0.0200521	0.439386	5.40736	2.6545	1	4.25755	0.706641	0.0160816	0.426335	0.13621	0.426335
AL445685.3	2.59373	3.5725	0.978762	0.00205368	0.426903	9.50093	1.5108	1	5.42429	0.289034	0.0628213	0.188978	0.0819725	0.188978
GPR27	1.30618	2.28443	0.978243	0.000247772	0.426903	13.4289	2.45635	1	4.49451	0.354849	0.0121991	0.397192	0.120417	0.397192
ORMDL2	5.36153	6.33942	0.977889	0.000387438	0.426903	12.5918	1.35047	1	6.30339	1.117	0.00334732	0.221731	0.0659461	0.221731
MGMT	4.20149	5.1787	0.977211	0.0661846	0.466408	3.3752	3.29126	1	5.75568	1.67095	0.00449987	0.544043	0.0737496	0.544043
DHFRP1	2.73952	3.71494	0.975428	0.200672	0.555286	1.63748	14.1458	1	3.21872	11.2114	0.2972	2.06043	0.25728	2.06043
CYSTM1	3.6321	4.60531	0.973209	0.00422297	0.426903	8.18536	1.85872	1	4.8672	1.28588	0.0114338	0.298353	0.101612	0.298353
RPL23AP65	0.801581	1.77338	0.971802	0.040073	0.45136	4.21479	9.86497	1	1.76756	1.42645	0.150371	1.49379	0.477101	1.49379
ZNF880	3.01287	3.98342	0.970552	0.0147458	0.428509	5.94659	2.44176	1	4.14176	0.995521	0.0165216	0.390438	0.14521	0.390438
MIPEPP3	1.51848	2.48638	0.967896	0.0594005	0.462733	3.55405	7.23471	1	2.2829	1.77324	0.105589	1.1002	0.419547	1.1002
AL133352.1	2.75037	3.71805	0.967675	0.00623057	0.426903	7.48238	2.06196	1	4.99125	0.294683	0.0555031	0.288158	0.0965658	0.288158
AC022149.1	2.86833	3.83544	0.967114	0.23082	0.568907	1.4358	18.5701	1	3.84311	3.84789	1.09893	1.99609	0.172752	1.99609
AC078819.1	0.454043	1.4158	0.961759	0.00304114	0.426903	8.78262	9.65397	1	1.77391	3.21787	0.273235	1.33576	0.476548	1.33576
GCSH	1.99754	2.95903	0.961488	0.0111779	0.426903	6.43681	4.45929	1	3.83428	3.00111	0.0431596	0.700055	0.173669	0.700055
SECTM1	2.61163	3.57223	0.960599	0.00346934	0.426903	8.54258	1.67019	1	4.1972	0.401921	0.0175687	0.260796	0.140791	0.260796
AC092299.1	1.08302	2.04231	0.959294	0.373432	0.6176	0.792213	3.6467	1	1.7719	5.94312	0.305381	0.302402	0.476724	0.476724
FGFBP2	2.69991	3.65713	0.957218	0.00249841	0.426903	9.14176	2.33342	1	4.28608	1.19789	0.0133072	0.375597	0.134127	0.375597
AC005943.1	2.15249	3.10683	0.954345	0.123355	0.507427	2.3742	16.9663	1	3.84346	3.64642	0.1228	2.70492	0.172716	2.70492
ERV3-1	2.07887	3.03251	0.953636	0.0149204	0.428509	5.92584	2.46315	1	4.79781	0.484967	0.0451286	0.365396	0.104662	0.365396
RNF227	2.04878	3.00122	0.952439	0.00131502	0.426903	10.3213	1.83736	1	5.26241	0.271916	0.0294242	0.276802	0.0869834	0.276802
ALG14	1.33052	2.28232	0.951795	0.0227769	0.439386	5.18544	3.07969	1	2.35174	1.43683	0.0484135	0.464868	0.410132	0.464868
AC104066.1	0.250491	1.20212	0.95163	0.0195551	0.439386	5.45118	12.1666	1	1.47292	1.74019	0.222748	1.80502	0.498026	1.80502
FN3K	1.13352	2.08514	0.95162	0.0364996	0.45136	4.37361	2.66993	1	2.51471	0.76683	0.0784677	0.36652	0.385174	0.385174
IL22	4.42496	5.37122	0.946268	0.00434562	0.426903	8.13344	1.68811	1	5.81333	1.7703	0.00569056	0.275662	0.0726449	0.275662
AC022826.2	1.14218	2.08439	0.942204	0.117517	0.503285	2.4501	12.667	1	2.29073	6.42955	0.0403318	2.07084	0.418494	2.07084
HIST1H2AE	1.43903	2.38087	0.94184	0.170287	0.540884	1.88041	9.85681	1	2.47789	2.82323	0.0852757	1.55753	0.391203	1.55753
PTGER2	5.34491	6.28404	0.939127	0.0184027	0.437454	5.55741	2.09469	1	7.12652	3.68429	0.00288369	0.346231	0.0617508	0.346231
RTN4R	0.756838	1.69129	0.934447	0.0758202	0.473751	3.1523	14.2902	1	2.86438	2.32166	0.0237283	2.35798	0.321716	2.35798
SNRPGP15	1.49902	2.43242	0.933399	0.285977	0.58935	1.13846	9.30344	1	1.30401	1.40492	0.254427	1.29615	0.505651	1.29615
FKRP	2.82497	3.75755	0.932577	0.00613525	0.426903	7.51014	1.89488	1	3.9877	0.718394	0.0195377	0.296276	0.158603	0.296276
FAM3C2	2.58907	3.52152	0.932447	0.134855	0.517948	2.2357	12.252	1	3.70269	6.34112	0.5374	1.5046	0.18806	1.5046
FAM104B	3.37754	4.30961	0.932065	0.00884529	0.426903	6.8538	1.83997	1	5.32897	0.928498	0.009733	0.296928	0.0848585	0.296928
TSPAN13	1.03581	1.9636	0.927789	0.00861682	0.426903	6.90057	5.14893	1	3.21378	2.676	0.11448	0.743675	0.258122	0.743675
PAX8	0.955385	1.88262	0.927235	0.114042	0.500418	2.4973	17.6522	1	3.189	2.69054	0.06765	2.87439	0.262373	2.87439
TRDJ1	2.24374	3.16962	0.925883	0.264453	0.584967	1.24529	1.22355	1	0.975215	2.42235	0.120349	0.0835757	0.511045	0.511045
RHOBTB3	0.843652	1.76906	0.925409	0.0213981	0.439386	5.29407	9.65796	1	2.0435	2.31056	0.0514329	1.55823	0.449315	1.55823
TMEM38B	2.20765	3.13114	0.92349	0.100107	0.489556	2.70384	4.54482	1	3.78676	1.80225	0.0406355	0.716835	0.178704	0.716835
RPL13AP5	1.7638	2.68367	0.919868	0.179237	0.54259	1.80394	9.39462	1	3.15599	1.35122	0.100775	1.465	0.268118	1.465
MAP1LC3A	2.76265	3.68143	0.918781	0.00324239	0.426903	8.66579	1.66131	1	4.61407	0.463237	0.00991382	0.266971	0.113679	0.266971
AP002784.2	0.856612	1.77435	0.917742	0.0862672	0.482116	2.94268	13.4948	1	1.96269	1.94726	0.129191	2.11994	0.45822	2.11994
RNF125	3.44413	4.36127	0.917145	0.00211052	0.426903	9.45084	1.4073	1	4.67172	0.278481	0.0115313	0.223019	0.11069	0.223019
ERICH6	0.65668	1.5732	0.916522	0.0459683	0.455778	3.98275	13.4942	1	2.69366	2.46053	0.167444	2.08158	0.353642	2.08158
PDXP	3.58222	4.49683	0.914612	0.0215002	0.439386	5.28578	2.16493	1	6.01113	1.76629	0.00584751	0.354974	0.0694381	0.354974
NMB	2.71038	3.62442	0.914042	0.0109382	0.426903	6.47532	2.26795	1	4.42998	1.54899	0.0242302	0.353762	0.124385	0.353762
CCL4	6.66765	7.5813	0.913654	0.00274954	0.426903	8.96664	1.33892	1	7.00255	2.40847	0.0427558	0.180398	0.0620653	0.180398
NME1-NME2	3.3878	4.29968	0.911884	0.19719	0.552215	1.66306	6.6265	1	5.13143	2.92686	0.308378	0.796039	0.0913997	0.796039
AL031282.1	2.18856	3.0968	0.90824	0.045429	0.455778	4.00264	3.21186	1	3.06269	1.79021	0.165684	0.369626	0.284806	0.369626
HIST1H3A	0.992161	1.89992	0.907759	0.0229353	0.439386	5.1734	8.0725	1	1.71196	2.40319	0.0782098	1.26721	0.481769	1.26721
UBE2S	7.71522	8.62238	0.907154	0.0011859	0.426903	10.5122	1.27629	1	7.64564	2.28974	0.00130653	0.211408	0.0614828	0.211408
AC007969.1	1.48167	2.38794	0.906268	0.0681621	0.469818	3.32674	4.37903	1	2.49966	0.625829	0.129448	0.600391	0.387662	0.600391
RPL23AP53	1.78137	2.68734	0.905968	0.23075	0.568907	1.43623	12.8016	1	2.67961	2.0319	0.049598	2.084	0.356216	2.084
MANBA	3.11031	4.01368	0.90337	0.000652419	0.426903	11.6201	1.3217	1	6.31977	0.260232	0.00743881	0.212844	0.0657825	0.212844
CSF2	7.17553	8.07608	0.900552	0.0097406	0.426903	6.68173	1.57519	1	7.59691	0.88721	0.000759306	0.261772	0.061436	0.261772
HIST1H2AJ	1.48901	2.38859	0.89958	0.218012	0.565257	1.51741	7.20592	1	1.97907	4.21609	0.0859371	1.11505	0.456465	1.11505
AC004223.3	0.703202	1.60268	0.899479	0.025545	0.439386	4.98655	14.0263	1	2.12731	3.08282	0.487817	1.8499	0.43945	1.8499
IL17A	0.931913	1.83139	0.899478	0.00421378	0.426903	8.18932	6.36801	1	3.13944	3.1211	0.11446	0.946876	0.271033	0.946876
HIST1H3B	1.07693	1.97494	0.898007	0.0679121	0.469818	3.33278	6.40284	1	1.62412	3.97028	0.0382278	1.02891	0.488471	1.02891
FASN	3.30271	4.1981	0.895381	0.0185494	0.437454	5.54351	2.12344	1	3.79435	2.55352	0.102511	0.251396	0.177887	0.251396
PMS2P4	1.37331	2.26686	0.893548	0.0570851	0.458763	3.62011	5.35241	1	2.86213	0.936696	0.0765414	0.815527	0.322139	0.815527
SMIM14	2.04927	2.94206	0.892798	0.0185626	0.437454	5.54226	2.47616	1	3.54455	0.431886	0.0285636	0.384129	0.207547	0.384129
IFNG	7.3066	8.19662	0.890019	0.00718288	0.426903	7.22666	1.44836	1	8.22052	1.51378	0.000377942	0.241015	0.0631844	0.241015
AC135068.8	4.86148	5.75085	0.889368	0.0138324	0.428509	6.05941	1.84179	1	4.74011	2.21032	0.00840496	0.29856	0.107338	0.29856
IGHV1OR15-1	4.86148	5.75085	0.889368	0.0138324	0.428509	6.05941	1.84179	1	4.74011	2.21032	0.00840496	0.29856	0.107338	0.29856
TRBJ1-5	7.43119	8.32027	0.88908	0.0257422	0.439386	4.97325	0.841718	1	4.14177	0.248165	0.0105384	0.129748	0.145209	0.145209
AL139260.3	2.80338	3.69244	0.889055	0.0506369	0.458246	3.82024	3.18171	1	5.16402	2.06437	0.316042	0.214242	0.0902684	0.214242
RNA5SP202	5.79993	6.68369	0.88376	0.0565613	0.458763	3.63545	2.66268	1	3.20568	0.603995	0.050787	0.392993	0.259504	0.392993
DOC2GP	0.681551	1.56417	0.882619	0.0237499	0.439386	5.1128	6.76382	1	2.45091	1.19737	0.0811655	1.04614	0.395487	1.04614
AL121845.3	2.54404	3.42571	0.881672	0.00381716	0.426903	8.36881	1.48638	1	4.32884	0.587016	0.0205729	0.227157	0.131099	0.227157
SLC22A5	1.89654	2.77766	0.881119	0.00580588	0.426903	7.60959	1.66457	1	4.006	0.244542	0.0202757	0.257152	0.156924	0.257152
SELENOH	7.21162	8.08991	0.878297	0.0066822	0.426903	7.35647	1.3964	1	7.96586	1.3532	0.000580364	0.232153	0.0621656	0.232153
RPSAP58	2.13346	3.01004	0.876578	0.038679	0.45136	4.27491	2.78608	1	4.05366	0.468868	0.0287563	0.43559	0.152663	0.43559
TIMM8AP1	2.02712	2.90207	0.874954	0.0182668	0.437454	5.57038	4.75722	1	2.10165	4.01818	0.0720907	0.720779	0.442537	0.720779
TPTE2P5	0.973863	1.84858	0.874722	0.128411	0.510745	2.31162	13.9847	1	2.45687	2.00104	0.0805489	2.25023	0.394551	2.25023
DEC1	0.769315	1.64326	0.873942	0.267982	0.585669	1.22705	9.88236	1	2.20382	2.04742	0.226074	1.42099	0.429911	1.42099
DPCD	2.42499	3.29856	0.87357	0.0580097	0.459705	3.59339	3.67675	1	3.91422	1.25847	0.0370388	0.575753	0.165596	0.575753
AIF1	1.75527	2.62204	0.866775	0.0247694	0.439386	5.03994	3.39091	1	3.2734	1.19503	0.0237195	0.541432	0.248123	0.541432
CST7	6.49245	7.35798	0.865532	0.00234821	0.426903	9.25525	1.22108	1	7.26841	0.422089	0.000764978	0.202749	0.0615097	0.202749
RPS2P32	1.49963	2.36408	0.864452	0.0856897	0.482057	2.95354	7.73958	1	3.3556	1.71723	0.0773729	1.21256	0.234929	1.21256
FAM83A	3.01335	3.87765	0.864299	0.0903235	0.48215	2.8686	3.24672	1	5.02796	0.641114	0.0246253	0.516495	0.0951622	0.516495
CDKN2D	6.56671	7.42998	0.863272	0.00319657	0.426903	8.69173	1.23871	1	7.73667	1.21936	0.000746066	0.205706	0.0616103	0.205706
PARD6A	3.08387	3.94656	0.862686	0.00122356	0.426903	10.4544	1.17702	1	5.22653	0.993752	0.00622457	0.189945	0.0881621	0.189945
HIST1H4L	0.624945	1.4872	0.862253	0.114539	0.500612	2.49046	8.17144	1	0.885744	2.29038	0.136455	1.22545	0.510348	1.22545
WDYHV1	3.47853	4.34059	0.862058	0.00537686	0.426903	7.74812	1.5191	1	5.11485	0.784723	0.0156424	0.237541	0.0919843	0.237541
GLUD1P3	1.6723	2.53405	0.861759	0.0368696	0.45136	4.35642	3.16599	1	2.92582	0.96125	0.0688191	0.458845	0.310156	0.458845
CHPF	2.98645	3.84735	0.860893	0.000579131	0.426903	11.8419	1.15153	1	5.98925	0.684935	0.00481027	0.187112	0.0697533	0.187112
ZNF286B	0.838977	1.69931	0.860334	0.142247	0.524554	2.15348	6.87276	1	2.07137	0.982818	0.238845	0.906615	0.446104	0.906615
PTGDR	0.7353	1.5954	0.860098	0.000560709	0.426903	11.9021	10.3613	1	2.82848	6.58605	0.0333056	1.69358	0.328481	1.69358
TNFSF11	1.66274	2.52245	0.859713	0.00240953	0.426903	9.20805	2.25496	1	4.21242	1.56492	0.0228777	0.352949	0.139612	0.352949
OLFM2	3.20508	4.06417	0.859086	0.0134296	0.428509	6.11161	1.79188	1	5.29143	0.262192	0.0066936	0.291953	0.0860465	0.291953
GNG8	2.63799	3.4969	0.858909	0.284147	0.589343	1.14715	7.62621	1	2.16183	1.72157	0.102028	1.16901	0.435208	1.16901
SMIM4	4.59627	5.45098	0.854717	0.00383256	0.426903	8.36149	1.3152	1	4.97297	0.902169	0.0108494	0.20835	0.0972792	0.20835
GABARAPL1	3.74145	4.59332	0.851871	0.00319361	0.426903	8.69342	1.26842	1	4.89273	0.264799	0.00793881	0.203465	0.100533	0.203465
TMSB4XP4	2.89962	3.74971	0.850096	0.0447709	0.454486	4.02725	2.30165	1	4.17883	0.549289	0.015947	0.367662	0.142232	0.367662
MYOM2	1.52569	2.37532	0.849629	0.268856	0.586209	1.22257	15.7247	1	2.79221	2.26725	0.39329	2.2275	0.335302	2.2275
PRH1	1.72955	2.57836	0.848806	0.0505282	0.458246	3.82384	3.01664	1	2.99773	0.494265	0.0745224	0.428252	0.296738	0.428252
ZNF778	3.20693	4.05282	0.845891	0.0133686	0.428509	6.11967	1.70686	1	5.47435	0.332382	0.0388599	0.245616	0.0805401	0.245616
CELA3B	0.90115	1.74589	0.844736	0.197515	0.552249	1.66065	16.2412	1	2.15738	2.43173	0.241108	2.46576	0.435761	2.46576
CCL20	2.14096	2.98564	0.844671	0.0156005	0.428509	5.84735	1.59674	1	3.67352	0.355834	0.0327463	0.233377	0.191443	0.233377
SRD5A1	2.91153	3.7556	0.844063	0.00176021	0.426903	9.78417	1.32024	1	5.46633	0.782265	0.00861289	0.211428	0.0807654	0.211428
AL589743.1	0.741487	1.58459	0.843098	0.061982	0.463308	3.48354	7.48813	1	2.2646	1.1984	0.0782236	1.1698	0.421989	1.1698
OSM	3.7476	4.58956	0.841964	0.025325	0.439386	5.00153	2.99412	1	5.27566	6.38902	0.0137221	0.485298	0.0865539	0.485298
RPL32P29	4.1585	4.9983	0.839794	0.00658515	0.426903	7.38278	1.28667	1	4.44984	0.246388	0.0156325	0.198813	0.123138	0.198813
TRDV3	1.19935	2.03848	0.839129	0.0942872	0.484404	2.79961	7.64226	1	2.05098	1.36019	0.124851	1.14886	0.448461	1.14886
ZBED6CL	2.86794	3.70642	0.838482	0.0119857	0.426903	6.31299	1.68978	1	5.93506	0.494666	0.0178194	0.263811	0.0705736	0.263811
PINLYP	1.34808	2.18604	0.837964	0.0293335	0.440578	4.74793	3.51433	1	3.11575	0.743829	0.0919607	0.493762	0.275241	0.493762
ZBTB20	3.03921	3.87684	0.837625	0.0707117	0.469818	3.26642	2.82108	1	4.18269	0.403154	0.0511231	0.419057	0.141927	0.419057
MGST3	5.95549	6.79254	0.837054	0.00862859	0.426903	6.89813	1.36908	1	6.66763	0.802602	0.00206246	0.226117	0.0633011	0.226117
HIST1H2AL	0.983498	1.82006	0.836561	0.0217115	0.439386	5.26876	4.00232	1	1.57169	2.92425	0.142056	0.524997	0.492071	0.524997
MRPL45P2	2.88016	3.71655	0.83639	0.174168	0.541861	1.84669	4.60441	1	4.58363	0.885283	0.0363247	0.731077	0.115323	0.731077
TMEM267	3.91737	4.7535	0.836125	0.000966087	0.426903	10.8915	1.03405	1	5.91793	0.520237	0.00529154	0.16705	0.0708453	0.16705
C20orf204	2.72305	3.55809	0.835042	0.0162591	0.430046	5.77464	1.80083	1	5.11368	0.982533	0.0110603	0.289078	0.0920259	0.289078
MARCH2	4.96255	5.79655	0.834001	0.0275134	0.439386	4.8583	1.7247	1	6.04997	0.256395	0.00340141	0.284049	0.0688998	0.284049
SLC6A16	1.38224	2.21607	0.833833	0.210953	0.56363	1.56487	6.97949	1	2.86781	1.38568	0.108679	1.05457	0.321069	1.05457
AC008105.2	1.2867	2.11996	0.833262	0.19213	0.549315	1.70121	14.6864	1	2.39155	2.09944	0.0784447	2.36928	0.404475	2.36928
U2AF1L4	5.47402	6.30328	0.829261	0.00530261	0.426903	7.77323	1.27121	1	6.27763	0.311995	0.00233822	0.20953	0.0662092	0.20953
KLRB1	5.12124	5.94917	0.827932	0.0256639	0.439386	4.97852	1.65814	1	6.87286	0.289893	0.00115039	0.275206	0.0624676	0.275206
AC138207.8	2.45796	3.28378	0.825821	0.195828	0.552215	1.67322	4.51122	1	3.57155	0.679115	0.0493427	0.702527	0.203997	0.702527
PTMAP2	0.780315	1.60563	0.825311	0.0706081	0.469818	3.26883	4.95225	1	1.21816	1.26157	0.240696	0.584679	0.508269	0.584679
TVP23B	4.52698	5.34996	0.822981	0.000792862	0.426903	11.2579	0.932907	1	6.08716	0.541441	0.00391255	0.151572	0.0684084	0.151572
FSTL3	1.51187	2.33282	0.820954	0.0320345	0.44851	4.59665	2.57304	1	3.25035	0.38617	0.0320041	0.396836	0.251948	0.396836
GGCX	3.91229	4.73316	0.820867	0.0144268	0.428509	5.98515	1.52324	1	5.10395	0.687173	0.00741589	0.246458	0.0923727	0.246458
TRBV4-1	5.58554	6.40034	0.814801	0.00241119	0.426903	9.20679	1.11586	1	5.33124	0.173107	0.00491156	0.181065	0.0847875	0.181065
TMBIM4	7.32395	8.13735	0.813398	0.000576472	0.426903	11.8505	0.901879	1	7.70204	0.629175	0.0014572	0.148856	0.0615556	0.148856
GPANK1	1.6501	2.46253	0.812432	0.144065	0.526314	2.134	12.7667	1	4.10461	3.06946	0.570757	1.55703	0.148287	1.55703
NQO1	5.38028	6.19235	0.81207	0.00394854	0.426903	8.30733	1.16439	1	6.51297	0.899225	0.0023146	0.19175	0.0641941	0.19175
CITED4	2.36613	3.17778	0.811657	0.126021	0.507888	2.34085	13.9731	1	4.28242	6.01773	0.0122551	2.31659	0.134391	2.31659
C5AR2	0.809061	1.61948	0.81042	0.0841811	0.4793	2.98227	2.13855	1	3.38684	4.17383	0.17542	0.181005	0.230109	0.230109
HIST1H2AI	1.33265	2.14112	0.808464	0.218823	0.565257	1.51208	11.0706	1	2.0033	5.05545	0.0190839	1.82602	0.453822	1.82602
TPRXL	1.80001	2.60736	0.80735	0.0850804	0.48104	2.96508	4.28841	1	2.9903	2.02251	0.237327	0.477408	0.298116	0.477408
SLC25A15	2.38665	3.19273	0.806079	0.00921896	0.426903	6.77991	1.57697	1	4.11817	0.403096	0.0134711	0.249357	0.147153	0.249357
PEX7	2.31727	3.12329	0.806023	0.030695	0.447462	4.66994	2.82746	1	4.16402	2.3621	0.022048	0.449195	0.143411	0.449195
CEBPD	1.1845	1.98908	0.804577	0.00488109	0.426903	7.92298	3.2077	1	4.04922	0.735368	0.0280579	0.506558	0.153053	0.506558
DUSP1	2.27854	3.08135	0.802814	0.00195812	0.426903	9.58839	1.37818	1	5.09833	0.7974	0.00797854	0.221718	0.0925738	0.221718
G0S2	2.56183	3.36438	0.802554	0.0063442	0.426903	7.44984	1.04265	1	4.32282	1.73245	0.0192728	0.154503	0.131519	0.154503
TMEM191C	0.834456	1.63699	0.802529	0.0107143	0.426903	6.5121	4.25112	1	2.66663	0.838313	0.0812232	0.627297	0.358585	0.627297
NCF1	2.26393	3.06555	0.801623	0.00770933	0.426903	7.09978	1.63699	1	4.1576	0.264524	0.0167067	0.256125	0.143926	0.256125
RAB30	1.85969	2.6611	0.801411	0.0238905	0.439386	5.10256	1.90083	1	3.29971	0.73659	0.0242171	0.292588	0.243823	0.292588
HLA-F	1.9866	2.78747	0.800873	0.0273877	0.439386	4.86621	1.80731	1	3.73549	0.273382	0.0533286	0.247889	0.184341	0.247889
AC139530.1	4.16533	4.96416	0.798831	0.121938	0.506164	2.39225	2.84616	1	4.86091	0.584726	0.0122673	0.462093	0.101881	0.462093
CXADR	0.2587	1.05617	0.797469	0.0432471	0.452137	4.08572	11.9541	1	1.79447	1.82599	0.105875	1.88647	0.474727	1.88647
PTP4A3	2.78105	3.57784	0.796795	0.00936594	0.426903	6.75168	1.50625	1	5.3857	0.37125	0.00793889	0.243103	0.083117	0.243103
KLRG1	2.22123	3.01803	0.796794	0.0261791	0.439386	4.94415	2.12568	1	3.55395	0.352086	0.0291188	0.325161	0.206299	0.325161
SLC11A1	0.877272	1.6712	0.793925	0.0447055	0.454486	4.02971	2.74693	1	2.85015	0.583017	0.0500896	0.407732	0.324398	0.407732
TRAJ36	2.80462	3.59812	0.793496	0.377543	0.618265	0.778688	2.79333	1	1.14398	2.91658	0.135386	0.33017	0.509843	0.509843
GIPR	1.53761	2.3307	0.793087	0.01027	0.426903	6.58745	4.34171	1	3.7821	1.59333	0.232829	0.49079	0.179208	0.49079
PANK4	2.96404	3.75701	0.792972	0.128414	0.510745	2.31157	3.62768	1	4.35694	1.05324	0.0325872	0.572027	0.129172	0.572027
MFSD3	3.54339	4.33593	0.792538	0.0109182	0.426903	6.47858	1.41043	1	5.44227	0.201751	0.00374307	0.231329	0.0814511	0.231329
CAMK1	4.41313	5.20427	0.791139	0.0203182	0.439386	5.38435	1.57701	1	6.10687	1.74897	0.00646891	0.256366	0.0681571	0.256366
SMIM26	6.46784	7.25887	0.79103	0.00142689	0.426903	10.1707	1.01412	1	6.62642	0.77193	0.00162215	0.167399	0.0635122	0.167399
ADAMTS7P4	1.3666	2.15699	0.79039	0.0631433	0.463486	3.45284	4.1584	1	2.54697	0.782233	0.0715149	0.621552	0.379739	0.621552
PRORSD1P	0.638471	1.4287	0.790226	0.0161249	0.429572	5.7892	4.47165	1	1.98001	0.981784	0.0611286	0.684146	0.456363	0.684146
CD300A	3.12802	3.91737	0.78935	0.00949778	0.426903	6.72674	1.62318	1	5.31435	1.48418	0.00823439	0.262296	0.0853179	0.262296
TRBV11-3	3.71007	4.49929	0.789215	0.069817	0.469818	3.28732	2.32622	1	4.05489	1.10592	0.0148176	0.372885	0.152556	0.372885
C2orf76	2.88168	3.66964	0.787966	0.024754	0.439386	5.04101	1.78441	1	4.32419	1.33788	0.0201202	0.277282	0.131423	0.277282
TMEM99	2.35349	3.13866	0.785177	0.0124974	0.426903	6.2389	1.69954	1	4.80224	0.34719	0.0146091	0.268648	0.104462	0.268648
GNLY	7.92281	8.70705	0.784238	0.00121002	0.426903	10.475	0.937309	1	8.17909	0.17738	0.000331435	0.155887	0.0629892	0.155887
AC022968.1	1.57367	2.35737	0.783704	0.291654	0.590226	1.11197	14.6513	1	2.35849	2.35104	0.103254	2.33863	0.40919	2.33863
C11orf80	2.56686	3.34917	0.782315	0.0573072	0.458763	3.61365	2.26112	1	4.24121	0.363008	0.015851	0.361003	0.137427	0.361003
EFCAB13	0.916518	1.6982	0.781685	0.0217225	0.439386	5.26787	5.00374	1	2.08301	0.932465	0.109193	0.724764	0.444743	0.724764
ZNF541	0.354631	1.13578	0.781151	0.0454618	0.455778	4.00143	16.7664	1	2.85486	2.58973	0.0964115	2.69798	0.323511	2.69798
NTNG2	2.07684	2.85767	0.780828	0.00690368	0.426903	7.29786	1.57785	1	5.10501	0.463501	0.035207	0.227768	0.0923347	0.227768
HYAL3	2.70747	3.48799	0.780521	0.00337567	0.426903	8.59241	0.999551	1	5.03801	0.660523	0.021662	0.14493	0.0947847	0.14493
RNA5-8SP6	11.3715	12.1504	0.778884	0.0300262	0.443724	4.70779	1.78081	1	7.53763	0.318408	0.000529923	0.296271	0.0613993	0.296271
CCDC188	0.585723	1.36436	0.778639	0.4017	0.630426	0.703231	20.0058	1	1.7354	3.78439	0.29747	3.03683	0.47984	3.03683
COX7A2	8.15899	8.93675	0.777766	0.00548722	0.426903	7.71143	1.14593	1	7.55975	1.38936	0.000837424	0.190152	0.0614104	0.190152
CALM2P2	1.3863	2.16071	0.774408	0.273437	0.586817	1.19942	10.2492	1	2.21644	1.74122	0.0816589	1.62654	0.42829	1.62654
CCNI2	3.08123	3.85318	0.771951	0.0550192	0.458763	3.6815	3.00026	1	5.26504	2.48436	0.0323641	0.467678	0.0868981	0.467678
HIST3H2A	3.70107	4.47257	0.771501	0.0233529	0.439386	5.14206	1.51491	1	5.2529	0.416036	0.00264583	0.249839	0.0872939	0.249839
SORD	1.90417	2.67534	0.771174	0.183807	0.544658	1.76657	6.30696	1	4.28373	1.09613	0.0769836	0.974177	0.134296	0.974177
ATOX1	5.87252	6.64308	0.77056	0.00371891	0.426903	8.41621	1.09562	1	6.23548	2.16349	0.00481813	0.177786	0.0666554	0.177786
RFESD	1.14089	1.90993	0.769038	0.0223868	0.439386	5.21547	10.1947	1	2.45967	3.78868	0.0418617	1.65725	0.394108	1.65725
MRPL54	6.74876	7.51675	0.767982	0.0201943	0.439386	5.39502	1.37619	1	6.74784	1.24516	0.00153359	0.227832	0.0629369	0.227832
PLEKHF1	5.2163	5.98177	0.765477	0.0471911	0.456482	3.93856	1.75712	1	6.50725	0.672634	0.00129318	0.29156	0.0642329	0.29156
C2orf27A	0.777043	1.54161	0.764563	0.0882822	0.48215	2.90542	2.02234	1	2.38595	1.44119	0.135598	0.201459	0.405288	0.405288
PDCL	4.06439	4.8279	0.763507	0.00408329	0.426903	8.2464	0.971939	1	4.95905	0.836634	0.00447109	0.157519	0.0978289	0.157519
TMEM256	5.64439	6.40701	0.762615	0.0111837	0.426903	6.43589	1.26139	1	5.6475	1.13485	0.00238278	0.207848	0.0760885	0.207848
TIMM8B	6.25717	7.01863	0.76146	0.00809737	0.426903	7.01181	1.13145	1	6.94366	1.80257	0.00167965	0.186895	0.0622404	0.186895
C6orf47	0.883509	1.64489	0.761382	0.387718	0.6226	0.746088	26.6839	1	3.11612	4.83174	2.06864	2.37868	0.275175	2.37868
TMEM158	1.57743	2.33873	0.761307	0.109803	0.494837	2.55706	4.72515	1	4.31031	0.780513	0.0165496	0.770975	0.132397	0.770975
TMEM98	0.751136	1.51029	0.759152	0.0992	0.488663	2.71836	2.42923	1	1.70691	5.97794	0.158622	0.24625	0.482176	0.482176
PRSS36	1.16593	1.92487	0.758944	0.136374	0.51995	2.2184	10.1923	1	2.73133	2.45143	0.0805093	1.6182	0.346679	1.6182
PROK2	1.67905	2.43791	0.758854	0.0149078	0.428509	5.92733	2.30936	1	4.14854	0.866445	0.026019	0.358875	0.144658	0.358875
TIMD4	1.82002	2.57876	0.758741	0.00718402	0.426903	7.22637	10.3683	1	3.29844	8.3875	0.0914598	1.63659	0.244029	1.63659
UBE2T	4.89164	5.64994	0.758305	0.00841294	0.426903	6.94339	1.23821	1	6.07016	3.96635	0.00742576	0.198942	0.0686302	0.198942
EEF1A1P6	1.87542	2.63213	0.756713	0.00963436	0.426903	6.70128	1.64243	1	4.32625	0.428605	0.0266609	0.247077	0.13128	0.247077
ATP5F1E	6.88046	7.63686	0.756391	0.00912553	0.426903	6.79809	1.08918	1	8.38245	0.636244	0.00077251	0.180757	0.0640597	0.180757
GTSF1	3.04853	3.80345	0.754912	0.298029	0.593002	1.08299	10.229	1	4.03211	3.35295	0.0304648	1.67436	0.15457	1.67436
MEI1	5.6012	6.35576	0.754554	0.00157415	0.426903	9.98974	0.868996	1	6.26128	0.313238	0.0035457	0.141287	0.0663798	0.141287
C9orf135	2.07031	2.82485	0.754545	0.145651	0.526871	2.11722	1.54682	1	2.60549	12.6564	0.00166103	0.256142	0.369566	0.369566
TMEM110-MUSTN1	2.78758	3.54179	0.754208	0.0044123	0.426903	8.10583	1.1088	1	5.09906	0.186058	0.00992806	0.174871	0.0925477	0.174871
MCEE	3.85757	4.61125	0.753674	0.00616128	0.426903	7.50252	1.06936	1	4.89836	0.216825	0.00641049	0.171815	0.100297	0.171815
FAM72A	2.75965	3.51319	0.753537	0.162894	0.536988	1.94715	8.26246	1	3.99963	3.9284	0.0695717	1.3075	0.157506	1.3075
CRABP2	0.911994	1.66519	0.753199	0.239789	0.573359	1.38183	14.363	1	2.51879	2.05194	0.128512	2.26532	0.384495	2.26532
NR2F6	1.37934	2.13253	0.753189	0.107203	0.493882	2.59498	7.46424	1	3.85559	1.61474	0.0393169	1.20472	0.171468	1.20472
AL691442.1	0.210608	0.963691	0.753083	0.0154563	0.428509	5.8637	13.9634	1	1.54951	2.19736	0.39753	1.9297	0.493503	1.9297
TRBV7-7	1.95971	2.71265	0.752938	0.446148	0.653486	0.580419	9.51379	1	2.2952	3.16526	0.0475436	1.53809	0.417891	1.53809
FUCA1	2.14263	2.89541	0.752785	0.00234388	0.426903	9.25864	1.11638	1	5.00147	0.276619	0.00809157	0.177973	0.0961712	0.177973
OGFOD2	4.32083	5.07269	0.751865	0.00561705	0.426903	7.66923	1.11368	1	6.18338	0.2016	0.0043923	0.181221	0.0672367	0.181221
RPL13P12	3.54808	4.29935	0.751276	0.0100416	0.426903	6.62751	2.56884	1	4.40515	4.74979	0.075591	0.35255	0.125977	0.35255
TNFSF12-TNFSF13	1.61454	2.36413	0.749585	0.10039	0.490354	2.69933	11.3632	1	3.93448	5.39658	0.763842	1.13002	0.163628	1.13002
AC018630.2	0.638587	1.38796	0.74937	0.0261861	0.439386	4.94369	15.318	1	2.33239	3.52398	0.727559	1.82544	0.412814	1.82544
PIP4P2	2.86786	3.61351	0.745646	0.0101745	0.426903	6.60408	1.21734	1	4.53207	0.447979	0.0144156	0.188474	0.118216	0.188474
METRN	2.45449	3.19995	0.745463	0.0225333	0.439386	5.20413	1.72891	1	4.07598	0.252742	0.0278136	0.260337	0.150724	0.260337
SELENOP	0.571773	1.31677	0.744995	0.0305086	0.446541	4.6804	3.49362	1	2.12818	0.543043	0.0578034	0.524467	0.439344	0.524467
FTH1	10.3322	11.0757	0.74348	0.0183759	0.437454	5.55996	1.22326	1	9.73419	0.603269	0.000195446	0.203681	0.0794029	0.203681
COX17	6.96437	7.70582	0.741459	0.00612847	0.426903	7.51214	1.05948	1	6.90232	1.58443	0.00133904	0.175241	0.0623704	0.175241
NDUFC2	8.03026	8.76962	0.739352	0.0117476	0.426903	6.34856	1.15491	1	7.66042	1.50053	0.00130115	0.191184	0.0614999	0.191184
CENPW	4.52922	5.26657	0.737357	0.0330661	0.44851	4.54236	1.73521	1	5.02196	6.21031	0.0209032	0.268298	0.0953892	0.268298
CCL4L2	2.42114	3.15794	0.736801	0.0138533	0.428509	6.05674	1.43727	1	4.1284	0.269185	0.0062883	0.233257	0.146305	0.233257
SETP14	0.205879	0.942621	0.736742	0.00415526	0.426903	8.21469	8.88105	1	1.51196	1.40918	0.183482	1.29669	0.495802	1.29669
DOK2	6.94018	7.67564	0.735468	0.000959004	0.426903	10.9051	0.748184	1	7.48297	0.240835	0.00052148	0.124176	0.0613849	0.124176
AC024592.3	1.41964	2.15226	0.732623	0.0715909	0.469818	3.24616	5.49222	1	2.03277	5.83038	0.0279237	0.887447	0.450533	0.887447
IGKC	1.25297	1.98431	0.731338	0.212987	0.563944	1.551	6.75708	1	2.30949	1.94879	0.187669	0.938512	0.415952	0.938512
CENPM	5.23588	5.96657	0.730689	0.00309219	0.426903	8.75226	0.94547	1	6.10427	2.61539	0.00777922	0.149799	0.06819	0.149799
FBXO2	1.69783	2.42719	0.729358	0.198277	0.553479	1.65502	11.2003	1	3.1583	3.01323	0.0128106	1.8539	0.267713	1.8539
B4GALNT4	0.323418	1.0509	0.727479	0.0828158	0.477604	3.00876	4.00295	1	0.791154	0.835597	0.102437	0.564721	0.508618	0.564721
ITM2C	6.81506	7.5424	0.727345	0.000892818	0.426903	11.0376	0.713193	1	7.06267	0.448925	0.00071792	0.118148	0.0619007	0.118148
RPL23AP24	1.16853	1.89579	0.727259	0.682479	0.814688	0.167349	16.7313	1	1.51127	2.71004	0.467871	2.32068	0.495843	2.32068
GGH	3.61071	4.33769	0.726978	0.0277399	0.439386	4.84416	2.26486	1	4.49621	7.15384	0.0914089	0.286068	0.120315	0.286068
GAS2	0.626626	1.35353	0.726901	0.0856987	0.482057	2.95337	10.7258	1	1.75194	3.51522	0.061495	1.72614	0.478445	1.72614
RAB32	0.230751	0.956743	0.725992	0.0204916	0.439386	5.36952	13.359	1	1.61253	2.24173	0.0886484	2.13785	0.489292	2.13785
AP000936.3	4.71404	5.43953	0.725499	0.0449392	0.454486	4.02092	1.67973	1	3.99061	0.256916	0.020377	0.259578	0.158335	0.259578
NDUFA3	4.23698	4.96181	0.724834	0.114887	0.500612	2.48568	2.29288	1	4.61204	0.336148	0.0148486	0.367297	0.113787	0.367297
EIF4A1P10	0.436076	1.15988	0.7238	0.0329209	0.44851	4.54989	9.42849	1	2.28026	2.12906	0.0815328	1.48988	0.419901	1.48988
CRADD	3.8605	4.58412	0.723616	0.00622755	0.426903	7.48325	1.03238	1	5.25525	0.730789	0.00717015	0.164893	0.087217	0.164893
CHIC2	4.63932	5.36135	0.72203	0.0296548	0.442515	4.72919	1.37407	1	5.42218	0.453356	0.00260498	0.226407	0.0820342	0.226407
RPS14P4	0.986785	1.70784	0.721051	0.287178	0.58935	1.1328	7.76478	1	1.34791	2.64438	0.13971	1.15442	0.503983	1.15442
ARL10	1.77107	2.49119	0.720124	0.170722	0.540884	1.87659	2.29132	1	2.34085	0.748743	0.172689	0.209198	0.411645	0.411645
YAE1	3.31053	4.02964	0.71911	0.0136276	0.428509	6.08576	0.869982	1	4.55038	0.286124	0.0154619	0.129535	0.117172	0.129535
TAF10	7.50427	8.22304	0.718776	0.0152464	0.428509	5.88777	1.13851	1	7.47459	0.384991	0.000890241	0.188862	0.0613844	0.188862
OIP5	3.2826	4.00105	0.718454	0.21129	0.56363	1.56257	9.34893	1	4.57588	5.61727	0.0415249	1.51663	0.115749	1.51663
TFPT	4.04196	4.75933	0.717362	0.00742822	0.426903	7.16639	1.05808	1	5.31855	0.648704	0.0069725	0.169374	0.0851855	0.169374
NAGLU	3.80195	4.51918	0.717228	0.0068663	0.426903	7.30761	0.9524	1	4.84397	0.136148	0.00397026	0.154763	0.102613	0.154763
MAD2L1BP	4.8948	5.6117	0.716897	0.00834361	0.426903	6.9582	1.02576	1	6.55179	0.558254	0.00194157	0.169019	0.0639428	0.169019
MAP1LC3B2	0.862536	1.57859	0.716056	0.0971684	0.4873	2.75141	8.12093	1	2.02002	1.63882	0.290349	1.06314	0.451965	1.06314
POLE4	5.89254	6.6081	0.71556	0.0978115	0.487428	2.74087	1.90905	1	6.17081	0.865486	0.00422556	0.313949	0.0673822	0.313949
RPS9P1	0.82564	1.53742	0.711784	0.0699038	0.469818	3.28528	9.05217	1	1.76825	3.16105	0.0959473	1.41275	0.477041	1.41275
ABHD16A	3.57778	4.28929	0.711514	0.01368	0.428509	6.07898	1.20891	1	5.13337	0.2489	0.00914684	0.192339	0.0913317	0.192339
SMIM3	4.3773	5.0888	0.711496	0.0107227	0.426903	6.5107	1.07585	1	6.62513	2.27403	0.00319226	0.176116	0.0635191	0.176116
GEM	0.977191	1.68831	0.711122	0.0284222	0.439386	4.80227	3.26513	1	2.58613	0.993946	0.119637	0.424552	0.372974	0.424552
TMEM128	4.39018	5.10009	0.709904	0.00295364	0.426903	8.83589	0.880464	1	6.34123	0.969098	0.00265032	0.144094	0.0655748	0.144094
APOO	3.12118	3.83074	0.709554	0.144594	0.526683	2.12837	3.74105	1	4.37144	3.52028	0.05953	0.563978	0.128196	0.563978
ETFRF1	3.20877	3.91736	0.708595	0.0572291	0.458763	3.61592	1.91854	1	4.74454	1.19459	0.0110778	0.308679	0.107128	0.308679
LTB4R2	1.83169	2.54003	0.708339	0.187034	0.545133	1.74083	4.83765	1	4.29513	0.694355	0.0184772	0.787797	0.133477	0.787797
CROCCP3	1.42188	2.1297	0.707815	1	1	-0.234717	2.95275	1	2.88743	6.46394	0.115439	0.376685	0.317373	0.376685
NKIRAS1	1.53266	2.2403	0.707636	0.0288155	0.439609	4.7786	2.35145	1	4.33064	0.411798	0.0274509	0.364458	0.130975	0.364458
C16orf91	4.13883	4.84513	0.706296	0.00350875	0.426903	8.52202	0.854281	1	5.62766	1.39591	0.00616265	0.136218	0.0765562	0.136218
TRBV12-5	2.87686	3.58307	0.706215	0.308454	0.596259	1.03728	6.51958	1	3.42489	1.26966	0.107241	0.979356	0.224389	0.979356
GABARAPL2	6.74706	7.45289	0.705834	0.0115887	0.426903	6.37273	1.03548	1	7.2358	0.671462	0.000561254	0.172018	0.0615539	0.172018
XIAPP3	0.754165	1.45948	0.70532	0.18012	0.542961	1.79664	5.29826	1	1.54388	3.75773	0.176558	0.706487	0.493858	0.706487
FGD2	0.995023	1.70002	0.704999	0.0325838	0.44851	4.56751	2.956	1	3.90883	0.518401	0.0212177	0.471449	0.166125	0.471449
MRPS17	3.55927	4.26424	0.704967	0.0028239	0.426903	8.91789	0.737871	1	5.52539	0.977031	0.00601332	0.116965	0.0791437	0.116965
FAM174A	3.5888	4.29301	0.704212	0.00741368	0.426903	7.1699	0.865054	1	4.90127	0.702422	0.0059038	0.138272	0.100176	0.138272
RPL24P4	2.15047	2.85342	0.702949	0.325368	0.600938	0.967247	7.81719	1	2.85372	1.6028	0.116287	1.18658	0.323726	1.18658
FKBPL	0.958963	1.66172	0.702761	0.513356	0.694	0.427221	46.765	1	2.27518	6.68219	1.00696	6.78721	0.42058	6.78721
ZDHHC11	0.832926	1.53531	0.70238	0.713456	0.843589	0.13485	5.16252	1	1.62768	1.52402	0.179888	0.680532	0.488215	0.680532
ATP2A1	1.56057	2.26079	0.700214	0.426261	0.645439	0.632988	6.7313	1	2.63571	3.27826	0.0376168	1.08427	0.364178	1.08427
DERPC	1.51305	2.21272	0.699669	0.235418	0.570641	1.40782	23.2153	1	4.31189	4.2119	0.0740152	3.7952	0.132286	3.7952
RPL23AP2	1.8701	2.56878	0.698681	0.154377	0.534023	2.02846	4.89319	1	2.80248	1.00096	0.0966806	0.718851	0.333374	0.718851
MOSPD1	2.98863	3.68691	0.698281	0.0115747	0.426903	6.37488	1.01484	1	4.48194	1.08892	0.0137604	0.155379	0.121171	0.155379
AC006486.1	0.774792	1.47307	0.698277	0.205183	0.558855	1.60509	15.8717	1	1.79969	2.99676	0.869631	1.77566	0.474257	1.77566
TRAV4	4.30058	4.99851	0.697931	0.0182481	0.437454	5.57217	0.992543	1	4.47275	0.147781	0.0117793	0.153645	0.121728	0.153645
SLIRP	6.81601	7.51366	0.69765	0.0515304	0.458763	3.79095	1.49827	1	6.45046	1.60382	0.00302673	0.246685	0.0646429	0.246685
DEDD2	5.53953	6.23709	0.69756	0.00293015	0.426903	8.85046	0.839288	1	6.26647	0.159599	0.000960979	0.13892	0.0663253	0.13892
AC015911.10	4.26557	4.96234	0.696771	0.536134	0.70835	0.382752	10.0361	1	4.25875	2.09271	0.0691889	1.60349	0.136121	1.60349
CES1	0.511705	1.20789	0.696188	0.0150405	0.428509	5.91172	6.08515	1	1.67323	1.88992	0.094787	0.919405	0.484826	0.919405
ANKRD39	5.26339	5.95887	0.695486	0.00885875	0.426903	6.85108	0.955774	1	7.70613	1.15876	0.00221942	0.157076	0.0615617	0.157076
AC069503.2	0.198735	0.891878	0.693143	0.00458727	0.426903	8.03537	8.12514	1	1.57643	1.52898	0.233739	1.12045	0.491758	1.12045
BHLHB9	0.453769	1.14683	0.693063	0.200006	0.555286	1.64233	6.5581	1	3.47933	1.19518	0.134354	0.958663	0.216506	0.958663
FTCDNL1	1.43617	2.12849	0.692317	0.102334	0.490354	2.66879	4.34988	1	3.37728	0.625634	0.0828375	0.642142	0.231572	0.642142
IKBKGP1	4.3541	5.04563	0.69153	0.00316903	0.426903	8.7075	0.69747	1	5.92372	0.108912	0.00726608	0.108979	0.0707528	0.108979
SMIM29	5.93589	6.62711	0.691218	0.0272526	0.439386	4.87474	1.17844	1	6.84568	0.420707	0.00116728	0.195239	0.0625613	0.195239
TMEM204	5.89848	6.58789	0.689412	0.0058853	0.426903	7.58509	0.884212	1	7.59714	0.164635	0.000591162	0.146778	0.0614362	0.146778
PHKG1	1.17862	1.86735	0.688726	0.270988	0.586751	1.21174	3.44477	1	1.87857	3.24655	0.110529	0.463599	0.466827	0.466827
DDIT3	4.45768	5.14527	0.687593	0.0154386	0.428509	5.86571	1.07684	1	5.81253	0.422046	0.00315026	0.176324	0.0726595	0.176324
GIPC1	5.55691	6.24249	0.685576	0.0213861	0.439386	5.29505	1.11218	1	6.7734	0.1627	0.00125914	0.184104	0.0628323	0.184104
DPP10	1.70661	2.39081	0.684196	0.0519858	0.458763	3.77623	2.02847	1	3.59849	0.347674	0.0662463	0.271832	0.200549	0.271832
HIST2H4B	2.33398	3.01773	0.683749	0.0641523	0.463544	3.42665	1.1209	1	4.44364	0.723253	0.109778	0.0770392	0.123525	0.123525
ZBTB22	2.43181	3.11527	0.683467	0.407372	0.633723	0.686456	12.7042	1	5.28667	2.75573	0.231498	1.88587	0.0861991	1.88587
PHOSPHO2	1.57454	2.25707	0.682524	0.233363	0.570641	1.42024	13.8386	1	3.31552	3.12578	0.0285586	2.27787	0.241273	2.27787
KLRD1	1.27452	1.95607	0.681554	0.115812	0.501158	2.47306	4.40957	1	2.97899	0.640653	0.0647151	0.670214	0.300218	0.670214
SKA2	5.81701	6.49708	0.680071	0.0108459	0.426903	6.49039	1.01792	1	6.21057	1.9696	0.00326714	0.166386	0.066929	0.166386
CDK5R1	0.894832	1.57488	0.68005	0.0247024	0.439386	5.04463	3.86675	1	2.78124	1.03039	0.0247383	0.61972	0.337362	0.61972
ATP6V1F	7.69033	8.36985	0.679521	0.0216221	0.439386	5.27594	1.09151	1	7.70854	0.989977	0.000571223	0.181348	0.0615653	0.181348
SNRPCP3	0.420757	1.09974	0.678985	0.039423	0.45136	4.24255	5.4282	1	1.01517	2.31432	0.103388	0.801312	0.511059	0.801312
OXT	1.13486	1.8121	0.67724	0.202843	0.557757	1.62179	12.3407	1	2.05976	1.77748	0.108363	1.94842	0.44745	1.94842
ATP5MG	8.52356	9.20054	0.676983	0.0310942	0.447462	4.64776	1.17584	1	8.24074	0.870512	0.000411428	0.195561	0.0632839	0.195561
PCSK5	2.11608	2.79294	0.676852	0.0248861	0.439386	5.0318	1.5086	1	5.82174	0.217764	0.00584834	0.245585	0.0724906	0.245585
PVRIG	5.70467	6.38121	0.676533	0.00450298	0.426903	8.06897	0.834308	1	6.84063	0.477928	0.00109235	0.137959	0.0625791	0.137959
C1orf50	2.4351	3.11142	0.67632	0.0635107	0.463486	3.44325	1.46565	1	3.67577	0.211061	0.040239	0.204037	0.19118	0.204037
ESRRA	4.6501	5.32638	0.676278	0.0041873	0.426903	8.20075	0.770374	1	5.66586	0.198274	0.00470798	0.123688	0.0756664	0.123688
UQCR11	7.72033	8.39625	0.675923	0.110561	0.495691	2.54618	1.81145	1	7.34685	0.670309	0.00105185	0.300857	0.0614306	0.300857
NDUFA2	7.29588	7.97134	0.675457	0.0149856	0.428509	5.91816	1.01039	1	7.39079	1.20004	0.000871207	0.167527	0.0614032	0.167527
ALOX5AP	7.70449	8.37971	0.67521	0.038318	0.45136	4.29085	1.20689	1	8.06431	1.70352	0.000574088	0.200574	0.0625085	0.200574
ATP5MD	9.03491	9.70948	0.674568	0.0467474	0.456482	3.95446	1.30797	1	8.51583	1.4243	0.000669172	0.217326	0.0649184	0.217326
UQCR10	6.65733	7.33145	0.674115	0.0401473	0.45136	4.21165	1.24144	1	7.09094	1.2811	0.00116374	0.205743	0.0618311	0.205743
HIST2H2BE	1.43233	2.10603	0.673705	0.170669	0.540884	1.87706	10.2441	1	4.11769	3.05639	0.0672736	1.64008	0.147193	1.64008
BPHL	2.29484	2.96796	0.673118	0.0195831	0.439386	5.44868	0.955429	1	4.38419	0.364827	0.0215942	0.137644	0.127348	0.137644
ANGPTL6	0.723078	1.39482	0.671743	0.15995	0.535535	1.9747	17.2283	1	2.88701	2.46184	0.0503097	2.82107	0.317454	2.82107
MSMO1	4.39475	5.06598	0.671237	0.00789848	0.426903	7.05635	0.944928	1	5.88967	0.718799	0.00195017	0.155538	0.0713071	0.155538
BORCS5	2.47849	3.1495	0.67101	0.0495091	0.458241	3.85801	0.993713	1	3.66002	0.250378	0.0134597	0.152159	0.193033	0.193033
TM2D1	5.48317	6.15416	0.670989	0.0168368	0.43588	5.71331	1.02079	1	6.40393	0.576883	0.00199424	0.168138	0.0650155	0.168138
TPST2	4.24259	4.91347	0.670878	0.00887504	0.426903	6.8478	0.836463	1	5.03704	0.461373	0.00467206	0.134739	0.0948208	0.134739
CUTA	7.73335	8.40335	0.670001	0.0313708	0.447462	4.63255	1.14679	1	7.8735	0.492627	0.000422577	0.190709	0.0619012	0.190709
FAHD2A	4.02575	4.69528	0.669528	0.00479648	0.426903	7.95462	0.710442	1	5.52181	0.335603	0.00460692	0.1138	0.0792396	0.1138
ATP6V0E1	7.39289	8.06158	0.668694	0.033437	0.44851	4.52326	1.16477	1	7.59454	0.542018	0.00122379	0.192905	0.0614341	0.192905
CHCHD5	5.87987	6.54832	0.668445	0.0653412	0.465062	3.39634	1.43812	1	6.43265	0.762132	0.00203244	0.237654	0.0647814	0.237654
IMMP1L	4.62089	5.28858	0.667686	0.058192	0.460091	3.58818	1.45136	1	5.12675	0.664659	0.0142693	0.227625	0.0915639	0.227625
TRAV39	3.96837	4.63587	0.667501	0.0542039	0.458763	3.70641	0.942637	1	3.91769	0.757099	0.0261184	0.130988	0.165256	0.165256
HPS6	4.00728	4.67434	0.667066	0.00217305	0.426903	9.3973	0.703786	1	6.69075	0.11183	0.00132018	0.115977	0.0631901	0.115977
AK6	4.06383	4.72977	0.665946	0.0148148	0.428509	5.93836	0.796634	1	5.23756	0.433022	0.0246513	0.108121	0.0877974	0.108121
PKN3	1.33186	1.99775	0.665891	0.0728847	0.470986	3.21683	1.77382	1	3.02434	0.275578	0.0273885	0.268249	0.291824	0.291824
HIST1H2BN	1.54164	2.20716	0.66552	0.0381195	0.45136	4.29968	1.00985	1	3.83775	0.23089	0.056673	0.111635	0.173308	0.173308
RAMP1	3.7727	4.4382	0.665504	0.0097735	0.426903	6.67572	0.863556	1	5.08153	0.827771	0.00838109	0.135545	0.0931801	0.135545
ERICH6B	0.904473	1.56921	0.664739	0.344954	0.604695	0.891932	16.1154	1	2.5541	2.78174	0.263961	2.42194	0.378521	2.42194
RPL14P1	1.59684	2.26112	0.664277	0.31607	0.598851	1.00514	5.74042	1	3.01315	0.858643	0.136965	0.819772	0.293887	0.819772
RPS26P6	2.5237	3.18752	0.663826	0.233747	0.570641	1.41792	3.59554	1	2.90829	0.571657	0.129847	0.46941	0.313449	0.46941
IL17F	0.550889	1.21331	0.662421	0.164329	0.537885	1.93393	5.10976	1	2.13587	0.757607	0.212997	0.63863	0.438407	0.63863
CSRP2	0.303749	0.965333	0.661584	0.0158116	0.428509	5.8237	4.77277	1	1.44787	0.831368	0.139187	0.656275	0.499362	0.656275
NAPRT	3.97407	4.63538	0.661316	0.0520316	0.458763	3.77475	1.40626	1	5.60578	0.221595	0.0104627	0.223914	0.0770851	0.223914
DNAH17	1.04561	1.70683	0.661221	1	1	-0.371885	10.3822	1	2.93997	4.36893	0.295973	1.43439	0.307503	1.43439
AC008592.3	1.35221	2.01295	0.660735	0.249738	0.577552	1.32477	8.88131	1	2.07418	1.32677	0.0792622	1.40096	0.445776	1.40096
AREG	0.341457	1.0003	0.658838	0.0143376	0.428509	5.9961	5.12277	1	1.53523	1.65197	0.14294	0.710856	0.494396	0.710856
TSC22D3	6.0933	6.75182	0.658517	0.0131206	0.428509	6.15278	0.982833	1	6.33128	0.245005	0.00141778	0.162388	0.06567	0.162388
CCDC57	5.83948	6.4966	0.657119	0.0408905	0.451903	4.18055	1.22879	1	6.31373	0.251775	0.00210402	0.202695	0.0658425	0.202695
CLECL1	3.9648	4.6216	0.656809	0.0120258	0.426903	6.30706	0.663976	1	4.95027	1.08002	0.00739189	0.103271	0.0981789	0.103271
FARS2	3.91857	4.57531	0.656745	0.0191024	0.439386	5.49212	1.06317	1	6.10136	1.0035	0.00485497	0.172341	0.0682268	0.172341
TRBV4-2	3.65198	4.30841	0.656429	0.0293812	0.440814	4.74514	1.22609	1	4.21375	0.491147	0.0108447	0.193503	0.139511	0.193503
CKB	2.04915	2.70532	0.656169	0.052549	0.458763	3.75821	1.18545	1	3.67969	0.286562	0.027501	0.170074	0.190722	0.190722
DSTNP1	1.9581	2.61414	0.656044	0.101698	0.490354	2.67871	2.80731	1	2.62542	2.27574	0.196508	0.271376	0.366023	0.366023
HIST1H4E	0.452001	1.10785	0.655846	0.0170145	0.43588	5.69488	13.6886	1	2.23902	3.55247	0.0364075	2.24503	0.425359	2.24503
FBXO8	3.99282	4.64866	0.655841	0.00772637	0.426903	7.09583	0.890272	1	6.08034	0.428768	0.0036803	0.144698	0.0684968	0.144698
EMC6	6.47298	7.12877	0.655794	0.0270667	0.439386	4.88655	1.08306	1	6.87859	1.20047	0.00164443	0.178865	0.0624484	0.178865
ATP8B1	1.07605	1.73146	0.655405	0.0974193	0.4873	2.74729	2.09413	1	3.34187	1.98297	0.0803775	0.268645	0.237083	0.268645
TRAV36DV7	4.44501	5.10003	0.655013	0.0835679	0.477604	2.99411	1.75195	1	4.38162	0.796606	0.01828	0.273712	0.127518	0.273712
TRBV12-3	5.3503	6.0053	0.654999	0.00826776	0.426903	6.97454	0.855679	1	5.26448	0.303132	0.00314425	0.139469	0.0869162	0.139469
RPSAP8	0.343916	0.99869	0.654774	0.0279157	0.439386	4.83326	4.86546	1	1.80672	0.696714	0.198878	0.612033	0.473621	0.612033
MNT	2.47553	3.13021	0.654687	0.0368693	0.45136	4.35644	2.80565	1	3.45474	2.12385	0.0453912	0.422217	0.220022	0.422217
CPA5	1.33305	1.98759	0.654531	0.262027	0.583617	1.25801	12.3478	1	3.82646	1.76653	0.150386	1.90758	0.174485	1.90758
POLR2I	6.62336	7.27786	0.6545	0.0945157	0.484404	2.79573	1.61244	1	6.59928	0.859788	0.00230993	0.26643	0.0636612	0.26643
DBNDD2	2.22994	2.88432	0.654379	0.287152	0.58935	1.13293	16.0565	1	4.07888	4.61202	0.0113152	2.66477	0.150475	2.66477
PLA2G4C	1.67704	2.33067	0.653623	0.106806	0.493882	2.60086	1.35719	1	2.96068	0.249397	0.0708671	0.155331	0.303631	0.303631
UBL5	9.07587	9.7292	0.653326	0.0519238	0.458763	3.77822	1.31324	1	8.09647	0.994792	0.000426036	0.218448	0.0626344	0.218448
CUBN	0.264216	0.917541	0.653325	0.0243839	0.439386	5.06711	3.57366	1	1.03178	1.29911	0.0817938	0.513816	0.51101	0.513816
AC009093.3	0.885101	1.53836	0.653258	0.261069	0.58328	1.26308	2.1774	1	1.01489	1.90011	0.243632	0.119268	0.511059	0.511059
AC023055.1	1.50291	2.1554	0.652486	0.391438	0.62392	0.734471	19.5701	1	2.87274	2.84309	0.115762	3.14592	0.32014	3.14592
ST7L	3.23125	3.88328	0.652026	0.0152153	0.428509	5.89137	0.769872	1	4.80969	0.334918	0.0120722	0.11624	0.104127	0.11624
SPP1	1.86651	2.5185	0.651989	0.0469861	0.456482	3.94589	1.38261	1	3.53594	2.15023	0.0544289	0.176006	0.208699	0.208699
CPLANE2	1.75029	2.40168	0.651392	0.0394407	0.45136	4.24178	1.46187	1	3.70572	0.253234	0.0389411	0.204705	0.187713	0.204705
AC079781.4	2.68333	3.33409	0.650758	0.301228	0.593961	1.06875	3.98097	1	2.10289	1.24419	0.224288	0.439208	0.442389	0.442389
CCHCR1	1.47172	2.12233	0.650615	0.361385	0.612592	0.833074	8.57049	1	2.70558	1.34056	0.18531	1.2431	0.351446	1.2431
RPL9P9	6.3319	6.98188	0.649983	0.0231366	0.439386	5.15822	1.05386	1	6.55971	0.406304	0.0075621	0.168081	0.0638939	0.168081
ANKRD30BL	5.08948	5.73937	0.649888	0.0729535	0.470986	3.21529	1.42029	1	6.6882	0.392531	0.00120841	0.235507	0.0632021	0.235507
NDUFA4	6.33762	6.98751	0.649884	0.0248563	0.439386	5.03387	1.07339	1	6.37582	1.02789	0.000973183	0.177926	0.0652578	0.177926
CISD1	4.66179	5.311	0.649213	0.0694	0.469818	3.29716	1.44061	1	5.73948	0.927194	0.00479386	0.235308	0.0740764	0.235308
SNTA1	2.57855	3.22768	0.649129	0.00514804	0.426903	7.82669	1.10101	1	5.44126	0.20965	0.00506802	0.178433	0.0814802	0.178433
CD52	11.3004	11.9494	0.649028	0.00554536	0.426903	7.69241	0.82011	1	9.61841	0.456461	7.8067e-05	0.136607	0.0774372	0.136607
TM2D2	4.98935	5.63785	0.6485	0.00728967	0.426903	7.20017	0.799065	1	5.52473	0.918683	0.00526993	0.127908	0.0791613	0.127908
AC068547.1	2.43137	3.07861	0.647237	0.243914	0.574487	1.35783	8.29725	1	4.54929	2.89992	0.363591	1.01928	0.117234	1.01928
LIF	3.51218	4.1594	0.647211	0.0955845	0.485072	2.77771	2.41693	1	6.0481	3.23677	0.00583138	0.39699	0.068925	0.39699
EEF1AKMT4	2.33803	2.98442	0.646386	0.0526286	0.458763	3.75567	1.86206	1	4.95568	1.14923	0.0108784	0.299465	0.0979632	0.299465
AC008012.1	2.72326	3.36917	0.645911	0.0353754	0.45136	4.42696	1.43366	1	5.95429	1.31537	0.0067916	0.232152	0.0702759	0.232152
MPV17L2	3.62363	4.26872	0.645098	0.0216989	0.439386	5.26977	1.05436	1	5.79094	1.10093	0.00668932	0.169037	0.0730636	0.169037
TOMM7	9.39571	10.0408	0.645061	0.0337297	0.44851	4.50835	1.12847	1	8.46264	0.601254	0.000812687	0.187266	0.0645608	0.187266
RPS26P31	2.47377	3.11842	0.64465	0.151425	0.531013	2.05784	2.06646	1	2.86501	0.295209	0.0642026	0.280207	0.321597	0.321597
HMGB1P17	1.17472	1.81911	0.644398	0.12276	0.50725	2.38175	4.49166	1	2.54477	0.938548	0.118725	0.629885	0.380114	0.629885
FTL	11.0519	11.6962	0.644295	0.0472555	0.456482	3.93627	1.17248	1	10.3311	0.54987	3.4958e-05	0.195378	0.0920118	0.195378
TRAPPC5	6.87098	7.51484	0.64386	0.0795919	0.47532	3.07322	1.41319	1	7.2779	0.652443	0.00104785	0.234484	0.0614981	0.234484
GLRX2	4.343	4.9863	0.643305	0.0290832	0.439609	4.76268	1.12408	1	5.7478	0.891954	0.00692578	0.180421	0.0739075	0.180421
GSTO1	7.32313	7.96505	0.641911	0.0285012	0.439386	4.79749	1.0326	1	7.67604	1.28667	0.000701966	0.171399	0.0615195	0.171399
MVD	5.74213	6.38384	0.641715	0.00352779	0.426903	8.51217	0.645064	1	6.53897	0.0954742	0.00389185	0.103619	0.0640236	0.103619
AC010326.4	1.41804	2.05971	0.641671	0.0232394	0.439386	5.15052	4.7283	1	2.28478	4.22625	0.189531	0.598518	0.419295	0.598518
SUPT4H1	7.68437	8.32544	0.641073	0.0179	0.437123	5.60591	0.951629	1	7.63751	0.425296	0.000821108	0.157784	0.0614739	0.157784
MXD4	4.97565	5.61663	0.640976	0.0483451	0.457006	3.89795	1.3582	1	5.62797	0.660235	0.00295191	0.223414	0.0765487	0.223414
AC005702.1	1.56065	2.20144	0.640789	0.312294	0.598472	1.02095	12.4694	1	2.42871	1.90025	0.0657254	2.01251	0.398922	2.01251
BET1P1	1.59403	2.23206	0.638036	0.203234	0.557757	1.61898	6.50345	1	2.06204	1.6105	0.126744	0.957164	0.447187	0.957164
CD38	2.64207	3.28006	0.637993	0.0292152	0.439761	4.75489	7.10333	1	4.47918	8.7102	0.0370375	1.14685	0.121337	1.14685
PLSCR1	4.15158	4.78946	0.63788	0.00837131	0.426903	6.95227	1.08371	1	5.4327	3.39819	0.0139785	0.16664	0.0817277	0.16664
MRPL53	7.54029	8.17769	0.637393	0.0350024	0.45136	4.44506	1.13092	1	7.02569	1.24878	0.00120006	0.187287	0.0619993	0.187287
CEMIP	1.12045	1.75735	0.636899	1	1	-0.160545	5.45813	1	3.03105	8.47911	0.325697	0.583991	0.29059	0.583991
TGFBR3L	2.26608	2.90291	0.636834	0.0992369	0.488663	2.71777	2.2409	1	3.79343	0.373403	0.0343302	0.339153	0.177987	0.339153
AMN1	3.11884	3.75532	0.636481	0.0701255	0.469818	3.28008	1.5306	1	4.4828	0.421521	0.0164761	0.238625	0.121119	0.238625
MRPL20	7.58969	8.22558	0.635894	0.0170979	0.43588	5.6863	0.932316	1	7.51834	1.04556	0.000548095	0.154838	0.0613921	0.154838
OST4	9.5419	10.1771	0.635207	0.0684517	0.469818	3.31976	1.37292	1	8.36306	0.791071	0.00029656	0.228524	0.0639453	0.228524
MRPL34	7.14809	7.78329	0.635199	0.0951306	0.484404	2.78534	1.4912	1	7.32276	0.868772	0.00160133	0.246933	0.0614508	0.246933
SMIM7	5.79429	6.4282	0.63391	0.0199588	0.439386	5.41549	0.933269	1	6.91955	0.724237	0.0016415	0.153903	0.0623153	0.153903
POLR2K	6.21723	6.85093	0.633694	0.00442099	0.426903	8.10227	0.718456	1	7.06844	1.62187	0.00151793	0.118225	0.0618861	0.118225
TXNL4A	7.27843	7.91167	0.633242	0.0159606	0.428509	5.80721	0.910171	1	7.3916	0.919751	0.00089219	0.150803	0.0614028	0.150803
HIST1H3C	1.23753	1.87062	0.633097	0.18814	0.545298	1.73212	6.93074	1	1.66705	3.9581	0.0296062	1.12552	0.485299	1.12552
TPGS1	5.45662	6.08923	0.632614	0.0270248	0.439386	4.88923	0.982307	1	7.40694	0.233879	0.00116202	0.162556	0.0613961	0.162556
CACNA2D4	1.94373	2.57623	0.632496	0.0336373	0.44851	4.51305	1.663	1	3.84086	0.419017	0.0143389	0.262828	0.172985	0.262828
PIM3	6.85824	7.49021	0.63197	0.00645562	0.426903	7.41851	0.752191	1	8.0004	0.614271	0.000377616	0.124988	0.0622787	0.124988
SETD9	2.42064	3.05224	0.631598	0.205582	0.558855	1.60227	6.20204	1	3.50286	3.15636	0.0638126	0.969861	0.213211	0.969861
CASQ2	0.385839	1.01737	0.63153	1	1	-0.310387	25.8137	1	1.72831	3.69378	0.372407	3.92988	0.48043	3.92988
VIPR2	0.110286	0.741318	0.631033	0.00186821	0.426903	9.67472	12.5918	1	1.73149	1.81237	0.134156	1.96447	0.480166	1.96447
TMEM141	5.65905	6.28996	0.63091	0.0193794	0.439386	5.46696	0.961908	1	6.12325	0.920083	0.00255939	0.157759	0.067953	0.157759
GGACT	2.93072	3.56118	0.63046	0.0683134	0.469818	3.32309	1.43409	1	3.72474	0.958893	0.0204707	0.218545	0.18555	0.218545
RETREG3	4.87125	5.50144	0.630192	0.0087271	0.426903	6.87784	0.803614	1	5.42633	0.12007	0.00265486	0.131281	0.0819131	0.131281
MGAT4A	5.43042	6.06059	0.630169	0.0207683	0.439386	5.34613	0.946782	1	6.47635	0.770344	0.00251735	0.15528	0.0644501	0.15528
RNASEH2A	4.68699	5.31686	0.629867	0.0327397	0.44851	4.55934	1.12774	1	5.90635	1.78111	0.00767354	0.180282	0.0710325	0.180282
NBPF19	4.64725	5.27695	0.629702	0.0648828	0.465053	3.40796	1.44529	1	7.4582	1.02813	0.00238076	0.238501	0.0613846	0.238501
RENBP	5.62685	6.25633	0.629487	0.0965195	0.4873	2.76213	1.52196	1	6.21304	0.226403	0.00130506	0.252354	0.0669015	0.252354
PAM16	5.38397	6.01256	0.628597	0.0877036	0.48215	2.91603	1.4786	1	5.81842	0.553484	0.00577029	0.240663	0.0725513	0.240663
POLR2L	7.30491	7.93325	0.628345	0.0243414	0.439386	5.07014	0.97068	1	7.49218	0.959655	0.000847571	0.160932	0.061386	0.160932
MED31	4.2082	4.8359	0.627694	0.0155564	0.428509	5.85234	0.901512	1	5.0768	0.497641	0.00691924	0.143333	0.0933521	0.143333
RPS28P7	10.7378	11.3653	0.62747	0.190414	0.547765	1.71441	2.41309	1	7.76049	0.419751	0.000619988	0.401562	0.0616524	0.401562
FBXL16	2.90149	3.52824	0.626755	0.0952857	0.484404	2.78273	2.60244	1	5.56431	2.52708	0.0441256	0.389614	0.078125	0.389614
EEF1A1P3	0.47326	1.09979	0.626526	0.049264	0.458241	3.86634	3.40092	1	2.27471	1.20184	0.210061	0.356758	0.420643	0.420643
ATPSCKMT	3.4	4.02648	0.626487	0.0201573	0.439386	5.39822	0.907581	1	4.79435	1.32502	0.0105978	0.140666	0.104819	0.140666
RRBP1	2.89002	3.51643	0.626407	0.00267509	0.426903	9.0168	1.03655	1	5.59753	1.94974	0.0169209	0.155837	0.0772881	0.155837
FAM241B	2.25992	2.886	0.626082	0.247178	0.576425	1.33918	8.67585	1	3.45844	5.47089	0.0312453	1.41473	0.219488	1.41473
MDK	0.728409	1.35408	0.625667	0.102217	0.490354	2.6706	8.37294	1	2.17621	1.50992	0.0674251	1.32807	0.43341	1.32807
AC010422.3	1.74489	2.37005	0.625164	0.342387	0.603498	0.901472	1.55387	1	3.3217	1.36946	0.932882	-0.673904	0.240284	0.240284
B3GNT8	1.28861	1.91343	0.624822	0.200015	0.555286	1.64226	3.77008	1	2.16111	0.73085	0.0743334	0.554013	0.435297	0.554013
GADD45G	5.62101	6.24543	0.624414	0.0951818	0.484404	2.78448	1.45397	1	6.67902	2.19928	0.00228605	0.240042	0.0632458	0.240042
RAB11FIP3	2.38617	3.01052	0.624346	0.0739128	0.470986	3.19391	1.74587	1	3.29872	2.88939	0.112546	0.178433	0.243983	0.243983
DMAC1	5.07217	5.69647	0.624304	0.0101848	0.426903	6.60228	0.821091	1	5.51223	0.562528	0.00513359	0.131715	0.0794975	0.131715
CISD2	5.33773	5.96191	0.624183	0.00486616	0.426903	7.92852	0.680722	1	6.31244	0.965875	0.0026462	0.110807	0.0658554	0.110807
ARPC4-TTLL3	3.39157	4.01545	0.623876	0.0337914	0.44851	4.50523	0.935709	1	4.69197	0.143222	0.0343119	0.12164	0.109676	0.12164
TRDV1	2.91146	3.5351	0.623639	0.195999	0.552215	1.67194	1.78172	1	2.67233	1.55147	0.0726743	0.22428	0.357547	0.357547
CIAO2A	6.89085	7.51437	0.623518	0.0102401	0.426903	6.59264	0.818799	1	7.20145	1.14416	0.00149421	0.134972	0.0616077	0.134972
C18orf32	5.76499	6.3885	0.623505	0.024128	0.439386	5.0854	0.939712	1	6.96528	0.658199	0.00161585	0.155003	0.0621749	0.155003
ATP5MF-PTCD1	1.58873	2.21197	0.623237	0.287419	0.58935	1.13167	11.2177	1	2.60423	2.15199	0.11481	1.7548	0.369789	1.7548
AC011979.1	1.52354	2.14532	0.621775	0.211062	0.56363	1.56413	4.06727	1	2.52303	0.584792	0.128886	0.548992	0.383786	0.548992
ASPSCR1	4.98653	5.60819	0.621662	0.0593525	0.462733	3.55539	1.23903	1	6.30727	0.19063	0.00299339	0.203512	0.0659071	0.203512
PQLC1	4.80738	5.42883	0.621448	0.00572481	0.426903	7.63495	0.682498	1	5.95055	0.368836	0.00142914	0.112321	0.0703333	0.112321
AL022238.4	0.372429	0.993751	0.621322	0.561238	0.723676	0.337565	32.8377	1	2.79371	5.51248	0.254283	5.21866	0.335021	5.21866
LINC00888	2.41667	3.03777	0.621102	0.0213645	0.439386	5.29681	0.928507	1	4.35532	0.7328	0.0135451	0.141206	0.129282	0.141206
KLHL21	3.9086	4.52955	0.620947	0.00479138	0.426903	7.95654	0.809547	1	5.93986	0.666788	0.00450868	0.130416	0.0704986	0.130416
RPS27L	7.88849	8.50939	0.620896	0.0562423	0.458763	3.64487	1.16769	1	8.02907	1.44698	0.000736527	0.193879	0.0623785	0.193879
PIGK	3.83552	4.45602	0.620504	0.00533235	0.426903	7.76313	0.671521	1	6.19058	1.04833	0.00605006	0.10587	0.0671542	0.10587
ZBTB43	2.38071	3.00068	0.619967	0.14684	0.528503	2.10477	2.0636	1	6.21871	0.342019	0.0602608	0.283673	0.0668388	0.283673
MDP1	3.63175	4.25096	0.61921	0.0466871	0.456482	3.95663	1.25395	1	4.54848	0.71862	0.0067442	0.202248	0.117279	0.202248
AC012213.5	0.170317	0.78944	0.619124	0.0395193	0.45136	4.2384	20.9763	1	2.08842	3.6234	0.632656	2.8634	0.444106	2.8634
IFNL1	0.998788	1.61748	0.618693	0.0334404	0.44851	4.52309	7.30907	1	2.13561	4.66303	0.071528	1.14665	0.438439	1.14665
TNFSF12	6.34438	6.96289	0.618508	0.011735	0.426903	6.35047	0.820996	1	6.94719	0.431492	0.00167991	0.135153	0.0622296	0.135153
MSRB1	4.57653	5.19498	0.618454	0.00758561	0.426903	7.12879	0.701552	1	5.65067	0.721716	0.00214917	0.114776	0.0760148	0.114776
ZNF428	5.55135	6.16909	0.61774	0.0444443	0.454486	4.0396	1.10554	1	6.42493	0.419889	0.00160242	0.182655	0.064843	0.182655
CA5BP1	2.9997	3.61666	0.616957	0.0289136	0.439609	4.77275	0.826618	1	4.64851	0.12008	0.0174195	0.12035	0.111875	0.12035
CHURC1	6.02518	6.64209	0.616905	0.00461336	0.426903	8.0251	0.64809	1	7.28926	0.631482	0.00252368	0.105491	0.0614849	0.105491
PRADC1	3.8394	4.45614	0.616739	0.0268207	0.439386	4.90231	1.04663	1	4.75189	0.966496	0.00690597	0.167532	0.106781	0.167532
UBE2C	6.02033	6.63702	0.616697	0.00501383	0.426903	7.87444	0.702713	1	6.48163	4.56692	0.00485606	0.112263	0.064412	0.112263
ZNF528	1.04098	1.65746	0.61648	0.10867	0.494266	2.57346	3.36468	1	2.31609	0.49986	0.0594498	0.50133	0.415051	0.50133
CEP89	3.0538	3.66972	0.61592	0.0529897	0.458763	3.74424	1.30156	1	5.14156	0.800441	0.0177145	0.199212	0.0910454	0.199212
TP53I13	6.25707	6.87236	0.615289	0.0158932	0.428509	5.81465	0.878608	1	6.81483	0.384661	0.0011584	0.145276	0.0626727	0.145276
DLEC1	0.686223	1.30137	0.615146	0.110441	0.495313	2.5479	4.11222	1	3.09499	2.39625	0.166595	0.518776	0.278961	0.518776
C21orf59-TCP10L	2.30444	2.91957	0.615129	0.292428	0.590226	1.10841	15.1117	1	3.8305	3.72481	0.223738	2.29488	0.174063	2.29488
SELENOK	6.59931	7.21353	0.614215	0.0567085	0.458763	3.63112	1.19437	1	6.74275	1.54296	0.00199098	0.197071	0.0629584	0.197071
ITGAE	5.66601	6.27966	0.613648	0.0404742	0.45136	4.19789	1.06671	1	6.34029	0.590674	0.00251253	0.175273	0.0655838	0.175273
PCSK1N	1.45961	2.07197	0.61236	0.0833027	0.477604	2.99926	1.42737	1	3.0596	0.241496	0.0312541	0.20664	0.285368	0.285368
HIST1H2BK	5.56594	6.17828	0.612342	0.139537	0.522915	2.18305	1.79628	1	5.28191	0.667114	0.00646467	0.292915	0.0863523	0.292915
EGFL7	0.585754	1.19806	0.612305	0.0506153	0.458246	3.82096	7.2277	1	2.58486	1.20914	0.145012	1.05961	0.373195	1.05961
C15orf40	4.53424	5.1456	0.611368	0.0156287	0.428509	5.84417	0.749936	1	5.13311	0.315634	0.00819222	0.116797	0.0913407	0.116797
NDUFB3	7.79728	8.40838	0.611108	0.0359776	0.45136	4.39817	1.05427	1	7.27353	1.33911	0.00103777	0.174674	0.0615033	0.174674
S100B	0.400338	1.01143	0.611093	0.108158	0.494159	2.58093	10.7138	1	1.57076	3.68782	0.0353513	1.75027	0.492132	1.75027
GSTA4	1.35936	1.96988	0.610525	0.103275	0.490822	2.65423	5.43428	1	3.22729	1.77884	0.0646132	0.8411	0.255827	0.8411
TOR1B	4.50338	5.11355	0.610165	0.0110657	0.426903	6.45473	0.803707	1	5.41954	0.299441	0.00285925	0.131092	0.0821117	0.131092
RPP25	1.78853	2.39831	0.60978	0.00484352	0.426903	7.93696	0.94938	1	5.05894	0.315507	0.00726125	0.150969	0.0940067	0.150969
FIZ1	2.26428	2.87357	0.609286	0.0398143	0.45136	4.22578	2.07764	1	3.43553	0.814628	0.0231257	0.323147	0.222819	0.323147
LIN7B	3.12482	3.7341	0.609279	0.338228	0.603015	0.917137	3.67791	1	4.15928	0.535159	0.0196189	0.593365	0.143791	0.593365
IL31	0.90137	1.5106	0.609234	0.291085	0.590037	1.11459	2.53417	1	2.36747	1.4914	0.234758	0.187603	0.40793	0.40793
MED21	4.21096	4.81998	0.609017	0.0199583	0.439386	5.41554	0.666113	1	4.97089	0.595074	0.0090481	0.101971	0.0973609	0.101971
MED20	3.84798	4.45643	0.608452	0.012615	0.426903	6.22231	0.730617	1	5.35119	0.650164	0.0067666	0.115003	0.0841682	0.115003
ATP5MPL	7.36208	7.97048	0.608401	0.0396976	0.45136	4.23076	1.03119	1	7.51967	0.834442	0.000820478	0.171044	0.0613925	0.171044
EEF1A1P5	3.49531	4.10363	0.608326	0.0103185	0.426903	6.57907	0.75602	1	5.57311	0.164981	0.00881695	0.117186	0.0779002	0.117186
IDUA	3.42826	4.03626	0.608004	0.0155729	0.428509	5.85047	1.255	1	4.47457	3.1187	0.0445068	0.164659	0.121617	0.164659
FIS1	7.76717	8.37498	0.607814	0.0401197	0.45136	4.21282	1.03025	1	7.80725	0.631663	0.000515563	0.171193	0.0617454	0.171193
PPCDC	4.33675	4.94368	0.606933	0.0126056	0.426903	6.22364	0.836113	1	5.4353	0.736697	0.00668074	0.132671	0.0816524	0.132671
C17orf58	2.19329	2.79977	0.606473	0.186589	0.545133	1.74435	6.17302	1	4.51341	2.75833	0.0856728	0.943163	0.1193	0.943163
HIST1H3H	1.10556	1.7119	0.606339	0.0181485	0.437454	5.58176	5.57334	1	3.04632	3.05331	0.104654	0.824236	0.28779	0.824236
MYLPF	2.05969	2.66548	0.605789	0.298816	0.593178	1.07947	7.37853	1	3.26248	1.09792	0.188408	1.04135	0.249929	1.04135
ARIH2OS	2.04898	2.6547	0.605727	0.0429445	0.452137	4.09758	1.51605	1	4.35898	0.314799	0.0204771	0.232198	0.129034	0.232198
RNASEK-C17orf49	0.828636	1.43403	0.605394	0.004823	0.426903	7.94464	9.2733	1	2.50593	4.70858	0.109768	1.43578	0.38663	1.43578
TLNRD1	4.19037	4.79571	0.605333	0.00473378	0.426903	7.97844	0.674696	1	7.44132	0.299436	0.000729549	0.11172	0.0613866	0.11172
RGS18	0.799427	1.40463	0.605207	0.166319	0.538928	1.91581	2.529	1	2.1875	0.387567	0.077935	0.343564	0.431987	0.431987
CACNB1	2.20514	2.80967	0.604528	0.135335	0.518551	2.23022	1.06796	1	3.31808	1.30194	0.0526648	0.125329	0.240863	0.240863
AC243547.3	0.197384	0.801664	0.60428	0.00534471	0.426903	7.75895	5.77463	1	0.953316	1.33386	0.131345	0.831094	0.51096	0.831094
ABHD14A-ACY1	0.594133	1.19801	0.603877	0.0380393	0.45136	4.30326	16.4298	1	2.52431	4.61276	0.417199	2.32111	0.383572	2.32111
PFDN2	7.39489	7.99861	0.603714	0.0127926	0.426903	6.19757	0.828134	1	7.01182	1.19367	0.00100412	0.137018	0.0620385	0.137018
MPO	0.288815	0.891743	0.602928	0.540683	0.711429	0.374275	5.4219	1	0.392865	1.90884	0.0886393	0.81501	0.490549	0.81501
NKG7	7.16948	7.77194	0.602459	0.00850847	0.426903	6.9232	0.77555	1	6.89676	2.62176	0.00133526	0.127923	0.0623884	0.127923
RABAC1	7.91861	8.5205	0.601889	0.0874642	0.48215	2.92044	1.30082	1	7.90223	0.549664	0.000372969	0.21643	0.0619775	0.21643
GPX1	7.64287	8.24464	0.601769	0.0492478	0.458241	3.86689	1.08329	1	7.55344	1.00627	0.000453141	0.180096	0.0614069	0.180096
NECTIN3	1.38238	1.98405	0.601677	0.0827277	0.477604	3.01048	2.36919	1	2.67538	0.766294	0.032726	0.362139	0.35699	0.362139
SMARCD3	2.3155	2.91662	0.601124	0.0311049	0.447462	4.64717	2.34503	1	3.8973	1.36596	0.0415633	0.349275	0.167264	0.349275
ACBD4	3.20001	3.80045	0.600441	0.00855488	0.426903	6.91347	0.862477	1	5.28688	0.485324	0.00866138	0.135085	0.0861924	0.135085
TM7SF3	5.82662	6.42704	0.600418	0.00772545	0.426903	7.09604	0.694382	1	6.12001	0.827938	0.00554461	0.110186	0.0679931	0.110186
EIF1AY	6.57712	7.17749	0.600374	0.0049206	0.426903	7.90839	0.63781	1	7.18052	1.19858	0.00114381	0.105158	0.0616441	0.105158
NUDT14	5.08297	5.68334	0.600371	0.20561	0.558855	1.60207	2.06281	1	5.53339	0.708834	0.0029318	0.34087	0.078931	0.34087
UQCRQ	7.50323	8.10279	0.599564	0.0477594	0.456482	3.91843	1.08697	1	7.20917	1.51375	0.00166078	0.179501	0.061595	0.179501
TMEM50B	4.23136	4.83092	0.599555	0.0178451	0.437123	5.61129	0.813604	1	5.18261	0.354659	0.0101345	0.125466	0.0896338	0.125466
HNRNPA1P48	3.06604	3.66513	0.599089	0.0245977	0.439386	5.05199	1.09245	1	5.30419	0.628938	0.0133629	0.168711	0.0856396	0.168711
NDUFA13	9.36585	9.96463	0.59878	0.0327865	0.44851	4.55689	0.970136	1	8.62125	1.21906	0.000319034	0.16137	0.0656877	0.16137
TOMM22	6.08197	6.68056	0.59859	0.0448992	0.454486	4.02242	1.00636	1	7.43788	1.30187	0.001785	0.165941	0.0613872	0.165941
CNIH2	0.762492	1.36103	0.598539	0.06994	0.469818	3.28443	2.6726	1	2.35278	0.745694	0.120712	0.324722	0.409988	0.409988
SLC25A4	1.36199	1.9604	0.598412	0.010048	0.426903	6.62637	1.93513	1	4.58888	0.939987	0.0163254	0.306196	0.115036	0.306196
COX6A1	8.93373	9.5319	0.598174	0.0323295	0.44851	4.58094	0.969787	1	8.26813	1.3293	0.00041168	0.161219	0.0634231	0.161219
COMMD4	6.39307	6.99093	0.59786	0.0281303	0.439386	4.82006	0.924481	1	6.87103	1.20976	0.00160057	0.15248	0.0624738	0.15248
HIST1H2AM	2.26696	2.86473	0.597775	0.409636	0.634922	0.679857	11.1427	1	2.74542	2.07718	0.0456774	1.81143	0.344058	1.81143
TMEM8B	0.802127	1.39986	0.597729	0.0545615	0.458763	3.69544	3.3411	1	3.66197	0.529202	0.0513705	0.50548	0.192803	0.50548
EMCN	0.594037	1.19176	0.59772	0.337689	0.603015	0.919186	7.88254	1	1.71862	1.14663	0.352439	0.961319	0.481227	0.961319
RGCC	7.0131	7.61073	0.597631	0.00786481	0.426903	7.064	0.726045	1	7.04538	0.1182	0.00119779	0.11981	0.0619457	0.11981
AL591438.2	0.462951	1.06026	0.597314	0.0451054	0.455778	4.01469	8.07706	1	1.59149	1.16345	0.206345	1.13983	0.490747	1.13983
POLR2G	6.92803	7.52518	0.597159	0.0357657	0.45136	4.40824	0.96232	1	7.38608	0.945598	0.000784604	0.159602	0.0614056	0.159602
C6orf48	5.61752	6.21435	0.596834	0.085659	0.482057	2.95412	1.29498	1	6.33155	0.383942	0.000759427	0.215071	0.0656674	0.215071
TMEM167A	5.84468	6.44145	0.596766	0.0073389	0.426903	7.18809	0.699316	1	6.31196	1.33329	0.00317387	0.113379	0.0658601	0.113379
MZT2A	7.99851	8.59514	0.596638	0.0299955	0.443724	4.70955	0.939349	1	7.77804	0.985991	0.000712727	0.155845	0.0616857	0.155845
AL589666.1	0.837592	1.43405	0.596454	0.358142	0.611134	0.844398	14.8402	1	1.90978	4.75348	0.0567275	2.41665	0.463714	2.41665
TRIM66	1.65843	2.25465	0.596219	0.0300157	0.443724	4.70839	2.16163	1	3.52755	1.41524	0.0916571	0.268615	0.20983	0.268615
PCYT2	4.12582	4.72178	0.595953	0.00938014	0.426903	6.74898	0.692944	1	5.58029	0.10562	0.00390613	0.111585	0.0777185	0.111585
ENDOV	3.63153	4.22733	0.5958	0.0550286	0.458763	3.68122	1.31243	1	4.78779	0.24034	0.0124861	0.206253	0.105117	0.206253
NOP10	8.01124	8.60605	0.594811	0.0490264	0.458241	3.87445	1.09196	1	7.40985	1.27212	0.000691144	0.181302	0.0613951	0.181302
LAMTOR4	8.36922	8.96343	0.594209	0.0819285	0.477604	3.02622	1.26694	1	7.90685	0.399086	0.00042985	0.210727	0.0619903	0.210727
ABHD17A	7.15953	7.75348	0.593948	0.0470087	0.456482	3.94508	0.992551	1	8.40431	0.143798	0.000196854	0.165228	0.0641918	0.165228
EFCAB5	1.34571	1.93942	0.593711	0.141312	0.523618	2.16362	2.32151	1	2.83161	0.618706	0.113378	0.27354	0.327891	0.327891
HLA-H	1.66799	2.26108	0.593089	0.0972025	0.4873	2.75085	1.22239	1	3.67175	0.653678	0.0537166	0.150016	0.191651	0.191651
TRBV9	2.22838	2.82066	0.592282	0.139083	0.522833	2.18808	5.42807	1	2.10116	6.18931	0.0954152	0.809263	0.442595	0.809263
ZNF599	1.55994	2.15216	0.592223	0.0885141	0.48215	2.90119	2.7439	1	4.45666	0.878594	0.0229653	0.434351	0.122715	0.434351
SIT1	7.67493	8.26682	0.591893	0.00943193	0.426903	6.73916	0.71163	1	8.23408	0.853046	0.000290312	0.118315	0.0632508	0.118315
FAM89B	6.58523	7.17676	0.591533	0.0670291	0.467369	3.35432	1.11245	1	7.73157	0.209045	0.000580952	0.184827	0.0616018	0.184827
TMC6	7.06451	7.65593	0.591426	0.00590068	0.426903	7.58039	0.689548	1	7.3975	1.00045	0.000819143	0.114106	0.0614001	0.114106
ZNF688	4.56975	5.16113	0.591376	0.134524	0.517694	2.2395	1.66906	1	5.18126	0.248537	0.0076942	0.270483	0.0896799	0.270483
TRBV27	4.49276	5.08366	0.590904	0.0332132	0.44851	4.53475	0.687102	1	4.54077	0.345198	0.00571199	0.108805	0.117718	0.117718
ARL17B	1.89954	2.4901	0.590556	0.20356	0.558047	1.61665	2.68436	1	3.37716	0.802573	0.421883	0.0255094	0.231591	0.231591
SLC25A29	2.69772	3.28816	0.59044	0.0381189	0.45136	4.29971	1.10966	1	4.00932	2.44361	0.0427602	0.142183	0.156622	0.156622
SAT2	5.7221	6.3122	0.590097	0.0817815	0.477604	3.02914	1.24496	1	6.46553	0.266647	0.00202005	0.205473	0.0645295	0.205473
EPAS1	0.865666	1.45571	0.59004	0.400733	0.629839	0.706125	11.6538	1	2.0578	1.82589	0.0821322	1.86017	0.447677	1.86017
CFAP410	4.61729	5.2072	0.589909	0.00576336	0.426903	7.62284	0.591935	1	6.28629	0.20366	0.00260611	0.0960497	0.06612	0.0960497
GIMAP1-GIMAP5	4.76342	5.35315	0.589723	0.0517263	0.458763	3.7846	1.06085	1	6.97865	0.155334	0.0130645	0.163743	0.0621351	0.163743
ENKD1	2.47717	3.06666	0.58949	0.0528179	0.458763	3.74967	1.50126	1	4.2184	0.228159	0.0223001	0.22791	0.139155	0.22791
AL049629.2	1.1696	1.75888	0.589277	0.747527	0.877199	0.103621	16.8237	1	2.23595	2.53964	0.342536	2.46141	0.42576	2.46141
CKLF-CMTM1	2.32462	2.9132	0.588573	0.305277	0.594488	1.051	5.33455	1	3.37182	1.29659	0.514852	0.374239	0.232413	0.374239
AL133380.1	0.794456	1.38292	0.588468	0.685191	0.817398	0.164341	10.6464	1	0.931132	2.17793	0.286185	1.48821	0.510817	1.48821
HNRNPCP2	0.886632	1.47478	0.588148	0.092274	0.482677	2.83425	8.32752	1	2.4834	2.02991	0.0556223	1.3323	0.390313	1.3323
AL031846.1	4.04516	4.63319	0.588034	0.435744	0.648594	0.607464	4.67245	1	4.46652	1.43811	0.0741372	0.704605	0.122108	0.704605
NSMCE1	6.68076	7.2687	0.587935	0.0365988	0.45136	4.36898	0.975411	1	6.75353	0.521227	0.0011898	0.161379	0.0629132	0.161379
CLN8	1.55127	2.13912	0.587844	0.148863	0.52866	2.08386	2.13075	1	4.03505	0.845377	0.308281	0.0468438	0.154308	0.154308
GCHFR	5.34211	5.9299	0.58779	0.115246	0.500612	2.48076	1.43404	1	5.9592	1.28739	0.0036975	0.235309	0.070201	0.235309
CFD	0.91174	1.49948	0.587743	0.146845	0.528503	2.10473	10.1913	1	2.66998	2.03033	0.0198881	1.67866	0.357975	1.67866
HSBP1	5.80643	6.39412	0.587686	0.0296272	0.442515	4.73079	0.904121	1	6.7723	1.56293	0.00342777	0.147259	0.0628367	0.147259
RPS19BP1	7.11411	7.70166	0.587549	0.0693311	0.469818	3.29879	1.13054	1	7.55453	0.6458	0.000612135	0.187812	0.0614075	0.187812
MPZL2	1.74972	2.33713	0.587409	0.205272	0.558855	1.60446	7.41627	1	3.92165	1.8665	0.0276666	1.20838	0.164871	1.20838
SMKR1	2.04083	2.62812	0.587293	0.149593	0.530001	2.0764	2.65903	1	3.52731	0.861195	0.043102	0.40007	0.209863	0.40007
ZNF583	1.77616	2.36327	0.587105	0.17298	0.541668	1.85692	3.11226	1	3.32099	0.544874	0.0916716	0.427039	0.240397	0.427039
CD200	2.10037	2.68734	0.586972	0.0285583	0.439386	4.79404	0.885595	1	4.23594	0.550783	0.0158537	0.131746	0.137823	0.137823
SRGN	8.53138	9.11829	0.5869	0.0123673	0.426903	6.25744	0.73206	1	8.74774	1.34463	0.000208725	0.121801	0.0667198	0.121801
SYNJ2	3.68861	4.27545	0.586836	0.0379138	0.45136	4.30888	1.02276	1	6.55998	0.969019	0.00474059	0.165719	0.0638923	0.165719
CTU2	3.78781	4.37458	0.586761	0.0105112	0.426903	6.54614	0.474937	1	5.66546	0.0682412	0.0049464	0.0742097	0.0756754	0.0756754
IER3IP1	5.13244	5.71914	0.586699	0.0456266	0.455778	3.99533	0.970089	1	7.2927	1.1676	0.00247548	0.159206	0.0614811	0.159206
PPARG	0.800982	1.38756	0.586578	0.0269434	0.439386	4.89443	5.48792	1	3.15112	2.00495	0.0892141	0.825439	0.268975	0.825439
FAAH2	1.62216	2.20809	0.585928	0.13491	0.518013	2.23508	1.49357	1	2.75853	0.213412	0.0645867	0.184342	0.341612	0.341612
NDUFA1	8.58458	9.16955	0.584966	0.0477446	0.456482	3.91895	1.07427	1	7.54514	1.00824	0.000658245	0.178387	0.0614027	0.178387
RAB37	5.59485	6.17957	0.58472	0.0046735	0.426903	8.00164	0.512499	1	7.4489	0.152329	0.00147227	0.0839442	0.0613855	0.0839442
HIST1H2BI	0.984594	1.56915	0.584558	0.0776412	0.475229	3.1136	2.58773	1	1.41194	2.61258	0.156753	0.274534	0.501155	0.501155
AL355987.3	0.431082	1.0155	0.584415	0.0648225	0.465053	3.40949	13.897	1	1.43427	1.98925	0.191034	2.12512	0.500058	2.12512
NAXE	5.96441	6.54872	0.584309	0.0430179	0.452137	4.0947	0.973606	1	6.81317	0.822505	0.0012108	0.161057	0.0626789	0.161057
S100P	4.30611	4.88985	0.583738	0.326334	0.601168	0.963391	2.8601	1	4.42918	1.17306	0.0193812	0.457302	0.124436	0.457302
ZNF414	4.26232	4.84581	0.583488	0.133513	0.517248	2.25118	1.83509	1	4.65693	0.636036	0.0149513	0.290898	0.111442	0.290898
JAML	7.23967	7.82287	0.583205	0.00727686	0.426903	7.20333	0.646201	1	8.30667	0.120244	0.000572201	0.107128	0.0636276	0.107128
BRK1	7.99719	8.58037	0.583178	0.0329883	0.44851	4.54639	0.878636	1	8.53393	1.07864	0.000288582	0.146151	0.0650447	0.146151
PLEK	1.67404	2.25708	0.583038	0.0426665	0.451903	4.10857	1.80625	1	4.31997	0.423002	0.0125414	0.2885	0.131718	0.2885
CKLF	7.7903	8.37329	0.582996	0.0814698	0.477297	3.03533	1.22697	1	7.42269	1.87798	0.00122277	0.203272	0.0613908	0.203272
MYL6	11.0775	11.6595	0.581938	0.0391441	0.45136	4.2546	0.953481	1	9.96398	1.37303	6.79313e-05	0.158846	0.0837421	0.158846
FNTB	2.54333	3.12485	0.581518	0.231949	0.56915	1.42887	2.73856	1	3.67642	0.416734	0.0238119	0.432616	0.191104	0.432616
HIST1H2BL	0.835865	1.41723	0.58137	0.116336	0.501959	2.46597	5.32968	1	1.44165	3.37021	0.0546022	0.833679	0.499683	0.833679
CD86	1.72618	2.3074	0.581221	0.0861836	0.482116	2.94425	10.8853	1	3.69368	4.93472	0.0216332	1.79258	0.189098	1.79258
DGAT1	4.04576	4.62694	0.581183	0.0110684	0.426903	6.45431	0.658855	1	5.45517	0.108727	0.00177267	0.108036	0.0810819	0.108036
ZSCAN2	3.10305	3.68409	0.581032	0.0298435	0.443403	4.71828	0.746573	1	4.82935	0.153197	0.0163705	0.108058	0.103254	0.108058
GFPT2	1.69054	2.27135	0.58081	0.305035	0.594488	1.05205	1.27635	1	2.38522	4.28827	0.041617	0.171108	0.405394	0.405394
PCBD1	4.64676	5.22734	0.58058	0.0366183	0.45136	4.36808	0.990619	1	5.59771	1.48583	0.0050086	0.160095	0.0772837	0.160095
AC069368.1	1.18814	1.76834	0.580203	1	1	-0.157969	17.6188	1	2.61367	4.54265	0.712012	2.22446	0.368116	2.22446
EXOSC4	4.84839	5.42791	0.579517	0.0164179	0.430711	5.75756	0.796789	1	5.9333	0.92089	0.00411509	0.128683	0.0706012	0.128683
HMOX1	3.45185	4.03117	0.579323	0.382323	0.620189	0.763219	4.70193	1	4.72651	0.808051	0.00717313	0.776481	0.107989	0.776481
BBIP1	4.79796	5.37707	0.579113	0.0088153	0.426903	6.85987	0.548842	1	6.01983	0.245107	0.00476093	0.0867127	0.0693151	0.0867127
TMEM199	5.55003	6.12904	0.579014	0.00822525	0.426903	6.98376	0.607189	1	6.05122	0.592248	0.00403983	0.0971584	0.0688829	0.0971584
RPS28	11.005	11.5839	0.578977	0.10824	0.494159	2.57973	1.27414	1	10.5899	0.443399	0.000163283	0.212193	0.0989624	0.212193
APEH	6.27243	6.85129	0.578859	0.00947204	0.426903	6.73158	0.704336	1	6.95996	0.329345	0.00147479	0.115915	0.0621909	0.115915
ATF7IP2	5.47681	6.05566	0.578856	0.0439116	0.45427	4.05996	1.00859	1	5.96052	0.337865	0.00271224	0.165386	0.0701809	0.165386
AC010132.3	2.6577	3.2364	0.578696	0.0711368	0.469818	3.25659	1.49871	1	5.20337	1.04108	0.0687686	0.181016	0.0889341	0.181016
LSM6	6.64494	7.22345	0.578508	0.014887	0.428509	5.92979	0.787569	1	6.62179	1.59493	0.00211748	0.129144	0.0635371	0.129144
ULK3	5.66073	6.23885	0.578119	0.0381869	0.45136	4.29668	0.934543	1	6.69225	0.242901	0.00299825	0.152759	0.0631831	0.152759
CCR2	4.59006	5.16777	0.577711	0.005462	0.426903	7.71975	0.60887	1	6.88779	1.1256	0.00170218	0.0997761	0.0624178	0.0997761
YPEL5	5.87315	6.45077	0.577624	0.0200956	0.439386	5.40357	0.783414	1	7.22603	0.257767	0.00136777	0.129201	0.0615684	0.129201
SPAG4	0.841762	1.41883	0.577068	0.0664621	0.466408	3.36831	4.37774	1	2.47677	0.851187	0.126662	0.602961	0.391383	0.602961
COMMD6	7.6866	8.26364	0.577046	0.0515733	0.458763	3.78956	1.04579	1	7.28923	0.21985	0.00111706	0.173181	0.0614849	0.173181
MTX2	4.38567	4.96213	0.576458	0.0117216	0.426903	6.35251	0.575885	1	5.56265	0.644581	0.00300161	0.0929792	0.0781675	0.0929792
ZNF286A	3.56238	4.13839	0.576007	0.0553573	0.458763	3.67129	1.2053	1	4.49252	0.35296	0.0152342	0.18565	0.120536	0.18565
SLC25A20	5.75279	6.32879	0.576003	0.00894048	0.426903	6.83468	0.675083	1	7.25993	0.331562	0.00113109	0.111383	0.0615205	0.111383
ADAMTSL5	0.957277	1.53311	0.575831	0.109777	0.494837	2.55742	3.95873	1	2.45585	0.565533	0.201429	0.458359	0.394711	0.458359
PCCB	4.0029	4.57872	0.575825	0.00721751	0.426903	7.21802	0.539437	1	6.14995	0.869688	0.00424803	0.0856582	0.0676286	0.0856582
ELOC	6.64361	7.21927	0.575661	0.0217956	0.439386	5.26203	0.790784	1	7.56889	1.42982	0.0014364	0.130361	0.0614159	0.130361
BORCS6	3.96723	4.54278	0.575549	0.0265843	0.439386	4.91761	0.912473	1	6.59266	0.140802	0.00125923	0.15082	0.0636988	0.15082
EIF1AXP1	2.49546	3.07073	0.575264	1	1	-0.0995071	12.1446	1	2.82536	5.67439	0.239117	1.78499	0.329068	1.78499
SPNS3	3.58066	4.15588	0.575224	0.0904552	0.48215	2.86625	1.37466	1	4.73512	0.304598	0.00836214	0.220749	0.107576	0.220749
C4orf48	5.49601	6.07081	0.574795	0.265517	0.584967	1.23976	2.32138	1	5.51042	0.656125	0.00455027	0.382346	0.0795462	0.382346
C10orf88	3.20213	3.77665	0.574516	0.0116619	0.426903	6.36156	0.587199	1	5.63098	0.128218	0.00828955	0.089577	0.0764771	0.089577
PYGM	1.64998	2.22428	0.574295	0.042074	0.451903	4.13222	1.54475	1	4.17426	1.97578	0.0664647	0.190994	0.142594	0.190994
GJD3	2.38937	2.96359	0.574218	0.0476074	0.456482	3.92379	1.1699	1	4.15013	0.378164	0.0159986	0.178985	0.144529	0.178985
BRWD1	4.06702	4.64055	0.57353	0.0097144	0.426903	6.68653	0.698311	1	6.17867	0.403735	0.0022795	0.114106	0.067291	0.114106
COMTD1	5.22572	5.79911	0.57339	0.015512	0.428509	5.85736	0.778035	1	6.1279	0.115442	0.00238791	0.127285	0.0678957	0.127285
AC145285.1	0.78349	1.35662	0.573126	0.0315554	0.447462	4.62249	3.36654	1	1.53835	2.84687	0.193587	0.367503	0.494203	0.494203
UBR7	3.95012	4.52288	0.572769	0.412753	0.636615	0.670856	5.48939	1	4.66674	2.14555	0.140861	0.774037	0.110942	0.774037
SEC61G	8.69927	9.2717	0.572424	0.0565206	0.458763	3.63665	1.06171	1	7.92979	1.61377	0.000700091	0.176251	0.0620558	0.176251
SHCBP1	3.34525	3.91767	0.572421	0.0500851	0.458241	3.83861	1.89025	1	4.10653	3.52305	0.0156549	0.299386	0.148126	0.299386
DCTN6	5.13339	5.70565	0.572258	0.0467914	0.456482	3.95287	0.995543	1	6.14182	1.24141	0.00365073	0.162273	0.0677262	0.162273
PHF5A	5.79016	6.36192	0.571762	0.0100589	0.426903	6.62444	0.69126	1	5.87382	1.37557	0.00232524	0.112885	0.0715737	0.112885
CD320	5.59952	6.17098	0.571461	0.0124542	0.426903	6.24504	0.717452	1	6.6715	0.404339	0.0016259	0.11795	0.0632822	0.11795
RAC3	2.66248	3.23389	0.571418	0.0444121	0.454486	4.04082	1.1262	1	4.2641	0.414899	0.015239	0.172461	0.135727	0.172461
CCNQ	5.41435	5.98552	0.571172	0.0353869	0.45136	4.42641	0.892451	1	6.56056	0.335286	0.00135966	0.147382	0.0638887	0.147382
GM2A	3.85578	4.42691	0.571135	0.0260141	0.439386	4.95508	0.818017	1	4.85266	0.367189	0.00617296	0.130163	0.102236	0.130163
ATP6V1G1	7.21224	7.78287	0.570625	0.0315721	0.447462	4.62158	0.841717	1	7.83617	0.876479	0.000298806	0.139987	0.06181	0.139987
DDA1	6.79658	7.36705	0.570474	0.0201331	0.439386	5.40032	0.812303	1	6.74035	0.650718	0.00158131	0.133802	0.0629686	0.133802
TMEM86A	0.262863	0.832895	0.570032	0.0114846	0.426903	6.38875	5.48644	1	1.02995	1.05416	0.0594705	0.854937	0.511017	0.854937
PRDX1	9.09218	9.66214	0.56996	0.0390944	0.45136	4.25676	0.913208	1	8.66005	1.14917	0.000151027	0.15205	0.0659915	0.15205
PEX11B	5.02323	5.59284	0.569607	0.0147678	0.428509	5.94396	0.728954	1	6.84529	0.31814	0.00120327	0.120289	0.0625626	0.120289
LRRC75A	4.94473	5.51373	0.569002	0.107037	0.493882	2.59744	1.24918	1	7.3334	0.547425	0.00058319	0.207613	0.0614414	0.207613
ZNHIT3	4.97496	5.54387	0.568908	0.0726408	0.470986	3.22232	1.11959	1	5.99853	0.424357	0.0266642	0.159935	0.0696185	0.159935
AL645939.3	1.69733	2.26588	0.568551	0.304656	0.594488	1.0537	1.53626	1	0.72686	2.52395	0.094497	0.161547	0.506866	0.506866
NENF	5.30278	5.87112	0.568337	0.0447145	0.454486	4.02937	0.953738	1	6.2813	0.738194	0.00198947	0.156967	0.0661713	0.156967
MALSU1	5.88144	6.44969	0.568246	0.0159446	0.428509	5.80897	0.776811	1	6.12827	1.11525	0.0037539	0.125715	0.0678911	0.125715
RPS6KA4	4.38634	4.95444	0.568098	0.0100977	0.426903	6.61759	0.727729	1	6.2929	0.349974	0.00598243	0.115306	0.0660524	0.115306
ANAPC11	7.33892	7.90696	0.568043	0.0649077	0.465053	3.40732	1.0796	1	7.22471	1.61459	0.00127668	0.178656	0.0615704	0.178656
HENMT1	4.95365	5.52118	0.567529	0.00769198	0.426903	7.10382	0.605797	1	6.8204	0.961311	0.00167969	0.0992864	0.0626522	0.0992864
INSIG1	5.92123	6.4887	0.567471	0.00525847	0.426903	7.78833	0.476002	1	7.15165	0.92998	0.000917316	0.0784164	0.0616989	0.0784164
CORO1B	7.8015	8.36832	0.566816	0.0399546	0.45136	4.21981	0.881635	1	8.33784	0.279997	0.000932938	0.146006	0.0638005	0.146006
SERF2	9.9454	10.5122	0.566796	0.0900924	0.48215	2.87272	1.18294	1	9.24678	0.626933	0.000142333	0.197014	0.0720366	0.197014
RNF14	4.64859	5.21496	0.566376	0.0151497	0.428509	5.89898	0.502477	1	5.57662	0.69843	0.00598648	0.0777597	0.0778112	0.0778112
TMEM9B	5.59344	6.15922	0.56578	0.00647558	0.426903	7.41296	0.551836	1	7.10556	0.821893	0.000967599	0.091005	0.0617971	0.091005
SNRPG	8.06906	8.63484	0.565776	0.0351545	0.45136	4.43766	0.912441	1	7.49813	1.68013	0.000938052	0.151135	0.061387	0.151135
MYDGF	7.34769	7.91324	0.565546	0.0200514	0.439386	5.40742	0.790521	1	7.19778	1.30777	0.000588923	0.131165	0.0616139	0.131165
CD3D	9.62234	10.1878	0.565425	0.0618249	0.463163	3.48774	1.08031	1	8.45556	0.77493	0.000252598	0.1798	0.0645147	0.1798
RNF7	6.18036	6.74566	0.565294	0.00960468	0.426903	6.70678	0.678317	1	6.81233	0.95988	0.00136397	0.111689	0.0626821	0.111689
RELL2	3.50056	4.06553	0.56497	0.00880081	0.426903	6.86281	0.691995	1	6.0174	0.566743	0.00964917	0.105683	0.0693494	0.105683
FPGS	5.8274	6.39237	0.564968	0.00950845	0.426903	6.72474	0.68419	1	6.60373	0.0995363	0.00146806	0.112564	0.0636363	0.112564
NEDD8	7.43026	7.99506	0.564804	0.0475313	0.456482	3.92648	0.961761	1	7.39958	0.956576	0.000400854	0.159893	0.0613992	0.159893
TRAV24	4.57417	5.13897	0.564795	0.124441	0.507427	2.36051	1.5821	1	4.38044	0.551105	0.0139176	0.249766	0.127597	0.249766
LAPTM4A	5.87143	6.43588	0.564453	0.0203818	0.439386	5.3789	0.763472	1	6.77771	1.09321	0.00102131	0.126224	0.0628151	0.126224
TMEM42	3.22057	3.785	0.564427	0.0731925	0.470986	3.20993	1.26319	1	5.76941	0.190792	0.00350685	0.207025	0.0734786	0.207025
CAMTA1	5.85258	6.41677	0.56419	0.0863373	0.482116	2.94137	1.17356	1	6.37157	1.12393	0.00354535	0.192048	0.0652956	0.192048
TRBJ1-3	5.79408	6.35802	0.56394	0.320258	0.600436	0.987894	0.990436	1	2.90205	0.475537	0.0399637	0.125109	0.314622	0.314622
COX8A	9.09695	9.66022	0.563263	0.0237085	0.439386	5.11583	0.827868	1	8.14754	2.01641	0.000516692	0.137461	0.0628483	0.137461
RNF130	1.80031	2.36352	0.563209	0.0569418	0.458763	3.62429	1.01106	1	4.03564	0.148671	0.0171678	0.151342	0.154255	0.154255
C12orf57	8.18775	8.75083	0.563083	0.145439	0.526871	2.11944	1.46535	1	7.90023	0.43124	0.000508006	0.243717	0.0619721	0.243717
C7orf50	5.04372	5.60673	0.563006	0.0457965	0.455778	3.98906	0.942519	1	6.50401	1.76581	0.00427543	0.152811	0.064255	0.152811
CDKN1A	5.72855	6.29149	0.562941	0.00820095	0.426903	6.98906	0.622753	1	7.19445	3.59985	0.00229433	0.101498	0.0616196	0.101498
DSCC1	2.65452	3.21734	0.562822	0.173562	0.541705	1.85191	8.58714	1	4.57924	5.96608	0.0435333	1.38766	0.115564	1.38766
C1orf53	1.48178	2.04434	0.562561	0.719832	0.850133	0.128654	4.04178	1	2.00119	2.69692	0.0828773	0.590754	0.454054	0.590754
SMUG1	4.98361	5.54586	0.562252	0.0509904	0.458246	3.80859	1.01077	1	5.61307	0.360579	0.00437738	0.164085	0.0769074	0.164085
BET1	4.50966	5.07157	0.561914	0.0236485	0.439386	5.12023	0.817046	1	5.70746	0.532367	0.00504094	0.131133	0.0747472	0.131133
PLXDC1	1.14667	1.70839	0.561714	0.208274	0.561134	1.58338	5.5477	1	2.45003	0.793458	0.0951568	0.82946	0.395625	0.82946
DSTN	6.38889	6.9504	0.561506	0.00636854	0.426903	7.44295	0.516834	1	7.95536	0.720419	0.000856761	0.0852823	0.0621327	0.0852823
NPC2	6.74838	7.30987	0.561496	0.0472343	0.456482	3.93702	0.931126	1	7.1935	1.26859	0.00230212	0.152886	0.0616212	0.152886
ADORA2B	0.201436	0.762633	0.561196	0.00313618	0.426903	8.7265	10.1598	1	1.97934	2.43834	0.139425	1.55387	0.456436	1.55387
ANXA2R	5.22187	5.78288	0.56101	0.0577324	0.458951	3.60136	0.975734	1	7.06994	0.233864	0.00139094	0.161231	0.0618823	0.161231
EEF1A1P13	1.1381	1.69903	0.560931	0.0567823	0.458763	3.62896	1.46633	1	3.51113	0.255178	0.0334837	0.210905	0.21207	0.21207
TMEM91	2.80764	3.36827	0.560629	0.0449438	0.454486	4.02075	0.967769	1	4.13196	0.939017	0.0260495	0.135245	0.146013	0.146013
GZMM	6.77934	7.33991	0.560563	0.0590484	0.462733	3.56391	0.979528	1	7.41837	1.38095	0.00080258	0.162452	0.0613921	0.162452
TMA7	9.55919	10.1196	0.560448	0.0748475	0.472592	3.17338	1.0982	1	8.8042	0.624821	0.000197189	0.182836	0.0672198	0.182836
BEX3	4.47217	5.03248	0.560306	0.123573	0.507427	2.37144	1.47145	1	5.66862	0.592272	0.00455462	0.240687	0.0756037	0.240687
MMAA	3.00684	3.56709	0.560251	0.0196883	0.439386	5.43932	0.840113	1	5.31247	0.441435	0.0120236	0.127995	0.0853774	0.127995
MZT1	4.40848	4.96846	0.55998	0.0151808	0.428509	5.89537	0.748628	1	6.7331	2.30547	0.00269162	0.12208	0.0629996	0.12208
TRBV19	5.52885	6.08826	0.559417	0.0128942	0.426903	6.18357	0.494324	1	5.82513	0.791384	0.00660918	0.0757782	0.072429	0.0757782
TUSC2	5.66748	6.22615	0.558667	0.0681698	0.469818	3.32655	1.05315	1	6.37699	0.990843	0.00488483	0.17064	0.0652474	0.17064
ENDOG	4.68415	5.24269	0.558538	0.0965417	0.4873	2.76176	1.21014	1	6.1938	0.404712	0.00220482	0.199484	0.0671176	0.199484
DISP2	0.552381	1.11061	0.55823	0.146037	0.527633	2.11317	1.90224	1	0.848329	1.72723	0.0215933	0.295447	0.509785	0.509785
TEX35	1.16343	1.72162	0.558191	0.200343	0.555286	1.63987	2.11961	1	2.73974	1.72624	0.238462	0.114807	0.345117	0.345117
UAP1	4.08037	4.63846	0.558084	0.241539	0.573827	1.37159	1.91772	1	6.42947	0.696329	0.013782	0.305838	0.0648067	0.305838
STOML1	2.79975	3.35775	0.558	0.0287437	0.439609	4.7829	1.00175	1	5.3337	0.275708	0.0156382	0.15132	0.0847107	0.15132
BOLA2-SMG1P6	4.72656	5.2844	0.557836	0.0103435	0.426903	6.57476	0.606014	1	6.38014	0.353512	0.00447889	0.0965235	0.0652196	0.0965235
CCDC65	3.71608	4.27358	0.557503	0.0128822	0.426903	6.18521	0.577924	1	5.9653	0.23086	0.00959437	0.0867263	0.0701087	0.0867263
FNDC10	2.61356	3.17063	0.557064	0.0403285	0.45136	4.20401	1.06472	1	5.34989	0.221494	0.00519172	0.172261	0.0842082	0.172261
IL9R	7.12225	7.67912	0.556868	0.0516646	0.458763	3.7866	0.915135	1	7.9027	0.133366	0.00192499	0.150598	0.0619788	0.150598
SYCE2	2.16186	2.71867	0.556808	0.148257	0.52866	2.0901	1.30958	1	3.13311	0.300583	0.0412907	0.176973	0.272154	0.272154
GMFG	9.96597	10.5228	0.556791	0.0438126	0.454048	4.06377	0.942731	1	8.7474	0.537032	0.000123784	0.156998	0.0667168	0.156998
ERN1	5.65588	6.21247	0.556589	0.0221269	0.439386	5.23578	0.815205	1	5.92706	0.130802	0.00121178	0.134656	0.0706998	0.134656
MRPL51	7.83784	8.39432	0.556484	0.025821	0.439386	4.96797	0.826737	1	7.29248	1.03704	0.000545103	0.137244	0.0614813	0.137244
HIST1H4J	5.03299	5.58917	0.556185	0.0448533	0.454486	4.02415	1.01186	1	4.84972	0.62447	0.0109474	0.157697	0.102364	0.157697
HIC1	2.58626	3.14187	0.555608	0.067087	0.467369	3.35289	1.47897	1	4.58796	0.222909	0.0085773	0.237918	0.115086	0.237918
CENPN	4.42817	4.98376	0.55559	0.0432478	0.452137	4.08569	1.02712	1	5.75831	3.71764	0.0181543	0.153032	0.0736973	0.153032
NLE1	3.28435	3.8398	0.555455	0.0222095	0.439386	5.2293	0.491302	1	5.12313	0.567395	0.00743413	0.0744496	0.0916914	0.0916914
COPS9	8.19265	8.74777	0.555122	0.112314	0.498394	2.52136	1.26893	1	7.85324	0.85888	0.000936691	0.210551	0.0618506	0.210551
DEF8	5.61222	6.16692	0.554695	0.0127381	0.426903	6.20513	0.699183	1	5.95699	0.161023	0.00324803	0.113282	0.0702347	0.113282
RPL10P16	2.3764	2.93096	0.554559	0.168367	0.539769	1.89742	2.26478	1	3.69829	0.336336	0.0319366	0.345526	0.188566	0.345526
MYCBP	4.79888	5.35303	0.554152	0.0170347	0.43588	5.6928	0.498099	1	5.7979	0.704984	0.00940759	0.073609	0.0729321	0.073609
LEPROTL1	7.21597	7.76955	0.553583	0.027612	0.439386	4.85213	0.78683	1	7.59939	0.596879	0.0010135	0.130125	0.061438	0.130125
BOLA2B	8.14543	8.69893	0.553493	0.0791876	0.475229	3.0815	1.17092	1	7.02185	1.02887	0.00119424	0.193959	0.06201	0.193959
KIF19	0.845917	1.39929	0.553376	0.0613512	0.463163	3.50048	5.08637	1	3.23897	1.33978	0.0924782	0.75525	0.253856	0.75525
ZFP1	1.76596	2.31905	0.553089	0.169119	0.539843	1.89074	2.98221	1	4.1378	0.67669	0.027573	0.469462	0.145534	0.469462
MICB	2.08925	2.64175	0.552497	0.226656	0.567726	1.46173	17.6308	1	4.57485	5.6045	0.00727661	2.93118	0.115805	2.93118
AC011448.1	1.71543	2.26758	0.55215	0.0788433	0.475229	3.08859	2.8673	1	3.71381	0.559042	0.0449994	0.432884	0.18679	0.432884
HIST2H2AA4	5.49991	6.05197	0.552061	0.159482	0.535535	1.97914	1.53919	1	5.83424	0.684323	0.0117756	0.244755	0.0722647	0.244755
TSR3	6.59549	7.14734	0.551843	0.0937574	0.484404	2.80865	1.1315	1	7.28482	0.545262	0.000586505	0.187996	0.0614899	0.187996
PRDX5	8.21287	8.76471	0.55184	0.105673	0.491957	2.61777	1.22875	1	7.81155	0.840965	0.000358985	0.204433	0.0617547	0.204433
VAMP8	7.93079	8.48228	0.551488	0.0480175	0.456608	3.90937	0.920331	1	7.80036	0.699303	0.000471745	0.152917	0.0617308	0.152917
SLC25A11	5.95868	6.51001	0.55133	0.00911872	0.426903	6.79943	0.616771	1	6.86666	0.929968	0.000974036	0.101821	0.0624886	0.101821
KLHDC7B	1.90763	2.45873	0.551098	0.0335893	0.44851	4.51549	1.40096	1	5.08669	0.956775	0.00820965	0.225283	0.0929932	0.225283
BBS7	3.16468	3.71551	0.550831	0.0368486	0.45136	4.3574	0.824121	1	4.5099	1.03607	0.0104527	0.126901	0.119505	0.126901
BLVRA	5.45751	6.00811	0.550596	0.00889378	0.426903	6.84403	0.51845	1	6.21672	0.854475	0.00186161	0.0845468	0.0668608	0.0845468
NDUFA11	8.33747	8.88794	0.55047	0.0781378	0.475229	3.10322	1.07724	1	8.03663	0.951246	0.000523083	0.179017	0.0624057	0.179017
IMPAD1	3.90617	4.45659	0.550422	0.0303973	0.446107	4.68668	0.939074	1	4.73876	0.673907	0.0031765	0.153336	0.107403	0.153336
UBTD1	1.03085	1.58029	0.549442	0.223903	0.567726	1.47918	5.50276	1	3.47713	0.829837	0.0420436	0.875083	0.216817	0.875083
RAD51B	2.51359	3.06289	0.549298	0.179678	0.54259	1.80029	2.69129	1	3.76777	1.31951	0.0270508	0.421497	0.180767	0.421497
TRAPPC2L	6.68415	7.23321	0.549069	0.134054	0.517468	2.24492	1.32559	1	7.15345	0.707327	0.00338248	0.217548	0.0616953	0.217548
BID	5.74118	6.2902	0.549024	0.0366376	0.45136	4.36718	0.810192	1	7.50995	1.06732	0.00343548	0.131597	0.0613897	0.131597
ZNF879	0.905119	1.45396	0.548841	0.310032	0.597232	1.03054	5.75544	1	2.08707	0.849621	0.091806	0.867433	0.444265	0.867433
ZNF826P	2.23007	2.77856	0.548487	0.0481076	0.456608	3.90622	1.34475	1	4.22433	0.682109	0.0200301	0.204095	0.138702	0.204095
PTGES2	5.61214	6.16051	0.548375	0.0325103	0.44851	4.57138	0.824348	1	6.53137	0.127854	0.00202661	0.135365	0.0640725	0.135365
CENPB	4.673	5.22134	0.54834	0.154132	0.533871	2.03087	1.53548	1	7.21128	0.36125	0.000963951	0.25495	0.0615915	0.25495
PYCARD	7.43128	7.97924	0.547956	0.0553833	0.458763	3.67051	0.943701	1	7.54408	0.804993	0.000669232	0.156614	0.0614022	0.156614
UMAD1	4.2597	4.80757	0.547867	0.0151178	0.428509	5.90269	0.618692	1	5.63772	0.937945	0.00621268	0.0969026	0.0763175	0.0969026
EPPIN	0.342215	0.88962	0.547405	0.026313	0.439386	4.93533	5.55397	1	2.16101	1.20053	0.134334	0.791328	0.43531	0.791328
C15orf61	1.96767	2.51496	0.547289	0.0895617	0.48215	2.88223	1.04962	1	3.58024	0.218953	0.00983052	0.165105	0.202873	0.202873
CNIH4	5.37246	5.9197	0.547236	0.0178973	0.437123	5.60617	0.718207	1	6.33003	1.15144	0.00262918	0.117072	0.0656822	0.117072
MRPS16	6.02679	6.57401	0.547222	0.0273668	0.439386	4.86752	0.776279	1	6.79295	0.945553	0.00218575	0.127194	0.0627555	0.127194
EMG1	5.90293	6.44993	0.546999	0.0138326	0.428509	6.05938	0.668861	1	6.91476	0.95502	0.0023774	0.109099	0.0623305	0.109099
PIK3AP1	0.750131	1.29687	0.546741	0.152529	0.532381	2.04678	3.89089	1	2.98987	0.589257	0.0611248	0.587356	0.298197	0.587356
UCHL1	0.839749	1.38572	0.545975	0.0541705	0.458763	3.70744	4.49809	1	1.85586	5.35654	0.089378	0.660304	0.46903	0.660304
S1PR4	7.88422	8.42985	0.545626	0.0203609	0.439386	5.38069	0.705221	1	8.26428	0.103828	0.000177019	0.11736	0.0634032	0.11736
KRT7	4.28233	4.82781	0.54548	0.209406	0.562102	1.57553	2.12229	1	4.76037	7.16626	0.0416363	0.312078	0.106383	0.312078
MRPL43	6.30612	6.85147	0.54535	0.0282841	0.439386	4.81066	0.776699	1	6.97318	0.463481	0.000984094	0.128466	0.0621513	0.128466
CFAP299	0.601813	1.14664	0.544825	0.10159	0.490354	2.6804	9.3702	1	1.83071	1.48064	0.124766	1.43693	0.471411	1.43693
SLC39A13	4.37657	4.92132	0.544747	0.0165941	0.433682	5.73881	0.749812	1	5.55081	0.314531	0.00362337	0.121345	0.0784735	0.121345
TRMT112	8.03909	8.58368	0.544585	0.0854085	0.482057	2.95885	1.08732	1	7.87835	0.800347	0.000619987	0.180599	0.0619137	0.180599
COX6C	8.50824	9.05254	0.544306	0.0214863	0.439386	5.28691	0.751857	1	7.95159	0.719146	0.000639116	0.12467	0.0621211	0.12467
RARA	3.78639	4.33066	0.544267	0.0126278	0.426903	6.22052	0.528792	1	5.83007	0.943894	0.00648228	0.0816497	0.0723397	0.0816497
CISD3	3.70507	4.24908	0.544006	0.00916995	0.426903	6.78942	0.547885	1	6.13737	1.55252	0.00256532	0.0887488	0.0677801	0.0887488
CPAMD8	0.67439	1.21838	0.543993	0.800069	0.931065	0.0641393	3.88859	1	1.7858	1.12039	0.195151	0.452948	0.4755	0.4755
PDE7B	2.06872	2.61227	0.543551	0.0162983	0.430046	5.7704	1.36933	1	5.78799	1.32733	0.00520205	0.223019	0.0731198	0.223019
PET100	7.44094	7.98436	0.543423	0.0688657	0.469818	3.30985	1.08093	1	6.54242	0.725031	0.00153175	0.178623	0.0640016	0.178623
ASB1	4.24665	4.78938	0.542732	0.0240729	0.439386	5.08937	0.707509	1	5.32545	0.502148	0.00749944	0.110419	0.0849687	0.110419
RCN2	5.20991	5.75247	0.542566	0.00761759	0.426903	7.12124	0.415666	1	6.92093	0.926748	0.00115563	0.068122	0.062311	0.068122
HLA-DRB1	0.597533	1.13996	0.542425	0.146076	0.527633	2.11275	12.1702	1	2.19771	3.14164	0.160658	1.86771	0.430691	1.86771
CPNE7	5.13309	5.67477	0.541686	0.256112	0.581762	1.28965	2.12088	1	5.59765	0.361011	0.00391166	0.349569	0.0772851	0.349569
WDR34	4.00355	4.54504	0.541497	0.148914	0.52866	2.08334	1.47397	1	5.16946	2.26899	0.00841477	0.237247	0.0900821	0.237247
BRI3	6.71056	7.25205	0.541484	0.0253754	0.439386	4.99809	0.76081	1	6.98697	0.291185	0.00094242	0.125859	0.0621106	0.125859
B2M	13.9862	14.5276	0.541386	0.0732388	0.470986	3.2089	0.832139	1	12.1006	0.815947	9.46871e-06	0.13868	0.165769	0.165769
TBC1D10C	7.81611	8.35721	0.5411	0.0398712	0.45136	4.22336	0.80334	1	8.70247	0.221154	0.000299165	0.133591	0.0663365	0.133591
PTS	4.59938	5.14022	0.540839	0.034153	0.44902	4.48703	0.846623	1	5.48244	1.29902	0.00531697	0.135787	0.0803144	0.135787
C12orf49	4.06958	4.61025	0.540677	0.0162267	0.430046	5.77814	0.644306	1	5.74488	0.472201	0.00464832	0.102736	0.0739665	0.102736
HIST1H2AC	2.89101	3.43117	0.540161	0.0892639	0.48215	2.8876	1.26695	1	5.28105	0.51662	0.00587243	0.205286	0.08638	0.205286
TMEM18	4.79241	5.33249	0.540075	0.0127062	0.426903	6.20956	0.645339	1	6.74427	0.979205	0.00404149	0.103515	0.062952	0.103515
S100A6	10.0279	10.5673	0.539404	0.0352752	0.45136	4.43181	0.847118	1	8.73783	0.468026	0.000210553	0.140976	0.0666345	0.140976
IFITM3	3.40585	3.94517	0.539328	0.0550818	0.458763	3.67961	0.842687	1	4.31415	1.98646	0.0201693	0.120278	0.132127	0.132127
ALKBH4	3.20378	3.7431	0.539318	0.0249883	0.439386	5.0247	0.825153	1	5.33924	0.143936	0.0062589	0.131267	0.084538	0.131267
KIAA0391	5.1421	5.68139	0.539295	0.0100205	0.426903	6.63125	0.398784	1	6.75677	0.294211	0.00365649	0.0628075	0.0628998	0.0628998
KIAA0556	2.22688	2.7658	0.538928	0.10943	0.494749	2.56243	0.727861	1	3.57242	0.275417	0.0424709	0.0788392	0.203883	0.203883
MMP24OS	5.3741	5.91292	0.538822	0.0112138	0.426903	6.43112	0.589731	1	6.17497	0.0857605	0.00169094	0.0965975	0.0673338	0.0965975
RPL4P4	0.408787	0.947491	0.538704	0.0526379	0.458763	3.75538	3.49812	1	2.32334	0.534407	0.205795	0.377225	0.414058	0.414058
PLLP	2.49579	3.03443	0.538635	0.20692	0.559958	1.59285	1.96285	1	3.79204	0.611975	0.00545873	0.321683	0.178136	0.321683
PCLAF	6.1945	6.73307	0.538577	0.0108354	0.426903	6.49212	0.599358	1	6.7025	4.14515	0.00489463	0.0949983	0.0631357	0.0949983
UQCC2	6.73247	7.27104	0.538569	0.115169	0.500612	2.48182	1.17337	1	7.33141	1.01556	0.00192061	0.193642	0.0614431	0.193642
CSKMT	4.10098	4.63947	0.538488	0.0545329	0.458763	3.69631	0.961437	1	6.22249	0.13741	0.0146139	0.145626	0.0667971	0.145626
ENO3	6.95113	7.48931	0.538175	0.00758979	0.426903	7.1278	0.489329	1	7.1829	0.113539	0.00212689	0.0794279	0.0616398	0.0794279
HINT2	6.33144	6.8694	0.537958	0.170135	0.540884	1.88175	1.46352	1	6.75328	1.17872	0.00191985	0.242001	0.0629142	0.242001
RAB5IF	7.24615	7.78363	0.537472	0.0606019	0.46281	3.52083	0.91382	1	7.78645	1.06827	0.000510508	0.151793	0.0617023	0.151793
DGCR6L	5.81921	6.35635	0.537142	0.0906398	0.48215	2.86297	1.06782	1	6.77763	0.621321	0.00101073	0.176959	0.0628154	0.176959
GABARAP	8.55774	9.09486	0.537115	0.0570711	0.458763	3.62052	0.923374	1	8.21865	0.349738	0.000439844	0.153456	0.0631754	0.153456
GFAP	1.22352	1.76051	0.536999	0.466674	0.667359	0.52984	12.3356	1	2.77155	2.93353	0.210239	1.84569	0.339177	1.84569
CD101	1.22476	1.76167	0.536908	1	1	-0.458506	6.7128	1	3.67437	1.57735	0.114441	1.00436	0.191344	1.00436
TMEM230	6.39682	6.93358	0.536766	0.0126605	0.426903	6.21594	0.621697	1	7.74364	0.941711	0.000762597	0.102854	0.0616222	0.102854
CALCOCO1	5.02331	5.55996	0.536647	0.0157971	0.428509	5.82532	0.567508	1	5.56942	0.515832	0.00376328	0.0908214	0.0779943	0.0908214
GPR157	0.650907	1.18754	0.536637	0.228429	0.56803	1.45062	1.78214	1	1.02637	1.56566	0.0604747	0.236548	0.511029	0.511029
MICOS10	6.81208	7.34839	0.536315	0.10888	0.494266	2.57041	1.1839	1	6.96496	0.81139	0.0016037	0.195713	0.0621758	0.195713
PLEKHJ1	6.63777	7.17392	0.536156	0.0672511	0.467606	3.34887	0.950632	1	7.31879	0.359761	0.000648903	0.15779	0.0614545	0.15779
DOLPP1	3.53189	4.0679	0.536007	0.0127739	0.426903	6.20015	0.539493	1	5.94831	0.264231	0.004926	0.0849895	0.0703676	0.0849895
EEF1A1P14	0.0959254	0.631874	0.535949	0.00336492	0.426903	8.59822	9.35854	1	1.42588	1.37801	0.189546	1.37021	0.500477	1.37021
HIST1H4C	3.43189	3.96751	0.535627	0.55098	0.71801	0.355564	7.51072	1	3.8717	1.67396	0.070922	1.18086	0.169828	1.18086
AIRE	2.49329	3.02859	0.535304	0.072927	0.470986	3.21588	1.80707	1	4.601	6.47176	0.0849552	0.216222	0.114379	0.216222
GEMIN2	3.89465	4.42963	0.534987	0.0362249	0.45136	4.38649	0.549606	1	4.90828	0.491633	0.00735145	0.0842495	0.0998859	0.0998859
ZNF781	0.970938	1.5058	0.53486	0.523146	0.700106	0.407687	19.7763	1	2.763	2.85661	0.534124	2.76193	0.340776	2.76193
ATP5ME	9.40215	9.93653	0.534377	0.0861974	0.482116	2.94399	1.16423	1	7.52469	0.956996	0.000736997	0.193302	0.0613942	0.193302
UQCRH	9.12204	9.65636	0.534322	0.0616514	0.463163	3.49239	0.946467	1	8.49613	1.22514	0.000337814	0.157407	0.0647835	0.157407
WBP1	6.32844	6.8627	0.534261	0.0439329	0.45427	4.05914	0.836423	1	7.02652	0.234616	0.000910057	0.138494	0.061997	0.138494
C17orf67	1.80122	2.33535	0.534133	0.106778	0.493882	2.60127	1.00864	1	3.28365	0.159036	0.0103754	0.157731	0.246439	0.246439
SSR4	8.70759	9.24152	0.533925	0.0826898	0.477604	3.01122	1.02913	1	8.42034	0.783444	0.000345999	0.171176	0.0642908	0.171176
COX7A2L	6.65023	7.18404	0.533817	0.0575805	0.458951	3.60574	0.901488	1	7.20659	0.661751	0.00155954	0.148688	0.0615992	0.148688
ALDH8A1	0.681552	1.21532	0.53377	0.155375	0.535057	2.01867	11.6581	1	2.79404	1.67899	0.32798	1.61503	0.33496	1.61503
CCR3	1.56586	2.09956	0.533702	0.299109	0.593349	1.07816	10.2901	1	3.62454	1.84228	0.0802242	1.63479	0.197306	1.63479
NDUFB2	8.58768	9.12133	0.533644	0.113078	0.498986	2.51067	1.20691	1	7.91687	1.27817	0.000633924	0.200518	0.0620185	0.200518
ZNF547	1.13771	1.67128	0.533571	0.137074	0.520618	2.2105	2.98702	1	2.39782	0.427909	0.0629925	0.434845	0.403557	0.434845
FCGR3A	0.636295	1.1698	0.533507	0.134046	0.517468	2.24501	7.82413	1	3.01734	2.04666	0.288326	1.0157	0.293113	1.0157
SEC61B	8.89671	9.42985	0.533139	0.0650912	0.465062	3.40266	0.96551	1	8.25778	1.48859	0.000397655	0.160521	0.0633699	0.160521
PEX11G	1.37563	1.9087	0.533062	0.278314	0.58879	1.17531	12.3172	1	3.05498	2.66364	0.03632	2.01654	0.286209	2.01654
ACOT4	1.23492	1.76796	0.533043	0.0884937	0.48215	2.90156	8.63005	1	3.64959	5.29502	0.0348982	1.40344	0.194273	1.40344
FES	1.8243	2.35732	0.533021	0.0877512	0.48215	2.91515	2.40634	1	3.0496	0.939769	0.0291241	0.371933	0.287191	0.371933
TIMM8A	3.27444	3.80744	0.532999	0.134242	0.517468	2.24275	1.40763	1	5.32747	1.16717	0.0105763	0.224029	0.0849053	0.224029
PUSL1	3.74544	4.27792	0.532484	0.0255989	0.439386	4.98291	0.702403	1	5.26149	0.357098	0.00490055	0.112167	0.0870135	0.112167
HIST1H2BH	1.19748	1.72991	0.532438	0.0204919	0.439386	5.3695	1.71807	1	3.9466	1.12528	0.0271213	0.259223	0.162465	0.259223
TAF12	4.91733	5.44953	0.5322	0.0823514	0.477604	3.01787	1.05491	1	6.28808	0.744808	0.00189094	0.173927	0.0661016	0.173927
TMEM231	0.716674	1.2486	0.53193	0.0938914	0.484404	2.80636	1.92211	1	2.61883	0.279721	0.06525	0.255102	0.367198	0.367198
ZNF575	1.95534	2.48725	0.531916	0.0766141	0.47424	3.1353	1.13591	1	3.82489	1.22531	0.0425495	0.146769	0.174649	0.174649
COX5B	8.17029	8.70121	0.530924	0.0719627	0.470986	3.23767	0.979954	1	7.92558	0.891879	0.00044115	0.162885	0.0620435	0.162885
PIN4	4.90794	5.43878	0.53084	0.0229062	0.439386	5.1756	0.720312	1	6.40397	0.974747	0.00440745	0.115644	0.0650151	0.115644
TMED1	4.74218	5.27295	0.530769	0.103936	0.49118	2.64408	1.17865	1	5.62212	0.413033	0.00662242	0.189819	0.0766888	0.189819
RPS6KL1	1.52078	2.05126	0.53048	0.0635421	0.463486	3.44243	0.968528	1	3.82777	0.4903	0.0767644	0.0846569	0.174348	0.174348
RPL37A	11.9629	12.4933	0.530365	0.090574	0.48215	2.86414	1.05526	1	10.6293	0.663244	6.84031e-05	0.175809	0.100113	0.175809
DHRS3	3.48917	4.01921	0.530043	0.267626	0.585543	1.22888	1.78078	1	5.03787	1.43456	0.00564586	0.29115	0.0947899	0.29115
MRPS28	5.75636	6.28617	0.52981	0.0155655	0.428509	5.85131	0.633734	1	5.78324	1.152	0.00332004	0.102302	0.0732108	0.102302
MSC	3.59788	4.12744	0.529554	0.0703825	0.469818	3.27408	0.654573	1	4.11047	0.356765	0.0138854	0.09521	0.147795	0.147795
CCNDBP1	6.67333	7.20275	0.529424	0.0124283	0.426903	6.24873	0.604376	1	7.86582	0.414705	0.000577921	0.100151	0.0618817	0.100151
TMEM242	2.92092	3.45017	0.529247	0.0139521	0.428509	6.0442	0.618853	1	5.76456	0.849946	0.00480584	0.0983363	0.0735738	0.0983363
HLA-E	0.797855	1.32693	0.529079	1	1	-0.122892	11.146	1	2.28763	1.59539	0.224183	1.63348	0.418912	1.63348
PRR5L	4.43654	4.96538	0.528834	0.0459268	0.455778	3.98428	0.906519	1	5.09583	0.130243	0.00676395	0.144323	0.0926635	0.144323
GATD3A	5.45459	5.98308	0.528492	0.0110678	0.426903	6.4544	0.42416	1	6.65695	0.0614703	0.00333507	0.0673582	0.0633541	0.0673582
PBX1	0.571758	1.10003	0.52827	0.395291	0.626579	0.722604	21.6461	1	1.8748	4.22162	0.494179	3.1135	0.467195	3.1135
TRBV12-4	5.90166	6.42938	0.527718	0.020849	0.439386	5.33937	0.67161	1	5.59432	0.806685	0.00795841	0.103977	0.0773676	0.103977
SERPINB8	2.16152	2.68913	0.527611	0.127763	0.509904	2.31948	2.74245	1	4.1842	1.92538	0.0239023	0.433172	0.141808	0.433172
NDUFS6	7.15111	7.67793	0.526822	0.0282523	0.439386	4.81261	0.760945	1	6.94529	0.963231	0.00119194	0.125632	0.0622354	0.125632
SLC35A2	3.78496	4.31177	0.526808	0.0207765	0.439386	5.34544	0.483932	1	5.61881	0.456185	0.00614098	0.0745144	0.0767685	0.0767685
RHEBL1	2.75717	3.28388	0.52671	0.054623	0.458763	3.69356	1.1993	1	4.66852	1.71635	0.0171839	0.182699	0.110852	0.182699
RAB40B	1.07217	1.59874	0.526567	0.187212	0.545133	1.73942	2.91834	1	2.78028	0.524379	0.0669243	0.419466	0.337541	0.419466
NRSN1	0.603699	1.13017	0.526473	0.33175	0.602636	0.942056	11.5286	1	1.74364	1.70836	0.0698483	1.85158	0.479149	1.85158
PUF60	5.61851	6.14489	0.526382	0.281659	0.589175	1.15907	1.97998	1	6.53971	0.440761	0.00560143	0.324396	0.0640189	0.324396
TRAV38-2DV8	5.0596	5.58545	0.525851	0.0622556	0.463486	3.47625	1.00783	1	4.95509	0.216348	0.0070407	0.160931	0.0979867	0.160931
ALDH16A1	4.49573	5.02155	0.52582	0.0103576	0.426903	6.57233	0.596035	1	6.81288	0.215495	0.00222695	0.0971123	0.06268	0.0971123
TMEM59	7.73365	8.25925	0.5256	0.0507653	0.458246	3.816	0.825033	1	8.24819	0.549388	0.000819849	0.136686	0.0633212	0.136686
COX7C	9.55964	10.085	0.525346	0.122181	0.506609	2.38914	1.20475	1	8.70058	0.703161	0.00022734	0.200564	0.0663208	0.200564
B3GNT5	1.69751	2.22265	0.525142	0.106939	0.493882	2.59888	0.931108	1	3.15548	0.698504	0.0195067	0.135678	0.268208	0.268208
AC125232.1	3.20443	3.72938	0.524957	0.194488	0.551658	1.68329	1.89935	1	5.26081	0.50484	0.0124488	0.30411	0.0870355	0.30411
LRRC14	4.42288	4.94765	0.524772	0.0157854	0.428509	5.82662	0.597006	1	5.79891	0.0960647	0.0026752	0.0968258	0.0729131	0.0968258
DGKI	1.1887	1.71328	0.524578	0.111486	0.497089	2.53303	1.54698	1	3.18976	0.482758	0.163272	0.0945586	0.262242	0.262242
SHLD3	2.02712	2.55129	0.524173	0.0569616	0.458763	3.62371	0.795385	1	4.03521	0.663521	0.0188981	0.113666	0.154294	0.154294
SFT2D2	3.50816	4.03161	0.523455	0.041526	0.451903	4.15442	0.897033	1	4.98232	0.188611	0.00823844	0.141267	0.096913	0.141267
TIMM13	6.26877	6.79222	0.523452	0.0889395	0.48215	2.89346	0.994202	1	7.30525	0.64557	0.00182481	0.163876	0.0614678	0.163876
IER5L	1.35689	1.88026	0.523371	0.043135	0.452137	4.0901	3.40596	1	4.28736	0.851048	0.0309976	0.536662	0.134034	0.536662
SDF2L1	6.92411	7.44742	0.523306	0.0465568	0.456178	3.96133	0.831884	1	7.15423	2.02985	0.00109399	0.137553	0.0616937	0.137553
PLD6	3.66535	4.18862	0.523271	0.0101276	0.426903	6.61231	0.451518	1	6.35815	0.0918028	0.00171238	0.0735407	0.0654171	0.0735407
CBWD4P	0.818088	1.34118	0.523096	0.497988	0.684475	0.459221	19.2476	1	1.45795	3.41174	0.218428	2.98951	0.498833	2.98951
CLPP	6.82641	7.34945	0.523036	0.0268123	0.439386	4.90286	0.719348	1	7.14762	0.653855	0.00074608	0.119145	0.0617069	0.119145
SH3GLB2	5.93503	6.45804	0.523007	0.0106103	0.426903	6.52945	0.551855	1	7.29516	0.14072	0.00120613	0.0907696	0.0614784	0.0907696
ARRDC2	5.86885	6.39176	0.522911	0.0124292	0.426903	6.24859	0.657194	1	6.19952	1.00018	0.00113127	0.108401	0.0670529	0.108401
THEM6	4.07368	4.59647	0.522783	0.0113413	0.426903	6.41103	0.580452	1	6.50495	0.116157	0.00149843	0.0952436	0.0642486	0.0952436
TXN2	6.08203	6.60474	0.522703	0.0183531	0.437454	5.56213	0.657864	1	6.89054	0.481392	0.00123414	0.10841	0.0624088	0.10841
FAM98C	5.5562	6.0789	0.522701	0.0797098	0.47532	3.07081	1.01965	1	6.26073	0.159332	0.00283904	0.167103	0.0663857	0.167103
PNP	6.7308	7.25327	0.522474	0.00853431	0.426903	6.91778	0.441527	1	7.46928	0.588617	0.00052615	0.0730617	0.0613843	0.0730617
AC040162.1	3.14883	3.67102	0.522186	0.0167441	0.434306	5.723	0.67353	1	6.16671	0.111168	0.0161169	0.0961381	0.0674302	0.0961381
C7orf43	4.76426	5.28638	0.522122	0.0143252	0.428509	5.99762	0.64532	1	6.59279	0.200454	0.0034593	0.104094	0.0636981	0.104094
EBPL	5.49439	6.01621	0.521822	0.0253144	0.439386	5.00225	0.710149	1	6.32197	0.93151	0.00275747	0.115601	0.0657608	0.115601
PNKD	6.05039	6.57205	0.521664	0.0730362	0.470986	3.21343	0.94089	1	6.80481	0.567763	0.00178124	0.155034	0.0627102	0.155034
FAAP20	5.84676	6.3684	0.521639	0.0636978	0.463486	3.43839	0.873363	1	7.25322	0.604528	0.00154916	0.144011	0.0615294	0.144011
C12orf42	0.667488	1.18848	0.520993	0.477974	0.674117	0.503482	9.09366	1	1.73342	2.67637	0.100582	1.41503	0.480006	1.41503
PLGLB1	1.66346	2.18444	0.520978	0.240804	0.573772	1.37588	2.47341	1	2.96861	1.99834	0.125916	0.286319	0.302151	0.302151
CNPY2	7.11068	7.63149	0.520815	0.0469706	0.456482	3.94644	0.83193	1	7.19598	0.526781	0.00128567	0.137369	0.0616169	0.137369
ADCY1	0.202154	0.72296	0.520807	0.0701411	0.469818	3.27971	8.62741	1	1.85262	2.02562	0.0702963	1.36761	0.46934	1.36761
RPL12P38	1.06089	1.58155	0.520659	0.250045	0.577552	1.32305	12.3005	1	3.17563	1.92542	0.204275	1.84581	0.264689	1.84581
ARMH1	3.73673	4.25736	0.520635	0.0441661	0.454481	4.0502	0.707859	1	4.89093	0.425604	0.0175027	0.100474	0.100608	0.100608
ALKBH7	5.94366	6.46411	0.520447	0.101616	0.490354	2.68	1.10939	1	6.23425	0.452741	0.00122972	0.183669	0.0666688	0.183669
AMDHD2	5.5688	6.08864	0.519844	0.101955	0.490354	2.67469	1.09633	1	6.45053	0.159594	0.00218495	0.180536	0.0646423	0.180536
AC104563.1	1.73937	2.25915	0.519772	0.502727	0.688071	0.449175	10.4328	1	2.19125	1.89427	0.091467	1.64733	0.431513	1.64733
AC118553.2	1.45543	1.97513	0.519695	0.0251844	0.439386	5.01116	1.33983	1	4.58343	0.800707	0.0320435	0.191261	0.115334	0.191261
NDUFAF2	4.89824	5.41778	0.519535	0.0465621	0.456178	3.96114	0.872074	1	5.50821	0.577345	0.00432842	0.141017	0.0796064	0.141017
GOLGA7B	2.18284	2.70137	0.518528	0.00550739	0.426903	7.70481	0.627206	1	6.14094	0.125631	0.00251255	0.102022	0.0677369	0.102022
GTF2H2	1.60843	2.12691	0.518472	0.109905	0.494837	2.55558	4.61732	1	3.13292	4.6313	0.0908855	0.678667	0.272186	0.678667
VSIG10	2.29427	2.81272	0.518451	0.146966	0.528503	2.10346	1.05583	1	3.48998	0.168616	0.0389299	0.137041	0.215007	0.215007
NELFB	5.47146	5.98966	0.5182	0.0108506	0.426903	6.48963	0.536692	1	7.49173	0.0772238	0.000570773	0.0888779	0.061386	0.0888779
MRPL41	8.89312	9.41098	0.517865	0.119193	0.504669	2.4279	1.16441	1	8.23786	0.211808	0.000263416	0.193804	0.0632696	0.193804
CALHM6	2.34234	2.85997	0.517629	0.132872	0.516525	2.25862	8.69496	1	2.83722	7.71681	0.0608937	1.38827	0.326835	1.38827
GZMA	9.69566	10.213	0.517303	0.0159207	0.428509	5.81161	0.56343	1	9.38004	5.96312	0.000319625	0.0935854	0.0738208	0.0935854
COX7B	6.87055	7.38775	0.517198	0.0436841	0.453741	4.06873	0.802931	1	7.06139	0.968276	0.0017561	0.132066	0.061904	0.132066
N6AMT1	2.26185	2.77844	0.516591	0.017258	0.43588	5.66994	0.846902	1	5.90579	0.390737	0.00957899	0.131571	0.0710416	0.131571
COX14	6.69497	7.2113	0.516333	0.13047	0.51371	2.28691	1.20145	1	6.81805	0.890392	0.00201869	0.198222	0.0626608	0.198222
TRAPPC2B	3.86599	4.38224	0.516251	0.093354	0.483876	2.81556	1.04846	1	5.67141	0.918757	0.0093836	0.16536	0.0755405	0.16536
TMEM60	5.08518	5.60127	0.516094	0.091534	0.482443	2.84719	1.01741	1	6.13414	0.609362	0.00241957	0.167149	0.0678194	0.167149
RBM14-RBM4	3.92368	4.43939	0.51571	0.105312	0.491706	2.62319	1.29508	1	5.6588	1.59941	0.021909	0.193937	0.0758275	0.193937
HIST2H2AB	0.527042	1.04265	0.515613	0.268579	0.585956	1.22399	7.90562	1	1.1448	2.48225	0.0850113	1.23259	0.509829	1.23259
TAF4	1.71432	2.22983	0.51551	0.78209	0.91278	0.0765058	2.78251	1	2.80482	1.96089	0.0837099	0.380042	0.332934	0.380042
ZNF138	2.19641	2.71176	0.515349	0.027078	0.439386	4.88583	0.751797	1	5.04203	0.177545	0.016793	0.108506	0.0946345	0.108506
LTK	1.35157	1.86683	0.515261	0.120994	0.505139	2.4044	1.64405	1	3.95141	2.26674	0.21146	0.0625486	0.162006	0.162006
RAB4B	6.17875	6.69357	0.514821	0.0425642	0.451903	4.11263	0.770807	1	7.10131	0.196324	0.00108169	0.127386	0.0618069	0.127386
ZFAND2A	4.92683	5.44158	0.514745	0.0699252	0.469818	3.28477	0.927636	1	5.98459	0.422662	0.00355997	0.151046	0.0698216	0.151046
MT1E	4.74721	5.26182	0.514617	0.0540757	0.458763	3.71036	0.923558	1	5.55212	4.46726	0.0272801	0.126646	0.0784396	0.126646
GLCE	1.12332	1.63761	0.514291	0.0128642	0.426903	6.1877	2.01896	1	4.27574	1.08694	0.0315513	0.304941	0.134876	0.304941
S100A4	11.1512	11.6655	0.514248	0.0286038	0.439386	4.7913	0.726926	1	9.72365	0.465083	7.56778e-05	0.121079	0.079218	0.121079
C15orf53	3.64248	4.15668	0.514194	0.0420902	0.451903	4.13157	0.623536	1	5.5897	0.884259	0.0242862	0.0796365	0.0774825	0.0796365
TRIR	9.10212	9.61583	0.513712	0.0410593	0.451903	4.17357	0.75544	1	8.94494	0.311763	0.000144677	0.125762	0.0685755	0.125762
TRAPPC4	5.40678	5.92015	0.513367	0.0611756	0.46281	3.50522	0.874974	1	6.29334	0.931448	0.00177925	0.14405	0.066048	0.14405
TMEM119	0.559756	1.07311	0.513357	0.140945	0.523519	2.16761	3.03093	1	1.18224	1.52945	0.14098	0.364175	0.509111	0.509111
HAS3	0.626513	1.13913	0.512617	0.564487	0.726134	0.331994	3.76033	1	2.32585	0.975767	0.105214	0.521508	0.413715	0.521508
NDUFS5	8.77131	9.2839	0.512586	0.0808777	0.476038	3.04718	0.989703	1	7.98205	0.626083	0.000346492	0.164604	0.0622176	0.164604
SHLD1	3.869	4.38107	0.512068	0.0500383	0.458241	3.84017	0.755968	1	4.75531	0.574687	0.00790864	0.118086	0.10662	0.118086
GPX4	8.29583	8.80784	0.512012	0.166553	0.538928	1.9137	1.29751	1	8.26679	0.748374	0.000383888	0.215869	0.0634162	0.215869
NDN	1.56273	2.07468	0.511944	0.247609	0.576746	1.33674	6.1603	1	4.07763	1.67441	0.0630079	0.963708	0.150582	0.963708
FAM219B	5.0012	5.51307	0.511873	0.0183444	0.437454	5.56296	0.625732	1	5.85263	0.103172	0.00278162	0.101507	0.0719391	0.101507
TMSB4X	14.3062	14.818	0.51186	0.0850377	0.48103	2.96589	0.768617	1	12.2407	1.08636	6.56245e-06	0.128096	0.175048	0.175048
IGFBP3	2.27156	2.78339	0.511838	0.079872	0.475371	3.0675	0.659421	1	3.90545	0.639475	0.0181682	0.0917354	0.166457	0.166457
HGH1	3.8611	4.37292	0.511822	0.0342833	0.449699	4.48052	0.716767	1	4.95191	0.114986	0.00436078	0.1151	0.0981136	0.1151
PGP	4.42615	4.93789	0.511748	0.0218717	0.439386	5.25596	0.662175	1	6.52531	0.395515	0.00104735	0.109315	0.064112	0.109315
LRP5	2.2341	2.74585	0.511747	0.0933047	0.483876	2.81641	4.69825	1	3.05769	2.27738	0.0719298	0.711111	0.285716	0.711111
AL358472.6	1.91377	2.42546	0.511688	0.303652	0.594488	1.05808	2.71509	1	4.41783	1.5287	0.0420921	0.410423	0.125159	0.410423
RNF114	6.03699	6.54859	0.511603	0.0263261	0.439386	4.93447	0.677086	1	6.91189	0.737527	0.00176817	0.11108	0.0623396	0.11108
NAALADL1	4.27898	4.79018	0.511199	0.0269097	0.439386	4.8966	0.686408	1	5.51614	0.301925	0.0064399	0.107961	0.0793919	0.107961
ZNF720	4.46438	4.97557	0.511199	0.0261762	0.439386	4.94434	0.46559	1	5.62958	0.36569	0.0071915	0.0704068	0.0765105	0.0765105
RPL41	12.9747	13.4855	0.510747	0.098243	0.487428	2.73384	1.06225	1	10.8693	0.518731	2.35892e-05	0.177018	0.107661	0.177018
NUDT16L1	5.93623	6.44691	0.510678	0.0783299	0.475229	3.09922	0.906524	1	7.25895	0.356903	0.000915533	0.150172	0.0615218	0.150172
MAGOH	7.70113	8.21135	0.510224	0.0745977	0.472383	3.17884	0.92695	1	7.61806	1.52656	0.000949303	0.153542	0.0614545	0.153542
EIF4EBP3	2.97747	3.48762	0.510151	0.0716343	0.469818	3.24517	0.750929	1	4.25679	0.187669	0.0166962	0.108459	0.136266	0.136266
ELOB	8.5294	9.03926	0.509852	0.0870579	0.48215	2.92795	0.994539	1	7.98229	0.867281	0.000576354	0.16518	0.0622184	0.16518
PPP1R35	6.54884	7.05864	0.509803	0.0787735	0.475229	3.09003	0.923539	1	7.25399	0.154511	0.00081512	0.153108	0.0615284	0.153108
ITM2B	8.70854	9.2181	0.509552	0.0226024	0.439386	5.1988	0.633573	1	8.99477	0.466693	0.000177779	0.105418	0.0690938	0.105418
MRPL33	7.28089	7.79038	0.50949	0.0274011	0.439386	4.86536	0.719305	1	6.93826	0.693804	0.00149403	0.11839	0.062257	0.11839
GIMAP5	6.84584	7.35523	0.50939	0.0567669	0.458763	3.62941	0.804166	1	8.03599	0.116529	0.00116221	0.132865	0.0624034	0.132865
HSD17B14	1.91359	2.42291	0.509322	0.298624	0.593178	1.08033	2.22903	1	3.61334	0.950599	0.0387764	0.332729	0.19869	0.332729
TMED4	6.03464	6.54348	0.508839	0.0262146	0.439386	4.94181	0.649509	1	7.74603	0.387279	0.00122124	0.10703	0.0616264	0.10703
ISCA2	4.76872	5.2765	0.507777	0.0382008	0.45136	4.29606	0.751996	1	5.91865	0.973847	0.00550456	0.119828	0.0708337	0.119828
BTG3	4.6744	5.18212	0.507724	0.0252937	0.439386	5.00367	0.461176	1	5.37244	1.48702	0.00430651	0.0725561	0.0835178	0.0835178
HIGD1A	6.51406	7.02158	0.507521	0.0144355	0.428509	5.98408	0.587772	1	7.27912	1.66822	0.00103957	0.0969225	0.0614966	0.0969225
CRTAM	1.22177	1.7288	0.507028	0.154236	0.533875	2.02985	3.43381	1	3.88552	0.78783	0.0464748	0.525826	0.168437	0.525826
HPS1	5.80005	6.30688	0.506831	0.0120335	0.426903	6.30592	0.465973	1	6.70061	0.0690068	0.00124493	0.0764173	0.0631444	0.0764173
NDUFAF3	6.53277	7.03954	0.506768	0.13374	0.517442	2.24854	1.14848	1	7.01536	1.12042	0.00141279	0.19	0.0620284	0.19
HHLA3	2.70155	3.20828	0.506723	0.122333	0.506609	2.3872	1.5708	1	4.01431	0.431129	0.0235584	0.238241	0.156169	0.238241
ACP6	3.10302	3.60973	0.506708	0.0412637	0.451903	4.16515	0.921911	1	4.92853	0.842937	0.0187688	0.134883	0.0990555	0.134883
AC091390.4	2.29912	2.80582	0.506707	0.180605	0.543563	1.79264	0.946872	1	3.34201	0.2276	0.0670127	0.0907993	0.237061	0.237061
BEX5	1.90923	2.41583	0.5066	0.228648	0.56803	1.44925	8.93515	1	3.23226	3.9715	0.0351179	1.45407	0.254986	1.45407
TIMM17B	6.00291	6.50924	0.506324	0.0558366	0.458763	3.65692	0.813181	1	6.87301	0.652846	0.00128357	0.134247	0.0624671	0.134247
PTGDS	3.27897	3.78525	0.506277	0.140171	0.523408	2.17609	1.32717	1	4.15613	3.54514	0.0518784	0.169317	0.144044	0.169317
RPS4Y1	9.01443	9.52063	0.506193	0.0497625	0.458241	3.84944	0.775152	1	8.91799	0.316134	0.000155639	0.129036	0.0683036	0.129036
TIMM23B	3.13312	3.63869	0.505577	0.053578	0.458763	3.7258	0.529052	1	4.6779	0.083128	0.0136304	0.0745449	0.110378	0.110378
TRBJ2-3	8.94147	9.447	0.505528	0.308529	0.596319	1.03696	1.13632	1	5.03621	0.162337	0.00317928	0.186208	0.0948522	0.186208
DPP7	7.81389	8.31914	0.505246	0.0782815	0.475229	3.10022	0.913224	1	7.95134	0.252455	0.000513242	0.151691	0.0621204	0.151691
TPRG1L	4.34346	4.84867	0.505213	0.0117768	0.426903	6.34417	0.524861	1	6.71796	0.0914707	0.00118394	0.0862929	0.0630659	0.0862929
TRAPPC6A	7.00017	7.50462	0.504453	0.185906	0.545133	1.74977	1.37482	1	7.16804	0.506118	0.00101252	0.228124	0.0616671	0.228124
TMEM265	2.51615	3.02057	0.504411	0.091055	0.48238	2.85562	1.86225	1	4.24643	1.13566	0.0312303	0.279145	0.137037	0.279145
AC009412.1	2.42929	2.93349	0.504204	0.302819	0.594121	1.06174	2.54101	1	4.51541	0.389881	0.497726	-0.0742246	0.119182	0.119182
HIST1H2BC	1.81166	2.31513	0.503468	0.178712	0.54259	1.8083	3.07657	1	3.07699	1.14907	0.0953762	0.417385	0.282209	0.417385
XCR1	0.561246	1.06458	0.503331	1	1	-0.430131	22.5247	1	2.85471	3.28769	1.14006	2.61406	0.323538	2.61406
LNPK	4.00487	4.50807	0.503197	0.216344	0.565125	1.52846	1.78798	1	4.68889	1.32555	0.0217854	0.276212	0.109829	0.276212
MATK	3.6131	4.11618	0.503082	0.0490011	0.458241	3.87532	0.894124	1	4.80956	0.127752	0.00521154	0.143809	0.104133	0.143809
SCX	1.01911	1.52215	0.50303	1	1	-0.422997	4.70263	1	2.34629	3.24354	0.144881	0.638891	0.41089	0.638891
CD8B2	0.117218	0.619554	0.502336	0.00846368	0.426903	6.93264	18.971	1	1.93164	2.74527	0.146305	3.01552	0.461477	3.01552
NDUFB5	6.79698	7.29851	0.501527	0.0422658	0.451903	4.12453	0.749224	1	7.10416	0.607177	0.00192664	0.122944	0.0618003	0.122944
CST3	1.36275	1.86419	0.501441	1	1	-0.345569	10.4297	1	2.94385	1.57712	0.0684465	1.66984	0.306777	1.66984
RPL10P9	3.91565	4.41635	0.500693	0.0753758	0.473184	3.16189	2.05188	1	4.66304	4.49126	0.0398413	0.302139	0.11113	0.302139
C1orf43	7.27582	7.77609	0.50027	0.0140457	0.428509	6.03239	0.526987	1	8.13709	0.560783	0.00050717	0.0873241	0.0628031	0.0873241
HKR1	4.00476	4.50494	0.500179	0.0451757	0.455778	4.01207	0.563261	1	4.75685	0.570282	0.00841756	0.0854593	0.106548	0.106548
LGALS1	10.9504	11.4506	0.500178	0.0517399	0.458763	3.78416	0.818599	1	9.47897	1.20937	0.000107164	0.136326	0.0752537	0.136326
GLI4	3.91745	4.4175	0.500052	0.0650325	0.465053	3.40415	1.21625	1	5.35161	1.14454	0.012707	0.190001	0.0841552	0.190001
HIST1H3J	1.71758	2.21762	0.500047	0.334485	0.602758	0.931456	9.58637	1	2.47938	1.87158	0.0705761	1.52715	0.390961	1.52715
EXOSC7	6.25749	6.75748	0.499996	0.0264435	0.439386	4.92678	0.658464	1	6.88531	0.887668	0.00101844	0.108726	0.062426	0.108726
ZNHIT2	3.42407	3.92404	0.499969	0.0395585	0.45136	4.23672	0.756272	1	5.01502	0.278895	0.00512039	0.120925	0.0956528	0.120925
KIF9	1.71566	2.21531	0.499651	0.369503	0.616258	0.805336	8.36653	1	3.26571	2.62934	0.0335151	1.36091	0.249393	1.36091
DBNL	6.75474	7.25439	0.499648	0.0124691	0.426903	6.24292	0.376033	1	7.89719	0.0925098	0.000889021	0.0617832	0.0619638	0.0619638
CINP	4.67547	5.1748	0.499338	0.0329228	0.44851	4.54979	0.755023	1	5.24995	0.629501	0.00372525	0.122112	0.0873904	0.122112
MFSD1	4.75109	5.24983	0.498734	0.0330742	0.44851	4.54193	0.712462	1	5.85682	0.967892	0.00511535	0.113628	0.0718661	0.113628
DPEP3	0.960087	1.45868	0.498589	0.330172	0.602557	0.948221	2.96724	1	1.92487	4.53884	0.1139	0.380641	0.462175	0.462175
SDHAF3	4.80765	5.30618	0.498528	0.0964408	0.4873	2.76344	1.00878	1	5.72384	1.21763	0.00846223	0.159667	0.0744	0.159667
METRNL	1.87955	2.37792	0.49837	0.142671	0.524893	2.14891	1.9075	1	3.78175	0.408437	0.0899482	0.227968	0.179245	0.227968
MAPK11	2.8863	3.38438	0.49808	0.0230087	0.439386	5.16785	0.767591	1	5.45265	0.119987	0.0044831	0.123449	0.0811537	0.123449
JPT1	8.28922	8.78714	0.497919	0.0723995	0.470986	3.22776	0.887347	1	7.90195	0.751265	0.000675191	0.147216	0.0619768	0.147216
RYR1	1.89225	2.39016	0.49791	0.690311	0.821609	0.158748	3.28198	1	3.50548	0.983618	0.0790197	0.467977	0.212849	0.467977
SLC25A10	3.32944	3.82702	0.497586	0.0390407	0.45136	4.2591	0.731018	1	5.21965	1.50799	0.0123308	0.109505	0.0883905	0.109505
SCAND1	6.56181	7.05933	0.49752	0.0673599	0.46785	3.34621	0.812707	1	7.7116	0.509362	0.000866596	0.134585	0.06157	0.134585
RPS29	12.5282	13.0256	0.497393	0.131737	0.514904	2.27192	1.13266	1	10.7689	0.394271	7.37491e-05	0.188703	0.104383	0.188703
POLR2F	7.0562	7.55357	0.497364	0.0473876	0.456482	3.93157	0.782201	1	6.95765	0.813934	0.00136877	0.128998	0.0621978	0.128998
MYL12A	9.89618	10.3933	0.497161	0.0345653	0.45125	4.46652	0.700108	1	9.14974	0.771255	0.000134741	0.11655	0.0708383	0.11655
ZNF320	1.08506	1.58132	0.496262	0.257489	0.582448	1.28221	9.54373	1	1.99717	1.80707	0.281682	1.30894	0.454496	1.30894
HIST1H1C	4.94388	5.43975	0.495872	0.0445171	0.454486	4.03684	0.792942	1	5.60489	0.891147	0.00507062	0.127086	0.0771068	0.127086
RCAN1	3.1408	3.63632	0.495521	0.019796	0.439386	5.4298	0.615046	1	5.82122	0.549354	0.00573528	0.0967724	0.0725002	0.0967724
TOLLIP	5.18904	5.68452	0.495482	0.0449435	0.454486	4.02076	0.781764	1	5.84045	0.150445	0.00452405	0.12577	0.0721539	0.12577
CLTB	6.87059	7.36602	0.495429	0.0514396	0.458763	3.7939	0.801211	1	6.78327	0.473086	0.000592105	0.132943	0.0627932	0.132943
DESI1	4.72215	5.21755	0.495402	0.0267151	0.439386	4.90913	0.622022	1	5.70392	0.212856	0.00581905	0.0978512	0.0748233	0.0978512
IMPACT	3.52258	4.01785	0.49527	0.0827509	0.477604	3.01003	1.09148	1	4.47509	1.00166	0.0177943	0.164118	0.121586	0.164118
LFNG	6.13411	6.62928	0.495167	0.0136794	0.428509	6.07906	0.509392	1	7.81893	0.231485	0.000562399	0.0843363	0.0617708	0.0843363
C12orf75	7.48153	7.97642	0.494882	0.0737737	0.470986	3.19699	0.861795	1	7.66428	0.794146	0.00154211	0.14209	0.0615046	0.14209
COPZ2	2.87222	3.36685	0.49463	0.173377	0.541705	1.8535	1.70429	1	4.05187	0.992198	0.0253302	0.258718	0.152821	0.258718
MRPL36	6.13249	6.62694	0.49445	0.0323257	0.44851	4.58114	0.702249	1	6.37108	0.829017	0.0020745	0.114967	0.0653	0.114967
IL17RB	5.54507	6.03933	0.494267	0.0126002	0.426903	6.22439	0.471199	1	7.42776	1.42435	0.000772745	0.0777604	0.0613895	0.0777604
ANKRD9	1.69333	2.18739	0.494063	0.0758942	0.473751	3.1507	0.833106	1	4.04968	1.12068	0.0211977	0.117653	0.153013	0.153013
CIB1	7.79074	8.28446	0.493724	0.0747092	0.472592	3.1764	0.836359	1	8.30158	0.426984	0.000251166	0.139142	0.0636	0.139142
AP003108.2	6.22311	6.71654	0.493426	0.0258876	0.439386	4.96351	0.667061	1	6.37695	0.950763	0.00453194	0.106645	0.0652478	0.106645
PLCG2	1.91945	2.41261	0.493164	0.173966	0.541705	1.84843	1.26132	1	3.10375	0.332041	0.0103979	0.199823	0.277387	0.277387
LYSMD4	2.93322	3.42637	0.493146	0.0220729	0.439386	5.24003	0.598563	1	5.68761	0.494531	0.0109704	0.0887901	0.0751791	0.0887901
NDUFAF8	7.15019	7.64332	0.49313	0.0630443	0.463486	3.45543	0.861029	1	6.68371	1.08663	0.00135893	0.142146	0.0632234	0.142146
TRBV10-1	2.0803	2.57326	0.492952	0.256557	0.581762	1.28724	1.88165	1	2.74474	0.282025	0.0398462	0.273762	0.344185	0.344185
NDUFS7	7.2299	7.72274	0.49284	0.104696	0.491706	2.63251	0.958132	1	7.79246	0.613741	0.000612148	0.159076	0.0617145	0.159076
CNIH1	6.05048	6.54327	0.492796	0.0441912	0.454481	4.04924	0.735879	1	6.74795	0.901061	0.00222825	0.120418	0.0629364	0.120418
ZNF287	2.17572	2.66848	0.492762	0.139088	0.522833	2.18802	1.80719	1	3.48753	0.458259	0.0427579	0.258441	0.215351	0.258441
KNL1	1.04827	1.5408	0.492531	0.570087	0.730197	0.322537	2.7858	1	2.18225	1.22876	0.124391	0.339908	0.432651	0.432651
DEPDC1B	3.18197	3.67447	0.492502	0.275711	0.587513	1.18811	12.6584	1	4.67982	8.09435	0.0134302	2.09631	0.110282	2.09631
THTPA	3.04139	3.53367	0.492286	0.0976857	0.487428	2.74293	0.716748	1	4.05589	0.179243	0.0104225	0.109035	0.152468	0.152468
IFT27	4.62731	5.11942	0.492109	0.0670869	0.467369	3.3529	0.866079	1	5.64381	0.512593	0.0035992	0.140747	0.0761746	0.140747
NADK2	3.09249	3.58445	0.491958	0.0454037	0.455778	4.00358	0.606795	1	5.0829	0.354413	0.0140137	0.0871189	0.0931306	0.0931306
EAF2	3.17488	3.66681	0.491926	0.364945	0.614659	0.820805	6.9484	1	4.45344	4.14389	0.0506594	1.10741	0.122914	1.10741
STAG3	3.6518	4.14366	0.491853	0.0407444	0.45183	4.18661	0.465545	1	5.14844	0.0679623	0.00851258	0.0690782	0.0908061	0.0908061
NOSIP	7.57029	8.06205	0.491761	0.0357875	0.45136	4.4072	0.681329	1	7.82792	0.11482	0.000329707	0.113225	0.061791	0.113225
PPP1R18	6.5615	7.05308	0.491575	0.0153367	0.428509	5.87737	0.474209	1	8.21741	0.0988447	0.00117687	0.0778579	0.0631694	0.0778579
DUSP2	5.37222	5.86378	0.491565	0.0257392	0.439386	4.97345	0.631979	1	6.74457	0.472475	0.0013646	0.103965	0.0629507	0.103965
GMPR	0.299612	0.791149	0.491537	0.0198668	0.439386	5.42356	4.44348	1	1.40999	1.31862	0.130677	0.609903	0.501248	0.609903
FRAT2	3.34115	3.83253	0.491378	0.0152519	0.428509	5.88713	0.527619	1	5.92769	0.102265	0.00262899	0.0853075	0.0706897	0.0853075
GLTPD2	0.588315	1.07936	0.491042	0.4206	0.641662	0.648638	6.29146	1	2.27203	1.16282	0.201639	0.846938	0.421002	0.846938
ERCC8	2.4631	2.95411	0.491013	0.27803	0.588636	1.1767	3.27287	1	4.8346	1.41386	0.0207746	0.524705	0.103023	0.524705
NECAB3	4.69323	5.18404	0.490816	0.0232838	0.439386	5.1472	0.624908	1	5.84428	0.180373	0.00513759	0.0990137	0.072086	0.0990137
ATP6V0B	7.37925	7.87	0.490749	0.0869232	0.48215	2.93045	0.890219	1	7.71769	1.16821	0.000607843	0.147762	0.0615794	0.147762
RSPH3	0.695739	1.18618	0.490441	0.180577	0.543563	1.79287	1.37606	1	3.06948	0.748747	0.0538669	0.175476	0.28357	0.28357
GPR87	0.35931	0.849687	0.490377	0.00601035	0.426903	7.5472	6.88224	1	1.54127	2.80684	0.117637	1.0294	0.494021	1.0294
C9orf40	3.19354	3.68357	0.490035	0.016929	0.43588	5.70372	0.584017	1	5.86899	1.20663	0.00385528	0.0934809	0.0716562	0.0934809
C6orf136	2.58768	3.07746	0.489784	0.10856	0.494159	2.57507	0.778557	1	3.83575	0.359563	0.0338544	0.0959051	0.173515	0.173515
HINT1	9.11168	9.60141	0.48973	0.10666	0.493882	2.60302	0.989953	1	8.57774	0.749786	0.00017811	0.164814	0.0653603	0.164814
SELENOS	5.95727	6.44657	0.489306	0.0396745	0.45136	4.23175	0.705399	1	6.63782	0.699144	0.00138253	0.116184	0.063452	0.116184
POP7	5.83947	6.32869	0.489217	0.0657293	0.465699	3.38658	0.83576	1	6.29249	1.35573	0.00207437	0.137219	0.0660565	0.137219
HAX1	6.71917	7.20823	0.489056	0.0617575	0.463163	3.48955	0.786083	1	7.32739	0.692139	0.000712366	0.130301	0.0614466	0.130301
SF3B6	7.05485	7.5436	0.488749	0.0433878	0.452637	4.08023	0.726552	1	7.18073	1.23628	0.00127289	0.119819	0.0616437	0.119819
TSEN54	5.42917	5.91755	0.488384	0.0468051	0.456482	3.95238	0.762845	1	6.18919	0.114244	0.00186721	0.125274	0.0671702	0.125274
EEF1A1P22	0.329202	0.817543	0.488341	0.0233535	0.439386	5.14202	4.81078	1	2.12832	0.691646	0.175742	0.626054	0.439327	0.626054
SLC35D2	5.15789	5.6456	0.487715	0.0816166	0.477297	3.03241	0.894355	1	6.46928	0.131947	0.00145044	0.147609	0.0645017	0.147609
ZNF771	2.26621	2.75388	0.487664	0.0297195	0.442515	4.72545	0.758443	1	4.89741	0.149572	0.013311	0.113096	0.100337	0.113096
HIST1H2BJ	2.02003	2.50754	0.487506	0.735147	0.864809	0.114438	11.1497	1	2.47985	3.20503	0.0600678	1.79822	0.390886	1.79822
LY96	4.0441	4.53138	0.487279	0.102284	0.490354	2.66956	1.04722	1	4.64803	0.575599	0.0103954	0.164141	0.111899	0.164141
EGLN3	5.96302	6.44999	0.486971	0.0158812	0.428509	5.81598	0.374766	1	6.36	0.567447	0.00129933	0.0611616	0.0654001	0.0654001
C9orf16	7.26241	7.74915	0.48674	0.0873164	0.48215	2.92317	0.913246	1	7.22709	0.365562	0.000602265	0.151605	0.0615668	0.151605
IGHV1-3	0.980693	1.46721	0.486513	0.296025	0.591827	1.09201	1.30122	1	1.29395	3.42974	0.0595123	0.157357	0.506002	0.506002
ZNF345	2.6521	3.13856	0.486457	0.144767	0.526683	2.12654	0.874206	1	3.75644	0.136381	0.0252976	0.120403	0.182012	0.182012
NDFIP1	6.0863	6.57272	0.486423	0.0174115	0.436062	5.65441	0.534543	1	7.84599	0.220408	0.00139241	0.087698	0.0618331	0.087698
FBXL15	4.80784	5.29417	0.486336	0.166971	0.539263	1.90993	1.22621	1	5.91769	0.367052	0.00304333	0.201324	0.0708491	0.201324
RIBC1	0.408555	0.894865	0.48631	0.235049	0.570641	1.41005	10.4929	1	2.02495	1.50149	0.149353	1.59945	0.451414	1.59945
ABHD8	2.95963	3.44592	0.486287	0.131569	0.514904	2.2739	1.52353	1	3.95799	0.24573	0.00433194	0.24959	0.161383	0.24959
KIF27	1.29688	1.78292	0.48604	0.225573	0.567726	1.46856	1.89024	1	4.7514	0.598772	0.0328894	0.28215	0.106804	0.28215
ABHD6	2.38094	2.86692	0.485982	0.105709	0.491957	2.61723	0.87261	1	3.9239	0.140922	0.00778316	0.137652	0.164651	0.164651
BORCS8	4.676	5.16185	0.485854	0.0691992	0.469818	3.30191	0.841014	1	5.83177	0.457842	0.00482191	0.135347	0.0723091	0.135347
SWI5	3.79421	4.28002	0.485808	0.0897182	0.48215	2.87942	0.976175	1	5.22808	0.742223	0.0071383	0.155558	0.0881106	0.155558
FZD3	1.24765	1.73309	0.485444	0.025912	0.439386	4.96188	1.47388	1	5.29237	1.01958	0.0592015	0.186445	0.0860165	0.186445
TIMMDC1	5.91595	6.40133	0.485373	0.0333825	0.44851	4.52606	0.681791	1	6.38004	0.607104	0.00237629	0.111255	0.0652206	0.111255
MFSD14C	4.20287	4.68822	0.485346	0.223154	0.567491	1.48397	1.62217	1	5.37861	0.251753	0.0120566	0.258306	0.0833308	0.258306
TIMP2	0.285393	0.770562	0.485169	0.143832	0.525881	2.13648	8.10349	1	2.7437	1.23438	0.149937	1.20065	0.344379	1.20065
TMEM219	6.11635	6.60147	0.485122	0.051609	0.458763	3.7884	0.734149	1	6.99138	0.393974	0.0013555	0.121003	0.0620977	0.121003
NPTX2	0.129341	0.614314	0.484973	0.0141501	0.428509	6.01932	5.55992	1	1.4099	1.55966	0.186749	0.739905	0.501252	0.739905
BYSL	4.09427	4.57916	0.484881	0.0883536	0.48215	2.90412	1.0009	1	5.74066	0.985637	0.00871632	0.1581	0.0740523	0.1581
GNB2	7.49731	7.98191	0.484595	0.02582	0.439386	4.96803	0.596308	1	8.2843	0.135961	0.000291267	0.0990935	0.0635077	0.0990935
CBX2	0.777946	1.2624	0.484456	1	1	-0.250062	5.10369	1	2.26193	3.6358	0.076355	0.774259	0.422344	0.774259
TSPAN31	5.24815	5.73257	0.484426	0.0765133	0.47424	3.13745	0.871188	1	6.0304	0.258164	0.00425564	0.140942	0.0691677	0.140942
SCRN2	4.41064	4.89502	0.484388	0.0260934	0.439386	4.94982	0.587763	1	5.74246	0.0925313	0.00343479	0.0945256	0.0740158	0.0945256
BACE2	0.871989	1.35617	0.484182	0.18892	0.54595	1.72602	6.45186	1	2.22857	4.19516	0.0306716	1.04464	0.426721	1.04464
POLR3K	5.1845	5.66861	0.484112	0.0380917	0.45136	4.30092	0.671299	1	6.52144	1.65753	0.00199121	0.109892	0.0641376	0.109892
JMJD4	4.00163	4.48573	0.484098	0.0457483	0.455778	3.99084	0.725544	1	6.55902	0.36304	0.00405871	0.116865	0.0638981	0.116865
AURKAIP1	7.12907	7.61315	0.484078	0.0379238	0.45136	4.30844	0.674783	1	7.49861	0.417978	0.000547594	0.111916	0.0613871	0.111916
SLC2A3	7.05257	7.53665	0.484077	0.0335777	0.44851	4.51608	0.653199	1	7.49555	0.629396	0.000604628	0.108262	0.0613866	0.108262
LSM1	6.29508	6.77907	0.483994	0.0163617	0.430058	5.76358	0.523371	1	7.01665	1.04155	0.00130103	0.0859275	0.0620247	0.0859275
LIMD2	9.28658	9.77039	0.483803	0.0459273	0.455778	3.98426	0.708666	1	8.94526	0.101696	0.000116004	0.117995	0.0685787	0.117995
SAT1	7.07365	7.55718	0.483525	0.0510868	0.458246	3.80543	0.728372	1	7.50751	0.423402	0.000498496	0.120897	0.061389	0.120897
PTCH1	0.75834	1.24186	0.483523	1	1	-0.0565261	3.31839	1	2.17108	0.979971	0.139238	0.413827	0.434053	0.434053
NDUFB7	8.06312	8.54656	0.483437	0.210787	0.56363	1.56601	1.42022	1	7.51529	0.91807	0.000650169	0.236053	0.0613911	0.236053
HSPA1B	0.268649	0.751795	0.483146	0.403544	0.631736	0.69774	30.9192	1	1.79224	4.82404	1.45996	3.69325	0.474926	3.69325
SCNN1D	0.68017	1.1631	0.482928	0.0354595	0.45136	4.42291	5.59127	1	2.8719	2.39992	0.200781	0.731097	0.3203	0.731097
CSTB	6.32284	6.80576	0.482923	0.0725101	0.470986	3.22526	0.77953	1	8.10087	0.534904	0.000331595	0.12959	0.0626521	0.12959
STX8	5.85594	6.3385	0.482559	0.0536554	0.458763	3.72339	0.786186	1	6.08949	0.566919	0.00336284	0.127668	0.0683785	0.127668
CRLF2	2.12173	2.60403	0.482296	0.0487237	0.457757	3.88485	0.52722	1	4.592	0.109984	0.0117595	0.0761104	0.114866	0.114866
DNLZ	3.44855	3.93082	0.482273	0.135504	0.51862	2.22828	1.0893	1	6.3447	0.599255	0.00210497	0.179444	0.0655421	0.179444
MRPS23	5.77139	6.25359	0.482194	0.0917963	0.48253	2.84259	0.934878	1	6.18666	1.64184	0.00332435	0.152489	0.0671991	0.152489
PSENEN	5.89314	6.37525	0.482112	0.071059	0.469818	3.25839	0.817627	1	6.62477	1.1554	0.00282605	0.133445	0.063521	0.133445
AL590764.2	2.45035	2.93243	0.48208	0.531242	0.705574	0.392015	5.32208	1	4.96989	0.781685	0.503671	0.383342	0.0974002	0.383342
NAA38	7.29643	7.77843	0.482002	0.142946	0.525292	2.14596	1.13099	1	7.04698	1.14378	0.00145815	0.18704	0.0619415	0.18704
HIGD2A	8.16505	8.64705	0.482002	0.119713	0.505094	2.42107	1.01805	1	7.88668	0.764595	0.000427506	0.169247	0.0619356	0.169247
RNF11	4.77163	5.25262	0.480991	0.0520366	0.458763	3.77459	0.743352	1	6.00163	0.693943	0.00426588	0.119626	0.0695738	0.119626
NME7	4.12855	4.60933	0.480778	0.075164	0.472925	3.16649	0.898663	1	5.25773	0.890246	0.0110931	0.138684	0.0871359	0.138684
UNC5CL	1.52314	2.00384	0.480705	0.0704186	0.469818	3.27324	1.51188	1	3.81494	1.14283	0.0572833	0.194697	0.175696	0.194697
QTRT1	5.01912	5.49973	0.480613	0.0217661	0.439386	5.26439	0.455705	1	6.05153	0.0942485	0.00191972	0.0740311	0.0688787	0.0740311
AC010618.1	6.28787	6.76844	0.480573	0.0415227	0.451903	4.15455	0.686483	1	6.96695	0.164702	0.000798241	0.113616	0.0621699	0.113616
H2AFJ	6.83728	7.31758	0.480301	0.0709743	0.469818	3.26034	0.807455	1	7.20941	1.01045	0.00120961	0.133366	0.0615946	0.133366
AC004057.1	10.649	11.1292	0.480125	0.21522	0.564505	1.53596	1.5267	1	8.4518	0.234723	0.000466699	0.253983	0.0644904	0.253983
AL356235.1	0.828642	1.30857	0.479927	0.0828962	0.477604	3.00718	3.7638	1	2.99689	0.91089	0.076654	0.550647	0.296895	0.550647
AGFG2	5.08339	5.56323	0.479833	0.0185058	0.437454	5.54762	0.37512	1	6.62665	0.0881545	0.00231377	0.0602062	0.063511	0.063511
PSMB5	5.98342	6.46321	0.479782	0.0905236	0.48215	2.86504	0.886002	1	6.71152	0.972362	0.00122443	0.146443	0.0630947	0.146443
RPS2P5	8.65752	9.13718	0.479663	0.105562	0.491957	2.61944	0.922556	1	8.62418	0.850488	0.000230694	0.153529	0.0657103	0.153529
DDIT4	5.29255	5.77199	0.479443	0.0292922	0.440438	4.75036	0.683152	1	6.05113	2.77048	0.00236643	0.111492	0.0688841	0.111492
MAD1L1	6.43812	6.91739	0.479264	0.212347	0.56363	1.55535	1.40321	1	6.5664	0.246125	0.00169106	0.232178	0.0638532	0.232178
TIMM17A	5.91441	6.39364	0.479223	0.0181052	0.437454	5.58594	0.527837	1	7.12661	1.16473	0.0015181	0.0864547	0.0617506	0.0864547
ACOT13	3.73598	4.2152	0.479212	0.0218562	0.439386	5.2572	0.485409	1	6.86405	0.901155	0.0105239	0.0703777	0.0624975	0.0703777
RPS16	11.9541	12.4333	0.479189	0.15942	0.535535	1.97972	1.16978	1	10.3753	0.620329	3.97873e-05	0.194923	0.0931303	0.194923
ZNF815P	3.66236	4.14112	0.478753	0.0656944	0.465699	3.38745	1.17043	1	4.91441	1.2155	0.0115339	0.183538	0.0996331	0.183538
RPL23	11.3222	11.8009	0.478622	0.0619965	0.463308	3.48315	0.789446	1	9.92447	0.513001	5.52002e-05	0.131519	0.0829528	0.131519
IRAK1	4.82072	5.2993	0.478582	0.0442173	0.454481	4.04825	0.724833	1	6.22902	0.46113	0.00344439	0.117361	0.0667256	0.117361
TRDC	4.21463	4.69302	0.478395	0.0428572	0.452137	4.10103	0.49933	1	5.23564	0.581276	0.0067299	0.0764917	0.0878607	0.0878607
EIF2B2	5.32241	5.80079	0.478378	0.0210333	0.439386	5.32403	0.411247	1	6.31708	0.484709	0.00265392	0.0658872	0.0658091	0.0658872
CETN3	4.88579	5.36414	0.478349	0.0324882	0.44851	4.57255	0.671378	1	5.85877	1.13266	0.00504144	0.106855	0.0718322	0.106855
TMEM187	4.35964	4.83745	0.477807	0.069414	0.469818	3.29682	0.519711	1	4.61394	0.462635	0.0123443	0.0742743	0.113686	0.113686
PTPMT1	4.13159	4.60922	0.47763	0.0460376	0.455778	3.98022	0.704276	1	6.15929	0.888961	0.00241616	0.114963	0.0675176	0.114963
OR7E38P	2.90416	3.3817	0.477542	0.0689407	0.469818	3.30806	0.889419	1	4.65365	0.704246	0.0111695	0.137067	0.11161	0.137067
DMAC2	5.40162	5.87895	0.477327	0.0185966	0.437454	5.53905	0.503176	1	6.5128	0.687768	0.00152141	0.0823413	0.0641952	0.0823413
TFAP2E	1.21744	1.69469	0.477247	0.056259	0.458763	3.64437	1.47752	1	3.70236	0.598095	0.0284876	0.217766	0.188098	0.217766
TOMM5	7.07355	7.55046	0.476909	0.0730426	0.470986	3.21329	0.803915	1	7.37902	1.51177	0.00112189	0.132864	0.0614094	0.132864
BCL7C	5.3858	5.8627	0.476892	0.0568579	0.458763	3.62675	0.723327	1	7.05669	0.588661	0.000952775	0.119602	0.061916	0.119602
NTMT1	5.44098	5.91763	0.476651	0.0519027	0.458763	3.7789	0.715771	1	6.68016	0.45218	0.00265895	0.116636	0.0632403	0.116636
TMEM258	8.42261	8.89909	0.476485	0.18953	0.546335	1.72127	1.28661	1	7.85011	1.18583	0.000634132	0.213801	0.061843	0.213801
TRBC2	3.68527	4.16155	0.476281	0.302103	0.594084	1.06489	1.98359	1	4.91219	0.445786	0.0630185	0.267579	0.0997244	0.267579
KCNAB3	1.02907	1.50533	0.476255	0.413838	0.637174	0.667748	2.04618	1	2.78241	0.996221	0.0995799	0.24145	0.337142	0.337142
SLC29A2	1.58915	2.06537	0.476219	0.0283411	0.439386	4.8072	0.929952	1	4.47693	0.441449	0.0149883	0.140004	0.121474	0.140004
SVIP	4.93133	5.40753	0.476207	0.0367861	0.45136	4.36029	0.695082	1	5.4462	0.917462	0.0060162	0.109831	0.0813381	0.109831
POLR2J	6.62271	7.09888	0.476166	0.0886552	0.48215	2.89862	0.858918	1	7.17456	0.738293	0.000958421	0.142195	0.061655	0.142195
ZNF852	1.0428	1.51859	0.475788	0.0498965	0.458241	3.84493	1.34558	1	3.49987	0.226246	0.0198608	0.204402	0.213627	0.213627
NDUFS8	6.90602	7.38179	0.475765	0.0322826	0.44851	4.58343	0.653279	1	6.92062	0.452476	0.000927592	0.107952	0.062312	0.107952
RPS11	12.5253	13.001	0.475737	0.123013	0.50728	2.37853	1.01894	1	10.745	0.557712	2.03193e-05	0.169803	0.10363	0.169803
YIPF6	3.47233	3.9478	0.475474	0.0511404	0.458246	3.80367	0.579652	1	5.18947	0.83113	0.00818634	0.0884223	0.0894015	0.0894015
PGS1	4.76827	5.24357	0.475302	0.0228227	0.439386	5.18195	0.470358	1	6.03977	0.150457	0.00299647	0.0753966	0.0690386	0.0753966
EEF1E1	5.49814	5.97327	0.475134	0.188255	0.545515	1.73122	1.34023	1	5.83231	1.60018	0.00430039	0.219072	0.0722993	0.219072
RGS19	6.54952	7.02436	0.47484	0.0202905	0.439386	5.38673	0.553638	1	7.49968	0.182484	0.0005115	0.0917615	0.0613873	0.0917615
MMP25	5.28698	5.76165	0.474663	0.0204808	0.439386	5.37044	0.419401	1	6.29176	0.0935638	0.00159231	0.0683078	0.066064	0.0683078
NKD2	0.6222	1.09686	0.474658	0.0232521	0.439386	5.14957	3.75573	1	2.11148	1.27961	0.0730963	0.552859	0.441361	0.552859
TRBV5-4	4.05547	4.53008	0.474613	0.0657991	0.465699	3.38483	0.500116	1	4.71811	0.0877255	0.0113891	0.0719637	0.108394	0.108394
RNF208	0.62988	1.10443	0.474547	0.211602	0.56363	1.56043	3.52455	1	2.30643	0.755255	0.19477	0.392656	0.416368	0.416368
FCGRT	3.75204	4.22658	0.474537	0.0480193	0.456608	3.90931	0.782975	1	4.97629	0.12092	0.00552386	0.124972	0.0971488	0.124972
PHLDA3	3.56948	4.04398	0.474495	0.208497	0.561302	1.58184	1.38586	1	4.8607	0.724084	0.00821733	0.22276	0.10189	0.22276
TNFRSF14	6.44228	6.91667	0.474398	0.0304741	0.446511	4.68235	0.621425	1	7.08622	0.0888427	0.000469981	0.103101	0.0618424	0.103101
ICAM4	1.70616	2.18055	0.474384	0.0899759	0.48215	2.87481	1.12862	1	3.82841	0.711345	0.0308042	0.157299	0.174281	0.174281
RHOF	6.33587	6.81023	0.474355	0.0171092	0.43588	5.68514	0.491739	1	7.40732	0.0852469	0.00108834	0.0808682	0.061396	0.0808682
PTPRCAP	9.81724	10.2916	0.474352	0.0567276	0.458763	3.63056	0.719498	1	9.46755	0.260577	7.93723e-05	0.119837	0.0750835	0.119837
TCP11L2	3.24847	3.72265	0.474181	0.0736689	0.470986	3.19932	1.00571	1	4.61388	0.779854	0.0165696	0.151049	0.11369	0.151049
LAMTOR1	6.67377	7.14781	0.474047	0.0394085	0.45136	4.24317	0.655821	1	7.2337	0.523278	0.000557627	0.108746	0.061557	0.108746
SLC2A4RG	6.52722	7.00085	0.473628	0.0664505	0.466408	3.36859	0.804303	1	6.69004	0.132213	0.00184964	0.132201	0.0631935	0.132201
DVL1	3.64834	4.12184	0.473504	0.0362401	0.45136	4.38577	0.729523	1	4.89956	1.31859	0.0101242	0.111463	0.100247	0.111463
TMEM50A	7.60266	8.07585	0.473189	0.0175949	0.436062	5.63604	0.530185	1	7.89272	0.799736	0.000435335	0.0879289	0.0619517	0.0879289
RYR3	1.17226	1.64493	0.472674	0.390827	0.62392	0.736368	2.53397	1	0.317199	0.801851	0.0370851	0.385244	0.48525	0.48525
ODC1	5.94024	6.41291	0.472665	0.0188709	0.439386	5.51344	0.538028	1	7.20046	2.35442	0.000876832	0.0887945	0.0616093	0.0887945
RPL39	11.4803	11.9523	0.471955	0.0764113	0.47424	3.13963	0.872516	1	9.45108	0.432688	9.41457e-05	0.145325	0.0748402	0.145325
NDUFA12	8.12799	8.59975	0.471758	0.0685635	0.469818	3.31708	0.814446	1	7.51318	0.729017	0.000697185	0.135044	0.0613905	0.135044
SPSB3	5.44752	5.91916	0.471646	0.0372396	0.45136	4.33942	0.657459	1	6.99876	0.478823	0.00112154	0.108455	0.0620763	0.108455
TEDC2	1.55786	2.02888	0.471019	0.0844704	0.479757	2.97672	1.70717	1	3.21982	3.83869	0.0826488	0.201879	0.257093	0.257093
ARC	0.742928	1.21393	0.471002	0.385841	0.62179	0.752008	1.9178	1	1.95989	4.71396	0.136384	0.183249	0.458518	0.458518
CARD9	1.18656	1.65726	0.470693	0.0424819	0.451903	4.1159	1.23656	1	3.83252	0.693034	0.0184788	0.187614	0.173851	0.187614
UBA52	11.1556	11.6262	0.470591	0.150327	0.530769	2.06893	1.08204	1	10.0128	0.452452	5.93793e-05	0.180281	0.0847435	0.180281
USF2	7.00393	7.4745	0.470578	0.0160886	0.429435	5.79316	0.367863	1	7.64357	0.363261	0.00104119	0.0602693	0.0614805	0.0614805
RPL36AL	9.53304	10.0033	0.47029	0.0552255	0.458763	3.67527	0.717884	1	9.01371	0.58909	0.000131136	0.119516	0.0692961	0.119516
C19orf25	5.08866	5.55887	0.470206	0.0561703	0.458763	3.647	0.721231	1	6.64497	0.114392	0.00336047	0.116845	0.063415	0.116845
SEPT4	0.310351	0.780249	0.469898	0.0329667	0.44851	4.54751	4.08374	1	2.12987	0.59746	0.140276	0.540346	0.439139	0.540346
PREX1	4.33578	4.80552	0.469742	0.0252546	0.439386	5.00634	0.497022	1	6.82343	0.170318	0.00846601	0.0743709	0.0626411	0.0743709
B3GNT2	4.2931	4.76269	0.46959	0.0167044	0.434138	5.72717	0.350395	1	6.79937	1.06981	0.00151417	0.056885	0.0627309	0.0627309
RNASEH2C	6.37421	6.84368	0.469468	0.0905095	0.48215	2.86529	0.806277	1	7.88336	1.25954	0.00254099	0.131839	0.0619268	0.131839
PDZD7	1.05155	1.52099	0.469438	1	1	-0.433729	2.94959	1	3.44769	1.42001	0.0980896	0.393508	0.221044	0.393508
ACER3	2.58127	3.05062	0.469351	0.0991229	0.488663	2.7196	0.938288	1	4.30788	0.948925	0.0151732	0.141208	0.132569	0.141208
AP002495.2	2.51059	2.97979	0.469196	0.126437	0.508443	2.33571	1.31043	1	3.80648	0.28586	0.0235817	0.194823	0.176592	0.194823
HOMER2	3.12574	3.5946	0.468857	0.0637745	0.463486	3.4364	1.15432	1	4.51468	2.23654	0.00648545	0.185902	0.119225	0.185902
CHMP6	4.96062	5.42901	0.468389	0.0675996	0.468826	3.34036	0.810455	1	5.67919	0.161269	0.00214441	0.132931	0.075366	0.132931
ANXA13	0.0524593	0.520585	0.468126	0.00267599	0.426903	9.01619	11.1061	1	0.755674	1.59209	0.143876	1.70714	0.507708	1.70714
PDF	2.83004	3.29782	0.467772	0.120023	0.505094	2.41702	1.15979	1	5.80338	0.512428	0.00971346	0.183584	0.0728293	0.183584
CENPS-CORT	2.59237	3.05984	0.46747	0.451517	0.657345	0.56684	10.0403	1	3.58629	3.3468	0.105429	1.56795	0.202098	1.56795
AC008755.1	2.87582	3.34315	0.467322	0.056694	0.458763	3.63155	1.01339	1	5.87231	1.16519	0.0185817	0.150316	0.0715995	0.150316
HRAS	5.71287	6.18004	0.467166	0.0224232	0.439386	5.21265	0.3754	1	6.8107	0.131048	0.00462047	0.0579463	0.0626881	0.0626881
C1orf52	4.85155	5.31863	0.467078	0.184634	0.544949	1.75993	1.201	1	6.88652	0.667454	0.00473111	0.195435	0.062422	0.195435
CCL5	7.71233	8.17929	0.46696	0.0263027	0.439386	4.93601	0.562706	1	8.40133	0.390168	0.00154564	0.0922387	0.0641736	0.0922387
KRT18P5	0.321664	0.788514	0.46685	0.260993	0.58328	1.26348	3.19338	1	0.971094	3.62157	0.0491902	0.483041	0.511033	0.511033
UFC1	7.83933	8.30595	0.466623	0.0387828	0.45136	4.27035	0.645944	1	7.76928	0.498185	0.000386082	0.107271	0.0616688	0.107271
UQCRB	8.75478	9.22123	0.466457	0.0903856	0.48215	2.86749	0.817134	1	8.82718	0.52508	0.000295528	0.135894	0.0674304	0.135894
PHLDA2	2.13762	2.60393	0.466313	0.162626	0.536608	1.94964	6.86324	1	3.4598	5.14507	0.0462137	1.09766	0.219292	1.09766
C10orf95	2.31291	2.77922	0.466311	0.0594159	0.462733	3.55361	0.811472	1	4.63104	0.163064	0.0111338	0.124111	0.112783	0.124111
CD48	8.74011	9.20638	0.466274	0.0361127	0.45136	4.39177	0.595442	1	9.32171	0.733996	0.000131844	0.0991085	0.0730196	0.0991085
YRDC	4.71986	5.18565	0.465788	0.0194424	0.439386	5.46128	0.359621	1	6.73065	1.37823	0.00222914	0.0577077	0.0630102	0.0630102
C1QTNF4	0.484712	0.950416	0.465704	0.100592	0.490354	2.69613	2.5651	1	1.44429	2.15548	0.113712	0.313805	0.499547	0.499547
DNAJC24	3.24253	3.70819	0.465653	0.0972216	0.4873	2.75054	0.936877	1	4.3169	0.271915	0.0163753	0.139771	0.131933	0.139771
LAMTOR5	7.78405	8.24963	0.465579	0.142733	0.524893	2.14825	1.02015	1	7.83891	1.1878	0.000689111	0.169335	0.0618164	0.169335
SEC11A	7.3841	7.84887	0.464765	0.0599158	0.462733	3.53971	0.699934	1	7.99483	0.603504	0.000387751	0.116268	0.0622599	0.116268
ZNF483	0.810105	1.27457	0.464461	0.0786403	0.475229	3.09278	2.49484	1	3.33805	0.471375	0.0552288	0.360579	0.237685	0.360579
RPS7P1	3.28564	3.75	0.464363	0.108032	0.494159	2.58278	0.672329	1	4.25054	0.0977229	0.0192444	0.0928105	0.13673	0.13673
CDK2AP1	5.6798	6.14379	0.463985	0.0387017	0.45136	4.27391	0.626781	1	6.84763	0.71262	0.00129526	0.103168	0.0625544	0.103168
EXOSC3	5.66984	6.1338	0.463959	0.027587	0.439386	4.8537	0.549367	1	6.13183	0.913397	0.00546817	0.086093	0.0678475	0.086093
CIAO2B	7.76683	8.23067	0.463832	0.10497	0.491706	2.62837	0.892411	1	7.70139	1.0742	0.000703901	0.148031	0.0615547	0.148031
TXN	8.87384	9.33751	0.463667	0.0622239	0.463486	3.47709	0.743105	1	8.33073	1.46663	0.000255405	0.123595	0.0637605	0.123595
MTCH2	5.35318	5.81679	0.463609	0.0357574	0.45136	4.40864	0.639472	1	6.01444	1.21992	0.00267307	0.103906	0.0693912	0.103906
GPR18	3.65479	4.11839	0.463598	0.0338844	0.44851	4.50053	0.534642	1	5.7682	0.81475	0.00500213	0.0841049	0.0735022	0.0841049
SLC2A14	1.45542	1.91901	0.46359	0.35663	0.61012	0.849724	7.30374	1	2.6356	3.14823	0.0229486	1.19434	0.364198	1.19434
SEMA7A	1.9541	2.41744	0.463339	0.117509	0.503285	2.45021	1.14765	1	4.87742	0.170354	0.0173701	0.173905	0.101177	0.173905
COL15A1	0.427352	0.890687	0.463336	0.0618924	0.463163	3.48594	13.9425	1	2.0383	2.87172	0.046403	2.27735	0.449907	2.27735
CEBPB	4.68936	5.1525	0.46314	0.057599	0.458951	3.6052	0.712691	1	6.77959	0.130325	0.00117905	0.117603	0.0628077	0.117603
GRAMD4	4.17099	4.634	0.463016	0.0510208	0.458246	3.80759	0.73197	1	5.08996	0.19245	0.0101733	0.111822	0.0928752	0.111822
RRAD	1.15014	1.61282	0.462675	0.105004	0.491706	2.62785	2.85316	1	2.48699	1.55899	0.0646731	0.410854	0.389731	0.410854
CXCR6	6.12038	6.583	0.462618	0.0189405	0.439386	5.507	0.367666	1	7.87492	0.194406	0.000474251	0.0608034	0.0619049	0.0619049
PTRH1	4.59036	5.05288	0.462522	0.150397	0.530769	2.06822	1.07393	1	5.57102	0.787531	0.00730542	0.171683	0.0779535	0.171683
ZCCHC10	5.15675	5.61915	0.4624	0.172336	0.541668	1.86251	1.14383	1	5.96609	0.633191	0.00667541	0.183963	0.0700968	0.183963
TSTD3	2.4365	2.89873	0.462238	0.0516155	0.458763	3.78819	0.973549	1	5.5256	0.139197	0.0148448	0.147413	0.0791381	0.147413
MRPL47	5.3981	5.86025	0.462154	0.0230946	0.439386	5.16137	0.4129	1	6.6451	0.983502	0.00324961	0.065567	0.0634143	0.065567
PLPP5	5.21976	5.68184	0.462087	0.112843	0.498938	2.51394	0.935824	1	5.99763	0.372928	0.00288359	0.153087	0.0696315	0.153087
PPP1R3F	3.65643	4.1185	0.462067	0.0279735	0.439386	4.8297	0.6054	1	6.1346	0.0865299	0.00858953	0.0923104	0.0678137	0.0923104
ANKRD37	3.37688	3.83864	0.461757	0.203278	0.557757	1.61867	1.49918	1	4.48165	0.719091	0.0163022	0.23356	0.121188	0.23356
KLHL17	3.48039	3.94215	0.461755	0.0466015	0.456178	3.95972	0.656971	1	4.98828	1.14494	0.00997804	0.0995171	0.0966811	0.0995171
FDX2	3.65794	4.11952	0.461585	0.0951018	0.484404	2.78582	0.937533	1	4.64868	0.418077	0.011049	0.145206	0.111866	0.145206
AC060766.5	0.934228	1.39567	0.461442	1	1	-0.285249	10.5127	1	2.32695	1.63219	0.21436	1.53776	0.413563	1.53776
SEC22A	4.18167	4.64295	0.461284	0.0528028	0.458763	3.75015	0.478642	1	5.19927	0.467524	0.00799791	0.0717758	0.0890717	0.0890717
HCST	7.16911	7.63017	0.46106	0.146829	0.528503	2.10489	1.07464	1	6.87905	1.23887	0.00130211	0.177805	0.0624468	0.177805
PDE6D	5.81958	6.2805	0.46092	0.0220319	0.439386	5.24326	0.510462	1	6.7943	0.675524	0.0018297	0.0832473	0.0627503	0.0832473
ELP6	5.84474	6.30526	0.460527	0.0788776	0.475229	3.08788	0.819338	1	6.12155	0.580095	0.00170644	0.13485	0.067974	0.13485
MZT2B	8.7121	9.17258	0.460488	0.122826	0.50725	2.38091	0.994154	1	7.8003	0.939979	0.000377707	0.165315	0.0617307	0.165315
ATP6AP2	6.09983	6.5603	0.460468	0.0202874	0.439386	5.387	0.379212	1	7.55382	0.786586	0.00149557	0.0617064	0.0614071	0.0617064
IFI30	5.58104	6.04148	0.460439	0.115976	0.501363	2.47083	1.0007	1	6.58698	4.21242	0.0166115	0.150172	0.0637315	0.150172
CD151	5.26948	5.72959	0.460107	0.0270224	0.439386	4.88938	0.48302	1	6.07757	0.0696052	0.00348284	0.0770206	0.068533	0.0770206
MICOS13	6.54942	7.00952	0.4601	0.154187	0.533871	2.03033	1.05867	1	6.87087	0.582158	0.00102805	0.175418	0.0624743	0.175418
CHCHD2	9.22289	9.6829	0.460006	0.0698025	0.469818	3.28766	0.745531	1	8.79358	1.74913	0.000216637	0.124039	0.0671239	0.124039
C19orf53	7.21339	7.67316	0.459767	0.0230599	0.439386	5.16399	0.586534	1	6.82589	0.599464	0.000935008	0.0968207	0.0626321	0.0968207
DUSP6	4.59259	5.05193	0.459339	0.113827	0.500236	2.50027	1.47038	1	5.92509	5.59359	0.0105042	0.23456	0.070731	0.23456
NDUFB11	6.82735	7.28658	0.459225	0.166118	0.538928	1.91763	1.04782	1	7.69386	0.932244	0.000649805	0.173987	0.0615438	0.173987
TRBV5-1	5.22902	5.68822	0.459194	0.0296877	0.442515	4.72728	0.451703	1	5.82039	0.103903	0.00157591	0.073708	0.0725153	0.073708
RPS20	11.7094	12.1685	0.45908	0.147542	0.52866	2.09748	1.03156	1	10.3522	0.560569	4.04245e-05	0.171887	0.0925429	0.171887
MAPK8IP1	0.500366	0.959172	0.458806	0.0470618	0.456482	3.94318	3.11285	1	3.02714	1.10461	0.118829	0.39998	0.29131	0.39998
EIF2S2P4	0.70544	1.16413	0.45869	0.316753	0.598851	1.00231	7.72532	1	2.3019	1.35791	0.351215	0.936337	0.416984	0.936337
SOX30	0.505825	0.964493	0.458668	0.0211866	0.439386	5.31138	1.92025	1	3.24247	0.301547	0.0653441	0.254697	0.253268	0.254697
CLCN7	4.5836	5.04217	0.458575	0.0401466	0.45136	4.21168	0.819943	1	5.50867	1.5602	0.0116384	0.125019	0.0795938	0.125019
CREBBP	2.94465	3.40312	0.458473	0.349723	0.606549	0.874461	0.78393	1	3.60845	3.14285	0.086679	0.0439759	0.199298	0.199298
ZDHHC14	3.29277	3.75106	0.458292	0.0255243	0.439386	4.98796	0.397304	1	6.1724	0.0606762	0.00481856	0.0613988	0.0673637	0.0673637
PIK3IP1	5.9535	6.41178	0.458271	0.0393437	0.45136	4.24597	0.61217	1	7.90394	0.316903	0.000621455	0.101407	0.0619823	0.101407
CIDEB	1.58046	2.03861	0.458143	0.261105	0.58328	1.26289	2.26439	1	3.52469	0.531818	0.0272302	0.350168	0.210218	0.350168
SPDYE9P	0.681481	1.1396	0.458122	0.43464	0.648315	0.610392	1.57531	1	1.91672	5.57148	0.0855609	0.17699	0.463009	0.463009
BTD	3.69218	4.15022	0.458043	0.0358981	0.45136	4.40194	0.466468	1	5.92092	0.372238	0.00702721	0.0707175	0.0707974	0.0707974
SNRNP25	5.70167	6.15966	0.457989	0.201285	0.555911	1.63302	1.18781	1	6.80697	2.13354	0.00757819	0.190391	0.0627021	0.190391
MAF1	6.67703	7.135	0.457971	0.0906014	0.48215	2.86366	0.803366	1	7.37895	0.147982	0.000329353	0.133565	0.0614094	0.133565
CFAP20	5.67166	6.12942	0.457763	0.0790461	0.475229	3.08441	0.796814	1	6.24631	1.31389	0.00246743	0.130335	0.0665388	0.130335
SLC7A14	0.596896	1.05457	0.457676	0.415229	0.637991	0.663779	7.91197	1	3.86399	1.16335	1.11376	0.204898	0.170611	0.204898
CCDC88C	5.29732	5.75484	0.457525	0.0236609	0.439386	5.11932	0.514375	1	6.33472	0.441967	0.00330962	0.0824195	0.065637	0.0824195
RHOC	6.36947	6.82685	0.457381	0.148829	0.52866	2.08422	0.997099	1	7.03201	1.59343	0.00209073	0.164092	0.0619818	0.164092
NDUFB1	8.46743	8.9246	0.457174	0.157478	0.535057	1.99827	1.1204	1	7.55504	1.14467	0.00111848	0.185616	0.0614078	0.185616
MTRNR2L4	1.08323	1.54037	0.45714	0.0712488	0.469818	3.25401	0.988345	1	3.63323	0.158177	0.0302664	0.134458	0.196244	0.196244
VKORC1	6.39088	6.84792	0.457038	0.0834114	0.477604	2.99715	0.784726	1	7.0004	0.973529	0.0017532	0.129034	0.0620715	0.129034
SLC12A4	3.31047	3.76694	0.456466	0.0565894	0.458763	3.63462	0.89794	1	4.80129	0.501408	0.0111085	0.138548	0.104505	0.138548
APMAP	6.15835	6.61458	0.456231	0.0780867	0.475229	3.10428	0.723265	1	7.92651	0.652466	0.00035764	0.120186	0.0620462	0.120186
GAS2L1	2.40789	2.86411	0.456221	0.0593672	0.462733	3.55497	0.568645	1	5.01893	0.468506	0.0197187	0.0750554	0.0955039	0.0955039
NRN1L	1.51724	1.97346	0.456212	0.151531	0.531013	2.05678	4.12684	1	2.64619	1.2158	0.143348	0.544458	0.362292	0.544458
SMDT1	5.83869	6.29478	0.45609	0.187608	0.545133	1.7363	1.20432	1	6.10878	0.42674	0.000850948	0.199868	0.0681331	0.199868
KRT10	5.77389	6.22996	0.456073	0.187427	0.545133	1.73773	1.11425	1	7.13754	0.604196	0.00239865	0.18331	0.0617275	0.18331
CD70	6.06839	6.52415	0.455762	0.0217484	0.439386	5.2658	0.479925	1	6.80809	1.89475	0.00191355	0.0780739	0.0626979	0.0780739
SNAPC3	4.65979	5.11549	0.455705	0.130958	0.514706	2.28112	0.943006	1	7.00283	0.445743	0.00279682	0.154371	0.0620644	0.154371
RGL2	1.92169	2.37729	0.455601	0.221635	0.567288	1.49375	2.15846	1	3.79806	0.687148	0.096857	0.262887	0.17749	0.262887
PRIMPOL	3.67146	4.12701	0.455552	0.0507735	0.458246	3.81573	0.475472	1	5.41393	0.177172	0.0107767	0.0684686	0.0822766	0.0822766
TMEM120B	2.49516	2.95067	0.455508	0.0573365	0.458763	3.6128	0.525115	1	5.34161	0.161113	0.0285418	0.0589775	0.0844645	0.0844645
SSNA1	7.17571	7.63118	0.455473	0.0492574	0.458241	3.86656	0.655904	1	7.45124	0.547051	0.000733214	0.108584	0.0613852	0.108584
NPM3	5.18409	5.63922	0.455135	0.0821738	0.477604	3.02138	0.815245	1	5.71117	0.951252	0.00682559	0.129049	0.0746678	0.129049
TBC1D7	4.13329	4.58836	0.455075	0.040868	0.451903	4.18148	0.401802	1	5.53604	0.844958	0.00579372	0.0611732	0.078861	0.078861
PCBD2	3.89749	4.35224	0.45475	0.0454885	0.455778	4.00043	0.516503	1	5.53025	0.288528	0.00626586	0.079818	0.0790144	0.079818
FBXO44	4.34165	4.79626	0.454611	0.0316019	0.447462	4.61996	0.560764	1	5.72926	0.212223	0.0031156	0.0903451	0.074287	0.0903451
PHYH	3.50854	3.96281	0.454272	0.0509769	0.458246	3.80903	0.765633	1	5.14331	0.58835	0.00603017	0.121575	0.0909845	0.121575
NOL4L	3.29486	3.7491	0.454241	0.0687947	0.469818	3.31155	1.1596	1	4.8718	0.814411	0.0301245	0.163143	0.101416	0.163143
CHRNA5	1.46275	1.91677	0.454028	0.163571	0.537731	1.9409	0.83927	1	3.26101	0.895779	0.0289999	0.110878	0.250173	0.250173
CTSL	3.66637	4.12036	0.45399	0.283744	0.589259	1.14907	2.61999	1	5.15996	1.20575	0.0065799	0.430085	0.0904081	0.430085
DNPH1	8.1652	8.61895	0.453748	0.252834	0.578745	1.30758	1.37935	1	8.02221	0.900214	0.000475517	0.229416	0.0623541	0.229416
ATPAF2	4.72243	5.17598	0.453546	0.0417849	0.451903	4.1439	0.404084	1	5.52677	0.116125	0.00640502	0.0609423	0.079107	0.079107
RPS27	13.1428	13.5962	0.453453	0.118169	0.503835	2.44142	0.951003	1	10.8761	0.313048	3.05824e-05	0.15847	0.10789	0.15847
LTO1	4.45843	4.91186	0.453431	0.0363204	0.45136	4.382	0.554934	1	5.58504	0.117454	0.00344906	0.0890399	0.0775991	0.0890399
PIP4P1	5.20601	5.65944	0.453426	0.027448	0.439386	4.86241	0.546752	1	6.50074	0.172479	0.0031448	0.0879805	0.0642775	0.0879805
CCDC28A	4.77639	5.22941	0.453024	0.0249466	0.439386	5.02759	0.511673	1	6.53679	0.309251	0.00169775	0.0835811	0.0640375	0.0835811
CLBA1	0.651448	1.1044	0.452956	0.155839	0.535057	2.01414	2.05087	1	2.68421	0.949278	0.0905938	0.251219	0.355376	0.355376
GOLPH3L	3.04364	3.49655	0.452912	0.072662	0.470986	3.22184	0.893996	1	4.74296	0.207578	0.00936189	0.139637	0.107203	0.139637
EMILIN2	4.00983	4.46267	0.452845	0.0426571	0.451903	4.10894	0.654218	1	6.01802	0.131541	0.00411653	0.10492	0.0693405	0.10492
CDKL1	2.63722	3.08978	0.45256	0.16701	0.539263	1.90958	0.975209	1	3.93092	0.148028	0.0448867	0.117648	0.163971	0.163971
LIPT2	2.02045	2.47298	0.452526	0.5056	0.689673	0.443163	5.72054	1	3.53177	0.851325	0.0592228	0.894201	0.209259	0.894201
ITPA	6.87477	7.32725	0.452486	0.0553031	0.458763	3.67292	0.66319	1	7.41888	0.443264	0.000586063	0.109946	0.061392	0.109946
HACD1	1.27265	1.72488	0.452224	0.222309	0.567491	1.4894	1.36725	1	2.83962	0.582168	0.0432763	0.184599	0.326382	0.326382
RFT1	4.41452	4.86648	0.451956	0.0288946	0.439609	4.77388	0.461627	1	6.15883	1.21432	0.00282562	0.0741123	0.067523	0.0741123
CHMP5	5.45321	5.90513	0.451912	0.0480816	0.456608	3.90713	0.617256	1	7.28636	0.797729	0.00132728	0.101549	0.0614882	0.101549
SLC52A2	4.15977	4.61137	0.451596	0.0391668	0.45136	4.25362	0.533072	1	5.52967	0.205411	0.00194772	0.0868977	0.0790297	0.0868977
FAM216A	3.77724	4.22861	0.45137	0.0684752	0.469818	3.3192	0.790046	1	5.47869	0.478363	0.00505626	0.126618	0.0804187	0.126618
PRKCE	0.933566	1.38487	0.451303	0.545838	0.714147	0.364826	4.15699	1	2.12026	0.593971	0.0777741	0.615057	0.440304	0.615057
HLA-A	3.36001	3.81128	0.451266	0.0424434	0.451903	4.11743	0.558858	1	5.50753	0.236223	0.00987433	0.0832687	0.0796248	0.0832687
LRFN2	0.500965	0.952198	0.451233	0.506048	0.690011	0.44223	9.3816	1	2.64603	5.73815	0.0410672	1.52253	0.36232	1.52253
MARCKSL1	5.36074	5.81175	0.451009	0.0236521	0.439386	5.11997	0.515956	1	6.9894	0.101452	0.000913518	0.0850791	0.0621035	0.0850791
TMEM238	4.99818	5.44918	0.451002	0.101042	0.490354	2.68902	0.837112	1	6.21553	0.272191	0.00185934	0.137659	0.066874	0.137659
GRK6	6.59094	7.04161	0.450675	0.0204338	0.439386	5.37445	0.336089	1	7.93471	0.0537275	0.000856744	0.0551581	0.0620702	0.0620702
WASH6P	5.68979	6.14035	0.450566	0.0787952	0.475229	3.08958	0.769485	1	6.47057	0.117428	0.00237339	0.125874	0.0644923	0.125874
GUSBP9	1.6014	2.05192	0.450515	1	1	-0.288183	16.8193	1	2.26449	3.73387	0.25024	2.55297	0.422004	2.55297
GIN1	2.36489	2.81527	0.450384	0.342188	0.603498	0.902217	2.91348	1	3.45876	0.480216	0.0321158	0.453464	0.219442	0.453464
NME3	6.47787	6.92813	0.450266	0.141172	0.523519	2.16513	0.959046	1	7.11305	0.17038	0.000910484	0.15893	0.0617803	0.15893
CBY1	3.57506	4.02532	0.450266	0.0769513	0.475229	3.12814	0.976789	1	4.51711	0.338331	0.0100551	0.152743	0.119083	0.152743
CBX7	3.52094	3.9712	0.450255	0.100582	0.490354	2.69629	1.29242	1	4.68156	0.993569	0.00895508	0.206449	0.110195	0.206449
SIGIRR	7.16977	7.61965	0.449873	0.0351904	0.45136	4.43591	0.596156	1	7.35204	0.562264	0.00106225	0.0982971	0.0614268	0.0982971
ZMAT5	4.61038	5.05993	0.449548	0.0890232	0.48215	2.89195	0.780932	1	6.54736	0.779343	0.00356888	0.126586	0.0639705	0.126586
CYBRD1	1.39871	1.84817	0.449464	0.207559	0.56064	1.58837	2.99942	1	2.91798	0.546971	0.0690774	0.430825	0.311629	0.430825
RPS6KB2	5.60892	6.05824	0.449329	0.0254364	0.439386	4.99393	0.440088	1	6.28659	0.116141	0.00132553	0.0720225	0.0661169	0.0720225
TMEM102	3.05284	3.50202	0.449186	0.03146	0.447462	4.62769	0.528443	1	5.56581	0.0766183	0.00231508	0.0857588	0.0780865	0.0857588
MPG	6.2816	6.73061	0.449011	0.0765857	0.47424	3.13591	0.724783	1	7.16741	0.462582	0.000763433	0.120034	0.0616683	0.120034
UXT	7.9209	8.3698	0.448907	0.0988801	0.488478	2.72351	0.836482	1	7.64571	0.705139	0.000653554	0.13876	0.0614829	0.13876
SPATA20	2.60497	3.05353	0.448564	0.0970145	0.4873	2.75395	0.541007	1	4.27028	0.165071	0.0141263	0.0760414	0.135274	0.135274
PRKXP1	0.858506	1.30672	0.448215	1	1	-0.303712	12.6488	1	1.87484	4.13833	0.135804	1.97233	0.467192	1.97233
UBE2N	7.70705	8.15513	0.44808	0.0362975	0.45136	4.38307	0.582583	1	7.85875	1.45932	0.000760772	0.0963364	0.0618641	0.0963364
TRAPPC3	6.51158	6.95959	0.448004	0.0739913	0.470986	3.19218	0.708517	1	7.38059	0.719858	0.00093689	0.117149	0.0614085	0.117149
PSD3	0.261324	0.709239	0.447916	0.115269	0.500612	2.48046	5.66424	1	1.19182	0.832515	0.224942	0.719098	0.508901	0.719098
CYB561D2	5.47126	5.91915	0.447883	0.0286723	0.439386	4.78718	0.54372	1	6.7881	0.730506	0.00160743	0.0890126	0.0627743	0.0890126
NUDT13	1.7337	2.18157	0.447871	0.0723585	0.470986	3.22869	0.603449	1	4.36157	0.579469	0.0398495	0.0607254	0.128859	0.128859
HSD3B7	1.20282	1.65069	0.447871	0.0631595	0.463486	3.45241	1.79409	1	3.53151	0.990908	0.0330941	0.265921	0.209294	0.265921
TM2D3	5.34355	5.79141	0.44786	0.124781	0.507712	2.35626	0.882214	1	6.77359	0.34278	0.00169913	0.145337	0.0628315	0.145337
SPCS1	7.08181	7.52961	0.447801	0.0251635	0.439386	5.0126	0.526204	1	7.65512	0.701004	0.000563344	0.0871372	0.0614936	0.0871372
ZBTB7B	4.95322	5.40088	0.447658	0.201402	0.555911	1.63218	1.43847	1	7.01064	1.73363	0.0103318	0.229413	0.0620419	0.229413
SH3BGRL3	9.88863	10.3362	0.447527	0.0291489	0.439609	4.7588	0.535664	1	9.27664	0.117865	9.46505e-05	0.0891826	0.0724222	0.0891826
SLC25A51	3.09332	3.54078	0.44746	0.400091	0.6298	0.708053	2.69375	1	5.41387	0.56989	0.00661804	0.44234	0.0822782	0.44234
SLC6A8	0.907782	1.35523	0.447443	0.228506	0.56803	1.45014	2.14304	1	1.60038	1.06885	0.112046	0.245127	0.490138	0.490138
AP5S1	3.56026	4.00768	0.447424	0.0369174	0.45136	4.35422	0.500412	1	5.88626	0.0906825	0.00611082	0.0772912	0.071364	0.0772912
METTL23	6.07252	6.51975	0.447229	0.0516148	0.458763	3.78821	0.642504	1	6.84636	0.44561	0.00131586	0.105768	0.0625589	0.105768
SIRT6	4.74729	5.19441	0.447124	0.0279329	0.439386	4.8322	0.453785	1	6.40267	0.0668945	0.00355772	0.0720731	0.0650261	0.0720731
TP53I3	2.04778	2.49472	0.446938	0.493289	0.682684	0.469344	5.23596	1	3.6066	0.767911	0.0637901	0.80887	0.19953	0.80887
ZNF626	1.88337	2.33011	0.446743	0.303199	0.594358	1.06007	2.38572	1	4.94118	0.365959	0.0196993	0.377921	0.0985438	0.377921
PAXX	7.29556	7.74188	0.446322	0.0831651	0.477604	3.00194	0.759488	1	7.49065	0.109092	0.00059305	0.125988	0.0613858	0.125988
MANF	7.00144	7.44742	0.445979	0.0241988	0.439386	5.08033	0.503693	1	7.61199	0.865696	0.00163676	0.082312	0.0614489	0.082312
B4GALT2	3.17063	3.61658	0.445955	0.326888	0.601259	0.961188	2.05783	1	5.31213	0.662742	0.00909577	0.333876	0.085388	0.333876
GSTCD	1.46149	1.90729	0.445795	0.140733	0.523519	2.16993	2.67465	1	4.20699	0.823743	0.0370391	0.408735	0.140032	0.408735
TACO1	4.72829	5.174	0.445707	0.024699	0.439386	5.04486	0.41836	1	6.75451	0.430361	0.00157057	0.0681561	0.0629091	0.0681561
PSMD9	7.09048	7.53617	0.445695	0.061438	0.463163	3.49814	0.644726	1	8.15181	0.729226	0.00132973	0.106125	0.062867	0.106125
PNO1	4.16772	4.61341	0.44569	0.0692773	0.469818	3.30006	0.767599	1	4.96095	1.43774	0.00504592	0.122887	0.0977539	0.122887
MANBAL	3.90506	4.35066	0.445593	0.0361555	0.45136	4.38975	0.472902	1	5.90838	0.324414	0.00463902	0.074178	0.0709994	0.074178
DAPK3	4.79892	5.24447	0.445552	0.0383726	0.45136	4.28843	0.622344	1	5.54203	0.229654	0.00349314	0.100231	0.0787031	0.100231
PLEKHA3	3.34671	3.79148	0.44477	0.0940441	0.484404	2.80375	0.93518	1	4.4384	0.587453	0.0155717	0.140292	0.123854	0.140292
STMP1	4.46747	4.91216	0.444687	0.0313161	0.447462	4.63555	0.513798	1	6.154	0.928078	0.00190772	0.0837253	0.0675802	0.0837253
ARL6IP6	5.2944	5.73894	0.44454	0.0437943	0.454048	4.06447	0.594377	1	6.74236	1.2014	0.0016002	0.0974627	0.06296	0.0974627
TMED2	7.0825	7.52692	0.444421	0.0424361	0.451903	4.11773	0.577122	1	8.03758	1.26519	0.00158098	0.0946061	0.0624091	0.0946061
AC011462.2	0.905036	1.34941	0.444378	0.27373	0.586817	1.19796	12.5175	1	2.80344	2.1353	0.443534	1.64271	0.333193	1.64271
COQ10A	3.45563	3.89993	0.444297	0.056419	0.458763	3.63964	0.406367	1	5.16594	0.174721	0.00866659	0.0590612	0.0902027	0.0902027
FUOM	4.80017	5.24425	0.444079	0.0590015	0.462733	3.56523	0.691678	1	5.52062	0.85215	0.00525532	0.110024	0.0792715	0.110024
ARL6IP1	7.80577	8.24969	0.44392	0.0214566	0.439386	5.28932	0.457553	1	7.88329	1.49045	0.00101835	0.0752404	0.0619266	0.0752404
TUT1	3.56996	4.01335	0.443387	0.0694747	0.469818	3.29539	0.785219	1	4.7892	0.326825	0.012019	0.118851	0.105053	0.118851
C19orf57	0.889025	1.33234	0.443311	0.265307	0.584967	1.24085	12.3052	1	2.34482	1.89764	0.113296	1.93757	0.411094	1.93757
AC010507.1	1.90746	2.35076	0.443291	0.503591	0.688315	0.447361	2.66617	1	1.85663	4.9846	0.145721	0.29864	0.468956	0.468956
RPA2	6.43088	6.87411	0.443231	0.0230733	0.439386	5.16298	0.45786	1	7.40444	1.00819	0.000734001	0.075576	0.0613971	0.075576
RAB28	4.59688	5.04001	0.443131	0.0324034	0.44851	4.57703	0.384784	1	6.49078	0.50703	0.00566377	0.0584668	0.0643469	0.0643469
SLC25A6	9.09935	9.54227	0.442921	0.0269463	0.439386	4.89425	0.472272	1	8.94862	0.157796	6.62119e-05	0.0786457	0.0686131	0.0786457
IL32	12.1905	12.6334	0.442858	0.0666741	0.467093	3.36306	0.569386	1	10.9564	1.77485	3.97438e-05	0.0948579	0.110653	0.110653
PPM1N	1.75363	2.19631	0.442687	0.344526	0.604695	0.893516	3.84775	1	3.37999	0.607356	0.0375026	0.603788	0.231156	0.603788
MKKS	3.98077	4.42332	0.442555	0.0420422	0.451903	4.13351	0.611294	1	7.13313	0.328665	0.00260781	0.0992746	0.0617367	0.0992746
RPL13AP25	1.53663	1.97901	0.442385	0.276133	0.587667	1.18602	2.25207	1	2.83501	0.347397	0.077884	0.297462	0.32725	0.32725
BLOC1S1	7.63298	8.07532	0.442341	0.140701	0.523519	2.17027	0.97266	1	7.25437	1.07798	0.000944064	0.161166	0.0615279	0.161166
KCNK1	1.68164	2.12387	0.442229	0.12754	0.509647	2.3222	0.518285	1	3.54461	0.86323	0.0165848	0.069796	0.207538	0.207538
GOLGA7	6.65034	7.09231	0.441972	0.0219706	0.439386	5.24811	0.412661	1	7.10625	0.155218	0.000841377	0.0679355	0.0617956	0.0679355
ITGB1BP2	0.623571	1.06547	0.441903	0.0355405	0.45136	4.41902	8.96174	1	1.90662	2.69511	0.0516671	1.44196	0.464033	1.44196
ABRACL	8.11097	8.55277	0.441796	0.0726663	0.470986	3.22174	0.721201	1	7.76217	0.548531	0.00035678	0.119843	0.0616555	0.119843
SPHK2	3.73756	4.17933	0.441769	0.0835842	0.477604	2.99379	0.846852	1	5.96939	0.145367	0.00353356	0.137608	0.0700472	0.137608
SELENOW	7.50593	7.94769	0.44176	0.0835075	0.477604	2.99528	0.755336	1	7.45711	0.760752	0.000622003	0.125267	0.0613847	0.125267
TSSC4	4.72387	5.16558	0.441708	0.0610948	0.46281	3.50741	0.717088	1	5.98121	0.157957	0.00207726	0.117437	0.0698714	0.117437
TEX264	6.23168	6.67332	0.441636	0.0421119	0.451903	4.1307	0.580464	1	7.26834	0.378256	0.00115188	0.0955921	0.0615098	0.0955921
LRRC47	4.34665	4.78823	0.441574	0.0645412	0.463949	3.41667	0.447247	1	4.99813	0.104779	0.00656747	0.0679737	0.0962998	0.0962998
CCDC58	4.89836	5.33989	0.441522	0.219741	0.565882	1.50606	1.32934	1	5.38333	1.44333	0.0104199	0.211137	0.0831885	0.211137
AC244197.3	3.8688	4.3102	0.441392	0.514772	0.694889	0.424355	2.74637	1	6.0529	0.400386	0.0351534	0.422575	0.0688603	0.422575
ZBED3	0.187327	0.628189	0.440862	0.454013	0.658924	0.560615	4.13972	1	0.481548	0.856708	0.0712718	0.618682	0.496028	0.618682
TMEM53	2.1998	2.64047	0.440673	0.101778	0.490354	2.67746	0.931058	1	4.603	0.948182	0.0281365	0.12704	0.114271	0.12704
SRI	7.17158	7.61199	0.44041	0.0908394	0.48215	2.85944	0.756153	1	7.51187	0.774023	0.00108397	0.124941	0.0613902	0.124941
RPS14	11.3167	11.7571	0.440371	0.181561	0.543755	1.7848	1.06877	1	10.1353	0.316271	5.65489e-05	0.178072	0.0873844	0.178072
AC002472.2	0.322617	0.762483	0.439866	0.105396	0.491706	2.62193	2.48143	1	1.23318	3.50499	0.110517	0.303055	0.507873	0.507873
EPOP	1.03253	1.47235	0.439822	0.0382044	0.45136	4.2959	1.72059	1	4.38224	0.315015	0.00700814	0.279757	0.127478	0.279757
CLUL1	1.56249	2.00229	0.439794	0.340527	0.603015	0.908445	1.36617	1	2.0605	8.86095	0.0204343	0.20726	0.447365	0.447365
TRADD	7.35344	7.79323	0.439794	0.0995282	0.488901	2.71309	0.785758	1	7.63407	0.130944	0.000385256	0.130574	0.0614703	0.130574
CD79B	5.26445	5.70408	0.439629	0.0321713	0.44851	4.58934	0.555656	1	6.21286	0.475005	0.00182669	0.0907826	0.0669036	0.0907826
MT1L	2.57332	3.01289	0.439572	0.331109	0.60263	0.944555	0.672153	1	2.09221	8.96253	0.00243359	0.109592	0.443658	0.443658
ANXA4	6.02694	6.46646	0.439521	0.027406	0.439386	4.86505	0.420463	1	6.54982	1.11801	0.0024305	0.0676467	0.063955	0.0676467
TMED9	7.48529	7.92468	0.439388	0.052997	0.458763	3.74401	0.622199	1	7.78569	1.06038	0.000303535	0.103396	0.0617008	0.103396
SERP1	7.46551	7.90485	0.439337	0.045184	0.455778	4.01176	0.600547	1	7.65165	0.561233	0.000730609	0.0993605	0.0614896	0.0993605
IBA57	2.13689	2.57603	0.439139	0.06804	0.469818	3.32968	0.86352	1	6.27452	0.42599	0.0140569	0.129863	0.0662414	0.129863
SUB1	8.51675	8.95573	0.438979	0.0213004	0.439386	5.30204	0.477898	1	8.07675	0.711656	0.000546779	0.0791029	0.0625564	0.0791029
GALK1	5.168	5.60682	0.438823	0.0860429	0.482116	2.94689	0.754244	1	6.14973	0.539975	0.0025988	0.123108	0.0676312	0.123108
DMAC2L	4.12036	4.55912	0.438761	0.0812324	0.476867	3.04007	0.778916	1	5.29679	0.348544	0.00817636	0.121643	0.0858754	0.121643
TCTA	4.41331	4.85166	0.438357	0.103494	0.49118	2.65086	0.843067	1	5.58031	0.216981	0.00204697	0.138464	0.0777179	0.138464
C11orf95	1.04623	1.48433	0.438099	0.108189	0.494159	2.58047	3.94593	1	2.25632	1.60186	0.0531281	0.604527	0.423086	0.604527
PAFAH1B3	5.11479	5.55288	0.438085	0.376579	0.618262	0.781839	1.9654	1	5.71764	0.792907	0.00411492	0.323451	0.0745304	0.323451
RASA4DP	0.988493	1.42636	0.437871	1	1	-0.360231	8.34947	1	1.95195	5.3429	0.112901	1.27868	0.459358	1.27868
LST1	3.37305	3.81075	0.4377	0.458036	0.661241	0.55069	4.28751	1	4.13666	2.70596	0.194233	0.520351	0.145627	0.520351
METTL9	5.79398	6.23165	0.437667	0.036355	0.45136	4.38037	0.572266	1	6.42495	0.90487	0.000805053	0.0945726	0.0648429	0.0945726
TBCB	7.94951	8.38699	0.437485	0.0776973	0.475229	3.11242	0.725653	1	7.73218	0.519214	0.000467429	0.120475	0.0616028	0.120475
ESR1	0.749029	1.18645	0.437423	1	1	-0.456623	5.72597	1	2.44186	1.27465	0.0615514	0.892776	0.396898	0.892776
RPS17	11.8698	12.3072	0.437402	0.0759466	0.473751	3.14958	0.726936	1	10.2922	0.669984	4.89223e-05	0.121107	0.0910523	0.121107
BEND3P1	0.785227	1.22255	0.437323	0.0496263	0.458241	3.85404	2.49315	1	3.42498	1.61632	0.06216	0.353366	0.224375	0.353366
ING4	5.54536	5.9826	0.437235	0.167151	0.539271	1.90831	1.03559	1	6.29057	0.149062	0.00207481	0.170523	0.0660762	0.170523
PIGU	4.26711	4.70421	0.437094	0.0484281	0.457048	3.89507	0.4114	1	5.44435	1.13962	0.00388569	0.064681	0.0813913	0.0813913
RCBTB2	7.09228	7.52927	0.436994	0.0291611	0.439609	4.75808	0.356982	1	8.78372	1.12663	0.00103647	0.0584606	0.0670355	0.0670355
ATP5MC2	8.39019	8.8271	0.436906	0.125993	0.507888	2.3412	0.857555	1	8.32029	0.573872	0.000378832	0.142547	0.0637023	0.142547
MFSD5	5.24231	5.67916	0.436855	0.0276442	0.439386	4.85012	0.473215	1	6.71599	0.385321	0.00139764	0.0774715	0.0630747	0.0774715
GTF2A2	7.49126	7.92811	0.436852	0.128964	0.510913	2.30493	0.907382	1	7.21896	0.966008	0.00219097	0.149039	0.0615793	0.149039
CCDC115	5.5132	5.95005	0.436843	0.0373672	0.45136	4.33359	0.545135	1	7.29311	0.380116	0.000827495	0.0900284	0.0614806	0.0900284
RPL27	11.8518	12.2886	0.436744	0.174046	0.541705	1.84775	1.0522	1	10.2684	0.483198	4.70848e-05	0.17532	0.0904738	0.17532
AC079880.1	1.73671	2.17343	0.436725	0.111281	0.497089	2.53593	1.59192	1	4.48117	0.543889	0.014772	0.250548	0.121217	0.250548
APBA3	4.89588	5.33254	0.436668	0.0376327	0.45136	4.32154	0.433944	1	5.8082	0.252948	0.00308137	0.0692426	0.0727397	0.0727397
EFCAB2	2.67701	3.11326	0.436249	0.142681	0.524893	2.1488	0.646105	1	4.07278	0.55974	0.0275167	0.0801675	0.151	0.151
NAAA	5.50298	5.93913	0.436154	0.0334792	0.44851	4.52111	0.438129	1	6.16791	0.0652533	0.00357607	0.0694455	0.0674161	0.0694455
YBEY	4.14712	4.58321	0.436087	0.194466	0.551658	1.68345	1.16349	1	5.35661	0.27531	0.00567835	0.188237	0.0840013	0.188237
CCNH	5.34321	5.77909	0.43588	0.0289282	0.439609	4.77188	0.314318	1	6.25089	0.621211	0.00215784	0.0502285	0.0664899	0.0664899
ATP5F1D	7.25303	7.68881	0.435782	0.0307983	0.447462	4.66417	0.545477	1	7.33844	0.280104	0.000969098	0.0899437	0.0614373	0.0899437
MGST1	1.00336	1.43888	0.435517	0.57055	0.730537	0.321763	3.8298	1	2.21945	1.52917	0.0603019	0.577998	0.427903	0.577998
RPS15A	12.0056	12.441	0.435394	0.0933672	0.483876	2.81534	0.777512	1	10.4269	0.341135	3.85389e-05	0.129547	0.094471	0.129547
BOLA3	6.22967	6.66505	0.435381	0.226814	0.567726	1.46073	1.23856	1	6.54184	2.15868	0.00432436	0.202102	0.0640053	0.202102
FAM201B	1.8376	2.27251	0.434905	0.260095	0.58328	1.26825	1.30307	1	3.03699	0.327407	0.0669614	0.150217	0.2895	0.2895
PTGR2	1.51849	1.95323	0.434737	0.0796879	0.47532	3.07126	0.934447	1	4.50816	0.133667	0.0452158	0.110525	0.119608	0.119608
RPS19	12.2664	12.7008	0.43443	0.150724	0.53081	2.06491	0.97027	1	10.5016	0.564273	4.527e-05	0.161666	0.0964782	0.161666
LYPLAL1	3.64719	4.08155	0.434356	0.0452327	0.455778	4.00994	0.543825	1	5.85821	0.0934171	0.0092315	0.0814059	0.0718419	0.0814059
GRN	5.13592	5.56979	0.433867	0.0391788	0.45136	4.2531	0.311351	1	5.56145	0.110239	0.0025957	0.0492961	0.0781984	0.0781984
ATP5IF1	7.75129	8.18509	0.433802	0.0953473	0.484404	2.78169	0.787494	1	7.38148	1.17064	0.000538666	0.13071	0.061408	0.13071
PGPEP1	3.1391	3.57285	0.433748	0.0938012	0.484404	2.8079	0.590006	1	4.50532	0.0850454	0.0140162	0.0843181	0.119775	0.119775
VPS51	6.85984	7.29355	0.433711	0.0802437	0.475688	3.05996	0.71594	1	7.29233	0.211606	0.00320759	0.116116	0.0614815	0.116116
CKS1B	6.61189	7.04528	0.433389	0.0608489	0.46281	3.51409	0.64497	1	7.01772	3.25342	0.0024558	0.105039	0.0620217	0.105039
MPST	5.60252	6.03581	0.433285	0.0778777	0.475229	3.10864	0.684698	1	7.03917	0.165911	0.000981366	0.113135	0.0619624	0.113135
CKS2	7.33955	7.77251	0.432962	0.23119	0.568907	1.43352	1.23113	1	7.20681	2.53205	0.00143733	0.203751	0.0615988	0.203751
ABHD12	5.07821	5.51104	0.432833	0.035809	0.45136	4.40618	0.353011	1	5.8254	0.448408	0.00159353	0.0572417	0.0724241	0.0724241
KPTN	2.86259	3.2954	0.432813	0.138589	0.522411	2.19355	0.681475	1	4.0424	0.279959	0.0158808	0.0976984	0.153656	0.153656
NUDT17	1.93799	2.3706	0.432614	0.167853	0.539271	1.90202	1.09145	1	3.55953	0.760023	0.0480294	0.133879	0.205564	0.205564
CCDC167	6.95867	7.3911	0.432438	0.117072	0.502269	2.45607	0.857075	1	6.83638	0.816921	0.00147704	0.141369	0.0625943	0.141369
ANO7L1	1.55951	1.99181	0.432294	0.490149	0.681076	0.476198	7.91507	1	1.92887	1.19055	0.119366	1.19981	0.461763	1.19981
AHNAK	5.71308	6.14531	0.432234	0.0314654	0.447462	4.62739	0.453941	1	6.12221	0.772779	0.00219073	0.0734661	0.0679657	0.0734661
PIGZ	1.147	1.57922	0.432214	0.0600761	0.462733	3.53528	2.46438	1	3.39246	0.395863	0.0482584	0.362472	0.229253	0.362472
LRR1	4.95585	5.38806	0.432211	0.137138	0.520618	2.20978	0.870362	1	6.64918	1.85345	0.00307629	0.141984	0.0633935	0.141984
ABTB1	5.09864	5.53078	0.432145	0.164494	0.537885	1.93242	1.06553	1	6.01724	0.332419	0.00160737	0.175981	0.0693516	0.175981
SYT15	1.19375	1.62573	0.431979	0.186445	0.545133	1.74549	1.99762	1	2.9767	0.744969	0.0879994	0.244937	0.300644	0.300644
TCEAL8	5.56325	5.99516	0.43191	0.0290527	0.439609	4.76449	0.462616	1	6.75911	0.546335	0.00169886	0.0754039	0.0628902	0.0754039
SURF1	4.58031	5.01214	0.431833	0.0865602	0.482116	2.93721	0.760826	1	5.81938	0.118077	0.00134338	0.125461	0.0725338	0.125461
YPEL1	2.64816	3.07987	0.431719	0.207002	0.559958	1.59227	1.32232	1	4.7873	0.426077	0.0216012	0.198785	0.10514	0.198785
TMC8	6.55376	6.98532	0.431561	0.0248962	0.439386	5.03109	0.36145	1	6.96591	0.972726	0.00115799	0.0590836	0.062173	0.062173
JOSD2	6.39393	6.82544	0.431513	0.183723	0.544658	1.76725	1.0592	1	6.64371	0.332921	0.00150512	0.175028	0.0634215	0.175028
SIPA1	4.86028	5.29162	0.431334	0.283027	0.589259	1.1525	1.91685	1	5.2911	1.60113	0.00912041	0.310354	0.0860573	0.310354
RPL31	11.5532	11.9844	0.431193	0.128768	0.510805	2.3073	0.848816	1	10.4625	0.296833	0.000103577	0.141366	0.095418	0.141366
SAP18	6.97708	7.40825	0.431167	0.0662087	0.466408	3.3746	0.661328	1	7.20603	0.831171	0.00269993	0.107521	0.0616001	0.107521
TBCA	8.18731	8.61838	0.431067	0.0827153	0.477604	3.01073	0.741107	1	7.62819	0.791387	0.000497281	0.123021	0.0614643	0.123021
ZNF500	1.92481	2.35587	0.431058	0.154395	0.534023	2.02828	1.37466	1	3.46283	3.83871	0.14183	0.0872796	0.218857	0.218857
NHLRC4	1.75891	2.18964	0.430726	0.0534842	0.458763	3.72872	1.27612	1	4.50144	0.21354	0.0110962	0.20159	0.120005	0.20159
PSKH1	3.24272	3.67332	0.430608	0.0637411	0.463486	3.43727	0.505797	1	5.40049	0.104083	0.0180575	0.066242	0.0826745	0.0826745
NUDCD2	5.58525	6.01573	0.430475	0.0939409	0.484404	2.80551	0.776793	1	6.07174	0.615044	0.00427527	0.12519	0.0686094	0.12519
NCDN	3.55371	3.98396	0.430257	0.078504	0.475229	3.0956	0.78931	1	6.07353	0.168884	0.00294345	0.128608	0.0685859	0.128608
SRSF9	7.9941	8.42435	0.430251	0.0393411	0.45136	4.24608	0.540004	1	8.42222	0.981008	0.000326629	0.0896741	0.0643025	0.0896741
ZNF738	3.04902	3.47926	0.430239	0.135493	0.51862	2.22841	1.03316	1	4.8572	0.955433	0.011538	0.160655	0.10204	0.160655
AC010442.3	1.32224	1.75241	0.43017	1	1	-0.419146	3.59623	1	1.32	3.63387	0.0761217	0.52325	0.50507	0.52325
TIMP1	7.44562	7.87578	0.430161	0.0481705	0.456608	3.90403	0.610589	1	7.30628	0.49284	0.000605615	0.101159	0.0614667	0.101159
C11orf58	7.91327	8.3434	0.430133	0.0239078	0.439386	5.10131	0.438879	1	7.91506	0.748945	0.000635066	0.0725115	0.0620134	0.0725115
SUMO2	9.01429	9.44401	0.429719	0.0548385	0.458763	3.68699	0.608124	1	8.74707	0.893373	0.000332854	0.101021	0.0667139	0.101021
MMACHC	0.685569	1.11526	0.429693	0.219002	0.565257	1.5109	2.65209	1	2.39974	1.7236	0.107437	0.334577	0.403273	0.403273
GLIPR2	5.98325	6.4129	0.429653	0.0279911	0.439386	4.82862	0.468865	1	7.64868	0.908308	0.00106534	0.0770789	0.0614862	0.0770789
ATP5MC3	8.14773	8.57734	0.429604	0.124156	0.507427	2.3641	0.822995	1	8.19655	1.38001	0.000502804	0.136663	0.0630701	0.136663
RAN	9.22633	9.65567	0.429344	0.0521681	0.458763	3.77037	0.589541	1	9.0629	1.756	0.000460099	0.0977967	0.0698356	0.0977967
DHDDS	5.08232	5.5116	0.429282	0.0431631	0.452137	4.089	0.39112	1	5.65511	0.119293	0.00327172	0.061915	0.0759124	0.0759124
ORAI1	6.09786	6.52713	0.429272	0.0273105	0.439386	4.87107	0.370983	1	7.46397	0.201838	0.000711485	0.0611191	0.0613843	0.0613843
AKT2	6.21746	6.64637	0.428911	0.0291075	0.439609	4.76125	0.405657	1	6.53969	0.0704889	0.00199228	0.0656172	0.064019	0.0656172
POLD4	6.5066	6.93547	0.428876	0.0610001	0.46281	3.50998	0.630552	1	7.10932	0.167556	0.00211664	0.102975	0.0617886	0.102975
PRPS1	6.12476	6.55348	0.428719	0.0303504	0.446107	4.68933	0.498124	1	7.38908	0.980353	0.00190578	0.0811148	0.061404	0.0811148
CD47	7.28065	7.70916	0.428505	0.0250454	0.439386	5.02074	0.35097	1	7.84252	0.404755	0.000513962	0.0579811	0.0618249	0.0618249
KRTCAP2	7.79924	8.22767	0.428432	0.116652	0.501959	2.46171	0.854565	1	7.26291	0.599646	0.000776971	0.14165	0.0615167	0.14165
PLXNA3	3.15001	3.57831	0.428301	0.524997	0.700997	0.404066	2.17688	1	3.47489	4.29805	0.0880952	0.274718	0.217135	0.274718
ARHGAP4	6.30675	6.73496	0.428206	0.107063	0.493882	2.59704	0.835869	1	7.00551	2.21853	0.00231645	0.136995	0.0620567	0.136995
MAP3K8	5.19471	5.62261	0.427894	0.0310488	0.447462	4.65026	0.323233	1	6.37058	1.57749	0.00298059	0.0508915	0.0653044	0.0653044
C1orf122	5.76895	6.19665	0.427704	0.401572	0.630393	0.703614	1.76391	1	7.05112	0.441736	0.00898253	0.285002	0.0619306	0.285002
CCDC85B	6.73727	7.16475	0.427475	0.184841	0.545133	1.75826	0.965777	1	7.93179	0.567509	0.000370968	0.160592	0.0620616	0.160592
CYB561A3	5.21988	5.64701	0.427129	0.049606	0.458241	3.85473	0.586533	1	6.4749	0.305138	0.00195395	0.0958016	0.0644606	0.0958016
RPL37	11.2711	11.698	0.426851	0.114111	0.500526	2.49634	0.834163	1	9.7142	0.334824	5.62006e-05	0.138971	0.0790532	0.138971
NCS1	1.58807	2.01485	0.426777	0.174873	0.542181	1.84066	1.37382	1	3.62751	0.544441	0.0481295	0.180841	0.196942	0.196942
RPS12	12.3067	12.7332	0.426571	0.102606	0.490354	2.66456	0.786445	1	10.5472	0.480043	3.27713e-05	0.131041	0.0977459	0.131041
FUNDC2	6.19941	6.62597	0.426566	0.0386738	0.45136	4.27514	0.554655	1	6.70941	1.01751	0.00166911	0.0907734	0.0631043	0.0907734
AP001324.1	3.89933	4.32563	0.426299	0.144133	0.526424	2.13327	0.750426	1	4.10149	0.115012	0.0170788	0.107992	0.14855	0.14855
LBH	7.0725	7.49873	0.426232	0.0333179	0.44851	4.52937	0.556433	1	6.85601	0.0826139	0.000759553	0.0919793	0.0625252	0.0919793
ARMCX6	5.15665	5.58281	0.426161	0.0392111	0.45136	4.2517	0.413144	1	6.03438	0.317254	0.00249714	0.0663602	0.0691126	0.0691126
ZC3H6	2.76398	3.19004	0.426063	0.185167	0.545133	1.75566	1.22819	1	6.52895	0.319348	0.0130621	0.191635	0.0640882	0.191635
FAAP100	3.17127	3.59682	0.425552	0.100062	0.489556	2.70456	1.39061	1	4.88619	1.17559	0.00467621	0.227091	0.100807	0.227091
AIP	7.28903	7.71456	0.425525	0.0264747	0.439386	4.92475	0.486711	1	7.54458	0.142327	0.000347489	0.080771	0.0614024	0.080771
HDAC8	4.51149	4.93681	0.425311	0.0326802	0.44851	4.56245	0.30139	1	6.46719	0.254231	0.00426118	0.0459706	0.0645172	0.0645172
CYB5R1	4.00422	4.42934	0.425123	0.0571406	0.458763	3.61849	0.622831	1	5.30052	0.589846	0.00434666	0.0994586	0.0857564	0.0994586
SDHC	7.28549	7.71059	0.425101	0.153762	0.533871	2.03453	0.932268	1	7.2476	1.06373	0.00124752	0.154131	0.0615371	0.154131
ZNF566	2.53128	2.95632	0.425048	0.126151	0.507888	2.33924	0.658205	1	4.26461	0.120101	0.0199441	0.0897568	0.13569	0.13569
COQ10B	4.89984	5.32488	0.425042	0.0375394	0.45136	4.32577	0.412937	1	6.26862	0.811435	0.001863	0.0669599	0.0663029	0.0669599
HIST1H3F	0.933702	1.35869	0.424992	0.40451	0.632027	0.694878	3.29763	1	1.37491	2.52116	0.134402	0.415203	0.502848	0.502848
ZFYVE21	4.36615	4.79105	0.4249	0.0668077	0.467369	3.35976	0.543359	1	5.08025	0.10267	0.00236039	0.0881994	0.0932268	0.0932268
RNASEK	8.87107	9.29592	0.424851	0.170976	0.540884	1.87437	0.975857	1	8.40397	0.696928	0.000297439	0.162345	0.0641897	0.162345
RPL27A	11.124	11.5488	0.424806	0.145671	0.526871	2.11701	0.913586	1	9.77817	0.146694	6.93986e-05	0.152195	0.0801872	0.152195
FAM161A	0.670505	1.09499	0.424481	0.105197	0.491706	2.62493	1.74185	1	3.71439	0.381592	0.0633454	0.226963	0.186724	0.226963
MRPL48	5.31376	5.7382	0.424442	0.0411975	0.451903	4.16787	0.486319	1	6.25217	0.64525	0.00598137	0.0750718	0.0664762	0.0750718
TMCO6	3.69173	4.11609	0.424361	0.0858529	0.482057	2.95046	0.535146	1	4.94324	0.119794	0.0128145	0.0763765	0.0984609	0.0984609
ACOT2	4.81318	5.23738	0.424199	0.0491762	0.458241	3.86933	0.570683	1	6.61308	0.49577	0.00171695	0.0933969	0.0635844	0.0933969
FADD	5.41921	5.84333	0.424117	0.0476901	0.456482	3.92087	0.553404	1	7.21847	0.386237	0.000727103	0.0915069	0.0615801	0.0915069
SNRPN	6.63488	7.05882	0.423942	0.0883812	0.48215	2.90361	0.678947	1	7.77474	0.183829	0.000581955	0.112576	0.0616793	0.112576
TRBJ2-6	6.44706	6.87076	0.423702	0.328572	0.601858	0.954517	0.690071	1	3.37578	0.538048	0.0238785	0.0911332	0.231803	0.231803
OXNAD1	4.22943	4.6527	0.423272	0.033269	0.44851	4.53188	0.295196	1	6.26024	0.771335	0.00298293	0.0462163	0.0663908	0.0663908
ZG16B	1.61966	2.04282	0.423162	0.192278	0.549315	1.70008	0.989779	1	2.92897	1.62437	0.0381928	0.12677	0.309565	0.309565
RPL9	8.83387	9.25691	0.423046	0.041677	0.451903	4.14827	0.560544	1	8.37373	5.13185	0.00140753	0.0920164	0.0640079	0.0920164
TRIAP1	5.41732	5.84016	0.422837	0.0875747	0.48215	2.9184	0.679108	1	6.67037	1.36499	0.00196128	0.111223	0.0632877	0.111223
KLF15	1.7808	2.20363	0.422829	0.113184	0.498986	2.50918	1.57825	1	4.1824	0.254411	0.00892138	0.25412	0.14195	0.25412
PPP6C	5.18123	5.60371	0.422472	0.0330011	0.44851	4.54572	0.475063	1	7.92196	0.729179	0.00192701	0.0772502	0.062033	0.0772502
ROMO1	7.98595	8.40818	0.42223	0.214747	0.564505	1.53913	1.2199	1	6.83676	1.55025	0.00164314	0.201673	0.0625929	0.201673
ARHGAP8	0.829655	1.25179	0.42213	0.359358	0.611571	0.840134	5.47542	1	1.88616	1.5379	0.410751	0.50182	0.466078	0.50182
GAMT	4.34211	4.76423	0.422117	0.127955	0.510228	2.31714	0.86199	1	5.36513	0.521008	0.00321585	0.140449	0.0837406	0.140449
ARHGAP45	6.60254	7.02432	0.421777	0.0687899	0.469818	3.31166	0.661874	1	7.73726	2.62539	0.00273844	0.107574	0.0616113	0.107574
ZNF594	1.18668	1.60823	0.421555	0.0882484	0.48215	2.90604	2.11896	1	4.56265	1.09009	0.208887	0.144273	0.116483	0.144273
MAGI2	0.680486	1.10193	0.421442	0.260847	0.58328	1.26426	3.29238	1	2.32625	1.13836	0.167711	0.38102	0.413659	0.413659
STARD3NL	4.41339	4.83479	0.421396	0.252122	0.578557	1.31151	1.28423	1	6.12119	1.59841	0.00334319	0.210696	0.0679784	0.210696
BDP1	1.31218	1.73345	0.421278	0.177383	0.54259	1.81941	1.43652	1	4.63983	1.77342	0.0403013	0.199118	0.112324	0.199118
CD63	8.08089	8.50148	0.420592	0.0796458	0.47532	3.07212	0.668313	1	8.05299	0.950502	0.000438787	0.110947	0.0624659	0.110947
MRPL15	5.72786	6.14841	0.420546	0.0336649	0.44851	4.51164	0.455683	1	6.5194	0.656125	0.00238913	0.073558	0.0641511	0.073558
ZMYND19	4.60161	5.02214	0.420533	0.0353839	0.45136	4.42655	0.35858	1	6.26078	0.0664369	0.00191591	0.0578475	0.0663851	0.0663851
ETFB	7.38384	7.80426	0.420419	0.0699386	0.469818	3.28446	0.630074	1	7.74751	0.88531	0.000596816	0.104416	0.061629	0.104416
COA3	6.29449	6.71446	0.419976	0.260466	0.58328	1.26628	1.19233	1	7.2084	1.13368	0.00136652	0.197355	0.0615962	0.197355
DPM2	5.38472	5.80468	0.419951	0.0669878	0.467369	3.35533	0.634649	1	6.38543	0.351223	0.00144506	0.10433	0.0651734	0.10433
EOMES	2.27294	2.69284	0.419893	0.129674	0.511604	2.29641	1.02989	1	5.28458	1.15689	0.00792284	0.163725	0.0862665	0.163725
MGAT1	6.86366	7.28349	0.419839	0.0249124	0.439386	5.02997	0.332187	1	6.76632	0.0599795	0.000410362	0.0549542	0.0628608	0.0628608
TMEM164	3.09849	3.51832	0.419831	0.438216	0.649893	0.600948	2.26302	1	5.99304	0.536804	0.0210686	0.356101	0.069698	0.356101
TMEM8A	6.50128	6.92105	0.419776	0.0599284	0.462733	3.53936	0.616841	1	7.01397	0.175735	0.00119165	0.101615	0.0620324	0.101615
GCNT1	2.99125	3.41086	0.419611	0.234368	0.570641	1.41416	1.42138	1	6.31662	0.375398	0.0190384	0.217859	0.0658137	0.217859
CADM1	1.09022	1.50974	0.419522	0.578771	0.73537	0.308225	3.71406	1	2.4649	0.970644	0.0813194	0.537691	0.393279	0.537691
SDR39U1	5.75595	6.17522	0.419274	0.229845	0.568669	1.44182	1.14311	1	6.65393	0.168263	0.00250478	0.188013	0.0633694	0.188013
ABHD17AP1	0.57956	0.998688	0.419128	0.376806	0.618262	0.781098	2.89351	1	1.63779	1.78554	0.349129	0.133124	0.487482	0.487482
HSPA4L	0.921115	1.33984	0.418729	0.204833	0.558855	1.60758	2.55315	1	3.83298	0.37226	0.168029	0.257495	0.173804	0.257495
DLGAP3	0.130574	0.549179	0.418605	0.0137724	0.428509	6.06709	11.9224	1	2.31286	2.0989	0.0790547	1.90801	0.415494	1.90801
TBL2	4.46101	4.87957	0.418555	0.0504098	0.458246	3.82777	0.398321	1	5.78373	0.149081	0.00578119	0.0606057	0.0732012	0.0732012
H2AFX	6.34905	6.76753	0.418481	0.0749459	0.472592	3.17123	0.622809	1	7.63028	1.6313	0.000763644	0.103038	0.0614664	0.103038
IFI27L1	4.47133	4.88976	0.418433	0.11761	0.503369	2.44887	0.80578	1	5.16757	1.73852	0.00884248	0.125454	0.0901468	0.125454
NUDT19	3.23666	3.65506	0.418405	0.0337267	0.44851	4.50851	0.495845	1	6.14526	0.443154	0.00256571	0.0800751	0.0676848	0.0800751
CMTM3	6.91836	7.33664	0.418276	0.0280418	0.439386	4.82549	0.40908	1	7.25718	0.361773	0.00101781	0.0671622	0.0615241	0.0671622
CDS2	4.98608	5.40411	0.418029	0.0464997	0.456178	3.9634	0.544116	1	6.89681	0.756102	0.00207687	0.0886091	0.0623882	0.0886091
RGS12	0.412251	0.830218	0.417967	0.0460642	0.455778	3.97924	4.54335	1	1.44099	0.776438	0.130657	0.626568	0.499717	0.626568
MYL12B	8.90773	9.3256	0.417872	0.0531549	0.458763	3.73904	0.559291	1	9.01542	0.617904	0.000113693	0.0931015	0.0693145	0.0931015
UBE2B	6.62549	7.04332	0.417833	0.0552579	0.458763	3.67429	0.606892	1	6.78443	0.189561	0.00182549	0.0993231	0.0627886	0.0993231
SH2D1A	6.13832	6.55615	0.41783	0.0318361	0.44851	4.6073	0.362495	1	6.31045	0.607055	0.000844768	0.059571	0.0658752	0.0658752
RPL30	11.8407	12.2585	0.41778	0.163436	0.537731	1.94215	0.947739	1	10.2249	0.412527	4.79907e-05	0.157909	0.0894378	0.157909
MAZ	6.90225	7.31967	0.417421	0.0426579	0.451903	4.10891	0.527736	1	7.92994	0.38864	0.000700005	0.0872559	0.0620562	0.0872559
ANKRD19P	0.723235	1.14035	0.417115	1	1	-0.193076	5.02745	1	1.75493	2.52173	0.124225	0.713683	0.47819	0.713683
MGST2	3.60163	4.01873	0.417102	0.455946	0.660137	0.555829	3.55293	1	4.7262	2.69389	0.034391	0.557765	0.108004	0.557765
OCIAD2	8.07979	8.49678	0.416986	0.197023	0.552215	1.66431	1.04265	1	7.73734	0.283499	0.000478553	0.173297	0.0616115	0.173297
FUNDC1	4.02125	4.4382	0.416947	0.181225	0.543732	1.78755	1.03838	1	5.5675	0.683497	0.0047086	0.168355	0.0780432	0.168355
AAK1	5.13801	5.55467	0.416661	0.117319	0.502906	2.45275	0.846474	1	6.24146	0.79136	0.00528722	0.135792	0.0665908	0.135792
JUND	7.38144	7.79807	0.416623	0.0310733	0.447462	4.64891	0.440741	1	8.08251	0.218827	0.000488344	0.0729685	0.0625789	0.0729685
CMPK2	2.82648	3.24304	0.416555	0.0738481	0.470986	3.19535	0.613606	1	4.74612	2.65084	0.0308135	0.0714542	0.107053	0.107053
ERH	8.44907	8.86561	0.41654	0.0881761	0.48215	2.90736	0.702658	1	8.00133	1.64615	0.000494664	0.116615	0.0622818	0.116615
ZNF439	0.556343	0.972603	0.41626	1	1	-0.455332	3.32453	1	2.69231	1.62819	0.187678	0.366411	0.353889	0.366411
NRIP3	2.00792	2.42397	0.416046	0.200711	0.555286	1.6372	1.04758	1	3.15445	0.157094	0.00836289	0.166234	0.268389	0.268389
PEX5L	0.162302	0.578174	0.415872	0.150525	0.530769	2.06692	6.48275	1	1.59062	1.21045	0.225786	0.854671	0.490806	0.854671
IGLL1	0.46257	0.878267	0.415696	0.0969865	0.4873	2.75441	3.61443	1	1.26119	3.0562	0.0896754	0.512729	0.507064	0.512729
TRBV20-1	7.59867	8.01433	0.415659	0.0423865	0.451903	4.1197	0.5911	1	6.76906	1.004	0.00173395	0.0967827	0.0628497	0.0967827
RPS21	12.1006	12.5163	0.415652	0.226228	0.567726	1.46442	1.20076	1	9.91377	0.547035	6.35084e-05	0.200063	0.0827423	0.200063
MIEN1	6.09562	6.51103	0.415409	0.129748	0.511745	2.29552	0.800128	1	6.80938	0.602759	0.00149613	0.131859	0.062693	0.131859
WASH3P	5.24811	5.66349	0.415377	0.0411975	0.451903	4.16787	0.42782	1	6.31716	0.252539	0.00467466	0.0666287	0.0658084	0.0666287
IKBKG	4.70624	5.12161	0.415371	0.0400211	0.45136	4.21699	0.391624	1	6.44203	0.0742923	0.00382258	0.0614482	0.0647078	0.0647078
SNX17	6.94689	7.36223	0.415347	0.0740311	0.470986	3.1913	0.613545	1	7.8918	0.400711	0.000467503	0.10179	0.0619492	0.10179
GNMT	0.501209	0.916543	0.415334	0.382785	0.620246	0.76174	10.949	1	1.56915	2.6041	0.0994154	1.72542	0.492238	1.72542
COX6B1	9.1467	9.56194	0.415236	0.127513	0.509647	2.32253	0.827249	1	8.36122	0.838214	0.000421917	0.137453	0.0639346	0.137453
BBC3	4.41021	4.82541	0.415199	0.155353	0.535057	2.01888	0.936086	1	6.361	0.151941	0.00195135	0.154063	0.0653911	0.154063
NDUFB4	7.6785	8.09368	0.415174	0.0576751	0.458951	3.60301	0.608866	1	7.41302	0.975083	0.00071086	0.100767	0.0613939	0.100767
PUDP	3.2079	3.62303	0.415127	0.0640759	0.463544	3.42861	0.342174	1	5.08727	0.906095	0.00661208	0.0504169	0.0929721	0.0929721
ZNF717	2.66742	3.08252	0.415109	0.0755513	0.473184	3.1581	0.745678	1	5.00617	0.239235	0.0143582	0.109922	0.0959906	0.109922
LYRM2	4.00156	4.41661	0.415048	0.0693025	0.469818	3.29946	0.711908	1	5.1815	0.565982	0.0048733	0.113778	0.0896715	0.113778
MTFP1	5.60872	6.02376	0.41504	0.0632071	0.463486	3.45117	0.614304	1	6.38751	1.22584	0.00232379	0.10006	0.0651554	0.10006
CDKN2B	1.26895	1.68386	0.414902	0.158509	0.535535	1.98839	4.92793	1	2.41123	7.13965	0.037988	0.783334	0.401566	0.783334
GRWD1	4.65814	5.07297	0.414829	0.0513866	0.458763	3.79563	0.426894	1	5.8002	0.364249	0.00478485	0.0663642	0.0728889	0.0728889
IGFLR1	6.6383	7.05285	0.414554	0.242731	0.573842	1.36466	1.21624	1	6.65866	0.196616	0.00149081	0.201215	0.0633456	0.201215
TMEM120A	4.61206	5.02655	0.41449	0.0884155	0.48215	2.90299	0.737348	1	5.38167	0.195595	0.00502724	0.117864	0.0832385	0.117864
TRAV25	4.30562	4.71997	0.414356	0.760379	0.890377	0.0930143	5.61519	1	4.37912	1.31215	0.0292294	0.906635	0.127685	0.906635
LAT	8.56768	8.98177	0.414088	0.0306468	0.447462	4.67264	0.408433	1	8.44292	0.0718634	0.000327279	0.0677448	0.0644333	0.0677448
WDR83OS	6.88202	7.29607	0.414055	0.149692	0.530001	2.07539	0.887318	1	6.89096	0.852042	0.00136725	0.146519	0.0624074	0.146519
VPS25	6.02581	6.43984	0.414031	0.0354889	0.45136	4.4215	0.522872	1	6.39737	0.943248	0.00132112	0.0858242	0.0650709	0.0858242
ECHS1	5.89492	6.30888	0.41396	0.0887829	0.48215	2.8963	0.659667	1	7.12992	0.893192	0.00107969	0.108865	0.0617435	0.108865
AL354877.1	1.01089	1.42483	0.41394	0.373802	0.6176	0.790987	1.3524	1	0.946213	3.26463	0.048347	0.177052	0.51092	0.51092
SLC26A4	1.45925	1.87269	0.413447	0.0176842	0.436496	5.62716	3.63982	1	2.22474	5.01492	0.0218874	0.584749	0.427219	0.584749
NOXA1	0.414974	0.828399	0.413425	0.0820949	0.477604	3.02293	2.00997	1	2.26726	0.651537	0.187402	0.147593	0.421636	0.421636
MOB2	5.93321	6.34648	0.41327	0.0380412	0.45136	4.30318	0.535602	1	6.40924	0.105068	0.00189738	0.0873696	0.0649712	0.0873696
ZNF683	1.65665	2.06954	0.412894	0.55828	0.722251	0.342691	1.42112	1	3.02668	2.59762	0.129627	0.107226	0.291393	0.291393
FASTK	5.92308	6.33581	0.412736	0.0864694	0.482116	2.9389	0.655983	1	7.35278	0.102352	0.00164402	0.107686	0.0614262	0.107686
SELENOF	7.56047	7.97312	0.412647	0.0425783	0.451903	4.11207	0.510069	1	8.2413	0.906568	0.000472691	0.0845388	0.0632867	0.0845388
NDUFAF1	4.27175	4.68428	0.412532	0.0509168	0.458246	3.81101	0.461956	1	5.87405	0.370133	0.00370138	0.0732912	0.0715698	0.0732912
PFN1P2	1.75237	2.16478	0.412403	0.141624	0.523934	2.16022	5.1631	1	3.01889	4.77266	0.167196	0.693321	0.292827	0.693321
KCTD13	4.5655	4.97772	0.412217	0.0373105	0.45136	4.33618	0.368014	1	6.50059	0.437699	0.00613104	0.0552047	0.0642785	0.0642785
CTNNBIP1	3.52126	3.93346	0.412208	0.21771	0.565257	1.5194	1.14576	1	5.15745	0.61884	0.0107192	0.18024	0.0904944	0.18024
NDUFS3	5.97996	6.39198	0.412022	0.100823	0.490354	2.69248	0.747913	1	6.131	0.77588	0.00135942	0.123293	0.0678577	0.123293
A1BG	3.69814	4.11006	0.411918	0.0987016	0.488121	2.7264	0.759844	1	5.89616	0.152027	0.0143049	0.112336	0.0711995	0.112336
AIMP2	4.85322	5.26509	0.411875	0.0424068	0.451903	4.11889	0.350172	1	6.07456	0.81921	0.00300439	0.0553577	0.0685724	0.0685724
ORMDL3	6.96404	7.37589	0.411847	0.0295084	0.442241	4.73771	0.491729	1	6.83565	0.749403	0.000395783	0.081559	0.0625969	0.081559
SIRPG	3.61314	4.0249	0.411759	0.0689657	0.469818	3.30747	0.634585	1	5.24638	0.281772	0.00599058	0.0997735	0.0875074	0.0997735
GADD45B	5.8482	6.25995	0.411757	0.102679	0.490354	2.66343	0.738059	1	6.42927	1.21087	0.00227461	0.120735	0.0648083	0.120735
SLX1A	6.54167	6.9534	0.411727	0.0952474	0.484404	2.78337	0.695118	1	7.19277	0.145135	0.0110511	0.104802	0.0616225	0.104802
WDR83	4.16591	4.57763	0.411714	0.0581588	0.460091	3.58913	0.439185	1	5.48177	0.0827486	0.00373528	0.0694622	0.0803331	0.0803331
EEF1A1P9	1.161	1.57229	0.411297	0.105128	0.491706	2.62598	0.961563	1	3.4287	0.149241	0.0367988	0.123462	0.223825	0.223825
LRRC28	3.37414	3.78529	0.411155	0.118506	0.503835	2.43696	0.740738	1	4.59299	0.624798	0.0143764	0.10908	0.114813	0.114813
SCAMP3	5.97933	6.38995	0.410618	0.153691	0.533871	2.03523	0.869135	1	6.68072	0.600937	0.00284265	0.142013	0.0632376	0.142013
RTN2	1.12979	1.54032	0.410531	0.249704	0.577552	1.32496	1.69624	1	2.74006	0.246284	0.0816331	0.201073	0.345056	0.345056
RIPK2	1.07341	1.48393	0.41052	0.128343	0.510745	2.31244	11.0226	1	2.86943	3.15411	0.192896	1.64421	0.320765	1.64421
LSM7	8.40147	8.81196	0.410491	0.0917948	0.48253	2.84261	0.712226	1	7.75586	1.08315	0.000555938	0.118148	0.0616439	0.118148
TSFM	5.20016	5.61054	0.410374	0.0431215	0.452137	4.09063	0.488943	1	6.20405	1.07452	0.00344661	0.0780439	0.067002	0.0780439
NDUFA7	6.84516	7.25535	0.410191	0.100958	0.490354	2.69035	0.738986	1	6.69093	1.00406	0.00740477	0.11576	0.0631893	0.11576
CCNG2	4.10217	4.51192	0.409751	0.25389	0.579616	1.30177	1.18453	1	6.00147	0.56064	0.00371019	0.193711	0.0695761	0.193711
IMP3	6.78336	7.1931	0.409742	0.109085	0.494749	2.56742	0.697541	1	7.71449	0.832254	0.000570939	0.115686	0.0615744	0.115686
S100A5	2.25151	2.66114	0.40963	0.525799	0.701592	0.402504	8.01248	1	3.35337	1.39882	0.0982591	1.23715	0.235278	1.23715
TMEM41B	4.09005	4.49951	0.409457	0.0494359	0.458241	3.86049	0.474212	1	5.98144	0.238971	0.0045679	0.0744675	0.069868	0.0744675
TOM1	4.46556	4.87488	0.409318	0.104283	0.491706	2.63879	0.814097	1	5.60476	0.307072	0.00529323	0.13039	0.0771101	0.13039
NTPCR	4.86835	5.27762	0.409264	0.0484887	0.457048	3.89297	0.470642	1	6.01928	0.168755	0.00402148	0.0744189	0.0693229	0.0744189
RPL11	11.7695	12.1787	0.409206	0.121719	0.506164	2.39506	0.748987	1	10.7172	0.305312	4.62972e-05	0.124785	0.102765	0.124785
TPT1	12.9278	13.337	0.409152	0.111523	0.497089	2.53251	0.688742	1	11.521	0.23312	1.12266e-05	0.114779	0.133775	0.133775
AC008267.3	0.971657	1.38066	0.409006	0.346758	0.605233	0.885287	0.697686	1	1.30291	4.6531	0.016935	0.0993461	0.50569	0.50569
FDFT1	6.5784	6.98723	0.40883	0.0349556	0.45136	4.44734	0.404308	1	7.80746	0.55419	0.0015397	0.0658449	0.0617459	0.0658449
AL669831.3	2.01851	2.42725	0.408741	0.101783	0.490354	2.67738	1.33248	1	3.46988	1.23404	0.0564607	0.165619	0.217848	0.217848
TRAV19	5.4046	5.81324	0.408638	0.0601095	0.462733	3.53436	0.493128	1	5.42725	0.806194	0.00559734	0.0765906	0.0818862	0.0818862
PSMB6	7.58387	7.99232	0.408451	0.0525603	0.458763	3.75784	0.567723	1	7.48118	1.50659	0.00065645	0.0939641	0.0613848	0.0939641
CDKN2A	4.84643	5.25482	0.408389	0.332978	0.602657	0.937282	1.37363	1	5.72509	3.5266	0.00918499	0.219753	0.074374	0.219753
GLYCTK	3.82959	4.23784	0.408253	0.0538468	0.458763	3.71744	0.601963	1	5.67368	0.129732	0.00400736	0.0963198	0.0754894	0.0963198
P2RX4	6.09002	6.49824	0.408222	0.0460246	0.455778	3.98069	0.516427	1	7.40091	0.125048	0.002066	0.0840052	0.0613986	0.0840052
ZDHHC24	4.25702	4.6652	0.408183	0.0907627	0.48215	2.86079	0.694241	1	6.16355	0.137848	0.00283636	0.112871	0.0674673	0.112871
MAFK	3.87196	4.28002	0.408064	0.0302252	0.445708	4.69644	0.511918	1	6.53113	0.239745	0.00187346	0.0834461	0.0640741	0.0834461
SH2D1B	0.213087	0.620906	0.407819	0.0123583	0.426903	6.25873	7.06549	1	1.4873	3.22318	0.0824689	1.09511	0.497227	1.09511
IL1A	0.398369	0.80618	0.407811	0.0369972	0.45136	4.35054	6.86706	1	2.33677	3.20253	0.124647	1.01986	0.41221	1.01986
EDEM2	4.76412	5.17165	0.407526	0.0358882	0.45136	4.40241	0.355867	1	6.73406	0.0952346	0.00114086	0.0581703	0.0629955	0.0629955
KLHDC3	6.18053	6.58798	0.407449	0.0595404	0.462733	3.55014	0.546283	1	7.76569	0.419793	0.000499436	0.0905477	0.061662	0.0905477
FBXW5	6.30601	6.71326	0.40725	0.0589606	0.462715	3.56638	0.558259	1	7.73426	0.412559	0.000569754	0.0924735	0.0616063	0.0924735
TRBV14	2.82527	3.23249	0.407221	0.586233	0.739977	0.296266	3.094	1	3.27522	1.36476	0.0331038	0.482563	0.247824	0.482563
PEX2	5.63736	6.04431	0.406948	0.0413814	0.451903	4.16033	0.425795	1	6.75084	0.948138	0.00375997	0.0672058	0.0629244	0.0672058
MBOAT2	1.05211	1.45896	0.406857	0.109998	0.494837	2.55425	5.04039	1	2.15081	2.4118	0.0461362	0.79393	0.436573	0.79393
C11orf68	5.01972	5.42644	0.406717	0.105728	0.491957	2.61694	0.704006	1	6.74013	0.102202	0.00123853	0.116096	0.0629695	0.116096
TESC	4.85156	5.25819	0.406624	0.262242	0.583617	1.25688	1.19149	1	5.85522	3.15584	0.00704124	0.19154	0.071894	0.19154
BFSP1	1.51557	1.92179	0.406222	0.288381	0.589829	1.12716	1.22256	1	4.17098	0.479195	0.0184222	0.185337	0.142855	0.185337
AC004967.1	4.66168	5.06786	0.406186	0.415859	0.638389	0.661988	1.95043	1	4.82956	0.34035	0.00912332	0.315948	0.103245	0.315948
CCM2	6.98319	7.38925	0.406066	0.0612241	0.46281	3.50391	0.551226	1	8.13431	0.0813617	0.000316966	0.091554	0.0627913	0.091554
NCLN	4.35671	4.76274	0.406033	0.0485128	0.457048	3.89213	0.400904	1	5.89847	0.114418	0.00310033	0.0637169	0.0711615	0.0711615
AL121900.2	0.866005	1.27197	0.405964	0.682486	0.814688	0.167341	27.3353	1	1.5358	4.03472	0.876783	3.6791	0.494361	3.6791
MECR	3.49688	3.90274	0.40586	0.0951187	0.484404	2.78554	0.53195	1	4.78012	0.388876	0.00984765	0.0788108	0.105469	0.105469
SUPV3L1	4.59657	5.00242	0.405847	0.0573579	0.458763	3.61218	0.410718	1	5.61136	1.04912	0.00605109	0.0624018	0.0769489	0.0769489
DNM1	0.820307	1.22614	0.405834	0.482134	0.676631	0.494032	2.90981	1	1.65944	2.11035	0.0995189	0.385449	0.485876	0.485876
SBF1	4.57726	4.98302	0.405763	0.118643	0.503835	2.43514	1.31776	1	6.05728	3.70947	0.0139058	0.205721	0.0688014	0.205721
TUBB3	1.39505	1.80079	0.405745	0.303474	0.594488	1.05886	0.987079	1	2.94679	0.207843	0.192532	-0.0280183	0.306227	0.306227
C14orf119	5.59364	5.99934	0.405702	0.0371493	0.45136	4.34355	0.454765	1	7.32255	0.256435	0.00193497	0.0738592	0.061451	0.0738592
AC108463.1	1.46829	1.87335	0.405064	1	1	-0.0026269	10.8007	1	1.73855	1.5897	0.216601	1.58352	0.479577	1.58352
REEP5	6.79659	7.20159	0.404998	0.0602119	0.462733	3.53154	0.55207	1	7.62372	0.727835	0.00113697	0.0908747	0.0614599	0.0908747
RBM8A	7.73079	8.13531	0.404513	0.0499906	0.458241	3.84177	0.564898	1	7.34629	1.19518	0.000700384	0.0934493	0.0614311	0.0934493
HAGH	6.26418	6.66864	0.404463	0.179278	0.54259	1.8036	0.8855	1	7.26459	0.261098	0.00134384	0.14624	0.0615145	0.14624
TOR4A	2.74788	3.15221	0.404326	0.0785125	0.475229	3.09543	0.94182	1	6.08994	0.221908	0.00237711	0.154593	0.0683726	0.154593
RAB4B-EGLN2	2.12451	2.52875	0.404239	0.379924	0.619038	0.770947	2.94151	1	3.89316	0.420673	0.459813	0.0304388	0.167675	0.167675
H2AFZ	9.04649	9.45065	0.404164	0.121919	0.506164	2.39249	0.732295	1	8.85107	2.50247	0.000258593	0.121791	0.0676537	0.121791
MTFMT	3.74199	4.14615	0.404154	0.0700144	0.469818	3.28268	0.510122	1	5.41775	0.218256	0.00609494	0.0789254	0.0821642	0.0821642
EID2B	2.51867	2.92276	0.404084	0.650082	0.785609	0.205796	2.584	1	4.4188	0.768758	0.018154	0.412513	0.125097	0.412513
NEK6	2.39561	2.79964	0.404028	0.177816	0.54259	1.81579	1.04173	1	5.29836	0.34472	0.0149699	0.158651	0.0858253	0.158651
RRP7BP	3.386	3.7899	0.403906	0.0571711	0.458763	3.61761	0.394966	1	5.68256	0.132686	0.0118361	0.0539915	0.0752909	0.0752909
COA6	6.62729	7.03119	0.403899	0.273208	0.586817	1.20057	1.18754	1	7.14806	0.757943	0.00122447	0.196698	0.061706	0.196698
SERTAD3	3.76405	4.16794	0.403894	0.124421	0.507427	2.36076	0.905231	1	4.92052	0.177762	0.00631769	0.144554	0.0993825	0.144554
AC067752.1	0.350744	0.754557	0.403812	0.375696	0.617755	0.784738	4.84032	1	1.13015	1.28205	0.0793446	0.727376	0.510066	0.727376
CYB561D1	3.48392	3.88769	0.403768	0.0553686	0.458763	3.67095	0.294395	1	5.36881	0.180361	0.00396524	0.0451007	0.0836284	0.0836284
SEC61A2	3.65544	4.05917	0.403729	0.103909	0.49118	2.6445	0.810479	1	4.94622	0.273592	0.00780965	0.12727	0.0983414	0.12727
DGUOK	6.79882	7.20232	0.403496	0.153541	0.533871	2.03671	0.844941	1	7.01954	0.622842	0.000897903	0.139926	0.0620165	0.139926
C6orf226	4.25317	4.65665	0.403481	0.265656	0.584967	1.23904	1.28627	1	4.86337	1.26257	0.0119497	0.202428	0.101776	0.202428
CDK5	4.85989	5.26333	0.403443	0.0945574	0.484404	2.79502	0.688573	1	5.78551	0.654002	0.00245216	0.11231	0.0731671	0.11231
CDC42	8.06868	8.47207	0.403392	0.0325427	0.44851	4.56967	0.318469	1	8.50423	1.13337	0.000248147	0.0528299	0.0648386	0.0648386
MAGT1	3.65539	4.05873	0.403339	0.0397755	0.45136	4.22743	0.510101	1	6.38872	0.0794345	0.00417365	0.0808432	0.0651449	0.0808432
EPS8L2	3.89293	4.29621	0.403273	0.0966931	0.4873	2.75926	0.541862	1	4.82545	0.108698	0.0072108	0.0830996	0.103426	0.103426
PMM1	5.12788	5.53109	0.403213	0.138745	0.522542	2.19182	0.780078	1	6.55279	0.339972	0.00168962	0.128323	0.0639366	0.128323
CHCHD1	6.33788	6.74057	0.402683	0.185582	0.545133	1.75235	0.891769	1	7.17362	1.05108	0.00115808	0.14747	0.0616567	0.14747
TRMT12	3.13934	3.54195	0.402606	0.104083	0.491443	2.64183	0.455523	1	4.5813	0.558628	0.00884299	0.0670776	0.115451	0.115451
TMEM11	4.59496	4.99757	0.402603	0.24564	0.575772	1.34793	1.14004	1	6.03008	0.697107	0.00302239	0.186984	0.069172	0.186984
SNN	2.74968	3.15227	0.402598	0.0666743	0.467093	3.36305	0.696096	1	5.85369	0.604388	0.00328671	0.112729	0.0719206	0.112729
TRIM11	4.53541	4.93793	0.402523	0.0480736	0.456608	3.90741	0.549192	1	6.41207	0.305205	0.00255314	0.0889788	0.0649478	0.0889788
TMEM170A	3.83286	4.23524	0.402379	0.1539	0.533871	2.03317	0.896056	1	6.32551	0.140386	0.00811791	0.141225	0.0657261	0.141225
TSPOAP1	3.9125	4.31484	0.402349	0.056976	0.458763	3.62329	0.467036	1	5.89213	0.105177	0.00547376	0.0723656	0.0712662	0.0723656
PSMD8	7.6422	8.04454	0.402342	0.0311206	0.447462	4.64629	0.347934	1	7.78863	0.717985	0.000495006	0.057494	0.0617067	0.0617067
COX4I1	9.92923	10.3314	0.402132	0.161893	0.536608	1.95646	0.880664	1	8.94783	0.661654	0.000120082	0.146657	0.068605	0.146657
HMGCL	4.52574	4.92782	0.40208	0.0441596	0.454481	4.05045	0.489517	1	6.222	0.0701951	0.00204348	0.0795427	0.0668026	0.0795427
UBE2F	6.59874	7.00081	0.402071	0.0359858	0.45136	4.39778	0.479697	1	7.09115	0.380028	0.00133597	0.0786135	0.0618306	0.0786135
ACOT1	1.24782	1.64978	0.401957	1	1	-0.446445	3.35025	1	2.79679	6.82799	0.175188	0.383187	0.334443	0.383187
SLC25A1	5.34993	5.75185	0.40192	0.057496	0.458951	3.60818	0.540888	1	6.94061	0.332566	0.00125891	0.0888891	0.0622497	0.0888891
RPS3AP26	1.76104	2.16296	0.401914	0.234277	0.570641	1.41471	1.95079	1	3.36075	0.288711	0.0495102	0.275621	0.234127	0.275621
ZNF764	3.31533	3.71709	0.401756	0.0383101	0.45136	4.2912	0.535323	1	6.10987	0.0765083	0.00423577	0.0849847	0.0681194	0.0849847
TMEM63B	2.45074	2.8524	0.401653	0.136483	0.51995	2.21717	0.784117	1	4.61733	0.650025	0.017854	0.112832	0.113506	0.113506
SNRPC	6.94879	7.35039	0.4016	0.0340028	0.448759	4.49456	0.472029	1	7.11182	1.02303	0.00120048	0.0774711	0.061783	0.0774711
CCND3	7.99129	8.39273	0.40144	0.0258678	0.439386	4.96484	0.299597	1	7.59584	0.325718	0.000537846	0.0493951	0.0614351	0.0614351
FAM220A	1.10429	1.50547	0.401182	0.308157	0.596059	1.03856	16.8044	1	1.92627	2.782	0.607468	2.19327	0.462031	2.19327
YDJC	5.44155	5.84266	0.401114	0.143499	0.525773	2.14003	0.774318	1	6.92308	0.312841	0.00104993	0.128003	0.0623042	0.128003
HMGN4	6.39981	6.80091	0.401099	0.0406365	0.45136	4.19111	0.376517	1	7.27747	0.398941	0.00197479	0.0607781	0.0614986	0.0614986
RAMAC	5.21888	5.61975	0.400875	0.103956	0.49118	2.64378	0.658811	1	6.88145	1.01396	0.00129755	0.108504	0.0624388	0.108504
SLC48A1	2.44667	2.84739	0.40072	0.158051	0.535057	1.99277	1.29968	1	3.90205	0.188111	0.00837241	0.20824	0.166793	0.20824
COQ8B	4.65895	5.05943	0.400482	0.0644323	0.463544	3.41945	0.567344	1	5.55552	0.0854368	0.00720382	0.0873535	0.0783514	0.0873535
E2F1	4.02048	4.42093	0.400455	0.0811812	0.476806	3.04109	0.624805	1	6.60339	1.50566	0.00219533	0.101939	0.0636381	0.101939
ZNF687	2.77389	3.17433	0.400442	0.0459679	0.455778	3.98277	0.84365	1	5.80486	0.67845	0.0119972	0.128611	0.0728018	0.128611
SLC7A5	4.16432	4.56457	0.400254	0.0340162	0.448759	4.49389	0.431562	1	7.14326	0.14939	0.000886875	0.0710402	0.0617158	0.0710402
DBP	3.48492	3.88513	0.400203	0.0700836	0.469818	3.28106	0.449938	1	5.52816	0.589036	0.0144407	0.0605489	0.07907	0.07907
NAA20	6.14093	6.54109	0.400158	0.0825146	0.477604	3.01466	0.610951	1	7.04633	1.0421	0.00121085	0.100614	0.0619432	0.100614
ATG4D	4.55401	4.95402	0.400002	0.121865	0.506164	2.39318	0.79912	1	5.63938	0.132347	0.00420139	0.128985	0.0762786	0.128985
PLA2G2C	0.0986238	0.498153	0.39953	0.0350447	0.45136	4.443	3.33387	1	0.29851	0.479581	0.142758	0.412888	0.483855	0.483855
FP565260.1	2.73237	3.13184	0.399478	0.19906	0.554652	1.64926	0.970717	1	3.71864	0.146858	0.00878503	0.153001	0.186241	0.186241
DYNLT1	6.86395	7.26341	0.39946	0.0417472	0.451903	4.14542	0.5034	1	7.18169	0.701036	0.000961348	0.0829386	0.061642	0.0829386
TRAV8-2	5.3478	5.74725	0.399453	0.056825	0.458763	3.62771	0.428223	1	5.67979	0.303477	0.00374604	0.0676245	0.0753527	0.0753527
FANCB	1.3843	1.78371	0.399408	0.143405	0.525718	2.14103	1.57204	1	4.19484	3.23769	0.0718387	0.190167	0.140974	0.190167
STK11	5.35	5.74923	0.399231	0.0949274	0.484404	2.78876	0.690242	1	6.94835	0.562856	0.00119658	0.113844	0.062226	0.113844
KCTD5	5.07946	5.47859	0.399126	0.0428775	0.452137	4.10023	0.266516	1	5.92646	0.467654	0.00200661	0.0424127	0.0707093	0.0707093
NUDT1	6.78143	7.1803	0.39887	0.20684	0.559958	1.59341	0.983343	1	7.01088	2.33247	0.00282517	0.161065	0.0620412	0.161065
TMEM88	0.629757	1.02855	0.398788	0.403333	0.631649	0.698367	2.66185	1	1.76283	0.531422	0.233454	0.210187	0.477511	0.477511
NR4A3	1.20536	1.60393	0.398568	1	1	-0.444459	2.92219	1	4.5587	1.55621	0.033855	0.453176	0.116704	0.453176
HIST2H3C	0.396342	0.794759	0.398417	0.222143	0.567491	1.49047	4.61023	1	2.27198	1.8301	0.0762589	0.692113	0.421008	0.692113
HIST2H3A	0.396342	0.794759	0.398417	0.222143	0.567491	1.49047	4.61023	1	2.27198	1.8301	0.0762589	0.692113	0.421008	0.692113
CERS4	5.62255	6.02095	0.398403	0.114715	0.500612	2.48804	0.738633	1	6.29034	0.126695	0.00252159	0.120584	0.0660785	0.120584
TMEM163	1.05942	1.45767	0.398255	0.159299	0.535535	1.98087	11.3259	1	3.48739	3.66863	0.0260744	1.86157	0.215369	1.86157
RPL34	11.4453	11.8435	0.398176	0.151982	0.53155	2.05225	0.844584	1	9.91007	0.432184	8.16061e-05	0.140682	0.0826696	0.140682
RNPEPL1	5.27985	5.67797	0.398123	0.0394042	0.45136	4.24335	0.498513	1	6.24623	1.67072	0.00323335	0.0798522	0.0665397	0.0798522
TROAP	4.62482	5.0229	0.398084	0.0974741	0.4873	2.74639	0.735534	1	5.74301	2.20616	0.00857859	0.11401	0.0740046	0.11401
LZTS1	0.635654	1.03364	0.397982	0.173696	0.541705	1.85075	3.21274	1	3.699	0.517306	0.0316302	0.503826	0.188485	0.503826
USP36	4.36383	4.76154	0.397706	0.066598	0.467034	3.36494	0.319982	1	5.13069	0.865766	0.0070604	0.0462699	0.0914255	0.0914255
INIP	4.79952	5.19705	0.397533	0.0569843	0.458763	3.62305	0.334729	1	5.88703	0.62367	0.00699675	0.0487914	0.0713511	0.0713511
CYBA	10.0752	10.4726	0.397406	0.0762473	0.47424	3.14313	0.611462	1	9.1924	0.31561	0.000107369	0.101803	0.0713548	0.101803
MRPS18C	5.9317	6.32902	0.397324	0.225591	0.567726	1.46845	1.09346	1	5.87093	0.806471	0.00406985	0.178174	0.071623	0.178174
SNRPB2	7.00667	7.40365	0.396987	0.0394991	0.45136	4.23927	0.411158	1	8.15465	1.41558	0.000976931	0.0675494	0.0628795	0.0675494
EMC10	6.36322	6.76012	0.396904	0.0795275	0.47532	3.07453	0.575909	1	7.8281	0.309405	0.000485885	0.0954989	0.0617914	0.0954989
MORN3	1.90886	2.30553	0.396673	0.188608	0.54595	1.72846	1.54473	1	3.69988	0.415641	0.0154643	0.24199	0.188383	0.24199
KCTD19	0.548632	0.945249	0.396617	0.519996	0.698644	0.413901	8.08992	1	1.31238	1.88961	0.224703	1.12362	0.50535	1.12362
CARD19	7.04883	7.44532	0.396483	0.166891	0.539263	1.91065	0.846394	1	7.34228	0.268469	0.00103809	0.140028	0.0614342	0.140028
ACAP3	4.10345	4.49991	0.396464	0.0948215	0.484404	2.79055	1.0666	1	5.19192	2.57285	0.0133982	0.164369	0.0893188	0.164369
ZDHHC18	4.76461	5.16104	0.396433	0.0471475	0.456482	3.94012	0.328333	1	6.03124	0.0534535	0.00264654	0.0520756	0.069156	0.069156
RHEB	6.37308	6.76936	0.396275	0.0462299	0.456178	3.9732	0.512549	1	6.81889	1.02754	0.00132109	0.0841037	0.0626577	0.0841037
TRMT61A	2.36088	2.75713	0.39625	0.1068	0.493882	2.60094	0.924966	1	5.45595	0.160866	0.00394667	0.150214	0.0810596	0.150214
CYC1	7.03583	7.43203	0.396206	0.120236	0.505094	2.41424	0.697616	1	7.64192	0.994709	0.000518588	0.115751	0.0614787	0.115751
CLC	0.370909	0.766951	0.396041	0.109456	0.494749	2.56206	4.76283	1	1.04972	2.20254	0.0853562	0.708449	0.510921	0.708449
NUDT18	4.15196	4.54749	0.39553	0.128641	0.510745	2.30883	0.769858	1	6.1645	0.133826	0.00213224	0.126177	0.0674561	0.126177
DYNLL1	8.51438	8.90982	0.395434	0.0602805	0.462733	3.52965	0.55963	1	8.13317	0.849589	0.000395588	0.0928761	0.0627864	0.0928761
ST8SIA6	1.15083	1.54622	0.395389	0.235208	0.570641	1.40909	3.05311	1	3.64174	0.714577	0.0274505	0.481401	0.195215	0.481401
AC003072.1	2.10856	2.50392	0.395364	0.18703	0.545133	1.74086	5.13753	1	2.31221	7.43861	0.0659363	0.790318	0.415581	0.790318
C1orf141	0.615265	1.01061	0.395344	0.0913691	0.482443	2.85008	5.12544	1	1.83907	5.1728	0.122774	0.731466	0.470626	0.731466
EIF3CL	0.786901	1.18219	0.395289	1	1	-0.357595	44.4057	1	2.41488	7.30561	2.74549	4.65546	0.401019	4.65546
AMZ2P1	2.83287	3.22815	0.395284	0.165226	0.538491	1.92573	1.00141	1	5.50641	0.219343	0.00958292	0.157319	0.0796552	0.157319
DIPK1B	2.02581	2.42108	0.395268	0.0529202	0.458763	3.74644	0.749905	1	4.89317	0.130345	0.00855107	0.116433	0.100514	0.116433
TRBV3-1	5.51547	5.91064	0.395169	0.0773773	0.475229	3.11915	0.681684	1	5.21397	0.513279	0.00296195	0.110652	0.0885798	0.110652
PBK	3.69745	4.09256	0.395108	0.06351	0.463486	3.44327	0.731497	1	5.31205	4.60403	0.0302821	0.091634	0.0853907	0.091634
SNAPIN	6.11846	6.51353	0.395068	0.114278	0.500612	2.49405	0.685097	1	6.95627	0.631386	0.00112937	0.113054	0.062202	0.113054
MYOM1	0.869881	1.2649	0.395022	1	1	-0.0592506	4.46214	1	2.25474	0.638176	0.118259	0.62543	0.423294	0.62543
RPL23A	10.388	10.7829	0.394868	0.08616	0.482116	2.94469	0.642632	1	9.26477	0.194739	0.000115508	0.10699	0.0722679	0.10699
AKR7A2	5.4658	5.8605	0.394709	0.300944	0.59379	1.07001	1.23379	1	6.51205	0.639243	0.00305565	0.202575	0.0642003	0.202575
ATP6V1E2	1.73115	2.1258	0.394646	0.156895	0.535057	2.0039	0.768768	1	3.80254	0.442068	0.0379313	0.0901966	0.177012	0.177012
KDELR2	5.6592	6.05377	0.394564	0.0527479	0.458763	3.75189	0.462703	1	6.02637	0.818326	0.00402981	0.0730874	0.0692237	0.0730874
QPCT	0.932263	1.32658	0.394317	0.365166	0.614816	0.820049	9.38555	1	2.30612	1.68801	0.070194	1.49406	0.416412	1.49406
RPL28	11.5349	11.9292	0.394242	0.170482	0.540884	1.8787	0.861022	1	10.2308	0.27335	5.34793e-05	0.14345	0.0895778	0.14345
GAA	3.07247	3.46665	0.394185	0.106558	0.493882	2.60453	1.40335	1	4.42323	1.05365	0.0135536	0.220338	0.124814	0.220338
RPS4XP5	0.450941	0.844991	0.394051	0.363407	0.613753	0.826084	8.86983	1	1.36872	2.357	0.202015	1.27629	0.503116	1.27629
MORN2	1.61315	2.00718	0.394032	0.374682	0.6176	0.788078	6.47492	1	2.71316	4.10467	0.118869	0.960285	0.350047	0.960285
IFI44	4.36886	4.76285	0.393994	0.129426	0.511502	2.29938	0.816885	1	5.487	0.566154	0.00922603	0.126922	0.0801878	0.126922
RPS13	10.9781	11.3721	0.393955	0.143721	0.525776	2.13766	0.803843	1	9.62501	0.491929	8.0969e-05	0.133893	0.0775453	0.133893
C13orf46	0.28024	0.674039	0.393799	0.0686338	0.469818	3.31539	3.86407	1	1.49587	2.84915	0.10796	0.536052	0.49674	0.536052
MLF2	6.64233	7.0361	0.393763	0.0530551	0.458763	3.74218	0.522014	1	7.1293	0.56733	0.00102439	0.085978	0.0617448	0.085978
MMEL1	1.4368	1.83015	0.393351	0.511984	0.693076	0.430009	12.0148	1	2.38478	1.95583	0.215694	1.78677	0.405457	1.78677
LPAR2	4.67873	5.07206	0.393331	0.0710032	0.469818	3.25968	0.422583	1	5.27068	0.10843	0.00307886	0.0673516	0.086715	0.086715
PFDN6	4.7742	5.16739	0.393186	0.0567312	0.458763	3.63046	0.542753	1	5.75548	0.839064	0.00150223	0.0889567	0.0737535	0.0889567
FLCN	4.8014	5.19457	0.39317	0.0435025	0.452637	4.07577	0.497176	1	6.30173	0.394365	0.00343389	0.0794288	0.0659629	0.0794288
INO80B-WBP1	0.130279	0.523367	0.393088	1	1	-0.149392	21.6267	1	1.00946	3.56073	0.929314	2.67513	0.511068	2.67513
MAPK10	1.98497	2.37806	0.393086	0.151245	0.531013	2.05965	0.840228	1	4.74234	1.01194	0.0567856	0.0832524	0.107232	0.107232
ACTL6A	6.26703	6.66008	0.393041	0.099523	0.488901	2.71317	0.682778	1	6.42913	1.32764	0.00312119	0.110675	0.0648094	0.110675
TRAPPC2	3.63616	4.02909	0.392933	0.0735097	0.470986	3.20286	0.353878	1	5.261	0.172306	0.00673901	0.0522407	0.0870293	0.0870293
UQCRFS1	5.14628	5.53864	0.392358	0.104219	0.491706	2.63976	0.614153	1	7.56783	1.6206	0.000901901	0.101457	0.0614152	0.101457
JTB	7.39183	7.78384	0.392008	0.0795104	0.47532	3.07488	0.584965	1	7.73935	0.675759	0.000373614	0.0971205	0.0616149	0.0971205
SERTAD1	3.7744	4.16641	0.392002	0.130866	0.514682	2.2822	0.763466	1	6.15854	0.20109	0.00216115	0.125083	0.0675264	0.125083
AARS2	1.76396	2.15589	0.391939	0.186931	0.545133	1.74164	1.87897	1	4.63237	1.00022	0.00970266	0.303458	0.112713	0.303458
KIAA2013	4.77656	5.16819	0.391639	0.0384292	0.45136	4.28592	0.435288	1	7.10149	0.0631933	0.000819582	0.0717285	0.0618065	0.0717285
FAM9C	0.241654	0.632867	0.391213	0.0260254	0.439386	4.95433	5.18445	1	2.75656	0.943973	0.265095	0.598979	0.341979	0.598979
RPL35A	11.0607	11.4518	0.391109	0.198632	0.553797	1.65241	0.952614	1	9.64492	0.381791	7.32051e-05	0.158696	0.0778748	0.158696
FAM76A	3.48334	3.87444	0.391101	0.0819851	0.477604	3.0251	0.672848	1	5.15005	0.164425	0.00524327	0.106898	0.0907504	0.106898
IFT22	3.39526	3.78629	0.391024	0.240452	0.573662	1.37794	1.07961	1	5.15844	1.01908	0.0107994	0.169136	0.0904604	0.169136
PSMA5	7.13206	7.523	0.390938	0.0710743	0.469818	3.25803	0.538257	1	8.17813	1.25115	0.000707385	0.0890021	0.0629848	0.0890021
OSTC	7.0378	7.42849	0.390681	0.0740683	0.470986	3.19048	0.590323	1	7.08845	1.03718	0.00059975	0.0977874	0.061837	0.0977874
ABHD12B	0.71666	1.10715	0.390486	0.201288	0.555911	1.633	13.8716	1	2.53302	1.99571	0.0648479	2.24709	0.382106	2.24709
CASP10	3.11512	3.50542	0.390309	0.0850437	0.48103	2.96577	0.424777	1	5.26148	0.107852	0.00682316	0.063973	0.0870138	0.0870138
SAC3D1	4.39514	4.78532	0.390176	0.177199	0.54259	1.82096	0.809419	1	6.12505	1.28103	0.00291111	0.131992	0.0679308	0.131992
KRTCAP3	2.12495	2.5151	0.390154	0.207128	0.559958	1.59139	0.44046	1	3.44113	1.00204	0.0743679	-0.000957882	0.222	0.222
C11orf98	7.33663	7.72673	0.390102	0.035191	0.45136	4.43588	0.41758	1	7.27822	0.622347	0.000985486	0.0686112	0.0614977	0.0686112
AC013394.1	6.40801	6.79806	0.390047	0.0456293	0.455778	3.99523	0.445981	1	8.30275	0.560485	0.00110065	0.0732296	0.0636064	0.0732296
ZDHHC12	6.24103	6.63107	0.390039	0.123459	0.507427	2.37288	0.685499	1	7.23696	0.641114	0.00105106	0.113199	0.0615522	0.113199
LENG1	0.110425	0.500406	0.389981	0.107828	0.494159	2.58577	10.6816	1	1.15879	2.53143	0.304562	1.4757	0.50958	1.4757
PGGHG	4.39496	4.7848	0.389841	0.0239523	0.439386	5.09808	0.523615	1	6.87621	2.87465	0.00507566	0.0821934	0.0624563	0.0821934
PINK1	3.63959	4.02942	0.389822	0.0703658	0.469818	3.27447	0.691484	1	6.29539	0.387314	0.00218792	0.113059	0.066027	0.113059
RPL36A	11.2758	11.6655	0.389776	0.0930582	0.48387	2.82066	0.642576	1	9.93645	0.686891	0.000223685	0.106872	0.0831902	0.106872
ALDH4A1	1.68624	2.0759	0.389664	0.57313	0.732188	0.317473	2.19286	1	4.38479	0.950119	0.0308403	0.334637	0.127309	0.334637
NKAPP1	2.70903	3.09867	0.389631	0.202412	0.557409	1.62489	0.769428	1	3.76833	0.122253	0.0345395	0.0936985	0.180705	0.180705
UBE2Q1	6.14658	6.5361	0.389517	0.0509308	0.458246	3.81055	0.394828	1	6.12306	0.0720204	0.00477134	0.0610332	0.0679553	0.0679553
SLX1B	5.26463	5.65384	0.389209	0.146928	0.528503	2.10386	0.778044	1	6.54148	0.543249	0.0223917	0.107282	0.0640076	0.107282
CD163	1.74413	2.1329	0.388771	0.158016	0.535057	1.99311	2.6676	1	2.90908	1.73769	0.342408	0.102193	0.313301	0.313301
PSMB4	8.99566	9.3844	0.388736	0.139043	0.522833	2.18852	0.725977	1	8.88263	1.10803	0.000217218	0.120779	0.0679557	0.120779
RPL38	11.5893	11.9781	0.388735	0.221347	0.567184	1.49561	1.03623	1	9.77847	0.451521	0.00010092	0.172604	0.0801928	0.172604
MTURN	1.75309	2.14173	0.388644	0.295285	0.591296	1.09537	1.79295	1	4.96191	0.261928	0.0239904	0.274835	0.0977158	0.274835
SIRT5	3.08861	3.47711	0.388497	0.0464632	0.456178	3.96472	0.621149	1	6.24652	0.145301	0.00945783	0.0940669	0.0665366	0.0940669
SMAD7	3.43206	3.82055	0.388494	0.148009	0.52866	2.09265	0.865907	1	4.86473	0.419413	0.00544275	0.138875	0.101717	0.138875
TRAV20	4.97704	5.36536	0.388321	0.0993133	0.488771	2.71654	0.541724	1	4.89354	0.262387	0.00818423	0.082103	0.100499	0.100499
CREB3L2	2.98681	3.37511	0.388295	0.0979404	0.487428	2.73877	0.491703	1	4.8035	0.134563	0.00728796	0.0746625	0.104405	0.104405
VAMP4	4.33432	4.72254	0.388227	0.0534395	0.458763	3.73012	0.48279	1	6.16832	0.658558	0.00390271	0.0765624	0.0674114	0.0765624
RER1	7.33976	7.72792	0.388159	0.0367791	0.45136	4.36061	0.451852	1	7.36446	0.445413	0.000801755	0.0745069	0.0614182	0.0745069
GRK2	7.09004	7.4782	0.388155	0.0369316	0.45136	4.35356	0.454616	1	7.32647	0.435312	0.000676362	0.0750929	0.0614475	0.0750929
BX664615.1	1.19685	1.58494	0.388094	0.483032	0.677046	0.492011	5.17805	1	1.69257	3.46939	0.117825	0.745184	0.483319	0.745184
CORO1C	4.14175	4.52981	0.388061	0.14082	0.523519	2.16898	0.835356	1	5.29465	0.602769	0.0108393	0.128387	0.0859436	0.128387
RPS4X	10.2888	10.6768	0.388037	0.056885	0.458763	3.62595	0.539363	1	9.22953	0.436661	0.0001102	0.0897836	0.0718174	0.0897836
IL9RP3	1.62803	2.01592	0.387892	0.109284	0.494749	2.56454	0.681727	1	4.13068	0.11193	0.0197152	0.0939061	0.146118	0.146118
SMIM5	0.433837	0.821727	0.38789	0.100125	0.489556	2.70356	3.50957	1	1.41546	3.68443	0.109036	0.475891	0.500985	0.500985
RPUSD1	4.59528	4.98311	0.387824	0.0590694	0.462733	3.56332	0.45275	1	5.83639	0.0759725	0.00205532	0.0734031	0.0722262	0.0734031
ITGA3	1.49817	1.88592	0.38775	0.229956	0.568669	1.44113	0.541776	1	2.78401	0.94436	0.0581154	0.0321805	0.336842	0.336842
ZNF248	2.38522	2.77284	0.387621	0.168167	0.539439	1.89921	0.511597	1	4.26195	0.111437	0.0303849	0.0548813	0.135885	0.135885
CUTC	5.05211	5.43971	0.387603	0.0567912	0.458763	3.6287	0.492679	1	5.91041	0.645349	0.00246797	0.0796453	0.0709665	0.0796453
WRAP73	5.07313	5.46071	0.387583	0.0505504	0.458246	3.82311	0.315496	1	6.0553	0.374998	0.00272372	0.0498589	0.0688279	0.0688279
COPE	7.82067	8.20796	0.387282	0.0921426	0.48253	2.83654	0.608471	1	7.99445	0.271995	0.000302239	0.10111	0.0622586	0.10111
C19orf12	5.13384	5.52083	0.386994	0.0426493	0.451903	4.10925	0.30249	1	6.77481	0.144226	0.00253082	0.0478841	0.0628266	0.0628266
RPL10	12.5758	12.9627	0.386874	0.113434	0.498986	2.50572	0.655195	1	11.221	0.505886	1.94591e-05	0.10918	0.120638	0.120638
PRDM9	0.646751	1.03357	0.386824	0.486303	0.678693	0.484697	2.64824	1	1.94262	3.29404	0.237465	0.203909	0.460336	0.460336
ARHGAP27P2	1.67291	2.0597	0.386792	0.214826	0.564505	1.53861	1.6058	1	2.84615	1.30825	0.108908	0.158725	0.325152	0.325152
FDXR	4.51924	4.90598	0.386738	0.0504233	0.458246	3.82733	0.491248	1	6.49295	0.692914	0.00220033	0.0796743	0.0643317	0.0796743
AC104109.3	1.09931	1.48591	0.386603	0.21667	0.565125	1.52629	2.35372	1	1.54249	4.32168	0.137862	0.254424	0.493945	0.493945
DAD1	8.20056	8.58715	0.386589	0.266188	0.584967	1.23628	1.15844	1	7.48569	1.03945	0.000426928	0.192646	0.0613852	0.192646
RNF41	4.42316	4.80965	0.386483	0.0644288	0.463544	3.41955	0.503662	1	5.71027	0.14406	0.00334941	0.0805942	0.0746871	0.0805942
LAMTOR2	6.84405	7.23027	0.386223	0.0977052	0.487428	2.74261	0.65351	1	6.82201	0.851283	0.00110489	0.107813	0.0626463	0.107813
MMADHC	6.71477	7.10098	0.386213	0.0416182	0.451903	4.15066	0.354839	1	7.82488	1.0893	0.000688668	0.0584512	0.0617841	0.0617841
TATDN1	4.73556	5.12175	0.386193	0.0700117	0.469818	3.28275	0.432318	1	5.52412	0.564377	0.00384787	0.0682051	0.0791777	0.0791777
NADK	5.15011	5.5363	0.38619	0.0541959	0.458763	3.70665	0.401358	1	6.10756	0.0582351	0.00238005	0.0645129	0.0681485	0.0681485
CD82	7.59429	7.98023	0.385945	0.0357664	0.45136	4.40821	0.392461	1	7.37873	0.305766	0.000795937	0.0646142	0.0614095	0.0646142
HSD17B10	6.99273	7.37863	0.385906	0.0732715	0.470986	3.20817	0.560711	1	7.34701	1.05418	0.000780756	0.0926711	0.0614305	0.0926711
MPHOSPH6	5.18908	5.57496	0.38588	0.0603323	0.462733	3.52822	0.378845	1	5.6893	0.505728	0.00341858	0.0597222	0.0751418	0.0751418
AAMDC	4.4675	4.85333	0.385821	0.130424	0.513677	2.28745	0.778483	1	5.03232	0.373165	0.00739417	0.122353	0.0949979	0.122353
ASXL1	4.64322	5.02897	0.385752	0.0601143	0.462733	3.53423	0.414121	1	6.00947	0.158514	0.00557237	0.0634477	0.0694616	0.0694616
ID2	8.70321	9.08885	0.385635	0.0390157	0.45136	4.26018	0.316555	1	8.73711	0.445008	0.000405661	0.0523535	0.0666284	0.0666284
PRDX2	8.06881	8.45439	0.385581	0.0889899	0.48215	2.89255	0.606915	1	7.95879	1.03256	0.000355555	0.100797	0.0621434	0.100797
SRP14	8.61393	8.99935	0.385415	0.109544	0.494749	2.56079	0.657449	1	8.36475	0.805813	0.000276828	0.109298	0.0639552	0.109298
NGDN	5.79277	6.17812	0.385348	0.0871163	0.48215	2.92687	0.607861	1	6.44626	0.565838	0.00151094	0.0997993	0.0646751	0.0997993
SOD1	8.49958	8.88477	0.385197	0.132735	0.516525	2.26022	0.699962	1	8.53349	0.778366	0.000212286	0.116448	0.0650416	0.116448
TRBJ2-4	6.21692	6.6018	0.384877	0.657703	0.791415	0.196326	1.69732	1	3.1325	0.243977	0.0222747	0.260613	0.272262	0.272262
TEDC1	4.94522	5.33003	0.38481	0.210262	0.562984	1.56962	0.920781	1	6.26852	0.308982	0.00210508	0.151358	0.0663039	0.151358
WDR19	2.90318	3.28791	0.384726	0.165229	0.538491	1.9257	0.712742	1	3.99991	0.61145	0.0294088	0.0893815	0.15748	0.15748
MIIP	5.64628	6.03085	0.384571	0.0694467	0.469818	3.29605	0.5459	1	6.59356	0.436337	0.00116034	0.089823	0.0636937	0.089823
TMEM182	3.04298	3.42739	0.384407	0.160168	0.535535	1.97264	1.10698	1	4.74323	0.42932	0.0225679	0.161929	0.10719	0.161929
CAPZA2	6.17004	6.55444	0.384395	0.0485253	0.457048	3.8917	0.498585	1	6.39618	1.36237	0.00318832	0.0799092	0.065081	0.0799092
EBP	6.77817	7.16235	0.384182	0.148035	0.52866	2.09238	0.764616	1	7.08078	1.68219	0.00104365	0.126392	0.0618556	0.126392
GMPPB	5.01501	5.39917	0.384164	0.0497221	0.458241	3.85081	0.391032	1	6.7421	1.05111	0.00154527	0.0636268	0.0629611	0.0636268
PSD	3.13522	3.5192	0.383982	0.442264	0.65129	0.590401	1.98773	1	4.79067	0.313319	0.00859381	0.322695	0.104986	0.322695
CES4A	3.74975	4.13363	0.383882	0.0583096	0.460283	3.58482	0.403444	1	6.0967	0.0656372	0.00373406	0.0635066	0.0682861	0.0682861
FBXO28	3.88882	4.27267	0.383849	0.0595905	0.462733	3.54875	0.592593	1	5.72744	0.791043	0.00488701	0.0938784	0.0743249	0.0938784
CREM	6.32615	6.70998	0.383831	0.0449099	0.454486	4.02202	0.369238	1	6.95107	1.94909	0.00234448	0.0591952	0.0622177	0.0622177
RPS26	10.5767	10.9605	0.383805	0.0925976	0.483086	2.82862	0.580912	1	10.2787	0.233578	0.000130847	0.0966879	0.090724	0.0966879
SOCS6	1.18094	1.56465	0.383704	0.343483	0.60411	0.89739	5.18384	1	4.06474	0.934163	0.0255317	0.838441	0.151696	0.838441
DPM3	6.78631	7.16998	0.383669	0.364725	0.614659	0.821557	1.49572	1	6.45261	0.621701	0.00260566	0.246682	0.0646264	0.246682
SSSCA1	5.97571	6.35928	0.383567	0.151468	0.531013	2.05741	0.778897	1	6.4912	0.792957	0.00177848	0.128038	0.064344	0.128038
ECSIT	4.38866	4.77215	0.383489	0.0755359	0.473184	3.15843	0.488581	1	5.63235	0.124908	0.00524404	0.076186	0.0764445	0.0764445
TMEM241	1.40772	1.79121	0.383484	0.2601	0.58328	1.26823	1.78311	1	2.82977	0.281425	0.0451207	0.252064	0.328238	0.328238
TMEM35B	6.12928	6.51275	0.383463	0.154518	0.534154	2.02707	0.762519	1	6.88901	0.252346	0.00117231	0.125914	0.0624138	0.125914
FAU	10.9943	11.3775	0.383202	0.225218	0.567726	1.47081	1.00588	1	9.51817	0.531221	7.72326e-05	0.167569	0.0758478	0.167569
TRBV11-1	3.53627	3.91944	0.383168	0.201769	0.556451	1.62952	0.457231	1	3.66639	0.083727	0.0114775	0.0647276	0.192281	0.192281
SPCS2	8.41195	8.79504	0.383091	0.17761	0.54259	1.81751	0.853531	1	7.92948	0.949165	0.00167761	0.140577	0.0620549	0.140577
CDRT15P1	1.04516	1.42824	0.383072	1	1	-0.458538	7.90286	1	1.6289	2.39613	0.245144	1.072	0.488127	1.072
DLG4	1.54786	1.93085	0.382986	0.117482	0.503285	2.45057	1.42977	1	4.1892	0.210331	0.0514996	0.186795	0.141416	0.186795
ASF1A	5.16245	5.54543	0.382985	0.0504617	0.458246	3.82605	0.363038	1	6.79206	0.635112	0.00356113	0.0569451	0.0627589	0.0627589
IFI6	6.80846	7.19142	0.382967	0.171743	0.541534	1.86766	0.799659	1	7.21391	1.72645	0.00117134	0.132105	0.0615873	0.132105
CENPX	6.6251	7.00799	0.382891	0.226055	0.567726	1.46551	0.959036	1	6.96875	1.34797	0.00135242	0.158487	0.0621645	0.158487
PSPHP1	1.32733	1.71021	0.382878	0.388199	0.622621	0.744576	0.696277	1	0.800122	2.64787	0.0613749	0.0546713	0.508825	0.508825
GSKIP	4.33938	4.72211	0.382723	0.0809284	0.476133	3.04616	0.498291	1	5.36583	0.373364	0.00303283	0.0800157	0.083719	0.083719
AL157400.5	1.02103	1.40354	0.382509	0.36587	0.615185	0.817645	0.595067	1	1.53394	5.75348	0.0883442	0.0108336	0.494476	0.494476
PSMB2	5.35273	5.73504	0.38231	0.038242	0.45136	4.29423	0.261991	1	8.0456	1.04676	0.00198419	0.041681	0.0624385	0.0624385
TRIM65	2.88163	3.26373	0.382101	0.0910289	0.48238	2.85608	1.27538	1	4.24821	2.05348	0.0133026	0.199261	0.136903	0.199261
DND1	0.201636	0.583716	0.38208	0.041266	0.451903	4.16506	14.3679	1	1.51492	2.06453	0.773773	1.62087	0.495627	1.62087
AC010615.1	0.198341	0.580348	0.382007	0.172623	0.541668	1.86001	14.9587	1	1.16107	2.88584	0.0898718	2.40324	0.509537	2.40324
GLB1	5.69812	6.08012	0.382006	0.0489979	0.458241	3.87542	0.280934	1	5.93141	0.105815	0.0027661	0.0440563	0.070631	0.070631
COG3	5.03711	5.41909	0.381982	0.0702623	0.469818	3.27688	0.53378	1	5.7117	0.619332	0.00542448	0.0835388	0.0746566	0.0835388
MFSD10	6.2817	6.66364	0.381941	0.0747925	0.472592	3.17458	0.53594	1	7.63423	0.0800917	0.000648877	0.0886745	0.0614705	0.0886745
COX5A	8.22061	8.60217	0.381556	0.0668223	0.467369	3.3594	0.559295	1	7.70541	0.766151	0.000628362	0.0925875	0.0615606	0.0925875
C3AR1	3.02431	3.40584	0.381522	0.0785987	0.475229	3.09364	0.379672	1	5.0593	1.05445	0.00567296	0.0576057	0.0939936	0.0939936
LINC01881	2.41966	2.80115	0.381488	0.2498	0.577552	1.32442	1.146	1	3.46548	0.385288	0.0529864	0.138014	0.218478	0.218478
SLC35B2	5.59586	5.97731	0.381449	0.123656	0.507427	2.3704	0.646752	1	7.36831	0.497684	0.000755578	0.107036	0.0614157	0.107036
THAP4	4.58658	4.96786	0.381287	0.122643	0.507104	2.38324	0.729528	1	5.62404	0.109356	0.00303811	0.11855	0.0766428	0.11855
TMEM255B	0.29408	0.675331	0.381251	0.0962473	0.487179	2.76665	2.56112	1	1.02462	0.381554	0.0416056	0.385247	0.511035	0.511035
C9orf66	0.83293	1.21393	0.381005	0.319437	0.600053	0.991251	17.8427	1	3.46225	2.84297	0.0176869	2.95609	0.21894	2.95609
LMNB2	4.53339	4.91422	0.380827	0.0597361	0.462733	3.5447	0.244082	1	5.57902	0.378854	0.00346247	0.0372178	0.0777506	0.0777506
AC092718.3	0.830037	1.21067	0.380634	0.521731	0.699171	0.41047	12.7931	1	2.38108	1.85148	0.285386	1.8468	0.405992	1.8468
AGTRAP	5.41665	5.79728	0.380629	0.19999	0.555286	1.64245	0.895244	1	6.38691	2.00884	0.00317496	0.146032	0.0651606	0.146032
FBXO31	3.80565	4.18616	0.380515	0.10142	0.490354	2.68307	0.343762	1	4.63834	0.328355	0.00878612	0.0485076	0.112402	0.112402
CSTF1	5.33758	5.71787	0.380288	0.0490334	0.458241	3.87421	0.339979	1	6.527	0.405822	0.00220294	0.0544602	0.064101	0.064101
SCAMP5	0.496438	0.876707	0.380268	0.149205	0.529368	2.08036	2.7984	1	1.36795	1.34138	0.117713	0.348687	0.503149	0.503149
BABAM2	4.71412	5.09429	0.380175	0.0610601	0.46281	3.50835	0.419603	1	5.8121	1.02917	0.00275303	0.0671807	0.0726674	0.0726674
NIT2	5.65193	6.03197	0.380038	0.0501973	0.458241	3.83486	0.476802	1	6.36033	0.523376	0.00154777	0.0779191	0.0653972	0.0779191
APOBEC3D	3.04753	3.42751	0.379984	0.0636579	0.463486	3.43942	0.70627	1	5.45767	0.856001	0.00915985	0.108552	0.0810106	0.108552
RHOBTB2	2.66867	3.04859	0.379926	0.229358	0.568669	1.44484	0.704617	1	3.97642	0.155843	0.0361394	0.0812969	0.15965	0.15965
PDCL3	5.56729	5.94701	0.379721	0.0542315	0.458763	3.70556	0.472474	1	6.04982	1.02448	0.00188632	0.0768594	0.0689018	0.0768594
PTRH2	4.65695	5.03664	0.379684	0.354999	0.609107	0.855508	1.40243	1	5.80862	1.01872	0.00461624	0.229121	0.0727319	0.229121
AC087721.2	4.38392	4.7636	0.379678	0.41556	0.638179	0.662837	1.82217	1	6.59481	1.48188	0.00618664	0.297508	0.0636866	0.297508
NDUFC1	6.5266	6.90615	0.379545	0.043749	0.454048	4.06622	0.440851	1	6.85087	0.748263	0.00131471	0.0721605	0.0625431	0.0721605
TGIF2-RAB5IF	1.27077	1.6499	0.379127	0.444798	0.652486	0.583873	4.89835	1	2.99229	0.824896	0.279155	0.537237	0.297746	0.537237
KYAT1	2.98231	3.36125	0.378948	0.104948	0.491706	2.62869	0.618903	1	4.94906	0.0943008	0.0146202	0.0885303	0.0982272	0.0982272
APH1B	2.9541	3.33282	0.37872	0.182469	0.544382	1.7774	0.986614	1	4.23434	0.356597	0.0165894	0.147846	0.137944	0.147846
CRYZ	4.39594	4.77432	0.378382	0.0538669	0.458763	3.71682	0.357217	1	6.3034	0.761651	0.00251532	0.0570208	0.065946	0.065946
SPTY2D1OS	1.31326	1.6916	0.378343	0.382732	0.620233	0.761909	8.21082	1	2.12346	1.46292	0.0829809	1.28549	0.439917	1.28549
ATP6V0C	6.94841	7.3267	0.37829	0.0419322	0.451903	4.13794	0.436908	1	7.39329	0.0630625	0.000480475	0.0723376	0.061402	0.0723376
ARHGAP33	2.2924	2.67065	0.378249	1	1	-0.231529	2.21748	1	3.47058	1.45988	0.0878126	0.281767	0.217748	0.281767
RPS3AP6	3.6404	4.01858	0.378174	0.382916	0.620386	0.76132	1.62587	1	4.90723	0.241312	0.0111962	0.259783	0.0999292	0.259783
OR7E156P	1.39179	1.76988	0.378081	0.535268	0.707821	0.384382	11.622	1	2.35462	1.67947	0.0603726	1.87662	0.40973	1.87662
SLC4A2	4.64371	5.02152	0.377807	0.110361	0.495201	2.54904	0.78245	1	5.25685	0.7939	0.00987986	0.120529	0.0871646	0.120529
BTG1	6.87989	7.25768	0.377791	0.0435102	0.452637	4.07547	0.29245	1	8.59357	0.0446892	0.000796684	0.047945	0.0654778	0.0654778
TYMP	5.96939	6.34711	0.377722	0.0660701	0.466408	3.37805	0.511681	1	7.05317	0.216872	0.000895432	0.0843847	0.0619252	0.0843847
OR7A17	0.167075	0.544614	0.377539	0.50872	0.691535	0.436699	4.33173	1	2.18718	1.19257	0.282134	0.43982	0.432028	0.43982
YPEL3	7.33879	7.71622	0.37743	0.274465	0.586946	1.1943	1.09237	1	7.51098	0.500704	0.000986746	0.181076	0.0613899	0.181076
ATAD3B	4.44721	4.82457	0.377369	0.058115	0.460091	3.59038	0.50591	1	7.11457	0.109203	0.00915015	0.0751682	0.0617769	0.0751682
SLC25A30	3.85951	4.23686	0.377356	0.0943555	0.484404	2.79845	0.457706	1	5.14307	0.387751	0.00452738	0.0717569	0.0909927	0.0909927
EHBP1	2.41603	2.79302	0.376995	0.575485	0.733356	0.313591	2.24423	1	3.60724	0.343986	0.0330824	0.340957	0.19945	0.340957
SDCBP	6.64774	7.0247	0.376965	0.0461375	0.456175	3.97657	0.379831	1	7.46382	0.97191	0.0009301	0.062375	0.0613843	0.062375
RPL22	9.92888	10.3058	0.376946	0.123442	0.507427	2.3731	0.66392	1	9.32563	0.580033	0.000215181	0.110438	0.0730725	0.110438
RPP25L	5.3556	5.73249	0.376894	0.28634	0.58935	1.13675	1.10742	1	6.42017	0.303256	0.00193269	0.182638	0.0648815	0.182638
GADD45A	4.78055	5.15743	0.37688	0.0694909	0.469818	3.29501	0.437726	1	5.86143	0.763213	0.00307162	0.0698828	0.0717861	0.0717861
SNX22	0.569611	0.946461	0.37685	0.0923982	0.482701	2.83209	1.18465	1	3.26603	0.3044	0.0411042	0.156337	0.249341	0.249341
MRPL23	7.27773	7.65439	0.37666	0.287854	0.58935	1.12963	1.13345	1	7.257	1.15543	0.00119263	0.187716	0.0615244	0.187716
MCRIP1	6.00178	6.3783	0.376522	0.161473	0.536608	1.96038	0.758387	1	6.81262	0.179926	0.00132792	0.12507	0.062681	0.12507
ATG101	5.84822	6.22457	0.376351	0.196782	0.552215	1.6661	0.849633	1	6.56421	0.654307	0.00176497	0.13984	0.0638665	0.13984
SPG21	6.02981	6.40609	0.376284	0.0557913	0.458763	3.65828	0.517234	1	6.27381	0.426348	0.000984811	0.0852209	0.0662488	0.0852209
LONP1	4.33649	4.71274	0.37625	0.115639	0.501031	2.47542	0.741855	1	5.58401	0.382753	0.00747045	0.116172	0.0776248	0.116172
TMEM14C	6.08847	6.46467	0.376206	0.160237	0.535535	1.97199	0.749117	1	6.82475	0.746833	0.000617096	0.124236	0.0626363	0.124236
LRWD1	3.60106	3.9772	0.376134	0.0903901	0.48215	2.86741	0.6765	1	4.94962	0.182933	0.00463771	0.108112	0.0982051	0.108112
IFI27	1.26494	1.64101	0.376072	1	1	-0.167229	2.9637	1	2.40637	2.33971	0.0479155	0.446034	0.402292	0.446034
CHMP1A	6.17213	6.54819	0.376061	0.0774274	0.475229	3.11809	0.555338	1	6.74592	0.178525	0.000734158	0.0918222	0.062945	0.0918222
TSTD1	7.09052	7.46638	0.375868	0.150462	0.530769	2.06756	0.7688	1	6.91435	0.393002	0.00108282	0.12705	0.0623318	0.12705
AC105052.2	0.485319	0.860969	0.37565	0.626373	0.768418	0.237012	9.53753	1	1.49986	2.3268	0.150291	1.4393	0.49651	1.4393
CRIP1	9.77603	10.1516	0.375599	0.173566	0.541705	1.85187	0.763418	1	9.52011	0.312373	0.000196129	0.12704	0.0758775	0.12704
TMEM134	6.41809	6.79368	0.375589	0.273409	0.586817	1.19956	1.11861	1	6.46721	0.210084	0.00212431	0.184311	0.064517	0.184311
SF3B5	7.83848	8.214	0.375523	0.141167	0.523519	2.16519	0.717529	1	7.70278	1.04699	0.00055717	0.119031	0.0615567	0.119031
APOM	0.459163	0.834667	0.375504	0.263237	0.584415	1.25165	12.9944	1	1.38184	2.2786	0.317888	1.84784	0.502543	1.84784
ZFAND6	6.38462	6.76	0.375385	0.0455262	0.455778	3.99904	0.349447	1	6.81437	0.705135	0.00138889	0.0568522	0.0626745	0.0626745
RNF166	6.52206	6.89726	0.375202	0.0387012	0.45136	4.27393	0.283483	1	6.55472	0.307373	0.000615364	0.0466318	0.0639246	0.0639246
C8orf33	4.64414	5.01934	0.375199	0.0727648	0.470986	3.21952	0.526368	1	6.55282	0.606814	0.00430235	0.0834257	0.0639364	0.0834257
SCNM1	5.8679	6.24304	0.375145	0.122566	0.506959	2.38422	0.663952	1	6.61656	0.131941	0.00151204	0.109147	0.0635654	0.109147
MLLT10	4.22443	4.59955	0.375123	0.0848887	0.480745	2.96873	0.293623	1	5.1592	0.0420801	0.00676221	0.042175	0.0904342	0.0904342
TYRO3	0.864269	1.23937	0.375101	0.127171	0.509647	2.32671	2.77499	1	2.35277	0.570281	0.0751639	0.387335	0.409989	0.409989
WDR45	6.04783	6.42285	0.375019	0.0485069	0.457048	3.89234	0.449134	1	6.68111	0.0669286	0.00188678	0.0729689	0.0632358	0.0729689
ZNF404	1.10018	1.47515	0.374973	0.408342	0.63413	0.683622	7.00339	1	3.55467	1.07384	0.249503	0.917729	0.206204	0.917729
CEND1	1.25127	1.62618	0.374907	0.173805	0.541705	1.84981	0.582299	1	3.18996	0.0890281	0.0391613	0.0578886	0.262206	0.262206
TRBV21-1	1.87966	2.25445	0.374789	0.348997	0.606237	0.8771	1.81163	1	2.22551	1.13202	0.195686	0.106252	0.427118	0.427118
PSTPIP2	2.29623	2.6709	0.374676	0.235279	0.570641	1.40866	2.78569	1	3.97774	1.70258	0.0174509	0.44683	0.159528	0.44683
FAM102A	6.29836	6.67292	0.374557	0.129406	0.511502	2.29961	0.688654	1	8.38834	1.58927	0.0069963	0.107779	0.064095	0.107779
PELI3	2.24889	2.62332	0.37443	0.0745681	0.472383	3.17949	0.45754	1	4.86914	0.0984305	0.0122881	0.0639687	0.101529	0.101529
[truncated: 11,774 more rows]

## Sheet: ZFP36L2 Bulk RNAseq GSEA
pathway	pval	padj	ES	NES	nMoreExtreme	size	leadingEdge
NABA_SECRETED_FACTORS	9.9999e-06	0.0029444	0.618298	1.51885	0	130	IL5, FGFBP2, IL13, IL3, CCL4, TNFSF11, WNT5B, IL2, CCL5, CCL1, TNFSF12, IL4, IL22, IFNG, XCL1, CSF2, OSM, CCL20, CCL4L2, CXCL8, FGF22, PIK3IP1, FSTL3, CCL3, AREG, EGFL7, IL1RN, IL17A, FLT3LG, HBEGF, GDF7, ZFP91, TNFSF9
KEGG_CYTOKINE_CYTOKINE_RECEPTOR_INTERACTION	9.9999e-06	0.0029444	0.60235	1.48667	0	149	IL5, IL13, IL3, CXCR6, CCR2, CCL4, IL17RB, TNFSF11, IL2, TNFRSF12A, CCL5, CCL1, TNFSF12, IL4, IL22, IFNG, XCL1, CSF2, OSM, CCL20, CCL4L2, CXCL8, IL12RB2, TNFRSF14, TNFRSF10A, IL4R, CCL3, IL9R, TNFRSF11A, CXCR5, ACVR2A, TNFRSF1A, TNFRSF10B, CSF2RA, IL17A, FLT3LG, IFNL1, CD40LG, TNFSF9, FAS, LIF, EPOR, IL1A, CSF2RB, TNFRSF1B, EDA2R, FLT4, XCL2, BMPR2
