# Supplementary material for: A single-cell transcriptional gradient in human cutaneous memory T cells restricts Th17/Tc17 identity
Source: Cell Rep Med. 2022 Aug 16;3(8):100715. doi: 10.1016/j.xcrm.2022.100715 (PMC9418858; doi:10.1016/j.xcrm.2022.100715)
Supplement: Table S8. Combinatorial ZIST predictions, related to Figure 5 [file mmc9.xlsx]

## Sheet: (a) ZIST combinatoric ranking
IL17A_inflam_response_gene	IL17A_predictor_n	IL17A_predictor_set	IL17A_rho	IL17F_inflam_response_gene	IL17F_predictor_n	IL17F_predictor_set	IL17F_rho	IL26_inflam_response_gene	IL26_predictor_n	IL26_predictor_set	IL26_rho	IFNG_inflam_response_gene	IFNG_predictor_n	IFNG_predictor_set	IFNG_rho	CXCL13_inflam_response_gene	CXCL13_predictor_n	CXCL13_predictor_set	CXCL13_rho	CD2_inflam_response_gene	CD2_predictor_n	CD2_predictor_set	CD2_rho	CD3E_inflam_response_gene	CD3E_predictor_n	CD3E_predictor_set	CD3E_rho	CD3G_inflam_response_gene	CD3G_predictor_n	CD3G_predictor_set	CD3G_rho	CD82_inflam_response_gene	CD82_predictor_n	CD82_predictor_set	CD82_rho	TFRC_inflam_response_gene	TFRC_predictor_n	TFRC_predictor_set	TFRC_rho	LAYN_inflam_response_gene	LAYN_predictor_n	LAYN_predictor_set	LAYN_rho	GNLY_inflam_response_gene	GNLY_predictor_n	GNLY_predictor_set	GNLY_rho	ENTPD1_inflam_response_gene	ENTPD1_predictor_n
IL17A	2	ZFP36L2, CCL22	-0.525642	IL17F	4	ZFP36L2, CCL22, SOCS3, BTG1	-0.657431	IL26	3	ZFP36L2, ZFP36, SOCS3	-0.697481	IFNG	5	ZFP36L2, ZFP36, CCL22, SOCS3, CD69	-0.481418	CXCL13	4	ZFP36, CCL22, SOCS3, CD69	-0.578289	CD2	5	ZFP36L2, ZFP36, CCL22, SOCS1, SOCS3	-0.662122	CD3E	5	ZFP36L2, ZFP36, CCL22, SOCS3, BTG1	-0.572709	CD3G	5	ZFP36L2, ZFP36, CCL22, SOCS3, BTG1	-0.70735	CD82	4	ZFP36L2, ZFP36, CCL22, BTG1	-0.643865	TFRC	6	ZFP36L2, ZFP36, CCL22, SOCS1, SOCS3, BTG1	-0.372046	LAYN	5	ZFP36L2, ZFP36, CCL22, SOCS1, SOCS3	-0.707159	GNLY	4	ZFP36L2, ZFP36, CCL22, SOCS1	-0.615031	ENTPD1	5
IL17A	3	ZFP36L2, CCL22, SOCS3	-0.521169	IL17F	5	ZFP36L2, CCL22, SOCS1, SOCS3, BTG1	-0.65235	IL26	2	ZFP36L2, ZFP36	-0.697463	IFNG	6	ZFP36L2, ZFP36, CCL22, SOCS1, SOCS3, CD69	-0.480679	CXCL13	3	ZFP36, SOCS3, CD69	-0.578121	CD2	4	ZFP36L2, ZFP36, CCL22, SOCS3	-0.660334	CD3E	4	ZFP36L2, ZFP36, CCL22, BTG1	-0.572597	CD3G	4	ZFP36L2, ZFP36, CCL22, BTG1	-0.704924	CD82	5	ZFP36L2, ZFP36, CCL22, SOCS3, BTG1	-0.64334	TFRC	5	ZFP36L2, ZFP36, CCL22, SOCS3, BTG1	-0.371376	LAYN	4	ZFP36L2, ZFP36, CCL22, SOCS1	-0.707009	GNLY	5	ZFP36L2, ZFP36, CCL22, SOCS1, CD69	-0.614698	ENTPD1	6
IL17A	3	ZFP36L2, CCL22, SOCS1	-0.518624	IL17F	3	ZFP36L2, CCL22, BTG1	-0.652145	IL26	4	ZFP36L2, ZFP36, CCL22, SOCS3	-0.697398	IFNG	4	ZFP36L2, ZFP36, CCL22, CD69	-0.480027	CXCL13	4	ZFP36L2, ZFP36, SOCS3, CD69	-0.576015	CD2	4	ZFP36L2, ZFP36, CCL22, SOCS1	-0.660251	CD3E	5	ZFP36L2, CCL22, SOCS1, SOCS3, BTG1	-0.571754	CD3G	6	ZFP36L2, ZFP36, CCL22, SOCS1, SOCS3, BTG1	-0.70459	CD82	3	ZFP36L2, ZFP36, BTG1	-0.64324	TFRC	5	ZFP36, CCL22, SOCS1, SOCS3, BTG1	-0.371371	LAYN	3	ZFP36L2, ZFP36, CCL22	-0.704371	GNLY	3	ZFP36L2, ZFP36, SOCS1	-0.613768	ENTPD1	4
IL17A	4	ZFP36L2, CCL22, SOCS1, SOCS3	-0.515902	IL17F	4	ZFP36L2, CCL22, SOCS1, BTG1	-0.648876	IL26	3	ZFP36L2, ZFP36, CCL22	-0.69734	IFNG	4	ZFP36L2, ZFP36, SOCS3, CD69	-0.479605	CXCL13	5	ZFP36, CCL22, SOCS1, SOCS3, CD69	-0.575779	CD2	6	ZFP36L2, ZFP36, CCL22, SOCS1, SOCS3, BTG1	-0.659394	CD3E	4	ZFP36L2, CCL22, SOCS3, BTG1	-0.571424	CD3G	5	ZFP36L2, CCL22, SOCS1, SOCS3, BTG1	-0.704062	CD82	4	ZFP36L2, ZFP36, SOCS3, BTG1	-0.64291	TFRC	5	ZFP36L2, ZFP36, SOCS1, SOCS3, BTG1	-0.371322	LAYN	4	ZFP36L2, ZFP36, CCL22, SOCS3	-0.70433	GNLY	4	ZFP36L2, ZFP36, SOCS1, CD69	-0.613681	ENTPD1	5
IL17A	1	ZFP36L2	-0.513006	IL17F	3	ZFP36L2, SOCS3, BTG1	-0.6442	IL26	5	ZFP36L2, ZFP36, CCL22, SOCS3, BTG1	-0.694715	IFNG	5	ZFP36L2, ZFP36, CCL22, SOCS1, CD69	-0.478944	CXCL13	4	ZFP36, SOCS1, SOCS3, CD69	-0.575324	CD2	4	ZFP36L2, ZFP36, SOCS1, SOCS3	-0.658481	CD3E	6	ZFP36L2, ZFP36, CCL22, SOCS1, SOCS3, BTG1	-0.570827	CD3G	4	ZFP36L2, ZFP36, SOCS3, BTG1	-0.703096	CD82	5	ZFP36L2, ZFP36, CCL22, SOCS1, BTG1	-0.639648	TFRC	5	ZFP36L2, ZFP36, CCL22, SOCS1, BTG1	-0.371081	LAYN	4	ZFP36L2, ZFP36, SOCS1, SOCS3	-0.702428	GNLY	5	ZFP36L2, ZFP36, CCL22, SOCS1, SOCS3	-0.613198	ENTPD1	5
IL17A	2	ZFP36L2, SOCS3	-0.511774	IL17F	4	ZFP36L2, SOCS1, SOCS3, BTG1	-0.642875	IL26	4	ZFP36L2, ZFP36, SOCS3, BTG1	-0.69367	IFNG	5	ZFP36L2, ZFP36, SOCS1, SOCS3, CD69	-0.478817	CXCL13	5	ZFP36L2, ZFP36, SOCS1, SOCS3, CD69	-0.575011	CD2	3	ZFP36L2, ZFP36, CCL22	-0.658273	CD3E	5	ZFP36L2, ZFP36, CCL22, SOCS1, BTG1	-0.570644	CD3G	4	ZFP36L2, CCL22, SOCS3, BTG1	-0.702892	CD82	6	ZFP36L2, ZFP36, CCL22, SOCS1, SOCS3, BTG1	-0.639394	TFRC	4	ZFP36L2, ZFP36, CCL22, BTG1	-0.370588	LAYN	3	ZFP36L2, ZFP36, SOCS1	-0.702047	GNLY	6	ZFP36L2, ZFP36, CCL22, SOCS1, SOCS3, CD69	-0.612995	ENTPD1	5
IL17A	2	ZFP36L2, SOCS1	-0.507745	IL17F	2	ZFP36L2, CCL22	-0.641749	IL26	4	ZFP36L2, ZFP36, CCL22, BTG1	-0.693553	IFNG	4	ZFP36, CCL22, SOCS3, CD69	-0.47817	CXCL13	5	ZFP36L2, ZFP36, CCL22, SOCS3, CD69	-0.574709	CD2	5	ZFP36L2, ZFP36, CCL22, SOCS1, BTG1	-0.657118	CD3E	6	ZFP36L2, CCL22, SOCS1, SOCS3, BTG1, CD69	-0.56876	CD3G	5	ZFP36L2, ZFP36, CCL22, SOCS1, BTG1	-0.702471	CD82	5	ZFP36L2, ZFP36, CCL22, BTG1, CD69	-0.63921	TFRC	4	ZFP36L2, ZFP36, SOCS3, BTG1	-0.370259	LAYN	4	ZFP36, CCL22, SOCS1, SOCS3	-0.70145	GNLY	5	ZFP36L2, ZFP36, SOCS1, SOCS3, CD69	-0.612028	ENTPD1	3
IL17A	3	ZFP36L2, SOCS1, SOCS3	-0.507101	IL17F	3	ZFP36L2, CCL22, SOCS3	-0.641426	IL26	3	ZFP36L2, ZFP36, BTG1	-0.692138	IFNG	3	ZFP36L2, ZFP36, CD69	-0.478099	CXCL13	6	ZFP36L2, ZFP36, CCL22, SOCS1, SOCS3, CD69	-0.574042	CD2	5	ZFP36L2, ZFP36, CCL22, SOCS3, BTG1	-0.656755	CD3E	4	ZFP36L2, ZFP36, SOCS3, BTG1	-0.568597	CD3G	5	ZFP36L2, ZFP36, SOCS1, SOCS3, BTG1	-0.700578	CD82	4	ZFP36L2, ZFP36, SOCS1, BTG1	-0.638915	TFRC	4	ZFP36L2, ZFP36, SOCS1, BTG1	-0.369981	LAYN	3	ZFP36, CCL22, SOCS1	-0.700333	GNLY	4	ZFP36L2, ZFP36, SOCS1, SOCS3	-0.611947	ENTPD1	4
IL17A	3	ZFP36L2, ZFP36, CCL22	-0.504307	IL17F	3	ZFP36L2, SOCS1, BTG1	-0.636178	IL26	5	ZFP36L2, ZFP36, CCL22, SOCS1, SOCS3	-0.692063	IFNG	5	ZFP36, CCL22, SOCS1, SOCS3, CD69	-0.478041	CXCL13	3	ZFP36, CCL22, CD69	-0.573478	CD2	3	ZFP36L2, ZFP36, SOCS3	-0.65672	CD3E	4	ZFP36L2, CCL22, SOCS1, BTG1	-0.568353	CD3G	3	ZFP36L2, ZFP36, BTG1	-0.699646	CD82	4	ZFP36L2, ZFP36, BTG1, CD69	-0.638915	TFRC	7	ZFP36L2, ZFP36, CCL22, SOCS1, SOCS3, BTG1, TXNIP	-0.369887	LAYN	3	ZFP36L2, ZFP36, SOCS3	-0.699396	GNLY	3	ZFP36L2, ZFP36, CCL22	-0.611286	ENTPD1	4
IL17A	4	ZFP36L2, ZFP36, CCL22, SOCS1	-0.5016	IL17F	2	ZFP36L2, BTG1	-0.632882	IL26	6	ZFP36L2, ZFP36, CCL22, SOCS1, SOCS3, BTG1	-0.69197	IFNG	4	ZFP36L2, ZFP36, SOCS1, CD69	-0.477041	CXCL13	3	ZFP36L2, ZFP36, CD69	-0.57305	CD2	3	ZFP36L2, ZFP36, SOCS1	-0.65624	CD3E	5	ZFP36L2, CCL22, SOCS3, BTG1, CD69	-0.568251	CD3G	4	ZFP36L2, ZFP36, SOCS1, BTG1	-0.697958	CD82	6	ZFP36L2, ZFP36, CCL22, SOCS3, BTG1, CD69	-0.638812	TFRC	4	ZFP36, CCL22, SOCS1, BTG1	-0.369725	LAYN	6	ZFP36L2, ZFP36, CCL22, SOCS1, SOCS3, CD69	-0.699297	GNLY	4	ZFP36L2, ZFP36, CCL22, CD69	-0.61017	ENTPD1	4
IL17A	2	ZFP36L2, ZFP36	-0.501567	IL17F	4	ZFP36L2, CCL22, SOCS1, SOCS3	-0.631076	IL26	4	ZFP36L2, ZFP36, CCL22, SOCS1	-0.691538	IFNG	4	ZFP36L2, ZFP36, CCL22, SOCS3	-0.476474	CXCL13	2	ZFP36, CD69	-0.572834	CD2	4	ZFP36L2, CCL22, SOCS1, SOCS3	-0.655654	CD3E	6	ZFP36L2, ZFP36, CCL22, SOCS3, BTG1, CD69	-0.568009	CD3G	4	ZFP36L2, CCL22, SOCS1, BTG1	-0.697044	CD82	5	ZFP36L2, ZFP36, SOCS3, BTG1, CD69	-0.638717	TFRC	6	ZFP36L2, ZFP36, CCL22, SOCS1, SOCS3, TXNIP	-0.369279	LAYN	2	ZFP36L2, ZFP36	-0.699164	GNLY	2	ZFP36L2, ZFP36	-0.610051	ENTPD1	4
IL17A	4	ZFP36L2, ZFP36, CCL22, SOCS3	-0.501527	IL17F	3	ZFP36L2, CCL22, SOCS1	-0.630247	IL26	4	ZFP36L2, ZFP36, SOCS1, SOCS3	-0.691437	IFNG	3	ZFP36, CCL22, CD69	-0.476077	CXCL13	4	ZFP36L2, ZFP36, SOCS1, CD69	-0.571975	CD2	5	ZFP36L2, ZFP36, SOCS1, SOCS3, BTG1	-0.655402	CD3E	3	ZFP36L2, ZFP36, BTG1	-0.567806	CD3G	6	ZFP36L2, ZFP36, CCL22, SOCS3, BTG1, CD69	-0.697018	CD82	5	ZFP36L2, ZFP36, SOCS1, SOCS3, BTG1	-0.638666	TFRC	3	ZFP36L2, ZFP36, BTG1	-0.369104	LAYN	5	ZFP36L2, ZFP36, CCL22, SOCS1, CD69	-0.698639	GNLY	3	ZFP36L2, ZFP36, CD69	-0.609139	ENTPD1	4
IL17A	5	ZFP36L2, CCL22, SOCS1, SOCS3, BTG1	-0.499925	IL17F	2	ZFP36L2, SOCS3	-0.630178	IL26	5	ZFP36L2, ZFP36, CCL22, SOCS1, BTG1	-0.690958	IFNG	4	ZFP36, CCL22, SOCS1, CD69	-0.475815	CXCL13	4	ZFP36, CCL22, SOCS1, CD69	-0.571732	CD2	2	ZFP36L2, ZFP36	-0.654346	CD3E	5	ZFP36L2, ZFP36, CCL22, BTG1, CD69	-0.567646	CD3G	6	ZFP36L2, CCL22, SOCS1, SOCS3, BTG1, CD69	-0.696509	CD82	7	ZFP36L2, ZFP36, CCL22, SOCS3, BTG1, TXNIP, CD69	-0.638227	TFRC	4	ZFP36, SOCS1, SOCS3, BTG1	-0.368461	LAYN	3	ZFP36, CCL22, SOCS3	-0.697158	GNLY	4	ZFP36L2, ZFP36, CCL22, SOCS3	-0.608779	ENTPD1	5
IL17A	3	ZFP36L2, CCL22, CD69	-0.499445	IL17F	5	ZFP36L2, CCL22, SOCS3, BTG1, CD69	-0.628485	IL26	3	ZFP36L2, ZFP36, SOCS1	-0.690901	IFNG	3	ZFP36L2, ZFP36, CCL22	-0.475098	CXCL13	4	ZFP36L2, ZFP36, CCL22, CD69	-0.571624	CD2	4	ZFP36L2, ZFP36, CCL22, BTG1	-0.65384	CD3E	7	ZFP36L2, ZFP36, CCL22, SOCS1, SOCS3, BTG1, CD69	-0.567335	CD3G	7	ZFP36L2, ZFP36, CCL22, SOCS1, SOCS3, BTG1, TXNIP	-0.696365	CD82	6	ZFP36L2, ZFP36, CCL22, SOCS3, BTG1, TXNIP	-0.637826	TFRC	6	ZFP36L2, ZFP36, CCL22, SOCS1, BTG1, TXNIP	-0.368449	LAYN	2	ZFP36, CCL22	-0.695941	GNLY	5	ZFP36L2, ZFP36, CCL22, SOCS3, CD69	-0.608062	ENTPD1	3
IL17A	5	ZFP36L2, ZFP36, CCL22, SOCS1, SOCS3	-0.499303	IL17F	6	ZFP36L2, CCL22, SOCS1, SOCS3, BTG1, CD69	-0.625921	IL26	5	ZFP36L2, ZFP36, SOCS1, SOCS3, BTG1	-0.690851	IFNG	5	ZFP36L2, ZFP36, CCL22, SOCS1, SOCS3	-0.475067	CXCL13	5	ZFP36L2, ZFP36, CCL22, SOCS1, CD69	-0.570886	CD2	3	ZFP36L2, CCL22, SOCS3	-0.652865	CD3E	6	ZFP36L2, ZFP36, CCL22, SOCS1, BTG1, CD69	-0.566976	CD3G	7	ZFP36L2, ZFP36, CCL22, SOCS1, SOCS3, BTG1, CD69	-0.695918	CD82	8	ZFP36L2, ZFP36, CCL22, SOCS1, SOCS3, BTG1, TXNIP, CD69	-0.637486	TFRC	5	ZFP36L2, ZFP36, CCL22, SOCS1, TXNIP	-0.368372	LAYN	5	ZFP36L2, ZFP36, SOCS1, SOCS3, CD69	-0.695217	GNLY	3	ZFP36L2, ZFP36, SOCS3	-0.607564	ENTPD1	4
IL17A	4	ZFP36L2, CCL22, SOCS1, BTG1	-0.499177	IL17F	1	ZFP36L2	-0.625397	IL26	4	ZFP36L2, ZFP36, SOCS1, BTG1	-0.689645	IFNG	3	ZFP36, SOCS3, CD69	-0.475037	CXCL13	3	ZFP36, SOCS1, CD69	-0.570721	CD2	4	ZFP36L2, ZFP36, SOCS1, BTG1	-0.652594	CD3E	5	ZFP36L2, ZFP36, SOCS1, SOCS3, BTG1	-0.566935	CD3G	5	ZFP36L2, CCL22, SOCS3, BTG1, CD69	-0.695517	CD82	2	ZFP36L2, ZFP36	-0.637194	TFRC	5	ZFP36L2, ZFP36, CCL22, SOCS1, SOCS3	-0.368224	LAYN	5	ZFP36L2, ZFP36, CCL22, SOCS3, CD69	-0.694907	GNLY	4	ZFP36L2, ZFP36, SOCS3, CD69	-0.607124	ENTPD1	7
IL17A	3	ZFP36L2, ZFP36, SOCS3	-0.499162	IL17F	4	ZFP36L2, CCL22, BTG1, CD69	-0.624569	IL26	6	ZFP36L2, ZFP36, CCL22, SOCS3, BTG1, CD69	-0.687202	IFNG	4	ZFP36, SOCS1, SOCS3, CD69	-0.474999	CXCL13	3	ZFP36, CCL22, SOCS3	-0.569684	CD2	4	ZFP36L2, ZFP36, SOCS3, BTG1	-0.652396	CD3E	5	ZFP36L2, CCL22, SOCS1, BTG1, CD69	-0.56649	CD3G	6	ZFP36L2, ZFP36, CCL22, SOCS3, BTG1, TXNIP	-0.69518	CD82	7	ZFP36L2, ZFP36, CCL22, SOCS1, SOCS3, BTG1, TXNIP	-0.637131	TFRC	8	ZFP36L2, ZFP36, CCL22, SOCS1, SOCS3, BTG1, TXNIP, CD69	-0.368018	LAYN	4	ZFP36L2, ZFP36, SOCS1, CD69	-0.694427	GNLY	6	ZFP36L2, ZFP36, CCL22, SOCS1, BTG1, CD69	-0.603765	ENTPD1	4
IL17A	3	ZFP36L2, ZFP36, SOCS1	-0.498752	IL17F	5	ZFP36L2, CCL22, SOCS1, BTG1, CD69	-0.623334	IL26	5	ZFP36L2, ZFP36, SOCS3, BTG1, CD69	-0.686659	IFNG	3	ZFP36L2, ZFP36, SOCS3	-0.473948	CXCL13	2	ZFP36, SOCS3	-0.569507	CD2	6	ZFP36L2, ZFP36, CCL22, SOCS1, SOCS3, CD69	-0.651709	CD3E	4	ZFP36L2, ZFP36, SOCS1, BTG1	-0.566391	CD3G	5	ZFP36L2, ZFP36, CCL22, BTG1, CD69	-0.694732	CD82	3	ZFP36L2, ZFP36, CCL22	-0.636943	TFRC	4	ZFP36, CCL22, SOCS3, BTG1	-0.367925	LAYN	4	ZFP36L2, ZFP36, CCL22, CD69	-0.694116	GNLY	7	ZFP36L2, ZFP36, CCL22, SOCS1, SOCS3, BTG1, CD69	-0.602788	ENTPD1	3
IL17A	4	ZFP36L2, CCL22, SOCS3, CD69	-0.498703	IL17F	6	ZFP36L2, CCL22, SOCS1, SOCS3, BTG1, TXNIP	-0.621408	IL26	3	ZFP36L2, CCL22, SOCS3	-0.686314	IFNG	4	ZFP36L2, ZFP36, CCL22, SOCS1	-0.473273	CXCL13	3	ZFP36L2, ZFP36, SOCS3	-0.56634	CD2	7	ZFP36L2, ZFP36, CCL22, SOCS1, SOCS3, BTG1, CD69	-0.651456	CD3E	3	ZFP36L2, CCL22, BTG1	-0.56611	CD3G	3	ZFP36L2, CCL22, SOCS3	-0.694603	CD82	6	ZFP36L2, ZFP36, CCL22, BTG1, TXNIP, CD69	-0.636709	TFRC	5	ZFP36L2, ZFP36, CCL22, SOCS3, TXNIP	-0.367838	LAYN	6	ZFP36L2, ZFP36, CCL22, SOCS1, SOCS3, BTG1	-0.69198	GNLY	5	ZFP36L2, ZFP36, SOCS1, BTG1, CD69	-0.602324	ENTPD1	4
IL17A	4	ZFP36L2, CCL22, SOCS1, CD69	-0.498675	IL17F	5	ZFP36L2, ZFP36, CCL22, SOCS3, BTG1	-0.621349	IL26	5	ZFP36L2, ZFP36, CCL22, BTG1, CD69	-0.686219	IFNG	3	ZFP36, CCL22, SOCS3	-0.472805	CXCL13	2	ZFP36, CCL22	-0.565014	CD2	3	ZFP36L2, CCL22, SOCS1	-0.65012	CD3E	5	ZFP36L2, ZFP36, SOCS3, BTG1, CD69	-0.56496	CD3G	6	ZFP36L2, ZFP36, CCL22, SOCS1, BTG1, CD69	-0.694005	CD82	6	ZFP36L2, ZFP36, CCL22, SOCS1, BTG1, CD69	-0.636551	TFRC	4	ZFP36L2, ZFP36, SOCS1, SOCS3	-0.367765	LAYN	3	ZFP36, SOCS1, SOCS3	-0.691346	GNLY	6	ZFP36L2, ZFP36, SOCS1, SOCS3, BTG1, CD69	-0.601453	ENTPD1	2
IL17A	5	ZFP36L2, CCL22, SOCS1, SOCS3, CD69	-0.498212	IL17F	3	ZFP36L2, SOCS1, SOCS3	-0.620562	IL26	5	ZFP36L2, ZFP36, CCL22, SOCS3, CD69	-0.685857	IFNG	2	ZFP36L2, ZFP36	-0.472428	CXCL13	4	ZFP36L2, ZFP36, CCL22, SOCS3	-0.564671	CD2	5	ZFP36L2, ZFP36, CCL22, SOCS1, CD69	-0.64931	CD3E	4	ZFP36L2, CCL22, BTG1, CD69	-0.564799	CD3G	5	ZFP36L2, ZFP36, SOCS3, BTG1, CD69	-0.693521	CD82	7	ZFP36L2, ZFP36, CCL22, SOCS1, BTG1, TXNIP, CD69	-0.636407	TFRC	6	ZFP36L2, ZFP36, CCL22, SOCS3, BTG1, TXNIP	-0.367705	LAYN	5	ZFP36L2, ZFP36, CCL22, SOCS1, BTG1	-0.691037	GNLY	5	ZFP36L2, ZFP36, CCL22, SOCS1, BTG1	-0.601158	ENTPD1	4
IL17A	4	ZFP36L2, CCL22, SOCS3, BTG1	-0.497698	IL17F	4	ZFP36L2, ZFP36, CCL22, BTG1	-0.620518	IL26	7	ZFP36L2, ZFP36, CCL22, SOCS1, SOCS3, BTG1, CD69	-0.685705	IFNG	4	ZFP36L2, ZFP36, SOCS1, SOCS3	-0.472282	CXCL13	4	ZFP36, CCL22, SOCS1, SOCS3	-0.564524	CD2	6	ZFP36L2, ZFP36, CCL22, SOCS1, BTG1, CD69	-0.649082	CD3E	6	ZFP36L2, ZFP36, SOCS1, SOCS3, BTG1, CD69	-0.564373	CD3G	3	ZFP36L2, CCL22, BTG1	-0.69292	CD82	7	ZFP36L2, ZFP36, CCL22, SOCS1, SOCS3, BTG1, CD69	-0.636369	TFRC	7	ZFP36L2, ZFP36, CCL22, SOCS1, SOCS3, BTG1, CD69	-0.367572	LAYN	4	ZFP36L2, ZFP36, SOCS3, CD69	-0.690553	GNLY	6	ZFP36L2, ZFP36, CCL22, SOCS1, SOCS3, BTG1	-0.600173	ENTPD1	3
IL17A	4	ZFP36L2, ZFP36, SOCS1, SOCS3	-0.496793	IL17F	4	ZFP36L2, SOCS3, BTG1, CD69	-0.6203	IL26	4	ZFP36L2, ZFP36, SOCS3, CD69	-0.685641	IFNG	2	ZFP36, CD69	-0.472054	CXCL13	4	ZFP36L2, ZFP36, SOCS1, SOCS3	-0.564512	CD2	6	ZFP36L2, ZFP36, SOCS1, SOCS3, BTG1, CD69	-0.648749	CD3E	4	ZFP36L2, ZFP36, BTG1, CD69	-0.564157	CD3G	6	ZFP36L2, ZFP36, SOCS1, SOCS3, BTG1, CD69	-0.692711	CD82	5	ZFP36L2, ZFP36, SOCS1, BTG1, CD69	-0.636264	TFRC	4	ZFP36L2, ZFP36, CCL22, SOCS3	-0.367498	LAYN	3	ZFP36L2, ZFP36, CD69	-0.689547	GNLY	3	ZFP36, CCL22, SOCS1	-0.598975	ENTPD1	3
IL17A	3	ZFP36L2, CCL22, BTG1	-0.495657	IL17F	4	ZFP36L2, ZFP36, SOCS3, BTG1	-0.619428	IL26	4	ZFP36L2, ZFP36, BTG1, CD69	-0.685553	IFNG	3	ZFP36, SOCS1, CD69	-0.472054	CXCL13	1	ZFP36	-0.564094	CD2	5	ZFP36L2, ZFP36, SOCS1, SOCS3, CD69	-0.648736	CD3E	5	ZFP36L2, ZFP36, SOCS1, BTG1, CD69	-0.563637	CD3G	8	ZFP36L2, ZFP36, CCL22, SOCS1, SOCS3, BTG1, TXNIP, CD69	-0.692653	CD82	6	ZFP36L2, ZFP36, SOCS1, SOCS3, BTG1, CD69	-0.636062	TFRC	4	ZFP36L2, ZFP36, CCL22, SOCS1	-0.367382	LAYN	2	ZFP36, SOCS1	-0.68914	GNLY	4	ZFP36L2, ZFP36, SOCS1, BTG1	-0.598944	ENTPD1	3
IL17A	4	ZFP36L2, ZFP36, CCL22, BTG1	-0.494355	IL17F	5	ZFP36L2, SOCS1, SOCS3, BTG1, CD69	-0.619136	IL26	4	ZFP36L2, ZFP36, CCL22, CD69	-0.685249	IFNG	4	ZFP36, CCL22, SOCS1, SOCS3	-0.470868	CXCL13	3	ZFP36, SOCS1, SOCS3	-0.56366	CD2	3	ZFP36L2, ZFP36, BTG1	-0.648688	CD3E	3	ZFP36L2, CCL22, SOCS3	-0.55981	CD3G	6	ZFP36L2, ZFP36, CCL22, SOCS1, BTG1, TXNIP	-0.692356	CD82	3	ZFP36L2, ZFP36, SOCS3	-0.635893	TFRC	3	ZFP36L2, ZFP36, SOCS3	-0.367034	LAYN	5	ZFP36, CCL22, SOCS1, SOCS3, CD69	-0.688137	GNLY	4	ZFP36, CCL22, SOCS1, CD69	-0.598881	ENTPD1	6
IL17A	5	ZFP36L2, ZFP36, CCL22, SOCS1, BTG1	-0.494083	IL17F	6	ZFP36L2, ZFP36, CCL22, SOCS3, BTG1, TXNIP	-0.619021	IL26	6	ZFP36L2, ZFP36, SOCS1, SOCS3, BTG1, CD69	-0.6851	IFNG	2	ZFP36, CCL22	-0.470509	CXCL13	5	ZFP36L2, ZFP36, CCL22, SOCS1, SOCS3	-0.563296	CD2	4	ZFP36, CCL22, SOCS1, SOCS3	-0.647961	CD3E	5	ZFP36L2, SOCS1, SOCS3, BTG1, CD69	-0.559712	CD3G	7	ZFP36L2, ZFP36, CCL22, SOCS3, BTG1, TXNIP, CD69	-0.691968	CD82	4	ZFP36L2, ZFP36, CCL22, SOCS3	-0.635668	TFRC	6	ZFP36L2, ZFP36, SOCS1, SOCS3, BTG1, CD69	-0.36696	LAYN	7	ZFP36L2, ZFP36, CCL22, SOCS1, SOCS3, BTG1, CD69	-0.687479	GNLY	5	ZFP36L2, ZFP36, SOCS1, SOCS3, BTG1	-0.59818	ENTPD1	6
IL17A	5	ZFP36L2, ZFP36, CCL22, SOCS3, BTG1	-0.49313	IL17F	3	ZFP36L2, ZFP36, BTG1	-0.617993	IL26	3	ZFP36L2, ZFP36, CD69	-0.685042	IFNG	3	ZFP36L2, ZFP36, SOCS1	-0.470327	CXCL13	2	ZFP36L2, ZFP36	-0.562885	CD2	5	ZFP36L2, ZFP36, CCL22, SOCS3, CD69	-0.647891	CD3E	5	ZFP36, CCL22, SOCS1, SOCS3, BTG1	-0.559031	CD3G	4	ZFP36L2, ZFP36, CCL22, SOCS3	-0.691806	CD82	6	ZFP36L2, ZFP36, CCL22, SOCS1, BTG1, TXNIP	-0.635431	TFRC	6	ZFP36L2, ZFP36, CCL22, SOCS1, BTG1, CD69	-0.366944	LAYN	5	ZFP36L2, ZFP36, CCL22, SOCS3, BTG1	-0.686906	GNLY	4	ZFP36, CCL22, SOCS1, SOCS3	-0.598134	ENTPD1	6
IL17A	6	ZFP36L2, ZFP36, CCL22, SOCS1, SOCS3, BTG1	-0.492921	IL17F	7	ZFP36L2, ZFP36, CCL22, SOCS1, SOCS3, BTG1, TXNIP	-0.617905	IL26	6	ZFP36L2, ZFP36, CCL22, SOCS1, BTG1, CD69	-0.684824	IFNG	3	ZFP36, CCL22, SOCS1	-0.46815	CXCL13	3	ZFP36L2, ZFP36, CCL22	-0.561163	CD2	6	ZFP36L2, ZFP36, CCL22, SOCS3, BTG1, CD69	-0.647755	CD3E	4	ZFP36, CCL22, SOCS3, BTG1	-0.558874	CD3G	5	ZFP36L2, CCL22, SOCS1, BTG1, CD69	-0.691756	CD82	5	ZFP36L2, ZFP36, CCL22, BTG1, TXNIP	-0.635358	TFRC	7	ZFP36L2, ZFP36, CCL22, SOCS1, BTG1, TXNIP, CD69	-0.366925	LAYN	5	ZFP36L2, ZFP36, SOCS1, SOCS3, BTG1	-0.68678	GNLY	5	ZFP36, CCL22, SOCS1, SOCS3, CD69	-0.597923	ENTPD1	3
IL17A	4	ZFP36L2, SOCS1, SOCS3, CD69	-0.491603	IL17F	6	ZFP36L2, ZFP36, CCL22, SOCS1, SOCS3, BTG1	-0.61675	IL26	2	ZFP36L2, CCL22	-0.684387	IFNG	2	ZFP36, SOCS3	-0.467708	CXCL13	3	ZFP36L2, ZFP36, SOCS1	-0.560805	CD2	2	ZFP36L2, CCL22	-0.647294	CD3E	4	ZFP36L2, SOCS1, SOCS3, BTG1	-0.558301	CD3G	4	ZFP36L2, ZFP36, BTG1, CD69	-0.690665	CD82	6	ZFP36L2, ZFP36, SOCS3, BTG1, TXNIP, CD69	-0.635298	TFRC	3	ZFP36L2, ZFP36, SOCS1	-0.366907	LAYN	6	ZFP36L2, ZFP36, CCL22, SOCS1, BTG1, CD69	-0.686536	GNLY	5	ZFP36L2, ZFP36, CCL22, BTG1, CD69	-0.597807	ENTPD1	7
IL17A	3	ZFP36L2, SOCS3, CD69	-0.49151	IL17F	2	ZFP36L2, SOCS1	-0.616317	IL26	5	ZFP36L2, ZFP36, SOCS1, BTG1, CD69	-0.68416	IFNG	3	ZFP36, SOCS1, SOCS3	-0.46582	CXCL13	3	ZFP36, CCL22, SOCS1	-0.560327	CD2	5	ZFP36L2, CCL22, SOCS1, SOCS3, BTG1	-0.646888	CD3E	2	ZFP36L2, CCL22	-0.558298	CD3G	4	ZFP36L2, CCL22, SOCS1, SOCS3	-0.690632	CD82	7	ZFP36L2, ZFP36, SOCS1, SOCS3, BTG1, TXNIP, CD69	-0.635204	TFRC	3	ZFP36L2, ZFP36, CCL22	-0.366793	LAYN	4	ZFP36, CCL22, SOCS1, CD69	-0.686013	GNLY	6	ZFP36L2, ZFP36, CCL22, SOCS3, BTG1, CD69	-0.596806	ENTPD1	6
IL17A	3	ZFP36L2, SOCS1, CD69	-0.490966	IL17F	5	ZFP36L2, ZFP36, CCL22, SOCS1, BTG1	-0.616028	IL26	6	ZFP36L2, ZFP36, CCL22, SOCS1, SOCS3, CD69	-0.68301	IFNG	1	ZFP36	-0.46457	CXCL13	4	ZFP36L2, ZFP36, CCL22, SOCS1	-0.559785	CD2	4	ZFP36L2, ZFP36, SOCS1, CD69	-0.646224	CD3E	4	ZFP36, CCL22, SOCS1, BTG1	-0.558006	CD3G	5	ZFP36L2, ZFP36, SOCS1, BTG1, CD69	-0.690406	CD82	5	ZFP36L2, ZFP36, CCL22, SOCS3, TXNIP	-0.63495	TFRC	4	ZFP36L2, ZFP36, CCL22, TXNIP	-0.366609	LAYN	4	ZFP36L2, ZFP36, CCL22, BTG1	-0.685705	GNLY	4	ZFP36L2, ZFP36, BTG1, CD69	-0.596034	ENTPD1	6
IL17A	3	ZFP36L2, ZFP36, BTG1	-0.490903	IL17F	5	ZFP36L2, ZFP36, CCL22, BTG1, TXNIP	-0.615157	IL26	5	ZFP36L2, ZFP36, SOCS1, SOCS3, CD69	-0.682411	IFNG	2	ZFP36, SOCS1	-0.462444	CXCL13	2	ZFP36, SOCS1	-0.558888	CD2	5	ZFP36L2, ZFP36, SOCS1, BTG1, CD69	-0.646057	CD3E	4	ZFP36L2, SOCS3, BTG1, CD69	-0.557174	CD3G	5	ZFP36L2, ZFP36, CCL22, BTG1, TXNIP	-0.689911	CD82	6	ZFP36L2, ZFP36, CCL22, SOCS3, TXNIP, CD69	-0.633848	TFRC	3	ZFP36, CCL22, BTG1	-0.36643	LAYN	4	ZFP36L2, ZFP36, SOCS1, BTG1	-0.685343	GNLY	5	ZFP36L2, ZFP36, SOCS3, BTG1, CD69	-0.595289	ENTPD1	2
IL17A	2	ZFP36L2, CD69	-0.490793	IL17F	6	ZFP36L2, ZFP36, CCL22, SOCS1, BTG1, TXNIP	-0.615095	IL26	5	ZFP36L2, ZFP36, CCL22, SOCS1, CD69	-0.682301	IFNG	7	ZFP36L2, ZFP36, CCL22, SOCS1, SOCS3, BTG1, CD69	-0.459446	CXCL13	5	ZFP36L2, CCL22, SOCS1, SOCS3, CD69	-0.537943	CD2	4	ZFP36L2, ZFP36, CCL22, CD69	-0.645063	CD3E	3	ZFP36, CCL22, BTG1	-0.557146	CD3G	3	ZFP36L2, ZFP36, CCL22	-0.689599	CD82	6	ZFP36L2, ZFP36, SOCS1, BTG1, TXNIP, CD69	-0.633563	TFRC	6	ZFP36L2, ZFP36, SOCS1, SOCS3, BTG1, TXNIP	-0.366396	LAYN	2	ZFP36, SOCS3	-0.684893	GNLY	3	ZFP36, SOCS1, CD69	-0.594822	ENTPD1	6
IL17A	4	ZFP36L2, ZFP36, SOCS1, BTG1	-0.490704	IL17F	4	ZFP36L2, SOCS1, BTG1, CD69	-0.615077	IL26	4	ZFP36L2, ZFP36, SOCS1, CD69	-0.681808	IFNG	6	ZFP36L2, ZFP36, CCL22, SOCS1, BTG1, CD69	-0.45745	CXCL13	4	ZFP36L2, SOCS1, SOCS3, CD69	-0.534204	CD2	4	ZFP36L2, ZFP36, SOCS3, CD69	-0.644864	CD3E	6	ZFP36, CCL22, SOCS1, SOCS3, BTG1, CD69	-0.556944	CD3G	7	ZFP36L2, ZFP36, CCL22, SOCS1, BTG1, TXNIP, CD69	-0.689481	CD82	6	ZFP36L2, ZFP36, SOCS1, SOCS3, BTG1, TXNIP	-0.633521	TFRC	7	ZFP36L2, ZFP36, CCL22, SOCS1, SOCS3, TXNIP, CD69	-0.366361	LAYN	4	ZFP36L2, CCL22, SOCS1, SOCS3	-0.683625	GNLY	4	ZFP36L2, ZFP36, CCL22, BTG1	-0.594801	ENTPD1	6
IL17A	6	ZFP36L2, CCL22, SOCS1, SOCS3, BTG1, CD69	-0.490702	IL17F	5	ZFP36L2, ZFP36, SOCS1, SOCS3, BTG1	-0.614671	IL26	4	ZFP36L2, CCL22, SOCS1, SOCS3	-0.680708	IFNG	6	ZFP36L2, ZFP36, SOCS1, SOCS3, BTG1, CD69	-0.457413	CXCL13	4	ZFP36L2, CCL22, SOCS3, CD69	-0.532444	CD2	5	ZFP36L2, ZFP36, CCL22, BTG1, CD69	-0.644854	CD3E	4	ZFP36L2, CCL22, SOCS1, SOCS3	-0.556191	CD3G	5	ZFP36L2, ZFP36, CCL22, SOCS1, SOCS3	-0.689182	CD82	4	ZFP36L2, ZFP36, CCL22, TXNIP	-0.633142	TFRC	6	ZFP36, CCL22, SOCS1, SOCS3, BTG1, TXNIP	-0.366294	LAYN	6	ZFP36L2, ZFP36, SOCS1, SOCS3, BTG1, CD69	-0.683362	GNLY	4	ZFP36, SOCS1, SOCS3, CD69	-0.594645	ENTPD1	3
IL17A	4	ZFP36L2, SOCS1, SOCS3, BTG1	-0.490261	IL17F	3	ZFP36L2, BTG1, CD69	-0.61387	IL26	3	ZFP36L2, CCL22, SOCS1	-0.678081	IFNG	5	ZFP36L2, CCL22, SOCS1, SOCS3, CD69	-0.456949	CXCL13	6	ZFP36L2, ZFP36, SOCS1, SOCS3, BTG1, CD69	-0.532272	CD2	5	ZFP36L2, ZFP36, SOCS3, BTG1, CD69	-0.64477	CD3E	3	ZFP36L2, ZFP36, CCL22	-0.556026	CD3G	6	ZFP36L2, ZFP36, SOCS1, SOCS3, BTG1, TXNIP	-0.689053	CD82	5	ZFP36L2, ZFP36, BTG1, TXNIP, CD69	-0.633017	TFRC	4	ZFP36, CCL22, SOCS1, SOCS3	-0.366118	LAYN	5	ZFP36L2, ZFP36, SOCS1, BTG1, CD69	-0.682178	GNLY	5	ZFP36L2, ZFP36, CCL22, SOCS3, BTG1	-0.593859	ENTPD1	5
IL17A	4	ZFP36L2, ZFP36, SOCS3, BTG1	-0.490095	IL17F	4	ZFP36L2, ZFP36, SOCS1, BTG1	-0.61363	IL26	2	ZFP36L2, SOCS3	-0.675294	IFNG	6	ZFP36L2, ZFP36, CCL22, SOCS3, BTG1, CD69	-0.456826	CXCL13	7	ZFP36L2, ZFP36, CCL22, SOCS1, SOCS3, BTG1, CD69	-0.532195	CD2	5	ZFP36, CCL22, SOCS1, SOCS3, BTG1	-0.643361	CD3E	4	ZFP36L2, ZFP36, CCL22, SOCS3	-0.555818	CD3G	2	ZFP36L2, CCL22	-0.688989	CD82	2	ZFP36L2, CCL22	-0.63298	TFRC	2	ZFP36L2, ZFP36	-0.366108	LAYN	6	ZFP36L2, ZFP36, CCL22, SOCS3, BTG1, CD69	-0.682026	GNLY	2	ZFP36, CCL22	-0.59348	ENTPD1	5
IL17A	5	ZFP36L2, ZFP36, SOCS1, SOCS3, BTG1	-0.489856	IL17F	6	ZFP36L2, ZFP36, SOCS1, SOCS3, BTG1, TXNIP	-0.6131	IL26	5	ZFP36L2, CCL22, SOCS1, SOCS3, BTG1	-0.674841	IFNG	5	ZFP36L2, ZFP36, SOCS1, BTG1, CD69	-0.455241	CXCL13	4	ZFP36L2, CCL22, SOCS1, CD69	-0.531463	CD2	5	ZFP36L2, CCL22, SOCS1, SOCS3, CD69	-0.642822	CD3E	4	ZFP36L2, SOCS1, BTG1, CD69	-0.555756	CD3G	4	ZFP36L2, CCL22, BTG1, CD69	-0.688982	CD82	4	ZFP36L2, CCL22, SOCS3, BTG1	-0.632974	TFRC	5	ZFP36L2, ZFP36, SOCS1, BTG1, CD69	-0.366099	LAYN	1	ZFP36	-0.682013	GNLY	2	ZFP36, SOCS1	-0.593115	ENTPD1	8
IL17A	5	ZFP36L2, CCL22, SOCS1, BTG1, CD69	-0.489815	IL17F	5	ZFP36L2, CCL22, SOCS3, BTG1, TXNIP	-0.613012	IL26	4	ZFP36L2, CCL22, SOCS3, CD69	-0.672075	IFNG	5	ZFP36L2, ZFP36, CCL22, BTG1, CD69	-0.454783	CXCL13	6	ZFP36L2, ZFP36, CCL22, SOCS3, BTG1, CD69	-0.528886	CD2	3	ZFP36, CCL22, SOCS1	-0.642641	CD3E	5	ZFP36, CCL22, SOCS1, BTG1, CD69	-0.555749	CD3G	6	ZFP36L2, ZFP36, CCL22, BTG1, TXNIP, CD69	-0.688044	CD82	5	ZFP36L2, ZFP36, SOCS3, BTG1, TXNIP	-0.632901	TFRC	3	ZFP36, SOCS1, BTG1	-0.366036	LAYN	4	ZFP36L2, ZFP36, SOCS3, BTG1	-0.681051	GNLY	3	ZFP36, SOCS1, SOCS3	-0.593108	ENTPD1	5
IL17A	5	ZFP36L2, ZFP36, CCL22, SOCS1, CD69	-0.488285	IL17F	5	ZFP36L2, ZFP36, SOCS3, BTG1, TXNIP	-0.612841	IL26	4	ZFP36L2, CCL22, SOCS3, BTG1	-0.671774	IFNG	4	ZFP36L2, CCL22, SOCS3, CD69	-0.454695	CXCL13	5	ZFP36L2, ZFP36, SOCS3, BTG1, CD69	-0.528885	CD2	3	ZFP36, CCL22, SOCS3	-0.641768	CD3E	5	ZFP36, CCL22, SOCS3, BTG1, CD69	-0.555604	CD3G	4	ZFP36L2, SOCS1, SOCS3, BTG1	-0.687807	CD82	6	ZFP36L2, ZFP36, CCL22, SOCS1, SOCS3, TXNIP	-0.632858	TFRC	6	ZFP36L2, ZFP36, CCL22, SOCS3, BTG1, CD69	-0.365985	LAYN	5	ZFP36L2, ZFP36, CCL22, BTG1, CD69	-0.680916	GNLY	3	ZFP36L2, ZFP36, BTG1	-0.592072	ENTPD1	5
IL17A	5	ZFP36L2, CCL22, SOCS3, BTG1, CD69	-0.488189	IL17F	7	ZFP36L2, CCL22, SOCS1, SOCS3, BTG1, TXNIP, CD69	-0.612224	IL26	6	ZFP36L2, CCL22, SOCS1, SOCS3, BTG1, CD69	-0.67154	IFNG	5	ZFP36L2, ZFP36, SOCS3, BTG1, CD69	-0.454596	CXCL13	3	ZFP36L2, SOCS3, CD69	-0.528316	CD2	3	ZFP36L2, ZFP36, CD69	-0.641755	CD3E	4	ZFP36L2, ZFP36, CCL22, SOCS1	-0.5546	CD3G	3	ZFP36L2, ZFP36, SOCS3	-0.687642	CD82	5	ZFP36L2, ZFP36, CCL22, TXNIP, CD69	-0.632848	TFRC	5	ZFP36L2, ZFP36, SOCS1, SOCS3, TXNIP	-0.365906	LAYN	4	ZFP36, SOCS1, SOCS3, CD69	-0.680322	GNLY	3	ZFP36, CCL22, SOCS3	-0.591986	ENTPD1	6
IL17A	4	ZFP36L2, ZFP36, CCL22, CD69	-0.487766	IL17F	5	ZFP36L2, CCL22, SOCS1, BTG1, TXNIP	-0.610773	IL26	3	ZFP36L2, SOCS1, SOCS3	-0.670903	IFNG	4	ZFP36L2, ZFP36, BTG1, CD69	-0.452203	CXCL13	6	ZFP36L2, ZFP36, CCL22, SOCS1, BTG1, CD69	-0.52815	CD2	4	ZFP36L2, ZFP36, BTG1, CD69	-0.641424	CD3E	5	ZFP36L2, ZFP36, CCL22, SOCS1, SOCS3	-0.554539	CD3G	7	ZFP36L2, ZFP36, SOCS1, SOCS3, BTG1, TXNIP, CD69	-0.687215	CD82	3	ZFP36L2, CCL22, SOCS3	-0.632503	TFRC	5	ZFP36L2, ZFP36, CCL22, BTG1, TXNIP	-0.365847	LAYN	3	ZFP36L2, CCL22, SOCS1	-0.679878	GNLY	4	ZFP36L2, ZFP36, SOCS3, BTG1	-0.591603	ENTPD1	5
IL17A	3	ZFP36L2, SOCS1, BTG1	-0.487371	IL17F	5	ZFP36L2, ZFP36, SOCS1, BTG1, TXNIP	-0.609087	IL26	5	ZFP36L2, CCL22, SOCS1, SOCS3, CD69	-0.670281	IFNG	4	ZFP36L2, CCL22, SOCS1, CD69	-0.452113	CXCL13	5	ZFP36L2, ZFP36, SOCS1, BTG1, CD69	-0.528081	CD2	6	ZFP36L2, CCL22, SOCS1, SOCS3, BTG1, CD69	-0.641367	CD3E	3	ZFP36L2, CCL22, SOCS1	-0.55408	CD3G	4	ZFP36L2, ZFP36, CCL22, SOCS1	-0.687154	CD82	7	ZFP36L2, ZFP36, CCL22, SOCS1, SOCS3, TXNIP, CD69	-0.632394	TFRC	5	ZFP36, CCL22, SOCS1, SOCS3, TXNIP	-0.365787	LAYN	4	ZFP36, CCL22, SOCS3, CD69	-0.679417	GNLY	4	ZFP36L2, CCL22, SOCS1, CD69	-0.591596	ENTPD1	5
IL17A	6	ZFP36L2, ZFP36, CCL22, SOCS1, SOCS3, CD69	-0.487117	IL17F	6	ZFP36L2, CCL22, SOCS3, BTG1, TXNIP, CD69	-0.60773	IL26	4	ZFP36L2, CCL22, SOCS1, BTG1	-0.670091	IFNG	6	ZFP36L2, ZFP36, CCL22, SOCS1, SOCS3, BTG1	-0.451769	CXCL13	3	ZFP36L2, SOCS1, CD69	-0.526376	CD2	4	ZFP36L2, CCL22, SOCS1, BTG1	-0.639622	CD3E	4	ZFP36, CCL22, BTG1, CD69	-0.553818	CD3G	5	ZFP36L2, ZFP36, SOCS3, BTG1, TXNIP	-0.68597	CD82	5	ZFP36L2, CCL22, SOCS1, SOCS3, BTG1	-0.631747	TFRC	6	ZFP36L2, ZFP36, CCL22, SOCS1, TXNIP, CD69	-0.365698	LAYN	3	ZFP36L2, ZFP36, BTG1	-0.679048	GNLY	5	ZFP36L2, CCL22, SOCS1, SOCS3, CD69	-0.591122	ENTPD1	2
IL17A	4	ZFP36L2, CCL22, BTG1, CD69	-0.486696	IL17F	4	ZFP36L2, ZFP36, BTG1, TXNIP	-0.607041	IL26	1	ZFP36L2	-0.669646	IFNG	6	ZFP36, CCL22, SOCS1, SOCS3, BTG1, CD69	-0.451634	CXCL13	3	ZFP36L2, CCL22, CD69	-0.525649	CD2	3	ZFP36, SOCS1, SOCS3	-0.638962	CD3E	3	ZFP36L2, SOCS3, BTG1	-0.553245	CD3G	5	ZFP36L2, ZFP36, CCL22, SOCS3, TXNIP	-0.685801	CD82	5	ZFP36L2, CCL22, SOCS3, BTG1, CD69	-0.631655	TFRC	7	ZFP36L2, ZFP36, CCL22, SOCS3, BTG1, TXNIP, CD69	-0.365606	LAYN	6	ZFP36L2, ZFP36, CCL22, SOCS1, SOCS3, TXNIP	-0.678132	GNLY	3	ZFP36, CCL22, CD69	-0.59082	ENTPD1	5
IL17A	5	ZFP36L2, ZFP36, CCL22, SOCS3, CD69	-0.486638	IL17F	5	ZFP36L2, CCL22, SOCS1, SOCS3, TXNIP	-0.605911	IL26	5	ZFP36L2, CCL22, SOCS3, BTG1, CD69	-0.669332	IFNG	5	ZFP36L2, ZFP36, CCL22, SOCS1, BTG1	-0.449507	CXCL13	5	ZFP36L2, ZFP36, CCL22, BTG1, CD69	-0.524696	CD2	3	ZFP36L2, SOCS1, SOCS3	-0.638661	CD3E	3	ZFP36L2, SOCS1, BTG1	-0.551756	CD3G	6	ZFP36L2, ZFP36, CCL22, SOCS1, SOCS3, TXNIP	-0.685727	CD82	5	ZFP36L2, ZFP36, CCL22, SOCS1, TXNIP	-0.631487	TFRC	7	ZFP36L2, ZFP36, SOCS1, SOCS3, BTG1, TXNIP, CD69	-0.365546	LAYN	5	ZFP36, CCL22, SOCS1, SOCS3, BTG1	-0.677805	GNLY	4	ZFP36, CCL22, SOCS3, CD69	-0.58965	ENTPD1	5
IL17A	4	ZFP36L2, ZFP36, SOCS1, CD69	-0.485594	IL17F	6	ZFP36L2, CCL22, SOCS1, BTG1, TXNIP, CD69	-0.604957	IL26	3	ZFP36L2, CCL22, CD69	-0.669176	IFNG	4	ZFP36L2, SOCS1, SOCS3, CD69	-0.44939	CXCL13	4	ZFP36L2, ZFP36, BTG1, CD69	-0.524579	CD2	4	ZFP36L2, CCL22, SOCS3, BTG1	-0.638375	CD3E	4	ZFP36, SOCS1, SOCS3, BTG1	-0.551531	CD3G	5	ZFP36L2, SOCS1, SOCS3, BTG1, CD69	-0.68555	CD82	6	ZFP36L2, ZFP36, CCL22, SOCS1, TXNIP, CD69	-0.631464	TFRC	5	ZFP36L2, ZFP36, CCL22, BTG1, CD69	-0.365282	LAYN	5	ZFP36L2, ZFP36, SOCS3, BTG1, CD69	-0.677457	GNLY	3	ZFP36L2, CCL22, SOCS1	-0.58965	ENTPD1	5
IL17A	3	ZFP36L2, ZFP36, CD69	-0.485082	IL17F	7	ZFP36L2, ZFP36, CCL22, SOCS3, BTG1, TXNIP, CD69	-0.60384	IL26	5	ZFP36L2, CCL22, SOCS1, BTG1, CD69	-0.668501	IFNG	3	ZFP36L2, CCL22, CD69	-0.449128	CXCL13	7	ZFP36L2, ZFP36, CCL22, SOCS1, SOCS3, TXNIP, CD69	-0.520075	CD2	4	ZFP36, CCL22, SOCS1, BTG1	-0.638185	CD3E	6	ZFP36L2, ZFP36, CCL22, SOCS1, SOCS3, CD69	-0.551483	CD3G	3	ZFP36L2, CCL22, SOCS1	-0.685423	CD82	5	ZFP36L2, ZFP36, SOCS3, TXNIP, CD69	-0.631287	TFRC	5	ZFP36L2, ZFP36, SOCS3, BTG1, CD69	-0.365096	LAYN	3	ZFP36, SOCS1, CD69	-0.677292	GNLY	4	ZFP36L2, CCL22, SOCS1, SOCS3	-0.589459	ENTPD1	5
IL17A	3	ZFP36L2, SOCS3, BTG1	-0.484797	IL17F	8	ZFP36L2, ZFP36, CCL22, SOCS1, SOCS3, BTG1, TXNIP, CD69	-0.602982	IL26	4	ZFP36L2, CCL22, SOCS1, CD69	-0.667588	IFNG	5	ZFP36L2, ZFP36, CCL22, SOCS3, BTG1	-0.448659	CXCL13	2	ZFP36L2, CD69	-0.519647	CD2	4	ZFP36L2, CCL22, SOCS1, CD69	-0.637522	CD3E	5	ZFP36, SOCS1, SOCS3, BTG1, CD69	-0.551438	CD3G	6	ZFP36L2, ZFP36, SOCS3, BTG1, TXNIP, CD69	-0.68542	CD82	6	ZFP36L2, CCL22, SOCS1, SOCS3, BTG1, CD69	-0.631188	TFRC	7	ZFP36, CCL22, SOCS1, SOCS3, BTG1, TXNIP, CD69	-0.364646	LAYN	3	ZFP36, CCL22, CD69	-0.676476	GNLY	5	ZFP36, CCL22, SOCS1, BTG1, CD69	-0.58662	ENTPD1	7
IL17A	5	ZFP36L2, ZFP36, SOCS1, SOCS3, CD69	-0.484721	IL17F	5	ZFP36L2, ZFP36, CCL22, SOCS3, TXNIP	-0.602167	IL26	2	ZFP36L2, SOCS1	-0.665612	IFNG	5	ZFP36, SOCS1, SOCS3, BTG1, CD69	-0.448542	CXCL13	6	ZFP36, CCL22, SOCS1, SOCS3, BTG1, CD69	-0.51926	CD2	4	ZFP36L2, CCL22, SOCS3, CD69	-0.63696	CD3E	3	ZFP36L2, ZFP36, SOCS3	-0.551421	CD3G	4	ZFP36L2, ZFP36, SOCS1, SOCS3	-0.685144	CD82	5	ZFP36L2, ZFP36, SOCS1, BTG1, TXNIP	-0.630864	TFRC	3	ZFP36, CCL22, SOCS1	-0.364512	LAYN	5	ZFP36L2, CCL22, SOCS1, SOCS3, CD69	-0.676257	GNLY	6	ZFP36, CCL22, SOCS1, SOCS3, BTG1, CD69	-0.586479	ENTPD1	7
IL17A	6	ZFP36L2, ZFP36, CCL22, SOCS1, BTG1, CD69	-0.484558	IL17F	5	ZFP36L2, SOCS1, SOCS3, BTG1, TXNIP	-0.601953	IL26	5	ZFP36L2, SOCS1, SOCS3, BTG1, CD69	-0.66561	IFNG	5	ZFP36, CCL22, SOCS1, BTG1, CD69	-0.448524	CXCL13	4	ZFP36L2, CCL22, SOCS1, SOCS3	-0.518687	CD2	5	ZFP36L2, CCL22, SOCS1, BTG1, CD69	-0.635843	CD3E	5	ZFP36L2, ZFP36, CCL22, SOCS1, CD69	-0.551359	CD3G	4	ZFP36, CCL22, SOCS3, BTG1	-0.684996	CD82	4	ZFP36L2, ZFP36, CCL22, SOCS1	-0.630829	TFRC	6	ZFP36L2, ZFP36, CCL22, BTG1, TXNIP, CD69	-0.364302	LAYN	3	ZFP36L2, CCL22, SOCS3	-0.676176	GNLY	2	ZFP36, CD69	-0.585896	ENTPD1	5
IL17A	4	ZFP36L2, ZFP36, SOCS3, CD69	-0.484244	IL17F	4	ZFP36L2, CCL22, SOCS3, CD69	-0.601192	IL26	4	ZFP36L2, CCL22, BTG1, CD69	-0.665028	IFNG	5	ZFP36L2, ZFP36, SOCS1, SOCS3, BTG1	-0.448379	CXCL13	6	ZFP36L2, ZFP36, SOCS1, SOCS3, TXNIP, CD69	-0.518355	CD2	4	ZFP36, CCL22, SOCS3, BTG1	-0.634783	CD3E	5	ZFP36L2, CCL22, SOCS1, SOCS3, CD69	-0.551199	CD3G	2	ZFP36L2, ZFP36	-0.684779	CD82	4	ZFP36L2, ZFP36, SOCS3, TXNIP	-0.630616	TFRC	4	ZFP36L2, ZFP36, SOCS1, TXNIP	-0.364228	LAYN	4	ZFP36L2, ZFP36, BTG1, CD69	-0.675964	GNLY	1	ZFP36	-0.585892	ENTPD1	5
IL17A	5	ZFP36L2, SOCS1, SOCS3, BTG1, CD69	-0.484152	IL17F	6	ZFP36L2, ZFP36, CCL22, BTG1, TXNIP, CD69	-0.600899	IL26	3	ZFP36L2, SOCS3, CD69	-0.664963	IFNG	4	ZFP36L2, ZFP36, CCL22, BTG1	-0.446307	CXCL13	6	ZFP36L2, ZFP36, CCL22, SOCS1, SOCS3, BTG1	-0.517933	CD2	4	ZFP36, SOCS1, SOCS3, BTG1	-0.634705	CD3E	4	ZFP36L2, CCL22, SOCS3, CD69	-0.551192	CD3G	5	ZFP36, CCL22, SOCS1, SOCS3, BTG1	-0.684196	CD82	3	ZFP36L2, ZFP36, SOCS1	-0.6305	TFRC	4	ZFP36L2, ZFP36, BTG1, CD69	-0.364203	LAYN	7	ZFP36L2, ZFP36, CCL22, SOCS1, SOCS3, TXNIP, CD69	-0.675819	GNLY	2	ZFP36, SOCS3	-0.585889	ENTPD1	5
IL17A	7	ZFP36L2, ZFP36, CCL22, SOCS1, SOCS3, BTG1, CD69	-0.483906	IL17F	7	ZFP36L2, ZFP36, CCL22, SOCS1, BTG1, TXNIP, CD69	-0.600761	IL26	4	ZFP36L2, SOCS1, SOCS3, BTG1	-0.664923	IFNG	4	ZFP36L2, CCL22, SOCS1, SOCS3	-0.446289	CXCL13	5	ZFP36, SOCS1, SOCS3, BTG1, CD69	-0.517734	CD2	6	ZFP36, CCL22, SOCS1, SOCS3, BTG1, CD69	-0.634511	CD3E	2	ZFP36L2, ZFP36	-0.551188	CD3G	5	ZFP36L2, ZFP36, SOCS1, BTG1, TXNIP	-0.683512	CD82	6	ZFP36L2, ZFP36, SOCS1, SOCS3, TXNIP, CD69	-0.630205	TFRC	6	ZFP36L2, ZFP36, CCL22, SOCS3, TXNIP, CD69	-0.364112	LAYN	5	ZFP36L2, ZFP36, CCL22, SOCS1, TXNIP	-0.67544	GNLY	3	ZFP36, SOCS3, CD69	-0.585657	ENTPD1	4
IL17A	5	ZFP36L2, ZFP36, CCL22, BTG1, CD69	-0.483201	IL17F	6	ZFP36L2, ZFP36, CCL22, SOCS1, SOCS3, TXNIP	-0.599963	IL26	3	ZFP36L2, CCL22, BTG1	-0.664704	IFNG	3	ZFP36L2, SOCS3, CD69	-0.446074	CXCL13	5	ZFP36L2, ZFP36, SOCS1, SOCS3, BTG1	-0.517492	CD2	2	ZFP36, CCL22	-0.634286	CD3E	5	ZFP36L2, ZFP36, CCL22, SOCS3, CD69	-0.551126	CD3G	6	ZFP36L2, ZFP36, SOCS1, BTG1, TXNIP, CD69	-0.683104	CD82	5	ZFP36L2, ZFP36, CCL22, SOCS1, SOCS3	-0.630139	TFRC	5	ZFP36L2, ZFP36, SOCS1, BTG1, TXNIP	-0.364081	LAYN	4	ZFP36, CCL22, SOCS1, BTG1	-0.674923	GNLY	4	ZFP36L2, SOCS1, SOCS3, CD69	-0.584377	ENTPD1	7
IL17A	6	ZFP36L2, ZFP36, CCL22, SOCS3, BTG1, CD69	-0.482809	IL17F	4	ZFP36L2, CCL22, SOCS3, TXNIP	-0.599953	IL26	4	ZFP36L2, SOCS1, SOCS3, CD69	-0.663803	IFNG	4	ZFP36L2, ZFP36, SOCS1, BTG1	-0.445689	CXCL13	6	ZFP36L2, ZFP36, CCL22, SOCS1, TXNIP, CD69	-0.515381	CD2	5	ZFP36, CCL22, SOCS1, SOCS3, CD69	-0.634154	CD3E	3	ZFP36L2, BTG1, CD69	-0.550943	CD3G	3	ZFP36L2, ZFP36, SOCS1	-0.682702	CD82	4	ZFP36L2, ZFP36, CCL22, CD69	-0.630127	TFRC	3	ZFP36, SOCS3, BTG1	-0.364045	LAYN	6	ZFP36L2, ZFP36, CCL22, SOCS1, TXNIP, CD69	-0.673524	GNLY	5	ZFP36, SOCS1, SOCS3, BTG1, CD69	-0.583349	ENTPD1	5
IL17A	4	ZFP36L2, SOCS1, BTG1, CD69	-0.482367	IL17F	6	ZFP36L2, ZFP36, SOCS3, BTG1, TXNIP, CD69	-0.599639	IL26	6	ZFP36L2, ZFP36, CCL22, SOCS1, SOCS3, TXNIP	-0.662258	IFNG	5	ZFP36, CCL22, SOCS3, BTG1, CD69	-0.445178	CXCL13	6	ZFP36L2, ZFP36, CCL22, SOCS3, TXNIP, CD69	-0.515325	CD2	5	ZFP36L2, CCL22, SOCS3, BTG1, CD69	-0.633771	CD3E	4	ZFP36L2, ZFP36, CCL22, CD69	-0.550857	CD3G	4	ZFP36L2, SOCS3, BTG1, CD69	-0.682069	CD82	3	ZFP36L2, ZFP36, CD69	-0.629976	TFRC	6	ZFP36L2, ZFP36, SOCS1, BTG1, TXNIP, CD69	-0.363938	LAYN	6	ZFP36, CCL22, SOCS1, SOCS3, BTG1, CD69	-0.672718	GNLY	3	ZFP36L2, SOCS1, CD69	-0.583153	ENTPD1	6
IL17A	5	ZFP36L2, ZFP36, SOCS1, BTG1, CD69	-0.481973	IL17F	7	ZFP36L2, ZFP36, SOCS1, SOCS3, BTG1, TXNIP, CD69	-0.599455	IL26	7	ZFP36L2, ZFP36, CCL22, SOCS1, SOCS3, BTG1, TXNIP	-0.661835	IFNG	4	ZFP36L2, ZFP36, SOCS3, BTG1	-0.444968	CXCL13	5	ZFP36L2, ZFP36, CCL22, SOCS3, BTG1	-0.513883	CD2	2	ZFP36L2, SOCS3	-0.632205	CD3E	4	ZFP36L2, ZFP36, SOCS1, SOCS3	-0.550147	CD3G	5	ZFP36L2, ZFP36, CCL22, SOCS1, TXNIP	-0.681739	CD82	4	ZFP36L2, ZFP36, SOCS1, SOCS3	-0.629728	TFRC	6	ZFP36L2, ZFP36, SOCS1, SOCS3, TXNIP, CD69	-0.363914	LAYN	4	ZFP36L2, CCL22, SOCS1, CD69	-0.672494	GNLY	4	ZFP36, SOCS1, BTG1, CD69	-0.582834	ENTPD1	3
IL17A	6	ZFP36L2, ZFP36, SOCS1, SOCS3, BTG1, CD69	-0.481578	IL17F	6	ZFP36L2, SOCS1, SOCS3, BTG1, TXNIP, CD69	-0.599365	IL26	4	ZFP36L2, SOCS3, BTG1, CD69	-0.661692	IFNG	4	ZFP36, SOCS1, BTG1, CD69	-0.444864	CXCL13	5	ZFP36L2, ZFP36, CCL22, SOCS1, BTG1	-0.51328	CD2	2	ZFP36, SOCS1	-0.632098	CD3E	3	ZFP36L2, ZFP36, SOCS1	-0.549829	CD3G	4	ZFP36L2, ZFP36, CCL22, TXNIP	-0.680925	CD82	5	ZFP36L2, ZFP36, SOCS1, SOCS3, TXNIP	-0.629579	TFRC	4	ZFP36L2, ZFP36, SOCS3, TXNIP	-0.36371	LAYN	5	ZFP36L2, ZFP36, CCL22, SOCS3, TXNIP	-0.672481	GNLY	3	ZFP36L2, CCL22, CD69	-0.58258	ENTPD1	4
IL17A	4	ZFP36L2, ZFP36, BTG1, CD69	-0.480466	IL17F	4	ZFP36L2, ZFP36, CCL22, TXNIP	-0.598806	IL26	4	ZFP36L2, SOCS1, BTG1, CD69	-0.661397	IFNG	3	ZFP36L2, CCL22, SOCS3	-0.444343	CXCL13	3	ZFP36L2, CCL22, SOCS3	-0.513163	CD2	4	ZFP36L2, SOCS1, SOCS3, CD69	-0.631604	CD3E	7	ZFP36L2, ZFP36, CCL22, SOCS1, SOCS3, BTG1, TXNIP	-0.549619	CD3G	7	ZFP36L2, ZFP36, CCL22, SOCS1, SOCS3, TXNIP, CD69	-0.680906	CD82	5	ZFP36L2, CCL22, SOCS1, BTG1, CD69	-0.629503	TFRC	4	ZFP36, CCL22, SOCS1, TXNIP	-0.363609	LAYN	2	ZFP36L2, CCL22	-0.672126	GNLY	4	ZFP36L2, CCL22, SOCS3, CD69	-0.582194	ENTPD1	7
IL17A	5	ZFP36L2, ZFP36, SOCS3, BTG1, CD69	-0.480313	IL17F	3	ZFP36L2, CCL22, CD69	-0.598158	IL26	8	ZFP36L2, ZFP36, CCL22, SOCS1, SOCS3, BTG1, TXNIP, CD69	-0.661125	IFNG	3	ZFP36L2, SOCS1, CD69	-0.443252	CXCL13	4	ZFP36L2, ZFP36, SOCS3, BTG1	-0.513131	CD2	5	ZFP36L2, SOCS1, SOCS3, BTG1, CD69	-0.631005	CD3E	5	CCL22, SOCS1, SOCS3, BTG1, CD69	-0.54945	CD3G	3	ZFP36L2, SOCS3, BTG1	-0.680631	CD82	4	ZFP36L2, ZFP36, TXNIP, CD69	-0.629391	TFRC	5	ZFP36, CCL22, SOCS1, BTG1, TXNIP	-0.363577	LAYN	6	ZFP36L2, ZFP36, CCL22, SOCS3, TXNIP, CD69	-0.670569	GNLY	2	ZFP36L2, CCL22	-0.580996	ENTPD1	4
IL17A	4	ZFP36L2, SOCS3, BTG1, CD69	-0.480213	IL17F	5	ZFP36L2, CCL22, SOCS1, SOCS3, CD69	-0.597988	IL26	5	ZFP36L2, ZFP36, CCL22, SOCS3, TXNIP	-0.660985	IFNG	7	ZFP36L2, ZFP36, CCL22, SOCS1, SOCS3, TXNIP, CD69	-0.442614	CXCL13	5	ZFP36L2, ZFP36, SOCS1, TXNIP, CD69	-0.513099	CD2	2	ZFP36, SOCS3	-0.630979	CD3E	3	ZFP36, SOCS3, BTG1	-0.549418	CD3G	6	ZFP36L2, ZFP36, CCL22, SOCS3, TXNIP, CD69	-0.680445	CD82	5	ZFP36L2, ZFP36, CCL22, SOCS3, CD69	-0.629238	TFRC	6	ZFP36, CCL22, SOCS1, SOCS3, BTG1, CD69	-0.363342	LAYN	5	ZFP36, CCL22, SOCS1, BTG1, CD69	-0.67051	GNLY	5	ZFP36, CCL22, SOCS1, SOCS3, BTG1	-0.580891	ENTPD1	2
IL17A	2	ZFP36L2, BTG1	-0.478724	IL17F	4	ZFP36L2, CCL22, BTG1, TXNIP	-0.597968	IL26	2	ZFP36L2, CD69	-0.660437	IFNG	3	ZFP36L2, ZFP36, BTG1	-0.441899	CXCL13	5	ZFP36L2, ZFP36, SOCS3, TXNIP, CD69	-0.513075	CD2	4	ZFP36L2, SOCS1, SOCS3, BTG1	-0.630504	CD3E	8	ZFP36L2, ZFP36, CCL22, SOCS1, SOCS3, BTG1, TXNIP, CD69	-0.54933	CD3G	5	ZFP36L2, ZFP36, BTG1, TXNIP, CD69	-0.680234	CD82	4	ZFP36L2, ZFP36, BTG1, TXNIP	-0.629101	TFRC	5	ZFP36L2, ZFP36, SOCS3, BTG1, TXNIP	-0.363273	LAYN	3	ZFP36, SOCS3, CD69	-0.670205	GNLY	4	ZFP36, CCL22, SOCS1, BTG1	-0.580241	ENTPD1	4
IL17A	3	ZFP36L2, BTG1, CD69	-0.477071	IL17F	5	ZFP36L2, CCL22, BTG1, TXNIP, CD69	-0.59764	IL26	3	ZFP36L2, SOCS1, CD69	-0.660064	IFNG	4	ZFP36, CCL22, BTG1, CD69	-0.441593	CXCL13	5	ZFP36, CCL22, SOCS1, BTG1, CD69	-0.512996	CD2	3	ZFP36L2, CCL22, CD69	-0.630397	CD3E	4	ZFP36L2, CCL22, SOCS1, CD69	-0.549292	CD3G	4	ZFP36, CCL22, SOCS1, BTG1	-0.67993	CD82	4	ZFP36L2, ZFP36, SOCS3, CD69	-0.629072	TFRC	5	ZFP36L2, ZFP36, CCL22, TXNIP, CD69	-0.363251	LAYN	5	ZFP36L2, ZFP36, SOCS1, SOCS3, TXNIP	-0.670135	GNLY	3	ZFP36L2, CCL22, SOCS3	-0.580095	ENTPD1	4
IL17A	6	ZFP36L2, ZFP36, CCL22, SOCS1, SOCS3, TXNIP	-0.476714	IL17F	6	ZFP36L2, ZFP36, CCL22, SOCS3, BTG1, CD69	-0.597429	IL26	7	ZFP36L2, ZFP36, CCL22, SOCS1, SOCS3, TXNIP, CD69	-0.659785	IFNG	4	ZFP36, SOCS3, BTG1, CD69	-0.441253	CXCL13	4	ZFP36L2, ZFP36, SOCS1, BTG1	-0.512358	CD2	5	ZFP36, CCL22, SOCS1, BTG1, CD69	-0.629839	CD3E	4	ZFP36, SOCS1, BTG1, CD69	-0.549202	CD3G	5	ZFP36L2, ZFP36, CCL22, SOCS3, CD69	-0.679786	CD82	4	ZFP36L2, CCL22, BTG1, CD69	-0.628948	TFRC	5	ZFP36L2, ZFP36, SOCS1, TXNIP, CD69	-0.362765	LAYN	6	ZFP36L2, ZFP36, SOCS1, SOCS3, TXNIP, CD69	-0.670036	GNLY	6	ZFP36L2, CCL22, SOCS1, SOCS3, BTG1, CD69	-0.579013	ENTPD1	5
IL17A	5	ZFP36L2, ZFP36, CCL22, SOCS1, TXNIP	-0.476285	IL17F	5	ZFP36L2, ZFP36, CCL22, SOCS1, TXNIP	-0.597394	IL26	5	ZFP36L2, ZFP36, CCL22, SOCS1, TXNIP	-0.659283	IFNG	3	ZFP36L2, CCL22, SOCS1	-0.440911	CXCL13	5	ZFP36, CCL22, SOCS3, BTG1, CD69	-0.511871	CD2	5	ZFP36, SOCS1, SOCS3, BTG1, CD69	-0.629275	CD3E	4	ZFP36, SOCS3, BTG1, CD69	-0.549177	CD3G	6	ZFP36L2, ZFP36, CCL22, SOCS1, SOCS3, CD69	-0.679784	CD82	4	ZFP36L2, CCL22, SOCS1, BTG1	-0.628909	TFRC	6	ZFP36L2, ZFP36, SOCS3, BTG1, TXNIP, CD69	-0.362737	LAYN	4	ZFP36L2, ZFP36, CCL22, TXNIP	-0.668872	GNLY	3	ZFP36L2, SOCS1, SOCS3	-0.578596	ENTPD1	3
IL17A	5	ZFP36L2, ZFP36, CCL22, SOCS3, TXNIP	-0.474821	IL17F	4	CCL22, SOCS1, SOCS3, BTG1	-0.59667	IL26	7	ZFP36L2, ZFP36, CCL22, SOCS1, BTG1, TXNIP, CD69	-0.658698	IFNG	6	ZFP36L2, ZFP36, CCL22, SOCS3, TXNIP, CD69	-0.439911	CXCL13	3	ZFP36L2, SOCS1, SOCS3	-0.511524	CD2	2	ZFP36L2, SOCS1	-0.629098	CD3E	3	ZFP36, SOCS1, BTG1	-0.549095	CD3G	3	ZFP36, CCL22, BTG1	-0.679152	CD82	5	ZFP36L2, ZFP36, SOCS1, TXNIP, CD69	-0.628819	TFRC	6	ZFP36, CCL22, SOCS1, BTG1, TXNIP, CD69	-0.362589	LAYN	5	ZFP36L2, ZFP36, CCL22, TXNIP, CD69	-0.667868	GNLY	5	ZFP36L2, CCL22, SOCS1, BTG1, CD69	-0.577903	ENTPD1	4
IL17A	4	ZFP36L2, ZFP36, CCL22, TXNIP	-0.474094	IL17F	6	ZFP36L2, ZFP36, SOCS1, BTG1, TXNIP, CD69	-0.596484	IL26	6	ZFP36L2, ZFP36, CCL22, SOCS1, BTG1, TXNIP	-0.658652	IFNG	6	ZFP36L2, ZFP36, CCL22, SOCS1, TXNIP, CD69	-0.439469	CXCL13	4	ZFP36, SOCS1, BTG1, CD69	-0.510913	CD2	4	ZFP36, CCL22, SOCS1, CD69	-0.628704	CD3E	3	ZFP36L2, CCL22, CD69	-0.548925	CD3G	4	ZFP36L2, SOCS1, BTG1, CD69	-0.678488	CD82	3	ZFP36L2, CCL22, BTG1	-0.628344	TFRC	3	ZFP36, CCL22, SOCS3	-0.362551	LAYN	4	ZFP36, SOCS1, SOCS3, BTG1	-0.667572	GNLY	5	ZFP36, CCL22, SOCS3, BTG1, CD69	-0.576469	ENTPD1	6
IL17A	5	ZFP36L2, ZFP36, SOCS1, SOCS3, TXNIP	-0.471983	IL17F	4	ZFP36L2, ZFP36, SOCS3, TXNIP	-0.596136	IL26	7	ZFP36L2, ZFP36, CCL22, SOCS3, BTG1, TXNIP, CD69	-0.658645	IFNG	6	ZFP36L2, ZFP36, SOCS1, SOCS3, TXNIP, CD69	-0.438706	CXCL13	3	ZFP36L2, CCL22, SOCS1	-0.510521	CD2	3	ZFP36L2, CCL22, BTG1	-0.627807	CD3E	7	ZFP36L2, ZFP36, CCL22, SOCS3, BTG1, TXNIP, CD69	-0.548331	CD3G	4	ZFP36L2, ZFP36, BTG1, TXNIP	-0.678484	CD82	3	ZFP36L2, ZFP36, TXNIP	-0.627511	TFRC	4	ZFP36, CCL22, SOCS3, TXNIP	-0.362536	LAYN	8	ZFP36L2, ZFP36, CCL22, SOCS1, SOCS3, BTG1, TXNIP, CD69	-0.667118	GNLY	4	ZFP36, CCL22, BTG1, CD69	-0.576078	ENTPD1	5
IL17A	7	ZFP36L2, ZFP36, CCL22, SOCS1, SOCS3, BTG1, TXNIP	-0.471874	IL17F	5	ZFP36L2, ZFP36, CCL22, BTG1, CD69	-0.595875	IL26	6	ZFP36L2, ZFP36, CCL22, SOCS3, TXNIP, CD69	-0.65855	IFNG	5	ZFP36, CCL22, SOCS1, SOCS3, BTG1	-0.438663	CXCL13	5	ZFP36L2, ZFP36, CCL22, TXNIP, CD69	-0.510214	CD2	3	ZFP36, SOCS1, BTG1	-0.627769	CD3E	6	ZFP36L2, ZFP36, CCL22, SOCS3, BTG1, TXNIP	-0.548128	CD3G	5	ZFP36L2, ZFP36, SOCS1, SOCS3, TXNIP	-0.678395	CD82	4	ZFP36L2, ZFP36, SOCS1, TXNIP	-0.627231	TFRC	5	ZFP36, CCL22, SOCS1, BTG1, CD69	-0.362463	LAYN	4	ZFP36L2, CCL22, SOCS3, CD69	-0.66705	GNLY	2	ZFP36L2, SOCS1	-0.57582	ENTPD1	6
IL17A	6	ZFP36L2, ZFP36, CCL22, SOCS1, BTG1, TXNIP	-0.470885	IL17F	4	ZFP36L2, CCL22, SOCS1, CD69	-0.595832	IL26	6	ZFP36L2, ZFP36, CCL22, SOCS3, BTG1, TXNIP	-0.65839	IFNG	2	ZFP36L2, CD69	-0.438494	CXCL13	4	ZFP36, SOCS3, BTG1, CD69	-0.509902	CD2	4	ZFP36, SOCS1, SOCS3, CD69	-0.627726	CD3E	4	CCL22, SOCS1, SOCS3, BTG1	-0.548057	CD3G	5	ZFP36L2, CCL22, SOCS1, SOCS3, CD69	-0.677736	CD82	5	ZFP36L2, ZFP36, CCL22, SOCS1, CD69	-0.626611	TFRC	3	ZFP36, SOCS1, SOCS3	-0.362404	LAYN	7	ZFP36L2, ZFP36, CCL22, SOCS1, SOCS3, BTG1, TXNIP	-0.667027	GNLY	4	ZFP36, SOCS1, SOCS3, BTG1	-0.575533	ENTPD1	6
IL17A	4	ZFP36L2, ZFP36, SOCS1, TXNIP	-0.470721	IL17F	7	ZFP36L2, ZFP36, CCL22, SOCS1, SOCS3, BTG1, CD69	-0.595735	IL26	7	ZFP36L2, ZFP36, SOCS1, SOCS3, BTG1, TXNIP, CD69	-0.658328	IFNG	2	ZFP36L2, CCL22	-0.438431	CXCL13	4	CCL22, SOCS1, SOCS3, CD69	-0.508654	CD2	3	ZFP36, CCL22, BTG1	-0.627	CD3E	5	ZFP36L2, ZFP36, SOCS1, SOCS3, CD69	-0.547776	CD3G	4	ZFP36L2, CCL22, SOCS3, CD69	-0.677705	CD82	4	ZFP36L2, ZFP36, SOCS1, CD69	-0.626448	TFRC	6	ZFP36L2, ZFP36, CCL22, SOCS1, SOCS3, CD69	-0.36238	LAYN	5	ZFP36L2, ZFP36, SOCS1, TXNIP, CD69	-0.666955	GNLY	3	ZFP36L2, SOCS3, CD69	-0.574513	ENTPD1	6
IL17A	7	ZFP36L2, ZFP36, CCL22, SOCS1, SOCS3, TXNIP, CD69	-0.469997	IL17F	5	ZFP36L2, ZFP36, BTG1, TXNIP, CD69	-0.59564	IL26	5	ZFP36L2, ZFP36, SOCS1, SOCS3, TXNIP	-0.658228	IFNG	3	ZFP36, BTG1, CD69	-0.436634	CXCL13	4	ZFP36L2, ZFP36, CCL22, BTG1	-0.508611	CD2	4	ZFP36L2, CCL22, BTG1, CD69	-0.626159	CD3E	4	ZFP36L2, ZFP36, SOCS1, CD69	-0.54742	CD3G	5	ZFP36L2, ZFP36, CCL22, SOCS1, CD69	-0.677646	CD82	6	ZFP36L2, ZFP36, CCL22, SOCS1, SOCS3, CD69	-0.626221	TFRC	6	ZFP36, CCL22, SOCS1, SOCS3, TXNIP, CD69	-0.362022	LAYN	4	ZFP36L2, ZFP36, SOCS1, TXNIP	-0.666066	GNLY	3	ZFP36, SOCS1, BTG1	-0.573807	ENTPD1	4
IL17A	6	ZFP36L2, ZFP36, CCL22, SOCS1, TXNIP, CD69	-0.469593	IL17F	5	ZFP36L2, ZFP36, SOCS3, BTG1, CD69	-0.595627	IL26	6	ZFP36L2, ZFP36, SOCS1, SOCS3, BTG1, TXNIP	-0.657489	IFNG	5	ZFP36L2, ZFP36, CCL22, TXNIP, CD69	-0.43647	CXCL13	3	ZFP36L2, ZFP36, BTG1	-0.507291	CD2	5	ZFP36, CCL22, SOCS3, BTG1, CD69	-0.625426	CD3E	4	ZFP36L2, ZFP36, SOCS3, CD69	-0.547272	CD3G	6	ZFP36L2, ZFP36, CCL22, SOCS1, TXNIP, CD69	-0.67757	CD82	5	ZFP36L2, SOCS1, SOCS3, BTG1, CD69	-0.626003	TFRC	5	ZFP36L2, ZFP36, CCL22, SOCS1, CD69	-0.361799	LAYN	4	ZFP36, CCL22, SOCS3, BTG1	-0.666017	GNLY	2	ZFP36L2, CD69	-0.57246	ENTPD1	6
IL17A	4	ZFP36L2, ZFP36, SOCS3, TXNIP	-0.46923	IL17F	5	ZFP36L2, ZFP36, SOCS1, SOCS3, TXNIP	-0.594961	IL26	3	ZFP36L2, SOCS1, BTG1	-0.657355	IFNG	5	ZFP36L2, ZFP36, SOCS3, TXNIP, CD69	-0.435374	CXCL13	4	ZFP36L2, ZFP36, TXNIP, CD69	-0.507164	CD2	4	ZFP36, CCL22, SOCS3, CD69	-0.625253	CD3E	7	ZFP36L2, ZFP36, CCL22, SOCS1, BTG1, TXNIP, CD69	-0.547267	CD3G	4	ZFP36L2, ZFP36, CCL22, CD69	-0.67716	CD82	5	ZFP36L2, ZFP36, SOCS1, SOCS3, CD69	-0.62587	TFRC	5	ZFP36L2, ZFP36, SOCS1, SOCS3, CD69	-0.361793	LAYN	2	ZFP36, CD69	-0.665966	GNLY	4	ZFP36, SOCS3, BTG1, CD69	-0.572227	ENTPD1	5
IL17A	6	ZFP36L2, ZFP36, CCL22, SOCS3, BTG1, TXNIP	-0.468492	IL17F	4	ZFP36L2, CCL22, SOCS1, TXNIP	-0.594851	IL26	6	ZFP36L2, ZFP36, CCL22, SOCS1, TXNIP, CD69	-0.657354	IFNG	5	ZFP36L2, ZFP36, SOCS1, TXNIP, CD69	-0.43498	CXCL13	6	ZFP36, CCL22, SOCS1, SOCS3, TXNIP, CD69	-0.506478	CD2	3	ZFP36L2, SOCS1, CD69	-0.624186	CD3E	6	ZFP36L2, ZFP36, CCL22, SOCS1, BTG1, TXNIP	-0.546971	CD3G	4	ZFP36L2, ZFP36, SOCS3, TXNIP	-0.676985	CD82	4	ZFP36L2, CCL22, SOCS1, SOCS3	-0.625584	TFRC	5	ZFP36, SOCS1, SOCS3, BTG1, CD69	-0.361719	LAYN	5	ZFP36, SOCS1, SOCS3, BTG1, CD69	-0.665747	GNLY	5	ZFP36L2, CCL22, SOCS1, SOCS3, BTG1	-0.572069	ENTPD1	4
IL17A	6	ZFP36L2, ZFP36, CCL22, SOCS3, TXNIP, CD69	-0.467713	IL17F	6	ZFP36L2, CCL22, SOCS1, SOCS3, TXNIP, CD69	-0.594578	IL26	3	ZFP36L2, SOCS3, BTG1	-0.657328	IFNG	4	ZFP36, CCL22, SOCS1, BTG1	-0.434359	CXCL13	6	ZFP36L2, ZFP36, CCL22, SOCS1, SOCS3, TXNIP	-0.505233	CD2	3	ZFP36L2, SOCS3, CD69	-0.623833	CD3E	3	ZFP36L2, ZFP36, CD69	-0.546773	CD3G	5	ZFP36L2, ZFP36, CCL22, TXNIP, CD69	-0.676562	CD82	4	ZFP36L2, SOCS3, BTG1, CD69	-0.625066	TFRC	3	ZFP36L2, ZFP36, TXNIP	-0.361583	LAYN	7	ZFP36L2, ZFP36, CCL22, SOCS1, BTG1, TXNIP, CD69	-0.664781	GNLY	5	ZFP36L2, SOCS1, SOCS3, BTG1, CD69	-0.572004	ENTPD1	6
IL17A	8	ZFP36L2, ZFP36, CCL22, SOCS1, SOCS3, BTG1, TXNIP, CD69	-0.467615	IL17F	6	ZFP36L2, ZFP36, CCL22, SOCS1, BTG1, CD69	-0.594562	IL26	4	ZFP36L2, ZFP36, CCL22, TXNIP	-0.657327	IFNG	6	ZFP36L2, ZFP36, CCL22, SOCS1, SOCS3, TXNIP	-0.434303	CXCL13	2	ZFP36L2, CCL22	-0.504455	CD2	3	ZFP36, SOCS3, BTG1	-0.623501	CD3E	3	ZFP36, BTG1, CD69	-0.545743	CD3G	3	ZFP36L2, SOCS1, BTG1	-0.676274	CD82	3	ZFP36L2, CCL22, SOCS1	-0.62484	TFRC	5	ZFP36L2, CCL22, SOCS1, SOCS3, BTG1	-0.361546	LAYN	3	ZFP36L2, SOCS1, SOCS3	-0.664151	GNLY	7	ZFP36L2, ZFP36, CCL22, SOCS1, SOCS3, TXNIP, CD69	-0.570745	ENTPD1	4
IL17A	5	ZFP36L2, ZFP36, CCL22, TXNIP, CD69	-0.467168	IL17F	6	ZFP36L2, ZFP36, SOCS1, SOCS3, BTG1, CD69	-0.593878	IL26	6	ZFP36L2, ZFP36, SOCS1, SOCS3, TXNIP, CD69	-0.657125	IFNG	3	ZFP36L2, SOCS1, SOCS3	-0.433896	CXCL13	4	ZFP36, CCL22, BTG1, CD69	-0.504272	CD2	4	ZFP36, SOCS1, BTG1, CD69	-0.623412	CD3E	6	ZFP36L2, ZFP36, CCL22, BTG1, TXNIP, CD69	-0.54563	CD3G	5	ZFP36L2, ZFP36, SOCS1, SOCS3, CD69	-0.676067	CD82	4	ZFP36L2, CCL22, SOCS3, CD69	-0.624054	TFRC	5	ZFP36, CCL22, SOCS3, BTG1, TXNIP	-0.361461	LAYN	6	ZFP36L2, ZFP36, CCL22, SOCS1, BTG1, TXNIP	-0.663816	GNLY	3	ZFP36, BTG1, CD69	-0.570732	ENTPD1	4
IL17A	3	ZFP36L2, ZFP36, TXNIP	-0.467124	IL17F	4	ZFP36L2, ZFP36, BTG1, CD69	-0.593843	IL26	4	ZFP36L2, ZFP36, SOCS3, TXNIP	-0.656123	IFNG	4	ZFP36, SOCS1, SOCS3, BTG1	-0.432744	CXCL13	2	ZFP36L2, SOCS3	-0.503798	CD2	4	ZFP36L2, SOCS1, BTG1, CD69	-0.623335	CD3E	2	ZFP36, BTG1	-0.545155	CD3G	4	ZFP36L2, ZFP36, SOCS3, CD69	-0.675807	CD82	4	ZFP36L2, SOCS1, BTG1, CD69	-0.623291	TFRC	5	ZFP36L2, ZFP36, SOCS3, TXNIP, CD69	-0.361418	LAYN	5	ZFP36L2, ZFP36, SOCS3, TXNIP, CD69	-0.663772	GNLY	6	ZFP36L2, ZFP36, CCL22, SOCS1, TXNIP, CD69	-0.569963	ENTPD1	4
IL17A	6	ZFP36L2, ZFP36, SOCS1, SOCS3, BTG1, TXNIP	-0.466896	IL17F	4	ZFP36L2, ZFP36, CCL22, SOCS3	-0.593471	IL26	5	ZFP36L2, ZFP36, CCL22, TXNIP, CD69	-0.655777	IFNG	5	ZFP36L2, ZFP36, CCL22, SOCS3, TXNIP	-0.4313	CXCL13	5	ZFP36L2, ZFP36, SOCS1, SOCS3, TXNIP	-0.502182	CD2	7	ZFP36L2, ZFP36, CCL22, SOCS1, SOCS3, BTG1, TXNIP	-0.621485	CD3E	5	ZFP36L2, ZFP36, CCL22, BTG1, TXNIP	-0.544635	CD3G	6	ZFP36, CCL22, SOCS1, SOCS3, BTG1, CD69	-0.675804	CD82	3	ZFP36L2, CCL22, CD69	-0.623224	TFRC	2	ZFP36, BTG1	-0.361356	LAYN	4	ZFP36L2, SOCS1, SOCS3, CD69	-0.663288	GNLY	4	ZFP36, CCL22, SOCS3, BTG1	-0.569645	ENTPD1	4
IL17A	7	ZFP36L2, ZFP36, CCL22, SOCS1, BTG1, TXNIP, CD69	-0.466808	IL17F	3	ZFP36L2, ZFP36, CCL22	-0.592837	IL26	5	ZFP36L2, ZFP36, SOCS3, TXNIP, CD69	-0.655554	IFNG	4	CCL22, SOCS1, SOCS3, CD69	-0.431222	CXCL13	5	ZFP36, SOCS1, SOCS3, TXNIP, CD69	-0.501576	CD2	6	ZFP36L2, ZFP36, CCL22, SOCS1, SOCS3, TXNIP	-0.621322	CD3E	7	ZFP36L2, ZFP36, SOCS1, SOCS3, BTG1, TXNIP, CD69	-0.544274	CD3G	4	ZFP36, SOCS1, SOCS3, BTG1	-0.675791	CD82	4	ZFP36L2, SOCS1, SOCS3, BTG1	-0.622546	TFRC	2	ZFP36, CCL22	-0.361275	LAYN	3	ZFP36, SOCS1, BTG1	-0.663266	GNLY	4	ZFP36L2, CCL22, SOCS1, BTG1	-0.569415	ENTPD1	6
IL17A	5	ZFP36L2, ZFP36, CCL22, BTG1, TXNIP	-0.466719	IL17F	5	ZFP36L2, ZFP36, SOCS1, BTG1, CD69	-0.592532	IL26	6	ZFP36L2, ZFP36, CCL22, BTG1, TXNIP, CD69	-0.655548	IFNG	4	ZFP36L2, ZFP36, TXNIP, CD69	-0.431067	CXCL13	3	ZFP36, BTG1, CD69	-0.501267	CD2	1	ZFP36	-0.621224	CD3E	6	ZFP36L2, ZFP36, SOCS1, SOCS3, BTG1, TXNIP	-0.543028	CD3G	6	ZFP36, CCL22, SOCS1, SOCS3, BTG1, TXNIP	-0.675496	CD82	2	ZFP36L2, SOCS3	-0.621493	TFRC	4	ZFP36L2, ZFP36, SOCS1, CD69	-0.360994	LAYN	4	ZFP36L2, ZFP36, SOCS3, TXNIP	-0.662705	GNLY	4	ZFP36L2, SOCS1, BTG1, CD69	-0.569327	ENTPD1	4
IL17A	6	ZFP36L2, ZFP36, SOCS1, SOCS3, TXNIP, CD69	-0.466367	IL17F	3	ZFP36L2, SOCS3, CD69	-0.592167	IL26	6	ZFP36L2, ZFP36, SOCS1, BTG1, TXNIP, CD69	-0.655388	IFNG	6	ZFP36L2, CCL22, SOCS1, SOCS3, BTG1, CD69	-0.430722	CXCL13	2	ZFP36L2, SOCS1	-0.50015	CD2	3	ZFP36, SOCS1, CD69	-0.620911	CD3E	2	ZFP36L2, BTG1	-0.542501	CD3G	6	ZFP36L2, ZFP36, SOCS1, SOCS3, TXNIP, CD69	-0.675329	CD82	5	ZFP36L2, CCL22, SOCS1, SOCS3, CD69	-0.621092	TFRC	5	ZFP36L2, ZFP36, BTG1, TXNIP, CD69	-0.360743	LAYN	4	ZFP36, SOCS1, BTG1, CD69	-0.66264	GNLY	5	ZFP36L2, CCL22, SOCS3, BTG1, CD69	-0.567732	ENTPD1	4
IL17A	5	ZFP36L2, ZFP36, SOCS1, TXNIP, CD69	-0.465399	IL17F	5	ZFP36L2, CCL22, SOCS3, TXNIP, CD69	-0.591452	IL26	3	ZFP36L2, BTG1, CD69	-0.655224	IFNG	5	ZFP36L2, ZFP36, CCL22, SOCS1, TXNIP	-0.430696	CXCL13	5	ZFP36L2, ZFP36, CCL22, SOCS1, TXNIP	-0.499736	CD2	8	ZFP36L2, ZFP36, CCL22, SOCS1, SOCS3, BTG1, TXNIP, CD69	-0.620371	CD3E	6	ZFP36L2, ZFP36, SOCS3, BTG1, TXNIP, CD69	-0.542354	CD3G	7	ZFP36L2, CCL22, SOCS1, SOCS3, BTG1, TXNIP, CD69	-0.674892	CD82	3	ZFP36L2, BTG1, CD69	-0.620251	TFRC	2	ZFP36, SOCS1	-0.3606	LAYN	3	ZFP36L2, CCL22, CD69	-0.662332	GNLY	6	ZFP36L2, ZFP36, SOCS1, SOCS3, TXNIP, CD69	-0.567669	ENTPD1	4
IL17A	5	ZFP36L2, ZFP36, SOCS1, BTG1, TXNIP	-0.465035	IL17F	3	ZFP36L2, ZFP36, SOCS3	-0.591349	IL26	6	ZFP36L2, ZFP36, SOCS3, BTG1, TXNIP, CD69	-0.655206	IFNG	6	ZFP36, CCL22, SOCS1, SOCS3, TXNIP, CD69	-0.430277	CXCL13	5	ZFP36L2, ZFP36, CCL22, SOCS3, TXNIP	-0.499367	CD2	4	ZFP36L2, SOCS3, BTG1, CD69	-0.620303	CD3E	6	ZFP36L2, ZFP36, SOCS1, BTG1, TXNIP, CD69	-0.541427	CD3G	7	ZFP36, CCL22, SOCS1, SOCS3, BTG1, TXNIP, CD69	-0.674155	CD82	7	ZFP36L2, CCL22, SOCS1, SOCS3, BTG1, TXNIP, CD69	-0.620235	TFRC	4	ZFP36, SOCS1, BTG1, CD69	-0.360508	LAYN	5	ZFP36, CCL22, SOCS3, BTG1, CD69	-0.662109	GNLY	3	ZFP36, CCL22, BTG1	-0.567666	ENTPD1	3
IL17A	7	ZFP36L2, ZFP36, CCL22, SOCS3, BTG1, TXNIP, CD69	-0.464618	IL17F	4	ZFP36L2, ZFP36, SOCS1, TXNIP	-0.591257	IL26	4	ZFP36L2, ZFP36, SOCS1, TXNIP	-0.654501	IFNG	4	ZFP36, CCL22, SOCS3, BTG1	-0.42932	CXCL13	5	ZFP36, CCL22, SOCS1, TXNIP, CD69	-0.499306	CD2	1	ZFP36L2	-0.619612	CD3E	2	ZFP36L2, SOCS3	-0.541337	CD3G	5	ZFP36L2, ZFP36, SOCS3, TXNIP, CD69	-0.674035	CD82	4	ZFP36L2, CCL22, SOCS1, CD69	-0.620196	TFRC	5	ZFP36L2, ZFP36, CCL22, SOCS3, CD69	-0.360505	LAYN	5	ZFP36L2, CCL22, SOCS1, SOCS3, BTG1	-0.661584	GNLY	2	ZFP36L2, SOCS3	-0.566638	ENTPD1	4
IL17A	5	ZFP36L2, CCL22, SOCS1, SOCS3, TXNIP	-0.46424	IL17F	5	ZFP36L2, SOCS3, BTG1, TXNIP, CD69	-0.591006	IL26	5	ZFP36L2, ZFP36, SOCS1, TXNIP, CD69	-0.654285	IFNG	2	ZFP36L2, SOCS3	-0.429138	CXCL13	5	ZFP36, CCL22, SOCS1, SOCS3, BTG1	-0.497829	CD2	3	ZFP36L2, SOCS1, BTG1	-0.61912	CD3E	4	ZFP36L2, SOCS1, SOCS3, CD69	-0.540286	CD3G	3	ZFP36, SOCS3, BTG1	-0.674021	CD82	3	ZFP36L2, SOCS3, BTG1	-0.61968	TFRC	4	ZFP36L2, ZFP36, BTG1, TXNIP	-0.36043	LAYN	3	ZFP36, CCL22, BTG1	-0.661538	GNLY	5	ZFP36L2, ZFP36, SOCS1, TXNIP, CD69	-0.566308	ENTPD1	4
IL17A	7	ZFP36L2, ZFP36, SOCS1, SOCS3, BTG1, TXNIP, CD69	-0.463887	IL17F	3	ZFP36L2, ZFP36, TXNIP	-0.590855	IL26	5	ZFP36L2, ZFP36, CCL22, BTG1, TXNIP	-0.65418	IFNG	5	ZFP36L2, ZFP36, SOCS1, SOCS3, TXNIP	-0.428636	CXCL13	5	ZFP36, CCL22, SOCS3, TXNIP, CD69	-0.496916	CD2	4	ZFP36, SOCS3, BTG1, CD69	-0.618932	CD3E	3	ZFP36L2, SOCS1, SOCS3	-0.540169	CD3G	5	ZFP36, CCL22, SOCS3, BTG1, CD69	-0.673829	CD82	1	ZFP36L2	-0.618011	TFRC	5	ZFP36, CCL22, SOCS1, TXNIP, CD69	-0.360415	LAYN	6	ZFP36L2, CCL22, SOCS1, SOCS3, BTG1, CD69	-0.661528	GNLY	6	ZFP36L2, ZFP36, CCL22, SOCS1, SOCS3, TXNIP	-0.565558	ENTPD1	4
IL17A	5	ZFP36L2, ZFP36, SOCS3, TXNIP, CD69	-0.463684	IL17F	5	ZFP36L2, ZFP36, CCL22, SOCS1, SOCS3	-0.590704	IL26	5	ZFP36L2, ZFP36, SOCS1, BTG1, TXNIP	-0.653394	IFNG	8	ZFP36L2, ZFP36, CCL22, SOCS1, SOCS3, BTG1, TXNIP, CD69	-0.428133	CXCL13	4	ZFP36L2, ZFP36, SOCS1, TXNIP	-0.495744	CD2	7	ZFP36L2, ZFP36, CCL22, SOCS1, SOCS3, TXNIP, CD69	-0.618884	CD3E	4	CCL22, SOCS1, BTG1, CD69	-0.540114	CD3G	4	ZFP36L2, ZFP36, SOCS1, CD69	-0.673585	CD82	3	ZFP36L2, SOCS3, CD69	-0.617523	TFRC	6	ZFP36, CCL22, SOCS3, BTG1, TXNIP, CD69	-0.36007	LAYN	7	ZFP36L2, ZFP36, SOCS1, SOCS3, BTG1, TXNIP, CD69	-0.660866	GNLY	4	ZFP36L2, CCL22, BTG1, CD69	-0.565265	ENTPD1	5
IL17A	6	ZFP36L2, ZFP36, CCL22, BTG1, TXNIP, CD69	-0.463504	IL17F	2	ZFP36L2, ZFP36	-0.590261	IL26	5	ZFP36L2, ZFP36, SOCS3, BTG1, TXNIP	-0.652771	IFNG	3	ZFP36, SOCS1, BTG1	-0.427439	CXCL13	3	CCL22, SOCS3, CD69	-0.495262	CD2	4	ZFP36, CCL22, BTG1, CD69	-0.618864	CD3E	4	CCL22, SOCS3, BTG1, CD69	-0.539898	CD3G	2	ZFP36L2, SOCS3	-0.673515	CD82	3	ZFP36L2, SOCS1, BTG1	-0.61712	TFRC	4	ZFP36L2, ZFP36, TXNIP, CD69	-0.359999	LAYN	7	ZFP36L2, ZFP36, CCL22, SOCS3, BTG1, TXNIP, CD69	-0.660782	GNLY	8	ZFP36L2, ZFP36, CCL22, SOCS1, SOCS3, BTG1, TXNIP, CD69	-0.564861	ENTPD1	5
IL17A	6	ZFP36L2, CCL22, SOCS1, SOCS3, TXNIP, CD69	-0.463495	IL17F	4	ZFP36L2, ZFP36, CCL22, SOCS1	-0.589846	IL26	4	ZFP36L2, ZFP36, TXNIP, CD69	-0.652138	IFNG	4	ZFP36L2, ZFP36, CCL22, TXNIP	-0.426993	CXCL13	4	ZFP36L2, ZFP36, SOCS3, TXNIP	-0.494994	CD2	3	ZFP36, SOCS3, CD69	-0.617943	CD3E	5	ZFP36L2, ZFP36, SOCS3, BTG1, TXNIP	-0.539763	CD3G	4	ZFP36L2, CCL22, SOCS1, CD69	-0.673262	CD82	3	ZFP36L2, SOCS1, SOCS3	-0.615762	TFRC	4	ZFP36L2, ZFP36, CCL22, CD69	-0.3599	LAYN	5	ZFP36, CCL22, SOCS1, SOCS3, TXNIP	-0.66063	GNLY	5	ZFP36L2, ZFP36, CCL22, SOCS1, TXNIP	-0.564132	ENTPD1	7
IL17A	6	ZFP36L2, ZFP36, SOCS1, BTG1, TXNIP, CD69	-0.462531	IL17F	4	ZFP36L2, SOCS1, SOCS3, CD69	-0.589788	IL26	5	ZFP36, CCL22, SOCS1, SOCS3, BTG1	-0.651763	IFNG	5	ZFP36L2, CCL22, SOCS1, BTG1, CD69	-0.425832	CXCL13	4	ZFP36, SOCS1, SOCS3, BTG1	-0.494176	CD2	3	ZFP36, CCL22, CD69	-0.617686	CD3E	5	ZFP36L2, ZFP36, SOCS1, BTG1, TXNIP	-0.539306	CD3G	4	ZFP36L2, ZFP36, SOCS1, TXNIP	-0.672953	CD82	6	ZFP36L2, CCL22, SOCS1, SOCS3, TXNIP, CD69	-0.615591	TFRC	6	ZFP36, SOCS1, SOCS3, BTG1, TXNIP, CD69	-0.359835	LAYN	6	ZFP36, CCL22, SOCS1, SOCS3, TXNIP, CD69	-0.659967	GNLY	7	ZFP36L2, ZFP36, CCL22, SOCS1, BTG1, TXNIP, CD69	-0.563874	ENTPD1	1
IL17A	4	ZFP36L2, ZFP36, TXNIP, CD69	-0.46235	IL17F	5	ZFP36L2, SOCS1, BTG1, TXNIP, CD69	-0.589052	IL26	5	ZFP36L2, ZFP36, BTG1, TXNIP, CD69	-0.651376	IFNG	2	ZFP36L2, SOCS1	-0.425391	CXCL13	4	ZFP36L2, ZFP36, CCL22, TXNIP	-0.492937	CD2	6	ZFP36L2, ZFP36, CCL22, SOCS1, BTG1, TXNIP	-0.616633	CD3E	3	ZFP36L2, SOCS3, CD69	-0.538756	CD3G	3	ZFP36L2, ZFP36, CD69	-0.672719	CD82	4	ZFP36L2, SOCS1, SOCS3, CD69	-0.615078	TFRC	4	ZFP36L2, ZFP36, SOCS3, CD69	-0.359766	LAYN	4	ZFP36L2, ZFP36, TXNIP, CD69	-0.659835	GNLY	6	ZFP36L2, ZFP36, CCL22, SOCS3, TXNIP, CD69	-0.563084	ENTPD1	5
IL17A	5	ZFP36L2, ZFP36, SOCS3, BTG1, TXNIP	-0.46231	IL17F	4	ZFP36L2, ZFP36, SOCS1, SOCS3	-0.588396	IL26	3	ZFP36L2, ZFP36, TXNIP	-0.651168	IFNG	5	ZFP36, CCL22, SOCS1, TXNIP, CD69	-0.425301	CXCL13	4	ZFP36, SOCS1, TXNIP, CD69	-0.492891	CD2	5	ZFP36L2, ZFP36, CCL22, SOCS1, TXNIP	-0.616518	CD3E	5	ZFP36L2, ZFP36, BTG1, TXNIP, CD69	-0.538625	CD3G	3	ZFP36L2, SOCS1, SOCS3	-0.672674	CD82	2	ZFP36L2, CD69	-0.614983	TFRC	6	ZFP36L2, CCL22, SOCS1, SOCS3, BTG1, CD69	-0.359681	LAYN	6	ZFP36L2, ZFP36, CCL22, SOCS3, BTG1, TXNIP	-0.659333	GNLY	1	ZFP36L2	-0.562577	ENTPD1	3
IL17A	6	ZFP36L2, ZFP36, SOCS3, BTG1, TXNIP, CD69	-0.460322	IL17F	3	ZFP36L2, ZFP36, SOCS1	-0.587295	IL26	4	ZFP36, CCL22, SOCS3, BTG1	-0.648144	IFNG	7	ZFP36L2, ZFP36, CCL22, SOCS1, BTG1, TXNIP, CD69	-0.424996	CXCL13	3	CCL22, SOCS1, CD69	-0.491483	CD2	7	ZFP36L2, ZFP36, CCL22, SOCS1, BTG1, TXNIP, CD69	-0.616429	CD3E	6	ZFP36L2, ZFP36, CCL22, SOCS1, SOCS3, TXNIP	-0.536662	CD3G	5	ZFP36, CCL22, SOCS1, BTG1, CD69	-0.672081	CD82	7	ZFP36, CCL22, SOCS1, SOCS3, BTG1, TXNIP, CD69	-0.614942	TFRC	3	ZFP36, CCL22, TXNIP	-0.359471	LAYN	4	ZFP36, CCL22, BTG1, CD69	-0.65874	GNLY	5	ZFP36L2, ZFP36, CCL22, TXNIP, CD69	-0.562126	ENTPD1	6
IL17A	5	ZFP36L2, CCL22, SOCS1, TXNIP, CD69	-0.459361	IL17F	5	ZFP36L2, CCL22, SOCS1, TXNIP, CD69	-0.587009	IL26	4	ZFP36, CCL22, SOCS1, BTG1	-0.647713	IFNG	4	ZFP36L2, ZFP36, SOCS3, TXNIP	-0.424396	CXCL13	4	ZFP36, SOCS3, TXNIP, CD69	-0.490356	CD2	5	ZFP36L2, ZFP36, CCL22, SOCS3, TXNIP	-0.616144	CD3E	7	ZFP36L2, ZFP36, CCL22, SOCS1, SOCS3, TXNIP, CD69	-0.536361	CD3G	3	ZFP36L2, CCL22, CD69	-0.67204	CD82	6	ZFP36L2, CCL22, SOCS3, BTG1, TXNIP, CD69	-0.614581	TFRC	3	ZFP36L2, ZFP36, CD69	-0.359016	LAYN	6	ZFP36L2, ZFP36, SOCS1, SOCS3, BTG1, TXNIP	-0.65845	GNLY	3	ZFP36, SOCS3, BTG1	-0.562057	ENTPD1	5
IL17A	4	ZFP36L2, ZFP36, BTG1, TXNIP	-0.459188	IL17F	2	ZFP36L2, CD69	-0.586965	IL26	4	ZFP36L2, ZFP36, BTG1, TXNIP	-0.647097	IFNG	4	ZFP36L2, ZFP36, SOCS1, TXNIP	-0.424088	CXCL13	8	ZFP36L2, ZFP36, CCL22, SOCS1, SOCS3, BTG1, TXNIP, CD69	-0.490007	CD2	6	ZFP36L2, ZFP36, CCL22, SOCS3, BTG1, TXNIP	-0.615324	CD3E	3	ZFP36L2, SOCS1, CD69	-0.536294	CD3G	3	ZFP36L2, BTG1, CD69	-0.671656	CD82	6	ZFP36L2, CCL22, SOCS1, BTG1, TXNIP, CD69	-0.61409	TFRC	5	ZFP36, SOCS1, SOCS3, BTG1, TXNIP	-0.359006	LAYN	6	ZFP36L2, ZFP36, CCL22, BTG1, TXNIP, CD69	-0.657737	GNLY	7	ZFP36L2, ZFP36, SOCS1, SOCS3, BTG1, TXNIP, CD69	-0.561361	ENTPD1	3
IL17A	7	ZFP36L2, CCL22, SOCS1, SOCS3, BTG1, TXNIP, CD69	-0.459105	IL17F	4	ZFP36L2, SOCS3, BTG1, TXNIP	-0.586962	IL26	4	ZFP36, SOCS1, SOCS3, BTG1	-0.646848	IFNG	3	ZFP36, CCL22, BTG1	-0.423932	CXCL13	1	ZFP36L2	-0.489839	CD2	7	ZFP36L2, ZFP36, CCL22, SOCS3, BTG1, TXNIP, CD69	-0.615062	CD3E	5	ZFP36L2, ZFP36, CCL22, SOCS3, TXNIP	-0.535595	CD3G	5	ZFP36L2, ZFP36, SOCS1, TXNIP, CD69	-0.671091	CD82	3	ZFP36L2, SOCS1, CD69	-0.613221	TFRC	5	ZFP36, CCL22, SOCS3, BTG1, CD69	-0.358797	LAYN	6	ZFP36L2, ZFP36, SOCS1, BTG1, TXNIP, CD69	-0.657732	GNLY	5	ZFP36L2, ZFP36, SOCS1, SOCS3, TXNIP	-0.560884	ENTPD1	4
IL17A	5	ZFP36L2, ZFP36, BTG1, TXNIP, CD69	-0.45833	IL17F	4	ZFP36L2, SOCS1, BTG1, TXNIP	-0.586336	IL26	3	ZFP36, CCL22, SOCS3	-0.646803	IFNG	5	ZFP36L2, CCL22, SOCS3, BTG1, CD69	-0.423926	CXCL13	4	ZFP36, CCL22, SOCS1, BTG1	-0.489585	CD2	3	ZFP36L2, SOCS3, BTG1	-0.615054	CD3E	6	ZFP36L2, ZFP36, CCL22, SOCS3, TXNIP, CD69	-0.535152	CD3G	6	ZFP36, CCL22, SOCS3, BTG1, TXNIP, CD69	-0.670491	CD82	6	ZFP36, CCL22, SOCS3, BTG1, TXNIP, CD69	-0.613194	TFRC	5	ZFP36, CCL22, SOCS3, TXNIP, CD69	-0.358315	LAYN	3	ZFP36L2, SOCS1, CD69	-0.657415	GNLY	4	ZFP36L2, SOCS1, SOCS3, BTG1	-0.560422	ENTPD1	6
IL17A	4	ZFP36L2, CCL22, SOCS1, TXNIP	-0.457754	IL17F	3	ZFP36L2, SOCS1, CD69	-0.585765	IL26	6	ZFP36, CCL22, SOCS1, SOCS3, BTG1, CD69	-0.646422	IFNG	7	ZFP36L2, ZFP36, SOCS1, SOCS3, BTG1, TXNIP, CD69	-0.423815	CXCL13	4	ZFP36, CCL22, TXNIP, CD69	-0.488259	CD2	6	ZFP36L2, ZFP36, CCL22, SOCS1, TXNIP, CD69	-0.614853	CD3E	4	ZFP36L2, ZFP36, BTG1, TXNIP	-0.534861	CD3G	5	ZFP36, CCL22, SOCS3, BTG1, TXNIP	-0.669954	CD82	2	ZFP36L2, SOCS1	-0.612795	TFRC	2	ZFP36, SOCS3	-0.358205	LAYN	5	ZFP36L2, CCL22, SOCS1, BTG1, CD69	-0.657283	GNLY	6	ZFP36L2, ZFP36, SOCS1, BTG1, TXNIP, CD69	-0.559742	ENTPD1	3
IL17A	5	ZFP36L2, CCL22, SOCS3, TXNIP, CD69	-0.457457	IL17F	3	CCL22, SOCS3, BTG1	-0.585427	IL26	4	ZFP36, CCL22, SOCS1, SOCS3	-0.64589	IFNG	5	ZFP36, CCL22, SOCS3, TXNIP, CD69	-0.423789	CXCL13	6	ZFP36L2, CCL22, SOCS1, SOCS3, BTG1, CD69	-0.487541	CD2	7	ZFP36L2, ZFP36, SOCS1, SOCS3, BTG1, TXNIP, CD69	-0.614656	CD3E	1	ZFP36L2	-0.53483	CD3G	5	ZFP36, SOCS1, SOCS3, BTG1, CD69	-0.669939	CD82	6	ZFP36, CCL22, SOCS1, BTG1, TXNIP, CD69	-0.611559	TFRC	4	ZFP36, CCL22, BTG1, CD69	-0.35814	LAYN	3	ZFP36L2, ZFP36, TXNIP	-0.656998	GNLY	5	ZFP36L2, ZFP36, SOCS3, TXNIP, CD69	-0.559376	ENTPD1	5
IL17A	6	ZFP36L2, CCL22, SOCS1, SOCS3, BTG1, TXNIP	-0.45675	IL17F	6	ZFP36L2, ZFP36, CCL22, SOCS3, TXNIP, CD69	-0.584849	IL26	2	ZFP36L2, BTG1	-0.644856	IFNG	7	ZFP36L2, ZFP36, CCL22, SOCS3, BTG1, TXNIP, CD69	-0.423694	CXCL13	7	ZFP36L2, ZFP36, SOCS1, SOCS3, BTG1, TXNIP, CD69	-0.487315	CD2	2	ZFP36L2, CD69	-0.614114	CD3E	2	ZFP36L2, SOCS1	-0.534335	CD3G	3	ZFP36L2, ZFP36, TXNIP	-0.669872	CD82	5	ZFP36L2, CCL22, SOCS3, TXNIP, CD69	-0.611351	TFRC	4	ZFP36, SOCS1, SOCS3, TXNIP	-0.357815	LAYN	2	ZFP36L2, SOCS1	-0.655779	GNLY	4	ZFP36L2, ZFP36, SOCS1, TXNIP	-0.558532	ENTPD1	3
IL17A	4	ZFP36L2, CCL22, SOCS3, TXNIP	-0.45499	IL17F	7	ZFP36L2, ZFP36, CCL22, SOCS1, SOCS3, TXNIP, CD69	-0.584066	IL26	5	ZFP36, SOCS1, SOCS3, BTG1, CD69	-0.643875	IFNG	5	ZFP36L2, SOCS1, SOCS3, BTG1, CD69	-0.422797	CXCL13	3	ZFP36L2, ZFP36, TXNIP	-0.487048	CD2	6	ZFP36L2, ZFP36, CCL22, SOCS3, TXNIP, CD69	-0.613701	CD3E	6	ZFP36L2, ZFP36, CCL22, SOCS1, TXNIP, CD69	-0.534109	CD3G	3	ZFP36, SOCS1, BTG1	-0.669677	CD82	6	ZFP36, CCL22, SOCS1, SOCS3, BTG1, TXNIP	-0.61107	TFRC	4	ZFP36L2, CCL22, SOCS1, BTG1	-0.357793	LAYN	5	ZFP36, CCL22, SOCS1, TXNIP, CD69	-0.655331	GNLY	7	ZFP36L2, ZFP36, CCL22, SOCS1, SOCS3, BTG1, TXNIP	-0.55843	ENTPD1	5
IL17A	6	ZFP36L2, CCL22, SOCS1, BTG1, TXNIP, CD69	-0.45468	IL17F	3	ZFP36L2, CCL22, TXNIP	-0.583782	IL26	5	ZFP36, CCL22, SOCS1, BTG1, CD69	-0.64339	IFNG	5	ZFP36, SOCS1, SOCS3, TXNIP, CD69	-0.422643	CXCL13	4	ZFP36, CCL22, SOCS3, BTG1	-0.486083	CD2	5	ZFP36L2, ZFP36, SOCS1, SOCS3, TXNIP	-0.613665	CD3E	5	ZFP36L2, ZFP36, CCL22, SOCS1, TXNIP	-0.534069	CD3G	4	ZFP36L2, ZFP36, TXNIP, CD69	-0.668857	CD82	6	ZFP36L2, CCL22, SOCS1, SOCS3, BTG1, TXNIP	-0.610283	TFRC	4	ZFP36L2, CCL22, SOCS1, SOCS3	-0.35762	LAYN	4	ZFP36L2, CCL22, SOCS1, BTG1	-0.655288	GNLY	4	ZFP36L2, SOCS3, BTG1, CD69	-0.558226	ENTPD1	3
IL17A	5	ZFP36L2, SOCS1, SOCS3, TXNIP, CD69	-0.451505	IL17F	4	ZFP36L2, SOCS1, SOCS3, TXNIP	-0.583269	IL26	2	ZFP36, CCL22	-0.642145	IFNG	3	ZFP36, SOCS3, BTG1	-0.421666	CXCL13	7	ZFP36L2, ZFP36, CCL22, SOCS1, BTG1, TXNIP, CD69	-0.48516	CD2	6	ZFP36L2, ZFP36, SOCS1, SOCS3, BTG1, TXNIP	-0.61341	CD3E	7	ZFP36L2, CCL22, SOCS1, SOCS3, BTG1, TXNIP, CD69	-0.533925	CD3G	4	ZFP36, CCL22, BTG1, CD69	-0.668825	CD82	2	ZFP36L2, BTG1	-0.609755	TFRC	5	ZFP36L2, CCL22, SOCS1, BTG1, CD69	-0.357565	LAYN	5	ZFP36L2, ZFP36, CCL22, BTG1, TXNIP	-0.65482	GNLY	2	ZFP36, BTG1	-0.557683	ENTPD1	3
IL17A	4	ZFP36L2, CCL22, TXNIP, CD69	-0.451291	IL17F	5	ZFP36L2, ZFP36, CCL22, TXNIP, CD69	-0.582106	IL26	5	ZFP36, CCL22, SOCS3, BTG1, CD69	-0.642086	IFNG	6	ZFP36L2, ZFP36, SOCS1, BTG1, TXNIP, CD69	-0.420064	CXCL13	3	ZFP36, SOCS1, BTG1	-0.484625	CD2	6	ZFP36L2, ZFP36, SOCS1, SOCS3, TXNIP, CD69	-0.61332	CD3E	2	ZFP36L2, CD69	-0.533916	CD3G	6	ZFP36, CCL22, SOCS1, BTG1, TXNIP, CD69	-0.668452	CD82	5	ZFP36L2, CCL22, SOCS1, TXNIP, CD69	-0.609089	TFRC	5	ZFP36, CCL22, BTG1, TXNIP, CD69	-0.357491	LAYN	4	ZFP36, CCL22, SOCS1, TXNIP	-0.654208	GNLY	4	ZFP36L2, ZFP36, TXNIP, CD69	-0.557472	ENTPD1	7
IL17A	6	ZFP36L2, CCL22, SOCS3, BTG1, TXNIP, CD69	-0.451202	IL17F	6	ZFP36L2, ZFP36, CCL22, SOCS1, TXNIP, CD69	-0.58193	IL26	3	ZFP36, CCL22, BTG1	-0.641927	IFNG	6	ZFP36L2, ZFP36, CCL22, BTG1, TXNIP, CD69	-0.420061	CXCL13	5	ZFP36, CCL22, SOCS1, SOCS3, TXNIP	-0.483914	CD2	2	ZFP36, BTG1	-0.612465	CD3E	4	ZFP36, CCL22, SOCS1, SOCS3	-0.533619	CD3G	5	ZFP36, CCL22, SOCS1, BTG1, TXNIP	-0.667595	CD82	6	ZFP36, SOCS1, SOCS3, BTG1, TXNIP, CD69	-0.608896	TFRC	4	ZFP36, CCL22, BTG1, TXNIP	-0.357318	LAYN	5	ZFP36L2, ZFP36, SOCS1, BTG1, TXNIP	-0.653841	GNLY	4	ZFP36L2, CCL22, SOCS3, BTG1	-0.557353	ENTPD1	3
IL17A	5	ZFP36L2, CCL22, SOCS1, BTG1, TXNIP	-0.449952	IL17F	4	ZFP36L2, CCL22, TXNIP, CD69	-0.580691	IL26	3	ZFP36, CCL22, SOCS1	-0.641915	IFNG	3	CCL22, SOCS3, CD69	-0.419897	CXCL13	7	ZFP36L2, ZFP36, CCL22, SOCS3, BTG1, TXNIP, CD69	-0.483586	CD2	3	ZFP36, BTG1, CD69	-0.610557	CD3E	7	ZFP36, CCL22, SOCS1, SOCS3, BTG1, TXNIP, CD69	-0.532918	CD3G	6	ZFP36L2, CCL22, SOCS1, SOCS3, BTG1, TXNIP	-0.667421	CD82	6	ZFP36L2, SOCS1, SOCS3, BTG1, TXNIP, CD69	-0.608811	TFRC	4	ZFP36L2, CCL22, SOCS3, BTG1	-0.357009	LAYN	4	ZFP36, SOCS3, BTG1, CD69	-0.65346	GNLY	6	ZFP36L2, ZFP36, CCL22, SOCS1, BTG1, TXNIP	-0.556751	ENTPD1	5
IL17A	6	ZFP36L2, SOCS1, SOCS3, BTG1, TXNIP, CD69	-0.447905	IL17F	5	ZFP36L2, ZFP36, SOCS3, TXNIP, CD69	-0.580644	IL26	3	ZFP36, SOCS1, BTG1	-0.641766	IFNG	7	ZFP36L2, ZFP36, CCL22, SOCS1, SOCS3, BTG1, TXNIP	-0.419034	CXCL13	5	ZFP36L2, SOCS1, SOCS3, BTG1, CD69	-0.482066	CD2	4	ZFP36L2, ZFP36, CCL22, TXNIP	-0.610342	CD3E	3	CCL22, SOCS1, BTG1	-0.53274	CD3G	4	ZFP36, SOCS3, BTG1, CD69	-0.666568	CD82	5	ZFP36, CCL22, BTG1, TXNIP, CD69	-0.608578	TFRC	1	ZFP36	-0.356871	LAYN	6	ZFP36L2, ZFP36, SOCS3, BTG1, TXNIP, CD69	-0.653374	GNLY	7	ZFP36L2, ZFP36, CCL22, SOCS3, BTG1, TXNIP, CD69	-0.556676	ENTPD1	4
IL17A	4	ZFP36L2, SOCS1, SOCS3, TXNIP	-0.445946	IL17F	6	ZFP36L2, ZFP36, SOCS1, SOCS3, TXNIP, CD69	-0.580347	IL26	3	ZFP36, SOCS3, BTG1	-0.641448	IFNG	3	ZFP36L2, ZFP36, TXNIP	-0.4189	CXCL13	6	ZFP36L2, ZFP36, SOCS1, BTG1, TXNIP, CD69	-0.48181	CD2	6	ZFP36L2, ZFP36, CCL22, BTG1, TXNIP, CD69	-0.610214	CD3E	5	ZFP36, CCL22, SOCS1, SOCS3, CD69	-0.532716	CD3G	6	ZFP36L2, CCL22, SOCS3, BTG1, TXNIP, CD69	-0.66624	CD82	5	ZFP36, CCL22, SOCS3, BTG1, TXNIP	-0.608173	TFRC	4	ZFP36, SOCS3, BTG1, CD69	-0.356772	LAYN	3	ZFP36, SOCS3, BTG1	-0.652572	GNLY	5	ZFP36L2, ZFP36, CCL22, SOCS3, TXNIP	-0.556492	ENTPD1	6
IL17A	3	ZFP36L2, CCL22, TXNIP	-0.445049	IL17F	5	ZFP36L2, SOCS1, SOCS3, TXNIP, CD69	-0.579626	IL26	2	ZFP36, SOCS3	-0.6407	IFNG	6	ZFP36L2, ZFP36, SOCS3, BTG1, TXNIP, CD69	-0.418744	CXCL13	3	ZFP36, SOCS3, BTG1	-0.480403	CD2	6	ZFP36L2, ZFP36, SOCS1, BTG1, TXNIP, CD69	-0.60976	CD3E	5	ZFP36L2, ZFP36, CCL22, TXNIP, CD69	-0.532611	CD3G	4	ZFP36L2, SOCS1, SOCS3, CD69	-0.665142	CD82	4	ZFP36, CCL22, SOCS3, BTG1	-0.607639	TFRC	5	ZFP36, SOCS1, BTG1, TXNIP, CD69	-0.356722	LAYN	3	ZFP36L2, SOCS3, CD69	-0.651817	GNLY	6	ZFP36L2, ZFP36, CCL22, BTG1, TXNIP, CD69	-0.555276	ENTPD1	3
IL17A	5	ZFP36L2, CCL22, SOCS3, BTG1, TXNIP	-0.44493	IL17F	3	CCL22, SOCS1, BTG1	-0.579164	IL26	3	ZFP36, SOCS1, SOCS3	-0.640669	IFNG	1	ZFP36L2	-0.418331	CXCL13	5	ZFP36L2, CCL22, SOCS1, BTG1, CD69	-0.480165	CD2	5	ZFP36L2, ZFP36, CCL22, BTG1, TXNIP	-0.609123	CD3E	4	ZFP36L2, ZFP36, CCL22, TXNIP	-0.532545	CD3G	6	ZFP36L2, CCL22, SOCS1, BTG1, TXNIP, CD69	-0.665114	CD82	5	ZFP36, CCL22, SOCS1, SOCS3, BTG1	-0.606679	TFRC	5	ZFP36, SOCS1, SOCS3, TXNIP, CD69	-0.356619	LAYN	2	ZFP36L2, SOCS3	-0.651807	GNLY	4	ZFP36L2, ZFP36, CCL22, TXNIP	-0.554618	ENTPD1	3
IL17A	5	ZFP36L2, CCL22, BTG1, TXNIP, CD69	-0.444926	IL17F	6	ZFP36, CCL22, SOCS1, SOCS3, BTG1, TXNIP	-0.578755	IL26	4	ZFP36, SOCS1, BTG1, CD69	-0.640316	IFNG	4	ZFP36L2, CCL22, BTG1, CD69	-0.417762	CXCL13	6	ZFP36L2, ZFP36, SOCS3, BTG1, TXNIP, CD69	-0.48002	CD2	5	ZFP36L2, ZFP36, CCL22, TXNIP, CD69	-0.609	CD3E	3	ZFP36, CCL22, SOCS1	-0.532223	CD3G	4	ZFP36, SOCS1, BTG1, CD69	-0.664913	CD82	5	ZFP36, CCL22, SOCS1, BTG1, TXNIP	-0.606214	TFRC	4	ZFP36, CCL22, TXNIP, CD69	-0.356358	LAYN	5	ZFP36L2, CCL22, SOCS3, BTG1, CD69	-0.649808	GNLY	3	ZFP36L2, SOCS1, BTG1	-0.554594	ENTPD1	3
IL17A	4	ZFP36L2, SOCS1, TXNIP, CD69	-0.444768	IL17F	5	ZFP36L2, ZFP36, SOCS1, TXNIP, CD69	-0.577451	IL26	4	ZFP36, SOCS3, BTG1, CD69	-0.638867	IFNG	4	ZFP36, CCL22, TXNIP, CD69	-0.41753	CXCL13	3	ZFP36, TXNIP, CD69	-0.479363	CD2	3	ZFP36L2, BTG1, CD69	-0.608938	CD3E	4	ZFP36, CCL22, SOCS1, CD69	-0.531251	CD3G	2	ZFP36, BTG1	-0.664575	CD82	6	ZFP36, CCL22, SOCS1, SOCS3, BTG1, CD69	-0.606189	TFRC	5	ZFP36L2, CCL22, SOCS3, BTG1, CD69	-0.355545	LAYN	5	ZFP36, CCL22, SOCS3, TXNIP, CD69	-0.649654	GNLY	6	ZFP36L2, ZFP36, SOCS1, SOCS3, BTG1, TXNIP	-0.553245	ENTPD1	5
IL17A	4	ZFP36L2, SOCS3, TXNIP, CD69	-0.441994	IL17F	4	ZFP36L2, ZFP36, TXNIP, CD69	-0.576796	IL26	4	ZFP36, CCL22, BTG1, CD69	-0.637934	IFNG	3	CCL22, SOCS1, CD69	-0.41729	CXCL13	3	SOCS1, SOCS3, CD69	-0.479199	CD2	2	ZFP36, CD69	-0.6088	CD3E	3	CCL22, SOCS3, BTG1	-0.531198	CD3G	4	CCL22, SOCS1, SOCS3, BTG1	-0.664415	CD82	5	ZFP36L2, CCL22, SOCS1, SOCS3, TXNIP	-0.605974	TFRC	3	ZFP36, BTG1, CD69	-0.355417	LAYN	7	ZFP36, CCL22, SOCS1, SOCS3, BTG1, TXNIP, CD69	-0.649423	GNLY	3	ZFP36L2, BTG1, CD69	-0.552994	ENTPD1	5
IL17A	5	ZFP36L2, SOCS1, BTG1, TXNIP, CD69	-0.441381	IL17F	4	ZFP36L2, BTG1, TXNIP, CD69	-0.576419	IL26	5	ZFP36, CCL22, SOCS1, SOCS3, CD69	-0.636214	IFNG	5	ZFP36L2, CCL22, SOCS1, SOCS3, BTG1	-0.41705	CXCL13	6	ZFP36L2, ZFP36, CCL22, BTG1, TXNIP, CD69	-0.477944	CD2	5	ZFP36L2, ZFP36, SOCS1, TXNIP, CD69	-0.608324	CD3E	6	ZFP36L2, ZFP36, SOCS1, SOCS3, TXNIP, CD69	-0.530975	CD3G	6	ZFP36, SOCS1, SOCS3, BTG1, TXNIP, CD69	-0.664046	CD82	5	ZFP36L2, CCL22, BTG1, TXNIP, CD69	-0.605861	TFRC	5	ZFP36, CCL22, SOCS1, SOCS3, CD69	-0.355036	LAYN	5	ZFP36L2, ZFP36, BTG1, TXNIP, CD69	-0.649008	GNLY	3	ZFP36L2, CCL22, BTG1	-0.55256	ENTPD1	5
IL17A	5	ZFP36L2, SOCS1, SOCS3, BTG1, TXNIP	-0.440196	IL17F	5	ZFP36, CCL22, SOCS3, BTG1, TXNIP	-0.57452	IL26	2	ZFP36, SOCS1	-0.635716	IFNG	4	ZFP36L2, SOCS1, BTG1, CD69	-0.416287	CXCL13	5	ZFP36L2, CCL22, SOCS3, BTG1, CD69	-0.476543	CD2	6	ZFP36L2, ZFP36, SOCS3, BTG1, TXNIP, CD69	-0.608138	CD3E	6	ZFP36, CCL22, SOCS1, SOCS3, BTG1, TXNIP	-0.530017	CD3G	3	ZFP36L2, SOCS3, CD69	-0.663191	CD82	3	ZFP36, CCL22, BTG1	-0.605729	TFRC	3	ZFP36L2, CCL22, SOCS1	-0.354918	LAYN	5	ZFP36L2, SOCS1, SOCS3, BTG1, CD69	-0.648994	GNLY	6	ZFP36L2, ZFP36, SOCS3, BTG1, TXNIP, CD69	-0.552269	ENTPD1	5
IL17A	5	ZFP36, CCL22, SOCS1, SOCS3, BTG1	-0.436985	IL17F	5	ZFP36, CCL22, SOCS1, BTG1, TXNIP	-0.572392	IL26	1	ZFP36	-0.634892	IFNG	5	ZFP36, CCL22, SOCS1, SOCS3, TXNIP	-0.416175	CXCL13	4	ZFP36, SOCS1, SOCS3, TXNIP	-0.475685	CD2	4	ZFP36L2, ZFP36, SOCS1, TXNIP	-0.607442	CD3E	5	ZFP36L2, ZFP36, SOCS1, SOCS3, TXNIP	-0.529874	CD3G	5	ZFP36, CCL22, BTG1, TXNIP, CD69	-0.662896	CD82	5	ZFP36, CCL22, SOCS3, BTG1, CD69	-0.605728	TFRC	3	ZFP36L2, CCL22, SOCS3	-0.354614	LAYN	5	ZFP36, SOCS1, SOCS3, TXNIP, CD69	-0.64858	GNLY	5	ZFP36L2, ZFP36, SOCS1, BTG1, TXNIP	-0.550484	ENTPD1	3
IL17A	4	ZFP36, CCL22, SOCS1, SOCS3	-0.436924	IL17F	4	ZFP36L2, SOCS3, TXNIP, CD69	-0.572161	IL26	3	ZFP36, BTG1, CD69	-0.63371	IFNG	4	ZFP36, SOCS1, TXNIP, CD69	-0.416004	CXCL13	3	ZFP36, CCL22, BTG1	-0.474886	CD2	5	ZFP36L2, ZFP36, SOCS3, TXNIP, CD69	-0.607298	CD3E	3	ZFP36, CCL22, SOCS3	-0.529539	CD3G	6	ZFP36L2, CCL22, SOCS1, SOCS3, TXNIP, CD69	-0.662614	CD82	4	ZFP36, CCL22, SOCS1, BTG1	-0.605404	TFRC	4	ZFP36, SOCS1, BTG1, TXNIP	-0.354423	LAYN	5	ZFP36L2, ZFP36, SOCS3, BTG1, TXNIP	-0.648563	GNLY	4	ZFP36L2, ZFP36, SOCS3, TXNIP	-0.55044	ENTPD1	6
IL17A	5	ZFP36L2, SOCS3, BTG1, TXNIP, CD69	-0.43683	IL17F	6	ZFP36L2, ZFP36, CCL22, SOCS1, SOCS3, CD69	-0.569481	IL26	2	ZFP36, BTG1	-0.633092	IFNG	6	ZFP36L2, ZFP36, CCL22, SOCS1, BTG1, TXNIP	-0.415147	CXCL13	4	ZFP36, CCL22, SOCS1, TXNIP	-0.474121	CD2	3	CCL22, SOCS1, SOCS3	-0.607259	CD3E	6	ZFP36, CCL22, SOCS3, BTG1, TXNIP, CD69	-0.529231	CD3G	2	ZFP36L2, SOCS1	-0.662512	CD82	5	ZFP36, SOCS3, BTG1, TXNIP, CD69	-0.605284	TFRC	5	ZFP36, SOCS3, BTG1, TXNIP, CD69	-0.354205	LAYN	3	ZFP36, BTG1, CD69	-0.648475	GNLY	5	ZFP36L2, ZFP36, BTG1, TXNIP, CD69	-0.549823	ENTPD1	6
IL17A	3	ZFP36, CCL22, SOCS1	-0.436164	IL17F	5	ZFP36L2, ZFP36, CCL22, SOCS3, CD69	-0.569064	IL26	4	ZFP36, CCL22, SOCS3, CD69	-0.632523	IFNG	2	ZFP36, BTG1	-0.414416	CXCL13	7	ZFP36L2, ZFP36, CCL22, SOCS1, SOCS3, BTG1, TXNIP	-0.473688	CD2	5	ZFP36L2, ZFP36, SOCS1, BTG1, TXNIP	-0.607065	CD3E	5	ZFP36L2, ZFP36, SOCS3, TXNIP, CD69	-0.529068	CD3G	2	ZFP36L2, BTG1	-0.662497	CD82	5	ZFP36, CCL22, SOCS1, BTG1, CD69	-0.605047	TFRC	4	ZFP36, CCL22, SOCS1, CD69	-0.354018	LAYN	4	ZFP36, CCL22, SOCS3, TXNIP	-0.647949	GNLY	6	ZFP36L2, ZFP36, CCL22, SOCS3, BTG1, TXNIP	-0.548733	ENTPD1	2
IL17A	4	ZFP36, CCL22, SOCS1, BTG1	-0.435677	IL17F	3	ZFP36L2, SOCS3, TXNIP	-0.568622	IL26	4	ZFP36, SOCS1, SOCS3, CD69	-0.632518	IFNG	4	ZFP36, SOCS3, TXNIP, CD69	-0.414207	CXCL13	5	ZFP36L2, ZFP36, BTG1, TXNIP, CD69	-0.473384	CD2	4	ZFP36L2, ZFP36, SOCS3, TXNIP	-0.606712	CD3E	6	ZFP36, CCL22, SOCS1, BTG1, TXNIP, CD69	-0.528724	CD3G	5	CCL22, SOCS1, SOCS3, BTG1, CD69	-0.661314	CD82	6	ZFP36, CCL22, SOCS1, SOCS3, TXNIP, CD69	-0.604888	TFRC	4	ZFP36, SOCS1, TXNIP, CD69	-0.353863	LAYN	4	ZFP36L2, CCL22, SOCS3, BTG1	-0.647153	GNLY	3	ZFP36L2, ZFP36, TXNIP	-0.547101	ENTPD1	4
IL17A	3	ZFP36L2, SOCS1, TXNIP	-0.435006	IL17F	5	ZFP36, CCL22, SOCS1, SOCS3, BTG1	-0.568257	IL26	4	ZFP36, CCL22, SOCS1, CD69	-0.632293	IFNG	5	ZFP36L2, ZFP36, BTG1, TXNIP, CD69	-0.413988	CXCL13	4	ZFP36L2, SOCS1, BTG1, CD69	-0.472964	CD2	5	ZFP36L2, ZFP36, SOCS3, BTG1, TXNIP	-0.605083	CD3E	4	ZFP36, CCL22, SOCS3, CD69	-0.528156	CD3G	5	ZFP36, SOCS1, SOCS3, BTG1, TXNIP	-0.661122	CD82	5	ZFP36, CCL22, SOCS3, TXNIP, CD69	-0.604638	TFRC	5	ZFP36L2, SOCS1, SOCS3, BTG1, CD69	-0.353761	LAYN	6	ZFP36, CCL22, SOCS1, SOCS3, BTG1, TXNIP	-0.645767	GNLY	6	ZFP36, CCL22, SOCS1, SOCS3, TXNIP, CD69	-0.546634	ENTPD1	6
IL17A	4	ZFP36L2, CCL22, BTG1, TXNIP	-0.434908	IL17F	4	ZFP36L2, SOCS1, TXNIP, CD69	-0.568235	IL26	7	ZFP36L2, CCL22, SOCS1, SOCS3, BTG1, TXNIP, CD69	-0.631292	IFNG	4	ZFP36L2, SOCS3, BTG1, CD69	-0.413848	CXCL13	4	ZFP36, CCL22, SOCS3, TXNIP	-0.470172	CD2	5	CCL22, SOCS1, SOCS3, BTG1, CD69	-0.605016	CD3E	2	ZFP36, CCL22	-0.528022	CD3G	1	ZFP36L2	-0.66022	CD82	4	ZFP36, CCL22, BTG1, CD69	-0.60426	TFRC	3	ZFP36, SOCS1, TXNIP	-0.353705	LAYN	6	ZFP36, CCL22, SOCS1, BTG1, TXNIP, CD69	-0.645017	GNLY	5	ZFP36L2, ZFP36, CCL22, BTG1, TXNIP	-0.54608	ENTPD1	6
IL17A	3	ZFP36L2, TXNIP, CD69	-0.431929	IL17F	5	ZFP36L2, ZFP36, CCL22, SOCS1, CD69	-0.568108	IL26	6	ZFP36L2, CCL22, SOCS1, SOCS3, TXNIP, CD69	-0.630097	IFNG	6	ZFP36L2, ZFP36, CCL22, SOCS3, BTG1, TXNIP	-0.413648	CXCL13	6	ZFP36L2, CCL22, SOCS1, SOCS3, TXNIP, CD69	-0.47002	CD2	4	CCL22, SOCS1, SOCS3, BTG1	-0.602945	CD3E	5	ZFP36L2, ZFP36, SOCS1, TXNIP, CD69	-0.528006	CD3G	3	ZFP36, BTG1, CD69	-0.659549	CD82	5	ZFP36, SOCS1, BTG1, TXNIP, CD69	-0.604076	TFRC	5	ZFP36L2, CCL22, SOCS1, SOCS3, CD69	-0.353197	LAYN	2	ZFP36, BTG1	-0.64499	GNLY	4	CCL22, SOCS1, SOCS3, CD69	-0.54378	ENTPD1	5
IL17A	6	ZFP36, CCL22, SOCS1, SOCS3, BTG1, CD69	-0.429986	IL17F	5	ZFP36L2, ZFP36, SOCS1, SOCS3, CD69	-0.567245	IL26	3	ZFP36, SOCS3, CD69	-0.628617	IFNG	7	ZFP36, CCL22, SOCS1, SOCS3, BTG1, TXNIP, CD69	-0.413081	CXCL13	6	ZFP36L2, ZFP36, SOCS1, SOCS3, BTG1, TXNIP	-0.469217	CD2	5	ZFP36L2, ZFP36, BTG1, TXNIP, CD69	-0.601766	CD3E	4	ZFP36L2, ZFP36, SOCS3, TXNIP	-0.527541	CD3G	4	ZFP36, CCL22, SOCS1, SOCS3	-0.659233	CD82	5	ZFP36, SOCS1, SOCS3, BTG1, CD69	-0.603779	TFRC	4	ZFP36L2, CCL22, BTG1, CD69	-0.35315	LAYN	4	ZFP36, SOCS1, SOCS3, TXNIP	-0.644317	GNLY	5	ZFP36, CCL22, SOCS1, TXNIP, CD69	-0.543557	ENTPD1	2
IL17A	3	ZFP36L2, SOCS3, TXNIP	-0.429962	IL17F	5	ZFP36, SOCS1, SOCS3, BTG1, TXNIP	-0.567024	IL26	3	ZFP36, SOCS1, CD69	-0.628129	IFNG	6	ZFP36L2, ZFP36, SOCS1, SOCS3, BTG1, TXNIP	-0.412834	CXCL13	4	ZFP36L2, SOCS3, BTG1, CD69	-0.469067	CD2	4	ZFP36L2, ZFP36, TXNIP, CD69	-0.601142	CD3E	6	ZFP36L2, CCL22, SOCS1, BTG1, TXNIP, CD69	-0.526693	CD3G	4	ZFP36, CCL22, BTG1, TXNIP	-0.658909	CD82	4	ZFP36, SOCS3, BTG1, CD69	-0.602801	TFRC	4	ZFP36, SOCS1, SOCS3, CD69	-0.352593	LAYN	2	ZFP36L2, CD69	-0.643876	GNLY	5	ZFP36L2, ZFP36, SOCS3, BTG1, TXNIP	-0.541766	ENTPD1	6
IL17A	4	ZFP36L2, SOCS1, BTG1, TXNIP	-0.429775	IL17F	4	ZFP36L2, ZFP36, CCL22, CD69	-0.567002	IL26	3	ZFP36, CCL22, CD69	-0.627665	IFNG	4	ZFP36L2, CCL22, SOCS1, BTG1	-0.410545	CXCL13	7	ZFP36, CCL22, SOCS1, SOCS3, BTG1, TXNIP, CD69	-0.468643	CD2	3	ZFP36L2, ZFP36, TXNIP	-0.598695	CD3E	6	ZFP36L2, CCL22, SOCS3, BTG1, TXNIP, CD69	-0.526337	CD3G	5	ZFP36, CCL22, SOCS1, SOCS3, TXNIP	-0.658879	CD82	5	ZFP36L2, SOCS1, SOCS3, TXNIP, CD69	-0.602387	TFRC	3	ZFP36, SOCS3, TXNIP	-0.35232	LAYN	4	ZFP36L2, CCL22, BTG1, CD69	-0.64355	GNLY	7	ZFP36, CCL22, SOCS1, SOCS3, BTG1, TXNIP, CD69	-0.541028	ENTPD1	4
IL17A	4	ZFP36, SOCS1, SOCS3, BTG1	-0.429092	IL17F	4	ZFP36L2, ZFP36, SOCS3, CD69	-0.566711	IL26	6	ZFP36L2, CCL22, SOCS1, BTG1, TXNIP, CD69	-0.623672	IFNG	4	ZFP36, CCL22, SOCS1, TXNIP	-0.409388	CXCL13	2	CCL22, CD69	-0.468499	CD2	4	CCL22, SOCS1, SOCS3, CD69	-0.596944	CD3E	4	ZFP36L2, ZFP36, SOCS1, TXNIP	-0.526202	CD3G	3	ZFP36L2, SOCS1, CD69	-0.658055	CD82	4	ZFP36, SOCS1, SOCS3, BTG1	-0.602332	TFRC	3	ZFP36L2, CCL22, BTG1	-0.352305	LAYN	4	ZFP36, CCL22, TXNIP, CD69	-0.643501	GNLY	3	ZFP36L2, SOCS3, BTG1	-0.539972	ENTPD1	4
IL17A	3	ZFP36, SOCS1, SOCS3	-0.429062	IL17F	4	ZFP36, CCL22, SOCS3, BTG1	-0.566248	IL26	7	ZFP36, CCL22, SOCS1, SOCS3, BTG1, TXNIP, CD69	-0.623392	IFNG	5	ZFP36L2, ZFP36, CCL22, BTG1, TXNIP	-0.408855	CXCL13	4	ZFP36L2, CCL22, BTG1, CD69	-0.467834	CD2	4	ZFP36L2, ZFP36, BTG1, TXNIP	-0.596649	CD3E	3	ZFP36, CCL22, CD69	-0.526126	CD3G	3	ZFP36, CCL22, SOCS3	-0.658035	CD82	4	ZFP36, SOCS1, BTG1, CD69	-0.602069	TFRC	2	ZFP36L2, CCL22	-0.352186	LAYN	4	ZFP36L2, SOCS1, BTG1, CD69	-0.642539	GNLY	5	ZFP36, SOCS1, SOCS3, TXNIP, CD69	-0.538994	ENTPD1	6
IL17A	3	ZFP36, CCL22, SOCS3	-0.428993	IL17F	3	ZFP36L2, SOCS1, TXNIP	-0.565861	IL26	2	ZFP36, CD69	-0.622976	IFNG	3	CCL22, SOCS1, SOCS3	-0.408605	CXCL13	6	ZFP36L2, ZFP36, CCL22, SOCS1, BTG1, TXNIP	-0.467659	CD2	2	ZFP36L2, BTG1	-0.596567	CD3E	6	ZFP36L2, CCL22, SOCS1, SOCS3, BTG1, TXNIP	-0.525757	CD3G	5	ZFP36, SOCS3, BTG1, TXNIP, CD69	-0.657493	CD82	4	ZFP36L2, CCL22, TXNIP, CD69	-0.602069	TFRC	4	ZFP36, SOCS3, TXNIP, CD69	-0.35216	LAYN	4	ZFP36L2, SOCS1, SOCS3, BTG1	-0.64215	GNLY	6	ZFP36, CCL22, SOCS1, BTG1, TXNIP, CD69	-0.538287	ENTPD1	5
IL17A	5	ZFP36, CCL22, SOCS1, BTG1, CD69	-0.428506	IL17F	4	ZFP36L2, ZFP36, SOCS1, CD69	-0.565637	IL26	5	ZFP36L2, CCL22, SOCS1, TXNIP, CD69	-0.62199	IFNG	6	ZFP36, CCL22, SOCS1, BTG1, TXNIP, CD69	-0.408136	CXCL13	2	ZFP36, BTG1	-0.467072	CD2	7	ZFP36, CCL22, SOCS1, SOCS3, BTG1, TXNIP, CD69	-0.596122	CD3E	4	ZFP36L2, ZFP36, TXNIP, CD69	-0.52553	CD3G	6	ZFP36L2, SOCS1, SOCS3, BTG1, TXNIP, CD69	-0.656784	CD82	3	ZFP36, SOCS3, BTG1	-0.601976	TFRC	4	ZFP36L2, SOCS1, SOCS3, BTG1	-0.351688	LAYN	4	ZFP36L2, ZFP36, BTG1, TXNIP	-0.641859	GNLY	5	CCL22, SOCS1, SOCS3, BTG1, CD69	-0.538239	ENTPD1	6
IL17A	5	ZFP36, CCL22, SOCS1, SOCS3, CD69	-0.428085	IL17F	3	ZFP36L2, BTG1, TXNIP	-0.565225	IL26	5	ZFP36L2, CCL22, SOCS1, SOCS3, TXNIP	-0.621227	IFNG	5	ZFP36L2, ZFP36, SOCS1, BTG1, TXNIP	-0.40787	CXCL13	3	CCL22, SOCS1, SOCS3	-0.46618	CD2	2	CCL22, SOCS3	-0.595531	CD3E	4	ZFP36, SOCS1, SOCS3, CD69	-0.525064	CD3G	6	ZFP36, CCL22, SOCS1, SOCS3, TXNIP, CD69	-0.656453	CD82	5	ZFP36, CCL22, SOCS1, SOCS3, TXNIP	-0.601913	TFRC	7	ZFP36L2, CCL22, SOCS1, SOCS3, BTG1, TXNIP, CD69	-0.351591	LAYN	4	ZFP36, SOCS1, TXNIP, CD69	-0.641765	GNLY	4	ZFP36L2, ZFP36, BTG1, TXNIP	-0.537424	ENTPD1	2
IL17A	4	ZFP36, CCL22, SOCS3, BTG1	-0.42766	IL17F	4	ZFP36, CCL22, BTG1, TXNIP	-0.565002	IL26	5	ZFP36L2, CCL22, SOCS3, TXNIP, CD69	-0.621142	IFNG	4	ZFP36L2, CCL22, SOCS3, BTG1	-0.407807	CXCL13	6	ZFP36L2, ZFP36, CCL22, SOCS3, BTG1, TXNIP	-0.465408	CD2	6	ZFP36, CCL22, SOCS1, SOCS3, BTG1, TXNIP	-0.593297	CD3E	5	ZFP36, CCL22, SOCS3, BTG1, TXNIP	-0.524653	CD3G	5	ZFP36L2, CCL22, SOCS1, SOCS3, TXNIP	-0.656292	CD82	5	ZFP36, SOCS1, SOCS3, BTG1, TXNIP	-0.60188	TFRC	4	ZFP36, SOCS3, BTG1, TXNIP	-0.351548	LAYN	1	ZFP36L2	-0.639987	GNLY	5	ZFP36, CCL22, SOCS1, SOCS3, TXNIP	-0.534597	ENTPD1	2
IL17A	4	ZFP36L2, BTG1, TXNIP, CD69	-0.427407	IL17F	3	ZFP36L2, ZFP36, CD69	-0.564532	IL26	6	ZFP36L2, CCL22, SOCS1, SOCS3, BTG1, TXNIP	-0.620895	IFNG	4	ZFP36, CCL22, SOCS3, TXNIP	-0.407553	CXCL13	5	ZFP36L2, CCL22, SOCS1, SOCS3, BTG1	-0.463315	CD2	6	ZFP36, CCL22, SOCS1, SOCS3, TXNIP, CD69	-0.591795	CD3E	5	ZFP36, CCL22, SOCS1, BTG1, TXNIP	-0.524565	CD3G	5	ZFP36, SOCS1, BTG1, TXNIP, CD69	-0.656089	CD82	4	ZFP36, CCL22, SOCS3, TXNIP	-0.601484	TFRC	3	ZFP36, SOCS1, CD69	-0.351211	LAYN	5	ZFP36, CCL22, SOCS1, BTG1, TXNIP	-0.639058	GNLY	3	CCL22, SOCS1, CD69	-0.53432	ENTPD1	5
IL17A	2	ZFP36, CCL22	-0.427254	IL17F	4	ZFP36, CCL22, SOCS1, BTG1	-0.564378	IL26	6	ZFP36L2, CCL22, SOCS3, BTG1, TXNIP, CD69	-0.62053	IFNG	5	ZFP36L2, ZFP36, SOCS3, BTG1, TXNIP	-0.406005	CXCL13	3	ZFP36, SOCS1, TXNIP	-0.46331	CD2	7	ZFP36L2, CCL22, SOCS1, SOCS3, BTG1, TXNIP, CD69	-0.590826	CD3E	3	ZFP36, SOCS1, SOCS3	-0.523966	CD3G	5	ZFP36L2, CCL22, SOCS3, TXNIP, CD69	-0.655019	CD82	5	ZFP36, CCL22, SOCS1, TXNIP, CD69	-0.601238	TFRC	4	ZFP36L2, CCL22, SOCS1, CD69	-0.351126	LAYN	3	ZFP36, CCL22, TXNIP	-0.638811	GNLY	4	ZFP36, SOCS1, TXNIP, CD69	-0.534175	ENTPD1	2
IL17A	2	ZFP36, SOCS1	-0.427216	IL17F	5	CCL22, SOCS1, SOCS3, BTG1, CD69	-0.563988	IL26	6	ZFP36, CCL22, SOCS1, SOCS3, BTG1, TXNIP	-0.619609	IFNG	6	ZFP36L2, CCL22, SOCS1, SOCS3, TXNIP, CD69	-0.405815	CXCL13	6	ZFP36, SOCS1, SOCS3, BTG1, TXNIP, CD69	-0.462697	CD2	5	ZFP36, CCL22, SOCS1, SOCS3, TXNIP	-0.590268	CD3E	3	CCL22, BTG1, CD69	-0.523763	CD3G	4	ZFP36, CCL22, SOCS3, TXNIP	-0.654926	CD82	4	ZFP36, CCL22, BTG1, TXNIP	-0.600845	TFRC	4	ZFP36L2, SOCS1, BTG1, CD69	-0.350255	LAYN	6	ZFP36, SOCS1, SOCS3, BTG1, TXNIP, CD69	-0.638333	GNLY	5	ZFP36, CCL22, SOCS3, TXNIP, CD69	-0.533913	ENTPD1	4
IL17A	4	ZFP36, CCL22, SOCS1, CD69	-0.426504	IL17F	7	ZFP36, CCL22, SOCS1, SOCS3, BTG1, TXNIP, CD69	-0.563938	IL26	6	ZFP36, CCL22, SOCS1, BTG1, TXNIP, CD69	-0.618515	IFNG	3	ZFP36, TXNIP, CD69	-0.405537	CXCL13	5	ZFP36L2, ZFP36, SOCS1, BTG1, TXNIP	-0.461969	CD2	6	ZFP36, CCL22, SOCS1, BTG1, TXNIP, CD69	-0.589189	CD3E	5	ZFP36, CCL22, BTG1, TXNIP, CD69	-0.523711	CD3G	2	ZFP36L2, CD69	-0.654075	CD82	5	ZFP36L2, CCL22, SOCS1, BTG1, TXNIP	-0.600843	TFRC	4	ZFP36, BTG1, TXNIP, CD69	-0.34992	LAYN	6	ZFP36L2, CCL22, SOCS1, SOCS3, TXNIP, CD69	-0.638106	GNLY	6	ZFP36, SOCS1, SOCS3, BTG1, TXNIP, CD69	-0.533648	ENTPD1	2
IL17A	3	ZFP36, SOCS1, BTG1	-0.426486	IL17F	4	ZFP36, SOCS1, SOCS3, BTG1	-0.561117	IL26	6	ZFP36L2, SOCS1, SOCS3, BTG1, TXNIP, CD69	-0.618502	IFNG	6	ZFP36, SOCS1, SOCS3, BTG1, TXNIP, CD69	-0.405494	CXCL13	6	ZFP36, CCL22, SOCS1, BTG1, TXNIP, CD69	-0.461187	CD2	6	ZFP36L2, CCL22, SOCS1, SOCS3, TXNIP, CD69	-0.589047	CD3E	6	ZFP36, SOCS1, SOCS3, BTG1, TXNIP, CD69	-0.523583	CD3G	3	ZFP36, CCL22, SOCS1	-0.653579	CD82	5	ZFP36L2, CCL22, SOCS3, BTG1, TXNIP	-0.600738	TFRC	4	ZFP36, CCL22, SOCS3, CD69	-0.349818	LAYN	6	ZFP36, CCL22, SOCS3, BTG1, TXNIP, CD69	-0.637498	GNLY	6	ZFP36L2, CCL22, SOCS1, SOCS3, TXNIP, CD69	-0.532202	ENTPD1	5
IL17A	5	ZFP36, CCL22, SOCS1, SOCS3, TXNIP	-0.424699	IL17F	6	ZFP36, CCL22, SOCS3, BTG1, TXNIP, CD69	-0.560456	IL26	6	ZFP36, CCL22, SOCS1, SOCS3, TXNIP, CD69	-0.617363	IFNG	3	ZFP36L2, BTG1, CD69	-0.405148	CXCL13	5	ZFP36L2, ZFP36, SOCS3, BTG1, TXNIP	-0.459255	CD2	4	CCL22, SOCS1, BTG1, CD69	-0.588313	CD3E	3	ZFP36L2, ZFP36, TXNIP	-0.522896	CD3G	5	ZFP36L2, CCL22, SOCS1, BTG1, TXNIP	-0.653176	CD82	3	ZFP36, BTG1, CD69	-0.600189	TFRC	6	ZFP36L2, CCL22, SOCS1, SOCS3, TXNIP, CD69	-0.349645	LAYN	3	ZFP36L2, CCL22, BTG1	-0.637366	GNLY	4	ZFP36, CCL22, TXNIP, CD69	-0.530138	ENTPD1	5
IL17A	3	ZFP36, CCL22, BTG1	-0.424571	IL17F	3	ZFP36, CCL22, BTG1	-0.560372	IL26	6	ZFP36, SOCS1, SOCS3, BTG1, TXNIP, CD69	-0.61659	IFNG	4	ZFP36, SOCS1, SOCS3, TXNIP	-0.404758	CXCL13	5	ZFP36L2, CCL22, SOCS1, TXNIP, CD69	-0.459232	CD2	6	ZFP36, SOCS1, SOCS3, BTG1, TXNIP, CD69	-0.585376	CD3E	3	ZFP36, SOCS1, CD69	-0.522189	CD3G	5	ZFP36L2, CCL22, BTG1, TXNIP, CD69	-0.653035	CD82	3	ZFP36, SOCS1, BTG1	-0.600138	TFRC	4	CCL22, SOCS1, SOCS3, BTG1	-0.349411	LAYN	4	ZFP36, SOCS3, TXNIP, CD69	-0.635319	GNLY	4	CCL22, SOCS1, BTG1, CD69	-0.530005	ENTPD1	5
IL17A	5	ZFP36, SOCS1, SOCS3, BTG1, CD69	-0.424382	IL17F	6	ZFP36, CCL22, SOCS1, BTG1, TXNIP, CD69	-0.55926	IL26	5	ZFP36L2, SOCS1, SOCS3, TXNIP, CD69	-0.615811	IFNG	6	ZFP36, CCL22, SOCS3, BTG1, TXNIP, CD69	-0.403925	CXCL13	5	ZFP36L2, ZFP36, CCL22, BTG1, TXNIP	-0.458228	CD2	6	ZFP36, CCL22, SOCS3, BTG1, TXNIP, CD69	-0.585281	CD3E	2	ZFP36, SOCS1	-0.520963	CD3G	5	ZFP36L2, CCL22, SOCS3, BTG1, TXNIP	-0.653026	CD82	4	ZFP36, CCL22, TXNIP, CD69	-0.600007	TFRC	4	ZFP36L2, CCL22, SOCS3, CD69	-0.34922	LAYN	3	ZFP36, SOCS1, TXNIP	-0.634258	GNLY	4	ZFP36, CCL22, SOCS1, TXNIP	-0.52952	ENTPD1	5
IL17A	6	ZFP36, CCL22, SOCS1, SOCS3, BTG1, TXNIP	-0.423896	IL17F	4	ZFP36, SOCS3, BTG1, TXNIP	-0.558216	IL26	5	ZFP36, CCL22, SOCS1, SOCS3, TXNIP	-0.615534	IFNG	4	ZFP36L2, SOCS1, SOCS3, BTG1	-0.403534	CXCL13	3	ZFP36, SOCS3, TXNIP	-0.457932	CD2	5	ZFP36, CCL22, SOCS1, BTG1, TXNIP	-0.58406	CD3E	6	ZFP36L2, CCL22, SOCS1, SOCS3, TXNIP, CD69	-0.519849	CD3G	5	ZFP36, CCL22, SOCS3, TXNIP, CD69	-0.652916	CD82	5	ZFP36L2, SOCS1, BTG1, TXNIP, CD69	-0.599988	TFRC	3	ZFP36, CCL22, CD69	-0.348672	LAYN	3	CCL22, SOCS1, SOCS3	-0.63416	GNLY	5	ZFP36, SOCS1, BTG1, TXNIP, CD69	-0.529079	ENTPD1	4
IL17A	7	ZFP36, CCL22, SOCS1, SOCS3, BTG1, TXNIP, CD69	-0.42355	IL17F	4	ZFP36, SOCS1, BTG1, TXNIP	-0.557406	IL26	6	ZFP36, CCL22, SOCS3, BTG1, TXNIP, CD69	-0.615246	IFNG	4	ZFP36L2, ZFP36, BTG1, TXNIP	-0.399683	CXCL13	3	ZFP36, CCL22, TXNIP	-0.457653	CD2	5	ZFP36, CCL22, SOCS1, TXNIP, CD69	-0.584031	CD3E	3	ZFP36, SOCS3, CD69	-0.51932	CD3G	5	ZFP36L2, CCL22, SOCS1, TXNIP, CD69	-0.652112	CD82	5	ZFP36L2, SOCS3, BTG1, TXNIP, CD69	-0.599205	TFRC	3	ZFP36, TXNIP, CD69	-0.348571	LAYN	4	ZFP36L2, SOCS3, BTG1, CD69	-0.633928	GNLY	2	ZFP36L2, BTG1	-0.528632	ENTPD1	4
IL17A	4	ZFP36L2, SOCS3, BTG1, TXNIP	-0.422872	IL17F	3	ZFP36, SOCS3, BTG1	-0.556445	IL26	5	ZFP36, CCL22, SOCS1, BTG1, TXNIP	-0.61235	IFNG	3	SOCS1, SOCS3, CD69	-0.39925	CXCL13	3	ZFP36L2, BTG1, CD69	-0.457573	CD2	5	ZFP36, CCL22, SOCS3, TXNIP, CD69	-0.581023	CD3E	4	SOCS1, SOCS3, BTG1, CD69	-0.519286	CD3G	2	ZFP36, CCL22	-0.651037	CD82	4	ZFP36, BTG1, TXNIP, CD69	-0.598134	TFRC	5	CCL22, SOCS1, SOCS3, BTG1, CD69	-0.348047	LAYN	5	ZFP36, SOCS1, BTG1, TXNIP, CD69	-0.631859	GNLY	6	ZFP36, CCL22, SOCS1, SOCS3, BTG1, TXNIP	-0.528142	ENTPD1	3
IL17A	6	ZFP36, CCL22, SOCS1, SOCS3, TXNIP, CD69	-0.422212	IL17F	3	ZFP36L2, TXNIP, CD69	-0.555799	IL26	5	ZFP36, CCL22, SOCS1, TXNIP, CD69	-0.611776	IFNG	5	CCL22, SOCS1, SOCS3, BTG1, CD69	-0.399225	CXCL13	5	ZFP36L2, SOCS1, SOCS3, TXNIP, CD69	-0.457322	CD2	4	ZFP36, CCL22, SOCS1, TXNIP	-0.580461	CD3E	6	ZFP36L2, SOCS1, SOCS3, BTG1, TXNIP, CD69	-0.518324	CD3G	5	ZFP36, CCL22, SOCS1, SOCS3, CD69	-0.650819	CD82	5	ZFP36, SOCS1, SOCS3, TXNIP, CD69	-0.598055	TFRC	4	ZFP36L2, SOCS3, BTG1, CD69	-0.347996	LAYN	5	ZFP36, CCL22, BTG1, TXNIP, CD69	-0.631264	GNLY	6	ZFP36, CCL22, SOCS3, BTG1, TXNIP, CD69	-0.527731	ENTPD1	4
IL17A	4	ZFP36, SOCS1, BTG1, CD69	-0.422209	IL17F	3	ZFP36, SOCS1, BTG1	-0.555679	IL26	5	ZFP36, CCL22, SOCS3, TXNIP, CD69	-0.610736	IFNG	3	ZFP36L2, CCL22, BTG1	-0.399125	CXCL13	5	ZFP36L2, CCL22, SOCS3, TXNIP, CD69	-0.456404	CD2	5	ZFP36, SOCS1, SOCS3, TXNIP, CD69	-0.580335	CD3E	2	ZFP36, SOCS3	-0.517826	CD3G	4	ZFP36, CCL22, SOCS1, TXNIP	-0.650386	CD82	2	ZFP36, BTG1	-0.597969	TFRC	3	ZFP36, SOCS3, CD69	-0.347144	LAYN	3	ZFP36L2, SOCS1, BTG1	-0.631244	GNLY	7	ZFP36L2, CCL22, SOCS1, SOCS3, BTG1, TXNIP, CD69	-0.527157	ENTPD1	4
IL17A	4	ZFP36, SOCS1, SOCS3, CD69	-0.422011	IL17F	6	ZFP36, SOCS1, SOCS3, BTG1, TXNIP, CD69	-0.555594	IL26	5	ZFP36, SOCS1, BTG1, TXNIP, CD69	-0.610268	IFNG	5	ZFP36, SOCS1, BTG1, TXNIP, CD69	-0.398808	CXCL13	6	ZFP36, CCL22, SOCS3, BTG1, TXNIP, CD69	-0.455831	CD2	6	ZFP36L2, CCL22, SOCS1, BTG1, TXNIP, CD69	-0.579937	CD3E	5	ZFP36, SOCS1, BTG1, TXNIP, CD69	-0.517591	CD3G	4	ZFP36, SOCS3, BTG1, TXNIP	-0.650231	CD82	4	ZFP36L2, CCL22, SOCS3, TXNIP	-0.597952	TFRC	3	ZFP36L2, CCL22, CD69	-0.347123	LAYN	4	CCL22, SOCS1, SOCS3, CD69	-0.630292	GNLY	3	CCL22, SOCS1, SOCS3	-0.526708	ENTPD1	4
IL17A	4	ZFP36, CCL22, SOCS1, TXNIP	-0.421033	IL17F	5	ZFP36, CCL22, BTG1, TXNIP, CD69	-0.553939	IL26	5	ZFP36L2, CCL22, BTG1, TXNIP, CD69	-0.610075	IFNG	3	ZFP36, CCL22, TXNIP	-0.39861	CXCL13	5	ZFP36, SOCS1, BTG1, TXNIP, CD69	-0.453559	CD2	4	CCL22, SOCS3, BTG1, CD69	-0.579811	CD3E	5	ZFP36, SOCS3, BTG1, TXNIP, CD69	-0.517342	CD3G	5	ZFP36, CCL22, SOCS1, TXNIP, CD69	-0.649908	CD82	4	ZFP36, CCL22, SOCS1, TXNIP	-0.596799	TFRC	6	ZFP36L2, CCL22, SOCS1, BTG1, TXNIP, CD69	-0.34696	LAYN	5	ZFP36, CCL22, SOCS3, BTG1, TXNIP	-0.629905	GNLY	5	ZFP36L2, CCL22, SOCS1, TXNIP, CD69	-0.52589	ENTPD1	5
IL17A	6	ZFP36, CCL22, SOCS1, BTG1, TXNIP, CD69	-0.420832	IL17F	4	CCL22, SOCS1, BTG1, CD69	-0.552602	IL26	4	ZFP36L2, CCL22, TXNIP, CD69	-0.609952	IFNG	2	CCL22, CD69	-0.398411	CXCL13	4	ZFP36L2, CCL22, SOCS1, BTG1	-0.453152	CD2	6	ZFP36L2, CCL22, SOCS1, SOCS3, BTG1, TXNIP	-0.579789	CD3E	5	ZFP36, SOCS1, SOCS3, BTG1, TXNIP	-0.517209	CD3G	4	ZFP36, SOCS1, BTG1, TXNIP	-0.649461	CD82	4	ZFP36L2, CCL22, SOCS1, TXNIP	-0.595928	TFRC	3	ZFP36L2, SOCS1, SOCS3	-0.346902	LAYN	5	ZFP36, SOCS1, SOCS3, BTG1, TXNIP	-0.629791	GNLY	4	ZFP36, SOCS3, TXNIP, CD69	-0.52407	ENTPD1	4
IL17A	5	ZFP36, CCL22, SOCS3, BTG1, CD69	-0.420354	IL17F	4	CCL22, SOCS3, BTG1, CD69	-0.552332	IL26	5	ZFP36, SOCS1, SOCS3, TXNIP, CD69	-0.609793	IFNG	5	ZFP36L2, CCL22, SOCS1, TXNIP, CD69	-0.39767	CXCL13	4	ZFP36L2, SOCS1, SOCS3, BTG1	-0.452358	CD2	5	ZFP36, CCL22, SOCS3, BTG1, TXNIP	-0.579604	CD3E	4	ZFP36, CCL22, BTG1, TXNIP	-0.517178	CD3G	3	ZFP36, SOCS1, SOCS3	-0.649292	CD82	4	ZFP36, SOCS3, TXNIP, CD69	-0.595828	TFRC	4	ZFP36L2, SOCS1, SOCS3, CD69	-0.346735	LAYN	5	ZFP36L2, CCL22, SOCS1, TXNIP, CD69	-0.628426	GNLY	5	ZFP36, CCL22, BTG1, TXNIP, CD69	-0.523518	ENTPD1	5
IL17A	5	ZFP36, CCL22, SOCS1, BTG1, TXNIP	-0.419884	IL17F	6	CCL22, SOCS1, SOCS3, BTG1, TXNIP, CD69	-0.551793	IL26	5	ZFP36L2, CCL22, SOCS1, BTG1, TXNIP	-0.609202	IFNG	5	ZFP36, CCL22, BTG1, TXNIP, CD69	-0.397652	CXCL13	2	SOCS3, CD69	-0.450258	CD2	5	ZFP36L2, CCL22, SOCS1, SOCS3, TXNIP	-0.5788	CD3E	5	ZFP36L2, CCL22, BTG1, TXNIP, CD69	-0.51642	CD3G	4	CCL22, SOCS3, BTG1, CD69	-0.648117	CD82	4	ZFP36, SOCS3, BTG1, TXNIP	-0.59514	TFRC	2	ZFP36, TXNIP	-0.346541	LAYN	7	ZFP36L2, CCL22, SOCS1, SOCS3, BTG1, TXNIP, CD69	-0.62842	GNLY	5	ZFP36, CCL22, SOCS1, BTG1, TXNIP	-0.523233	ENTPD1	5
IL17A	2	ZFP36, SOCS3	-0.41985	IL17F	3	SOCS1, SOCS3, BTG1	-0.5504	IL26	4	ZFP36L2, CCL22, SOCS1, TXNIP	-0.609001	IFNG	6	ZFP36, CCL22, SOCS1, SOCS3, BTG1, TXNIP	-0.397504	CXCL13	4	ZFP36L2, ZFP36, BTG1, TXNIP	-0.450224	CD2	5	ZFP36, SOCS1, SOCS3, BTG1, TXNIP	-0.577547	CD3E	2	ZFP36, CD69	-0.515691	CD3G	4	CCL22, SOCS1, BTG1, CD69	-0.646595	CD82	3	ZFP36, CCL22, TXNIP	-0.594492	TFRC	2	ZFP36, CD69	-0.345474	LAYN	5	ZFP36L2, CCL22, SOCS1, SOCS3, TXNIP	-0.627085	GNLY	4	ZFP36, SOCS1, SOCS3, TXNIP	-0.522988	ENTPD1	5
IL17A	5	ZFP36, CCL22, SOCS1, TXNIP, CD69	-0.41969	IL17F	2	CCL22, BTG1	-0.550176	IL26	5	ZFP36, SOCS1, SOCS3, BTG1, TXNIP	-0.608988	IFNG	5	ZFP36L2, CCL22, SOCS3, TXNIP, CD69	-0.396433	CXCL13	2	SOCS1, CD69	-0.449485	CD2	4	ZFP36, CCL22, SOCS3, TXNIP	-0.577462	CD3E	5	ZFP36L2, CCL22, SOCS1, BTG1, TXNIP	-0.515449	CD3G	4	ZFP36, BTG1, TXNIP, CD69	-0.646401	CD82	4	ZFP36, SOCS1, BTG1, TXNIP	-0.594458	TFRC	6	ZFP36L2, CCL22, SOCS1, SOCS3, BTG1, TXNIP	-0.345417	LAYN	3	ZFP36, TXNIP, CD69	-0.625781	GNLY	6	ZFP36L2, CCL22, SOCS1, BTG1, TXNIP, CD69	-0.520948	ENTPD1	5
IL17A	3	ZFP36, SOCS1, CD69	-0.419555	IL17F	5	ZFP36, SOCS3, BTG1, TXNIP, CD69	-0.549808	IL26	5	ZFP36, CCL22, BTG1, TXNIP, CD69	-0.608648	IFNG	3	ZFP36, SOCS1, TXNIP	-0.395436	CXCL13	4	ZFP36L2, CCL22, SOCS3, BTG1	-0.448741	CD2	1	CCL22	-0.577417	CD3E	1	ZFP36	-0.5141	CD3G	4	ZFP36, CCL22, SOCS3, CD69	-0.645724	CD82	4	ZFP36L2, SOCS3, TXNIP, CD69	-0.593723	TFRC	3	ZFP36L2, SOCS1, BTG1	-0.345144	LAYN	3	ZFP36, SOCS3, TXNIP	-0.625728	GNLY	5	ZFP36, SOCS3, BTG1, TXNIP, CD69	-0.51777	ENTPD1	4
IL17A	4	ZFP36, CCL22, SOCS3, CD69	-0.418332	IL17F	5	ZFP36, CCL22, SOCS1, SOCS3, TXNIP	-0.549149	IL26	5	ZFP36, CCL22, SOCS3, BTG1, TXNIP	-0.608332	IFNG	2	CCL22, SOCS3	-0.394452	CXCL13	5	ZFP36, SOCS3, BTG1, TXNIP, CD69	-0.447716	CD2	5	ZFP36L2, CCL22, SOCS1, TXNIP, CD69	-0.577332	CD3E	5	ZFP36L2, CCL22, SOCS3, BTG1, TXNIP	-0.513872	CD3G	4	ZFP36, CCL22, SOCS1, CD69	-0.645651	CD82	4	ZFP36, SOCS1, TXNIP, CD69	-0.592719	TFRC	3	ZFP36, BTG1, TXNIP	-0.344918	LAYN	3	ZFP36L2, BTG1, CD69	-0.623768	GNLY	4	ZFP36, CCL22, SOCS3, TXNIP	-0.517594	ENTPD1	5
IL17A	4	ZFP36, CCL22, BTG1, CD69	-0.417872	IL17F	5	ZFP36, SOCS1, BTG1, TXNIP, CD69	-0.549055	IL26	5	ZFP36L2, SOCS1, BTG1, TXNIP, CD69	-0.608137	IFNG	5	ZFP36, SOCS3, BTG1, TXNIP, CD69	-0.394236	CXCL13	5	ZFP36, CCL22, BTG1, TXNIP, CD69	-0.446662	CD2	3	CCL22, SOCS1, BTG1	-0.576965	CD3E	6	ZFP36, CCL22, SOCS1, SOCS3, TXNIP, CD69	-0.513159	CD3G	2	ZFP36, SOCS3	-0.645426	CD82	4	ZFP36L2, SOCS1, TXNIP, CD69	-0.592672	TFRC	5	ZFP36L2, CCL22, SOCS1, TXNIP, CD69	-0.344904	LAYN	5	ZFP36, SOCS3, BTG1, TXNIP, CD69	-0.623158	GNLY	3	ZFP36, TXNIP, CD69	-0.517517	ENTPD1	5
IL17A	3	ZFP36, SOCS3, BTG1	-0.417697	IL17F	2	ZFP36, BTG1	-0.547607	IL26	4	ZFP36, CCL22, SOCS1, TXNIP	-0.607817	IFNG	3	ZFP36L2, SOCS1, BTG1	-0.393865	CXCL13	4	ZFP36L2, SOCS1, TXNIP, CD69	-0.443099	CD2	5	ZFP36, CCL22, BTG1, TXNIP, CD69	-0.57618	CD3E	5	ZFP36L2, CCL22, SOCS3, TXNIP, CD69	-0.512564	CD3G	5	ZFP36, SOCS1, SOCS3, TXNIP, CD69	-0.645198	CD82	5	ZFP36L2, SOCS1, SOCS3, BTG1, TXNIP	-0.592332	TFRC	6	ZFP36L2, CCL22, SOCS3, BTG1, TXNIP, CD69	-0.344077	LAYN	5	ZFP36L2, CCL22, SOCS3, TXNIP, CD69	-0.623119	GNLY	5	ZFP36L2, SOCS1, SOCS3, TXNIP, CD69	-0.517414	ENTPD1	4
IL17A	4	ZFP36, CCL22, SOCS3, TXNIP	-0.416583	IL17F	5	CCL22, SOCS1, SOCS3, BTG1, TXNIP	-0.546958	IL26	4	ZFP36, CCL22, SOCS3, TXNIP	-0.607155	IFNG	3	ZFP36, SOCS3, TXNIP	-0.392223	CXCL13	6	ZFP36, CCL22, SOCS1, SOCS3, BTG1, TXNIP	-0.442682	CD2	5	ZFP36, SOCS1, BTG1, TXNIP, CD69	-0.576126	CD3E	5	ZFP36L2, CCL22, SOCS1, TXNIP, CD69	-0.511761	CD3G	4	ZFP36, CCL22, TXNIP, CD69	-0.644861	CD82	4	ZFP36, SOCS1, SOCS3, TXNIP	-0.591605	TFRC	5	ZFP36L2, CCL22, SOCS1, SOCS3, TXNIP	-0.343803	LAYN	4	ZFP36, CCL22, BTG1, TXNIP	-0.620127	GNLY	5	ZFP36, SOCS1, SOCS3, BTG1, TXNIP	-0.516773	ENTPD1	5
IL17A	1	ZFP36	-0.416197	IL17F	4	ZFP36, CCL22, SOCS3, TXNIP	-0.54528	IL26	4	ZFP36L2, CCL22, SOCS3, TXNIP	-0.607004	IFNG	5	ZFP36L2, SOCS1, SOCS3, TXNIP, CD69	-0.391772	CXCL13	4	ZFP36L2, CCL22, TXNIP, CD69	-0.442393	CD2	6	ZFP36L2, CCL22, SOCS3, BTG1, TXNIP, CD69	-0.576123	CD3E	5	ZFP36L2, CCL22, SOCS1, SOCS3, TXNIP	-0.510963	CD3G	3	CCL22, SOCS3, BTG1	-0.64368	CD82	3	ZFP36, TXNIP, CD69	-0.588547	TFRC	3	ZFP36L2, SOCS1, CD69	-0.343325	LAYN	3	ZFP36L2, SOCS3, BTG1	-0.619854	GNLY	5	ZFP36L2, CCL22, SOCS3, TXNIP, CD69	-0.516559	ENTPD1	3
IL17A	3	ZFP36, CCL22, CD69	-0.415875	IL17F	6	ZFP36, CCL22, SOCS1, SOCS3, BTG1, CD69	-0.544511	IL26	5	ZFP36, SOCS3, BTG1, TXNIP, CD69	-0.606426	IFNG	7	ZFP36L2, CCL22, SOCS1, SOCS3, BTG1, TXNIP, CD69	-0.391594	CXCL13	2	ZFP36, TXNIP	-0.440812	CD2	3	CCL22, SOCS1, CD69	-0.575273	CD3E	4	CCL22, SOCS1, SOCS3, CD69	-0.510376	CD3G	3	ZFP36, CCL22, TXNIP	-0.643616	CD82	3	ZFP36, CCL22, SOCS3	-0.58796	TFRC	3	ZFP36L2, BTG1, CD69	-0.343311	LAYN	5	CCL22, SOCS1, SOCS3, BTG1, CD69	-0.619792	GNLY	3	CCL22, SOCS3, CD69	-0.515731	ENTPD1	4
IL17A	6	ZFP36, SOCS1, SOCS3, BTG1, TXNIP, CD69	-0.415671	IL17F	3	ZFP36, BTG1, TXNIP	-0.543846	IL26	5	ZFP36L2, CCL22, SOCS3, BTG1, TXNIP	-0.604371	IFNG	5	ZFP36, CCL22, SOCS1, BTG1, TXNIP	-0.390651	CXCL13	5	ZFP36L2, CCL22, SOCS1, SOCS3, TXNIP	-0.440781	CD2	2	CCL22, SOCS1	-0.574955	CD3E	5	ZFP36, CCL22, SOCS1, SOCS3, TXNIP	-0.509009	CD3G	4	ZFP36L2, CCL22, SOCS3, TXNIP	-0.643406	CD82	4	ZFP36L2, CCL22, BTG1, TXNIP	-0.587321	TFRC	3	ZFP36L2, SOCS3, BTG1	-0.343175	LAYN	4	ZFP36, SOCS1, BTG1, TXNIP	-0.619383	GNLY	5	ZFP36L2, CCL22, SOCS1, SOCS3, TXNIP	-0.515252	ENTPD1	5
IL17A	6	ZFP36, CCL22, SOCS3, BTG1, TXNIP, CD69	-0.415077	IL17F	2	ZFP36L2, TXNIP	-0.543041	IL26	4	ZFP36L2, SOCS1, TXNIP, CD69	-0.604329	IFNG	3	ZFP36L2, SOCS3, BTG1	-0.389248	CXCL13	5	CCL22, SOCS1, SOCS3, BTG1, CD69	-0.439935	CD2	5	ZFP36L2, CCL22, SOCS3, TXNIP, CD69	-0.574892	CD3E	5	ZFP36, CCL22, SOCS3, TXNIP, CD69	-0.508968	CD3G	4	ZFP36, SOCS1, SOCS3, CD69	-0.643268	CD82	3	ZFP36, SOCS3, TXNIP	-0.587142	TFRC	5	ZFP36L2, CCL22, SOCS3, TXNIP, CD69	-0.34252	LAYN	6	ZFP36L2, CCL22, SOCS1, BTG1, TXNIP, CD69	-0.619186	GNLY	3	ZFP36, SOCS1, TXNIP	-0.514907	ENTPD1	3
IL17A	5	ZFP36, CCL22, SOCS3, TXNIP, CD69	-0.414946	IL17F	4	ZFP36, CCL22, SOCS1, TXNIP	-0.542602	IL26	4	ZFP36, SOCS1, SOCS3, TXNIP	-0.604107	IFNG	5	ZFP36L2, CCL22, SOCS1, SOCS3, TXNIP	-0.387265	CXCL13	2	CCL22, SOCS3	-0.439835	CD2	4	ZFP36, SOCS1, SOCS3, TXNIP	-0.573898	CD3E	4	ZFP36, SOCS1, BTG1, TXNIP	-0.50893	CD3G	5	ZFP36L2, SOCS1, BTG1, TXNIP, CD69	-0.64315	CD82	4	ZFP36L2, BTG1, TXNIP, CD69	-0.586609	TFRC	4	CCL22, SOCS1, BTG1, CD69	-0.341632	LAYN	5	ZFP36L2, SOCS1, SOCS3, TXNIP, CD69	-0.616754	GNLY	4	CCL22, SOCS1, SOCS3, BTG1	-0.513347	ENTPD1	3
IL17A	4	CCL22, SOCS1, SOCS3, BTG1	-0.414062	IL17F	5	ZFP36, CCL22, SOCS1, BTG1, CD69	-0.540723	IL26	4	ZFP36, CCL22, TXNIP, CD69	-0.603877	IFNG	4	CCL22, SOCS1, BTG1, CD69	-0.38663	CXCL13	4	ZFP36L2, SOCS3, TXNIP, CD69	-0.439174	CD2	3	CCL22, SOCS3, CD69	-0.572762	CD3E	4	ZFP36, BTG1, TXNIP, CD69	-0.508918	CD3G	4	ZFP36, SOCS1, SOCS3, TXNIP	-0.643129	CD82	2	ZFP36, CCL22	-0.586075	TFRC	2	ZFP36L2, SOCS1	-0.341457	LAYN	6	ZFP36L2, CCL22, SOCS1, SOCS3, BTG1, TXNIP	-0.614828	GNLY	6	ZFP36L2, SOCS1, SOCS3, BTG1, TXNIP, CD69	-0.513257	ENTPD1	1
IL17A	5	ZFP36, SOCS1, SOCS3, TXNIP, CD69	-0.413993	IL17F	4	ZFP36, BTG1, TXNIP, CD69	-0.540191	IL26	5	ZFP36L2, SOCS3, BTG1, TXNIP, CD69	-0.60367	IFNG	4	ZFP36L2, CCL22, TXNIP, CD69	-0.38595	CXCL13	3	ZFP36L2, SOCS1, BTG1	-0.438535	CD2	6	ZFP36L2, SOCS1, SOCS3, BTG1, TXNIP, CD69	-0.571987	CD3E	5	ZFP36, CCL22, SOCS1, TXNIP, CD69	-0.5082	CD3G	5	ZFP36L2, SOCS3, BTG1, TXNIP, CD69	-0.642973	CD82	5	ZFP36, CCL22, SOCS1, SOCS3, CD69	-0.586031	TFRC	3	ZFP36L2, SOCS3, CD69	-0.341369	LAYN	4	ZFP36, BTG1, TXNIP, CD69	-0.613519	GNLY	5	ZFP36, CCL22, SOCS3, BTG1, TXNIP	-0.510802	ENTPD1	5
IL17A	4	ZFP36, SOCS3, BTG1, CD69	-0.413804	IL17F	5	ZFP36, SOCS1, SOCS3, BTG1, CD69	-0.53936	IL26	4	ZFP36, SOCS1, TXNIP, CD69	-0.602747	IFNG	5	ZFP36, SOCS1, SOCS3, BTG1, TXNIP	-0.385887	CXCL13	7	ZFP36L2, CCL22, SOCS1, SOCS3, BTG1, TXNIP, CD69	-0.43798	CD2	4	ZFP36, CCL22, TXNIP, CD69	-0.571446	CD3E	5	ZFP36L2, SOCS1, BTG1, TXNIP, CD69	-0.508155	CD3G	5	ZFP36L2, SOCS1, SOCS3, TXNIP, CD69	-0.642099	CD82	4	ZFP36, CCL22, SOCS1, SOCS3	-0.585766	TFRC	2	ZFP36L2, SOCS3	-0.34136	LAYN	3	CCL22, SOCS1, CD69	-0.613451	GNLY	6	ZFP36L2, CCL22, SOCS3, BTG1, TXNIP, CD69	-0.510784	ENTPD1	4
IL17A	2	ZFP36L2, TXNIP	-0.413262	IL17F	5	ZFP36, CCL22, SOCS3, BTG1, CD69	-0.538612	IL26	5	CCL22, SOCS1, SOCS3, BTG1, CD69	-0.602425	IFNG	4	ZFP36, BTG1, TXNIP, CD69	-0.385282	CXCL13	2	CCL22, SOCS1	-0.436185	CD2	5	ZFP36, SOCS3, BTG1, TXNIP, CD69	-0.571257	CD3E	4	ZFP36, SOCS3, BTG1, TXNIP	-0.507389	CD3G	2	ZFP36, SOCS1	-0.642053	CD82	4	ZFP36L2, SOCS1, SOCS3, TXNIP	-0.58498	TFRC	6	ZFP36L2, SOCS1, SOCS3, BTG1, TXNIP, CD69	-0.340949	LAYN	4	ZFP36L2, CCL22, SOCS1, TXNIP	-0.612248	GNLY	4	SOCS1, SOCS3, BTG1, CD69	-0.510774	ENTPD1	3
IL17A	5	ZFP36, CCL22, SOCS3, BTG1, TXNIP	-0.413237	IL17F	3	ZFP36, CCL22, TXNIP	-0.535977	IL26	4	ZFP36L2, SOCS3, TXNIP, CD69	-0.602197	IFNG	5	ZFP36, CCL22, SOCS3, BTG1, TXNIP	-0.385192	CXCL13	4	ZFP36, BTG1, TXNIP, CD69	-0.435929	CD2	4	ZFP36, SOCS1, TXNIP, CD69	-0.570191	CD3E	1	CCL22	-0.507322	CD3G	4	ZFP36L2, CCL22, SOCS1, TXNIP	-0.640957	CD82	4	ZFP36, CCL22, SOCS3, CD69	-0.584961	TFRC	5	ZFP36L2, CCL22, SOCS1, BTG1, TXNIP	-0.338193	LAYN	6	ZFP36L2, CCL22, SOCS3, BTG1, TXNIP, CD69	-0.612024	GNLY	3	ZFP36, CCL22, TXNIP	-0.510712	ENTPD1	4
IL17A	5	CCL22, SOCS1, SOCS3, BTG1, CD69	-0.413105	IL17F	4	ZFP36, SOCS1, SOCS3, TXNIP	-0.535733	IL26	4	ZFP36, SOCS3, TXNIP, CD69	-0.601176	IFNG	2	CCL22, SOCS1	-0.383774	CXCL13	3	ZFP36L2, CCL22, BTG1	-0.435397	CD2	4	SOCS1, SOCS3, BTG1, CD69	-0.569696	CD3E	5	ZFP36L2, SOCS3, BTG1, TXNIP, CD69	-0.506551	CD3G	4	ZFP36L2, CCL22, TXNIP, CD69	-0.64071	CD82	4	ZFP36, CCL22, SOCS1, CD69	-0.584154	TFRC	5	ZFP36L2, CCL22, BTG1, TXNIP, CD69	-0.337732	LAYN	2	ZFP36, TXNIP	-0.610471	GNLY	4	ZFP36, BTG1, TXNIP, CD69	-0.510584	ENTPD1	3
IL17A	4	ZFP36, SOCS1, SOCS3, TXNIP	-0.413105	IL17F	6	ZFP36, CCL22, SOCS1, SOCS3, TXNIP, CD69	-0.534865	IL26	5	ZFP36L2, SOCS1, SOCS3, BTG1, TXNIP	-0.600636	IFNG	6	ZFP36L2, CCL22, SOCS1, BTG1, TXNIP, CD69	-0.383726	CXCL13	5	ZFP36, SOCS1, SOCS3, BTG1, TXNIP	-0.432666	CD2	5	ZFP36L2, SOCS1, SOCS3, TXNIP, CD69	-0.568262	CD3E	3	CCL22, SOCS1, SOCS3	-0.506162	CD3G	5	ZFP36L2, SOCS1, SOCS3, BTG1, TXNIP	-0.64044	CD82	3	ZFP36, SOCS1, TXNIP	-0.583969	TFRC	5	ZFP36L2, SOCS1, SOCS3, TXNIP, CD69	-0.337717	LAYN	2	CCL22, SOCS3	-0.610339	GNLY	6	ZFP36L2, CCL22, SOCS1, SOCS3, BTG1, TXNIP	-0.509633	ENTPD1	4
IL17A	5	ZFP36, SOCS1, SOCS3, BTG1, TXNIP	-0.412968	IL17F	4	ZFP36, SOCS1, BTG1, CD69	-0.534576	IL26	4	ZFP36, SOCS1, BTG1, TXNIP	-0.599055	IFNG	6	ZFP36L2, CCL22, SOCS3, BTG1, TXNIP, CD69	-0.380606	CXCL13	5	ZFP36, CCL22, SOCS1, BTG1, TXNIP	-0.432476	CD2	4	ZFP36, CCL22, BTG1, TXNIP	-0.566921	CD3E	2	CCL22, SOCS3	-0.504414	CD3G	3	CCL22, SOCS1, BTG1	-0.640211	CD82	3	ZFP36, BTG1, TXNIP	-0.583712	TFRC	2	ZFP36L2, CD69	-0.337519	LAYN	4	ZFP36L2, CCL22, TXNIP, CD69	-0.609508	GNLY	4	CCL22, SOCS3, BTG1, CD69	-0.50938	ENTPD1	4
IL17A	2	ZFP36, BTG1	-0.412378	IL17F	4	SOCS1, SOCS3, BTG1, CD69	-0.534319	IL26	4	ZFP36L2, SOCS1, SOCS3, TXNIP	-0.598192	IFNG	4	ZFP36L2, SOCS1, TXNIP, CD69	-0.380515	CXCL13	3	ZFP36L2, SOCS3, BTG1	-0.431982	CD2	4	ZFP36, SOCS3, TXNIP, CD69	-0.566454	CD3E	4	ZFP36, CCL22, SOCS3, TXNIP	-0.503758	CD3G	3	ZFP36, CCL22, CD69	-0.638958	CD82	3	ZFP36, CCL22, SOCS1	-0.583677	TFRC	4	ZFP36L2, CCL22, SOCS1, TXNIP	-0.336602	LAYN	6	ZFP36L2, SOCS1, SOCS3, BTG1, TXNIP, CD69	-0.608654	GNLY	2	CCL22, SOCS1	-0.509229	ENTPD1	4
IL17A	5	ZFP36, SOCS1, BTG1, TXNIP, CD69	-0.411614	IL17F	4	ZFP36, CCL22, BTG1, CD69	-0.532955	IL26	4	ZFP36, CCL22, BTG1, TXNIP	-0.598149	IFNG	2	ZFP36, TXNIP	-0.379423	CXCL13	6	ZFP36L2, CCL22, SOCS1, BTG1, TXNIP, CD69	-0.427251	CD2	4	ZFP36, SOCS1, BTG1, TXNIP	-0.564528	CD3E	5	ZFP36L2, SOCS1, SOCS3, BTG1, TXNIP	-0.503107	CD3G	4	ZFP36, SOCS3, TXNIP, CD69	-0.638868	CD82	3	ZFP36, CCL22, CD69	-0.583387	TFRC	3	CCL22, SOCS1, BTG1	-0.33642	LAYN	2	CCL22, SOCS1	-0.608543	GNLY	4	ZFP36, SOCS1, BTG1, TXNIP	-0.508802	ENTPD1	3
IL17A	4	ZFP36, CCL22, TXNIP, CD69	-0.411578	IL17F	4	ZFP36, SOCS3, BTG1, CD69	-0.532295	IL26	4	ZFP36, BTG1, TXNIP, CD69	-0.597338	IFNG	4	ZFP36L2, SOCS3, TXNIP, CD69	-0.378445	CXCL13	5	ZFP36, CCL22, SOCS3, BTG1, TXNIP	-0.425262	CD2	5	ZFP36L2, CCL22, SOCS1, BTG1, TXNIP	-0.564528	CD3E	4	ZFP36, CCL22, TXNIP, CD69	-0.503017	CD3G	3	ZFP36, SOCS3, CD69	-0.636724	CD82	3	ZFP36L2, CCL22, TXNIP	-0.583287	TFRC	4	ZFP36L2, CCL22, TXNIP, CD69	-0.335948	LAYN	4	ZFP36, SOCS3, BTG1, TXNIP	-0.607814	GNLY	4	ZFP36L2, SOCS1, TXNIP, CD69	-0.507547	ENTPD1	5
IL17A	3	ZFP36, SOCS3, CD69	-0.411444	IL17F	5	CCL22, SOCS1, BTG1, TXNIP, CD69	-0.532148	IL26	3	ZFP36, CCL22, TXNIP	-0.596883	IFNG	6	ZFP36L2, SOCS1, SOCS3, BTG1, TXNIP, CD69	-0.377939	CXCL13	4	ZFP36L2, CCL22, SOCS1, TXNIP	-0.425175	CD2	3	ZFP36, CCL22, TXNIP	-0.564234	CD3E	4	ZFP36, CCL22, SOCS1, TXNIP	-0.502951	CD3G	3	ZFP36, SOCS1, CD69	-0.636605	CD82	4	ZFP36, SOCS1, SOCS3, CD69	-0.582468	TFRC	3	CCL22, SOCS1, SOCS3	-0.33504	LAYN	4	CCL22, SOCS1, SOCS3, BTG1	-0.607468	GNLY	4	ZFP36L2, CCL22, TXNIP, CD69	-0.507228	ENTPD1	2
IL17A	3	ZFP36, CCL22, TXNIP	-0.411191	IL17F	3	CCL22, BTG1, CD69	-0.531975	IL26	3	ZFP36, SOCS1, TXNIP	-0.593686	IFNG	4	CCL22, SOCS3, BTG1, CD69	-0.3778	CXCL13	6	ZFP36L2, SOCS1, SOCS3, BTG1, TXNIP, CD69	-0.425052	CD2	3	CCL22, SOCS3, BTG1	-0.563853	CD3E	5	ZFP36, SOCS1, SOCS3, TXNIP, CD69	-0.502457	CD3G	4	ZFP36, SOCS1, TXNIP, CD69	-0.636275	CD82	2	ZFP36, SOCS3	-0.581852	TFRC	5	ZFP36L2, CCL22, SOCS3, BTG1, TXNIP	-0.334935	LAYN	4	CCL22, SOCS1, BTG1, CD69	-0.606279	GNLY	4	ZFP36L2, CCL22, SOCS1, TXNIP	-0.504785	ENTPD1	4
IL17A	5	ZFP36, CCL22, BTG1, TXNIP, CD69	-0.411119	IL17F	5	CCL22, SOCS3, BTG1, TXNIP, CD69	-0.531611	IL26	4	ZFP36, SOCS3, BTG1, TXNIP	-0.593414	IFNG	4	ZFP36, SOCS1, BTG1, TXNIP	-0.376309	CXCL13	6	ZFP36L2, CCL22, SOCS3, BTG1, TXNIP, CD69	-0.422338	CD2	4	ZFP36L2, CCL22, SOCS1, TXNIP	-0.562217	CD3E	2	CCL22, BTG1	-0.502308	CD3G	1	ZFP36	-0.635779	CD82	3	ZFP36, SOCS3, CD69	-0.581232	TFRC	1	ZFP36L2	-0.334927	LAYN	4	ZFP36L2, CCL22, SOCS3, TXNIP	-0.605356	GNLY	5	ZFP36L2, SOCS1, BTG1, TXNIP, CD69	-0.504038	ENTPD1	4
IL17A	3	ZFP36, BTG1, CD69	-0.410153	IL17F	5	ZFP36, CCL22, SOCS3, TXNIP, CD69	-0.530159	IL26	4	CCL22, SOCS1, SOCS3, BTG1	-0.592525	IFNG	4	ZFP36, CCL22, BTG1, TXNIP	-0.376051	CXCL13	4	CCL22, SOCS1, BTG1, CD69	-0.422009	CD2	5	ZFP36L2, CCL22, BTG1, TXNIP, CD69	-0.561699	CD3E	5	ZFP36L2, SOCS1, SOCS3, TXNIP, CD69	-0.50171	CD3G	3	ZFP36, SOCS3, TXNIP	-0.633571	CD82	5	CCL22, SOCS1, SOCS3, BTG1, CD69	-0.580584	TFRC	4	CCL22, SOCS3, BTG1, CD69	-0.334317	LAYN	1	CCL22	-0.604952	GNLY	3	SOCS1, SOCS3, CD69	-0.503889	ENTPD1	4
IL17A	4	ZFP36, SOCS1, TXNIP, CD69	-0.409891	IL17F	5	ZFP36, CCL22, SOCS1, TXNIP, CD69	-0.529664	IL26	3	ZFP36, TXNIP, CD69	-0.59184	IFNG	4	ZFP36L2, CCL22, SOCS1, TXNIP	-0.375682	CXCL13	4	ZFP36L2, CCL22, SOCS3, TXNIP	-0.420637	CD2	3	ZFP36, SOCS1, TXNIP	-0.560227	CD3E	4	ZFP36L2, CCL22, TXNIP, CD69	-0.501286	CD3G	4	ZFP36L2, CCL22, BTG1, TXNIP	-0.633561	CD82	3	ZFP36, SOCS1, SOCS3	-0.580535	TFRC	5	ZFP36L2, SOCS1, BTG1, TXNIP, CD69	-0.334239	LAYN	4	ZFP36L2, SOCS1, TXNIP, CD69	-0.602493	GNLY	4	ZFP36, CCL22, BTG1, TXNIP	-0.503292	ENTPD1	3
IL17A	3	CCL22, SOCS1, SOCS3	-0.408225	IL17F	3	ZFP36, SOCS3, TXNIP	-0.526686	IL26	3	ZFP36, SOCS3, TXNIP	-0.591322	IFNG	4	SOCS1, SOCS3, BTG1, CD69	-0.374862	CXCL13	3	ZFP36L2, TXNIP, CD69	-0.420186	CD2	5	ZFP36L2, CCL22, SOCS3, BTG1, TXNIP	-0.559114	CD3E	3	SOCS1, BTG1, CD69	-0.500163	CD3G	3	ZFP36, BTG1, TXNIP	-0.633477	CD82	3	ZFP36, SOCS1, CD69	-0.5798	TFRC	2	ZFP36L2, BTG1	-0.333632	LAYN	2	ZFP36L2, BTG1	-0.601185	GNLY	5	ZFP36L2, CCL22, BTG1, TXNIP, CD69	-0.501611	ENTPD1	4
IL17A	3	ZFP36L2, BTG1, TXNIP	-0.408048	IL17F	3	ZFP36, SOCS1, TXNIP	-0.52582	IL26	3	ZFP36L2, CCL22, TXNIP	-0.589517	IFNG	2	ZFP36L2, BTG1	-0.374817	CXCL13	4	ZFP36, SOCS1, BTG1, TXNIP	-0.419479	CD2	4	ZFP36L2, CCL22, TXNIP, CD69	-0.559093	CD3E	4	ZFP36L2, CCL22, SOCS3, TXNIP	-0.499589	CD3G	3	ZFP36, SOCS1, TXNIP	-0.63089	CD82	3	ZFP36L2, TXNIP, CD69	-0.579548	TFRC	4	ZFP36L2, CCL22, SOCS3, TXNIP	-0.333542	LAYN	5	ZFP36L2, CCL22, SOCS1, BTG1, TXNIP	-0.600762	GNLY	3	ZFP36, SOCS3, TXNIP	-0.501282	ENTPD1	3
IL17A	2	ZFP36, CD69	-0.407788	IL17F	5	ZFP36, SOCS1, SOCS3, TXNIP, CD69	-0.525148	IL26	4	CCL22, SOCS1, BTG1, CD69	-0.589068	IFNG	4	ZFP36L2, CCL22, SOCS3, TXNIP	-0.373968	CXCL13	4	ZFP36L2, SOCS1, SOCS3, TXNIP	-0.419284	CD2	4	ZFP36L2, CCL22, SOCS3, TXNIP	-0.558879	CD3E	4	ZFP36L2, CCL22, BTG1, TXNIP	-0.49949	CD3G	4	ZFP36L2, SOCS3, TXNIP, CD69	-0.628706	CD82	1	ZFP36	-0.578555	TFRC	6	CCL22, SOCS1, SOCS3, BTG1, TXNIP, CD69	-0.332339	LAYN	3	CCL22, SOCS3, CD69	-0.599529	GNLY	5	ZFP36L2, CCL22, SOCS1, BTG1, TXNIP	-0.499606	ENTPD1	4
IL17A	4	ZFP36, CCL22, BTG1, TXNIP	-0.407061	IL17F	3	ZFP36, BTG1, CD69	-0.525116	IL26	4	ZFP36L2, BTG1, TXNIP, CD69	-0.589035	IFNG	1	CCL22	-0.373426	CXCL13	4	SOCS1, SOCS3, BTG1, CD69	-0.416509	CD2	4	ZFP36, BTG1, TXNIP, CD69	-0.558383	CD3E	4	ZFP36L2, CCL22, SOCS1, TXNIP	-0.49936	CD3G	2	ZFP36, CD69	-0.628071	CD82	4	ZFP36L2, SOCS1, BTG1, TXNIP	-0.578529	TFRC	5	ZFP36L2, SOCS3, BTG1, TXNIP, CD69	-0.330714	LAYN	5	ZFP36L2, CCL22, BTG1, TXNIP, CD69	-0.599148	GNLY	2	CCL22, CD69	-0.497998	ENTPD1	4
IL17A	3	ZFP36, SOCS1, TXNIP	-0.406937	IL17F	3	CCL22, SOCS1, SOCS3	-0.523869	IL26	4	ZFP36L2, CCL22, BTG1, TXNIP	-0.588196	IFNG	2	SOCS1, CD69	-0.373307	CXCL13	4	ZFP36, CCL22, BTG1, TXNIP	-0.412095	CD2	4	ZFP36, SOCS3, BTG1, TXNIP	-0.557811	CD3E	3	SOCS1, SOCS3, BTG1	-0.498237	CD3G	3	ZFP36, TXNIP, CD69	-0.627033	CD82	2	ZFP36, CD69	-0.578474	TFRC	4	ZFP36L2, SOCS1, TXNIP, CD69	-0.330695	LAYN	5	ZFP36L2, SOCS1, BTG1, TXNIP, CD69	-0.595487	GNLY	4	ZFP36L2, SOCS3, TXNIP, CD69	-0.49675	ENTPD1	3
IL17A	4	ZFP36, SOCS1, BTG1, TXNIP	-0.406333	IL17F	4	ZFP36, CCL22, TXNIP, CD69	-0.523401	IL26	3	ZFP36L2, TXNIP, CD69	-0.585959	IFNG	6	ZFP36L2, CCL22, SOCS1, SOCS3, BTG1, TXNIP	-0.372704	CXCL13	5	CCL22, SOCS1, SOCS3, TXNIP, CD69	-0.412012	CD2	5	ZFP36L2, SOCS1, BTG1, TXNIP, CD69	-0.557376	CD3E	3	CCL22, SOCS3, CD69	-0.49795	CD3G	6	CCL22, SOCS1, SOCS3, BTG1, TXNIP, CD69	-0.627016	CD82	2	ZFP36, SOCS1	-0.577434	TFRC	4	SOCS1, SOCS3, BTG1, CD69	-0.329303	LAYN	4	ZFP36L2, SOCS3, TXNIP, CD69	-0.595377	GNLY	3	CCL22, SOCS1, BTG1	-0.496637	ENTPD1	3
IL17A	5	ZFP36, SOCS3, BTG1, TXNIP, CD69	-0.405264	IL17F	4	ZFP36, CCL22, SOCS1, SOCS3	-0.522182	IL26	4	ZFP36L2, SOCS1, BTG1, TXNIP	-0.584298	IFNG	2	SOCS3, CD69	-0.371569	CXCL13	2	ZFP36L2, BTG1	-0.411875	CD2	3	ZFP36, SOCS3, TXNIP	-0.554777	CD3E	3	CCL22, SOCS1, CD69	-0.497504	CD3G	4	ZFP36L2, SOCS1, TXNIP, CD69	-0.626878	CD82	4	ZFP36L2, SOCS3, BTG1, TXNIP	-0.576137	TFRC	5	ZFP36L2, SOCS1, SOCS3, BTG1, TXNIP	-0.32927	LAYN	4	ZFP36L2, SOCS1, SOCS3, TXNIP	-0.594025	GNLY	4	ZFP36, SOCS3, BTG1, TXNIP	-0.494373	ENTPD1	4
IL17A	4	ZFP36, SOCS3, TXNIP, CD69	-0.404753	IL17F	2	CCL22, SOCS3	-0.52121	IL26	4	CCL22, SOCS3, BTG1, CD69	-0.581213	IFNG	5	ZFP36L2, CCL22, BTG1, TXNIP, CD69	-0.370472	CXCL13	5	ZFP36L2, SOCS1, BTG1, TXNIP, CD69	-0.411456	CD2	3	ZFP36, TXNIP, CD69	-0.553131	CD3E	3	SOCS3, BTG1, CD69	-0.496737	CD3G	4	SOCS1, SOCS3, BTG1, CD69	-0.625458	CD82	2	ZFP36, TXNIP	-0.575589	TFRC	4	CCL22, SOCS1, SOCS3, CD69	-0.329105	LAYN	3	ZFP36, BTG1, TXNIP	-0.592543	GNLY	4	ZFP36L2, CCL22, SOCS3, TXNIP	-0.493395	ENTPD1	3
IL17A	4	CCL22, SOCS1, BTG1, CD69	-0.404659	IL17F	4	ZFP36, SOCS3, TXNIP, CD69	-0.517992	IL26	3	ZFP36L2, SOCS1, TXNIP	-0.579741	IFNG	4	ZFP36, SOCS3, BTG1, TXNIP	-0.369413	CXCL13	4	ZFP36, SOCS3, BTG1, TXNIP	-0.4107	CD2	3	CCL22, BTG1, CD69	-0.552332	CD3E	3	ZFP36, CCL22, TXNIP	-0.495927	CD3G	4	ZFP36L2, SOCS1, SOCS3, TXNIP	-0.625373	CD82	4	CCL22, SOCS1, BTG1, CD69	-0.570446	TFRC	2	CCL22, SOCS3	-0.328228	LAYN	5	ZFP36L2, CCL22, SOCS3, BTG1, TXNIP	-0.591353	GNLY	3	SOCS1, BTG1, CD69	-0.493117	ENTPD1	4
IL17A	4	CCL22, SOCS1, SOCS3, CD69	-0.401257	IL17F	4	ZFP36, SOCS1, TXNIP, CD69	-0.517791	IL26	3	ZFP36, BTG1, TXNIP	-0.579044	IFNG	5	ZFP36L2, SOCS1, BTG1, TXNIP, CD69	-0.367474	CXCL13	4	CCL22, SOCS3, BTG1, CD69	-0.409376	CD2	4	ZFP36L2, SOCS1, TXNIP, CD69	-0.551932	CD3E	4	ZFP36, SOCS3, TXNIP, CD69	-0.495683	CD3G	4	ZFP36L2, BTG1, TXNIP, CD69	-0.624329	CD82	3	ZFP36L2, SOCS1, TXNIP	-0.569366	TFRC	1	CCL22	-0.328096	LAYN	4	CCL22, SOCS3, BTG1, CD69	-0.587234	GNLY	3	CCL22, BTG1, CD69	-0.492793	ENTPD1	3
IL17A	3	ZFP36, SOCS3, TXNIP	-0.401084	IL17F	5	SOCS1, SOCS3, BTG1, TXNIP, CD69	-0.517579	IL26	4	ZFP36L2, SOCS3, BTG1, TXNIP	-0.576751	IFNG	4	CCL22, SOCS1, SOCS3, BTG1	-0.366318	CXCL13	5	ZFP36L2, CCL22, BTG1, TXNIP, CD69	-0.408893	CD2	5	ZFP36L2, SOCS3, BTG1, TXNIP, CD69	-0.551624	CD3E	3	ZFP36, BTG1, TXNIP	-0.49567	CD3G	3	CCL22, BTG1, CD69	-0.623936	CD82	4	CCL22, SOCS3, BTG1, CD69	-0.569054	TFRC	3	CCL22, SOCS3, BTG1	-0.327761	LAYN	5	ZFP36L2, SOCS3, BTG1, TXNIP, CD69	-0.58647	GNLY	5	ZFP36L2, SOCS3, BTG1, TXNIP, CD69	-0.492352	ENTPD1	4
IL17A	3	CCL22, SOCS1, BTG1	-0.400086	IL17F	4	CCL22, SOCS1, BTG1, TXNIP	-0.516461	IL26	2	ZFP36, TXNIP	-0.576349	IFNG	4	ZFP36L2, SOCS1, SOCS3, TXNIP	-0.365583	CXCL13	6	ZFP36L2, CCL22, SOCS1, SOCS3, BTG1, TXNIP	-0.407765	CD2	5	ZFP36L2, SOCS1, SOCS3, BTG1, TXNIP	-0.551589	CD3E	4	ZFP36, SOCS1, TXNIP, CD69	-0.495542	CD3G	3	ZFP36L2, CCL22, TXNIP	-0.621853	CD82	6	CCL22, SOCS1, SOCS3, BTG1, TXNIP, CD69	-0.569044	TFRC	4	ZFP36L2, SOCS3, TXNIP, CD69	-0.327311	LAYN	5	ZFP36L2, SOCS1, SOCS3, BTG1, TXNIP	-0.585033	GNLY	4	ZFP36L2, SOCS1, SOCS3, TXNIP	-0.491727	ENTPD1	6
IL17A	4	ZFP36, BTG1, TXNIP, CD69	-0.399077	IL17F	1	CCL22	-0.515749	IL26	4	CCL22, SOCS1, SOCS3, CD69	-0.575698	IFNG	3	ZFP36L2, TXNIP, CD69	-0.363545	CXCL13	5	ZFP36L2, SOCS3, BTG1, TXNIP, CD69	-0.405151	CD2	4	ZFP36L2, SOCS3, TXNIP, CD69	-0.547617	CD3E	4	ZFP36, SOCS1, SOCS3, TXNIP	-0.494687	CD3G	4	ZFP36L2, SOCS1, BTG1, TXNIP	-0.620133	CD82	3	ZFP36L2, SOCS3, TXNIP	-0.568434	TFRC	4	ZFP36L2, SOCS1, SOCS3, TXNIP	-0.325202	LAYN	3	ZFP36L2, CCL22, TXNIP	-0.584175	GNLY	2	ZFP36, TXNIP	-0.489409	ENTPD1	2
IL17A	3	ZFP36, TXNIP, CD69	-0.399057	IL17F	3	ZFP36, CCL22, SOCS1	-0.515679	IL26	4	SOCS1, SOCS3, BTG1, CD69	-0.575127	IFNG	5	ZFP36L2, SOCS3, BTG1, TXNIP, CD69	-0.363329	CXCL13	1	CCL22	-0.402441	CD2	4	ZFP36L2, SOCS1, SOCS3, TXNIP	-0.547126	CD3E	6	CCL22, SOCS1, SOCS3, BTG1, TXNIP, CD69	-0.492578	CD3G	2	CCL22, SOCS3	-0.619674	CD82	4	CCL22, SOCS1, SOCS3, BTG1	-0.567585	TFRC	4	ZFP36L2, CCL22, BTG1, TXNIP	-0.324982	LAYN	3	CCL22, SOCS1, BTG1	-0.58306	GNLY	5	ZFP36L2, SOCS1, SOCS3, BTG1, TXNIP	-0.488155	ENTPD1	4
IL17A	4	ZFP36, SOCS3, BTG1, TXNIP	-0.398547	IL17F	3	ZFP36, SOCS1, SOCS3	-0.513206	IL26	3	ZFP36L2, SOCS3, TXNIP	-0.574307	IFNG	5	ZFP36L2, CCL22, SOCS1, BTG1, TXNIP	-0.361764	CXCL13	2	SOCS1, SOCS3	-0.400095	CD2	3	SOCS1, SOCS3, CD69	-0.54332	CD3E	4	ZFP36L2, BTG1, TXNIP, CD69	-0.492453	CD3G	3	CCL22, SOCS1, SOCS3	-0.618761	CD82	3	ZFP36L2, BTG1, TXNIP	-0.55683	TFRC	3	CCL22, BTG1, CD69	-0.323901	LAYN	4	SOCS1, SOCS3, BTG1, CD69	-0.581159	GNLY	5	ZFP36L2, CCL22, SOCS3, BTG1, TXNIP	-0.487149	ENTPD1	4
IL17A	2	CCL22, SOCS1	-0.392494	IL17F	3	SOCS1, BTG1, CD69	-0.512855	IL26	3	CCL22, SOCS1, SOCS3	-0.57029	IFNG	5	CCL22, SOCS1, SOCS3, TXNIP, CD69	-0.359286	CXCL13	3	ZFP36L2, CCL22, TXNIP	-0.399847	CD2	3	SOCS1, SOCS3, BTG1	-0.542526	CD3E	4	ZFP36L2, SOCS1, TXNIP, CD69	-0.489746	CD3G	4	ZFP36L2, SOCS3, BTG1, TXNIP	-0.617545	CD82	4	SOCS1, SOCS3, BTG1, CD69	-0.555269	TFRC	5	CCL22, SOCS1, SOCS3, TXNIP, CD69	-0.323894	LAYN	3	ZFP36L2, TXNIP, CD69	-0.575059	GNLY	1	CCL22	-0.484468	ENTPD1	2
IL17A	4	CCL22, SOCS3, BTG1, CD69	-0.392427	IL17F	4	CCL22, SOCS3, BTG1, TXNIP	-0.512644	IL26	3	CCL22, SOCS1, BTG1	-0.568715	IFNG	3	CCL22, BTG1, CD69	-0.358712	CXCL13	3	ZFP36L2, SOCS1, TXNIP	-0.397543	CD2	3	SOCS1, BTG1, CD69	-0.541159	CD3E	4	ZFP36L2, SOCS3, TXNIP, CD69	-0.489359	CD3G	2	ZFP36, TXNIP	-0.615842	CD82	3	CCL22, BTG1, CD69	-0.551152	TFRC	3	ZFP36L2, CCL22, TXNIP	-0.323222	LAYN	3	SOCS1, SOCS3, CD69	-0.574612	GNLY	2	CCL22, SOCS3	-0.484249	ENTPD1	3
IL17A	2	ZFP36, TXNIP	-0.391504	IL17F	5	CCL22, SOCS1, SOCS3, TXNIP, CD69	-0.512172	IL26	3	CCL22, BTG1, CD69	-0.558875	IFNG	3	ZFP36L2, CCL22, TXNIP	-0.358551	CXCL13	1	CD69	-0.397198	CD2	3	ZFP36, BTG1, TXNIP	-0.539502	CD3E	4	ZFP36L2, SOCS1, BTG1, TXNIP	-0.488022	CD3G	4	CCL22, SOCS1, SOCS3, CD69	-0.615732	CD82	5	CCL22, SOCS1, BTG1, TXNIP, CD69	-0.550525	TFRC	4	ZFP36L2, BTG1, TXNIP, CD69	-0.321353	LAYN	5	CCL22, SOCS1, SOCS3, TXNIP, CD69	-0.574541	GNLY	3	ZFP36, BTG1, TXNIP	-0.482217	ENTPD1	4
IL17A	3	CCL22, SOCS1, CD69	-0.390872	IL17F	2	ZFP36, TXNIP	-0.51172	IL26	2	CCL22, SOCS3	-0.557195	IFNG	5	ZFP36L2, CCL22, SOCS3, BTG1, TXNIP	-0.357087	CXCL13	3	ZFP36, BTG1, TXNIP	-0.39338	CD2	4	ZFP36L2, CCL22, BTG1, TXNIP	-0.538362	CD3E	3	ZFP36, TXNIP, CD69	-0.486805	CD3G	3	ZFP36L2, TXNIP, CD69	-0.607659	CD82	3	CCL22, SOCS1, BTG1	-0.549754	TFRC	5	CCL22, SOCS1, BTG1, TXNIP, CD69	-0.319908	LAYN	6	CCL22, SOCS1, SOCS3, BTG1, TXNIP, CD69	-0.57325	GNLY	3	ZFP36L2, TXNIP, CD69	-0.482156	ENTPD1	2
IL17A	2	CCL22, SOCS3	-0.390255	IL17F	3	ZFP36, CCL22, SOCS3	-0.510439	IL26	6	CCL22, SOCS1, SOCS3, BTG1, TXNIP, CD69	-0.556908	IFNG	3	ZFP36, BTG1, TXNIP	-0.356707	CXCL13	5	ZFP36L2, CCL22, SOCS1, BTG1, TXNIP	-0.392608	CD2	2	CCL22, CD69	-0.537222	CD3E	3	ZFP36, SOCS1, TXNIP	-0.485593	CD3G	1	CCL22	-0.604576	CD82	5	CCL22, SOCS1, SOCS3, TXNIP, CD69	-0.549029	TFRC	3	CCL22, SOCS1, CD69	-0.319559	LAYN	4	ZFP36L2, CCL22, BTG1, TXNIP	-0.571717	GNLY	2	SOCS1, CD69	-0.479292	ENTPD1	3
IL17A	1	CCL22	-0.389621	IL17F	2	SOCS1, BTG1	-0.509534	IL26	3	CCL22, SOCS1, CD69	-0.556836	IFNG	3	SOCS1, BTG1, CD69	-0.354096	CXCL13	3	ZFP36L2, SOCS3, TXNIP	-0.389891	CD2	3	ZFP36L2, CCL22, TXNIP	-0.535882	CD3E	3	ZFP36, SOCS3, TXNIP	-0.484582	CD3G	3	SOCS1, SOCS3, BTG1	-0.604428	CD82	5	CCL22, SOCS3, BTG1, TXNIP, CD69	-0.54799	TFRC	4	ZFP36L2, SOCS1, BTG1, TXNIP	-0.318666	LAYN	3	ZFP36L2, SOCS1, TXNIP	-0.57133	GNLY	4	ZFP36L2, BTG1, TXNIP, CD69	-0.478844	ENTPD1	3
IL17A	6	CCL22, SOCS1, SOCS3, BTG1, TXNIP, CD69	-0.389616	IL17F	3	SOCS3, BTG1, CD69	-0.509451	IL26	3	CCL22, SOCS3, BTG1	-0.555053	IFNG	5	ZFP36L2, SOCS1, SOCS3, BTG1, TXNIP	-0.352169	CXCL13	3	SOCS1, BTG1, CD69	-0.389374	CD2	2	ZFP36, TXNIP	-0.535167	CD3E	4	ZFP36L2, SOCS3, BTG1, TXNIP	-0.484105	CD3G	5	CCL22, SOCS1, BTG1, TXNIP, CD69	-0.602593	CD82	2	ZFP36L2, TXNIP	-0.545611	TFRC	2	CCL22, SOCS1	-0.3182	LAYN	2	CCL22, CD69	-0.570066	GNLY	3	ZFP36L2, CCL22, TXNIP	-0.47802	ENTPD1	1
IL17A	3	ZFP36, BTG1, TXNIP	-0.388547	IL17F	3	ZFP36, TXNIP, CD69	-0.508007	IL26	3	CCL22, SOCS3, CD69	-0.55411	IFNG	4	ZFP36L2, BTG1, TXNIP, CD69	-0.349637	CXCL13	4	ZFP36L2, BTG1, TXNIP, CD69	-0.387564	CD2	6	CCL22, SOCS1, SOCS3, BTG1, TXNIP, CD69	-0.531941	CD3E	4	ZFP36L2, SOCS1, SOCS3, TXNIP	-0.484021	CD3G	3	ZFP36L2, SOCS1, TXNIP	-0.602125	CD82	3	CCL22, SOCS3, BTG1	-0.545263	TFRC	3	ZFP36L2, TXNIP, CD69	-0.317362	LAYN	4	ZFP36L2, BTG1, TXNIP, CD69	-0.568062	GNLY	3	ZFP36L2, SOCS1, TXNIP	-0.474956	ENTPD1	3
IL17A	4	SOCS1, SOCS3, BTG1, CD69	-0.386946	IL17F	2	ZFP36, SOCS1	-0.50496	IL26	3	ZFP36L2, BTG1, TXNIP	-0.553921	IFNG	3	ZFP36L2, SOCS1, TXNIP	-0.348714	CXCL13	5	ZFP36L2, SOCS1, SOCS3, BTG1, TXNIP	-0.386793	CD2	4	ZFP36L2, BTG1, TXNIP, CD69	-0.531816	CD3E	2	CCL22, SOCS1	-0.483872	CD3G	3	ZFP36L2, SOCS3, TXNIP	-0.601224	CD82	4	CCL22, SOCS1, SOCS3, CD69	-0.542676	TFRC	3	SOCS1, BTG1, CD69	-0.31661	LAYN	4	ZFP36L2, SOCS1, BTG1, TXNIP	-0.564675	GNLY	4	ZFP36L2, SOCS1, BTG1, TXNIP	-0.473067	ENTPD1	5
IL17A	5	CCL22, SOCS1, SOCS3, TXNIP, CD69	-0.38227	IL17F	4	CCL22, SOCS1, SOCS3, TXNIP	-0.504035	IL26	3	SOCS1, BTG1, CD69	-0.552566	IFNG	6	CCL22, SOCS1, SOCS3, BTG1, TXNIP, CD69	-0.347762	CXCL13	4	CCL22, SOCS1, TXNIP, CD69	-0.385674	CD2	4	ZFP36L2, SOCS1, BTG1, TXNIP	-0.530276	CD3E	3	ZFP36L2, CCL22, TXNIP	-0.483188	CD3G	5	CCL22, SOCS3, BTG1, TXNIP, CD69	-0.600976	CD82	5	CCL22, SOCS1, SOCS3, BTG1, TXNIP	-0.53796	TFRC	3	SOCS1, SOCS3, BTG1	-0.315654	LAYN	3	CCL22, BTG1, CD69	-0.563318	GNLY	4	ZFP36L2, CCL22, BTG1, TXNIP	-0.472512	ENTPD1	5
IL17A	3	CCL22, SOCS3, BTG1	-0.38155	IL17F	4	CCL22, BTG1, TXNIP, CD69	-0.503505	IL26	2	ZFP36L2, TXNIP	-0.547541	IFNG	3	CCL22, SOCS1, BTG1	-0.344959	CXCL13	5	ZFP36L2, CCL22, SOCS3, BTG1, TXNIP	-0.385634	CD2	3	SOCS3, BTG1, CD69	-0.527506	CD3E	2	CCL22, CD69	-0.475727	CD3G	2	CCL22, BTG1	-0.598702	CD82	5	SOCS1, SOCS3, BTG1, TXNIP, CD69	-0.537907	TFRC	5	CCL22, SOCS3, BTG1, TXNIP, CD69	-0.314982	LAYN	3	ZFP36L2, SOCS3, TXNIP	-0.559944	GNLY	6	CCL22, SOCS1, SOCS3, BTG1, TXNIP, CD69	-0.468614	ENTPD1	3
IL17A	3	CCL22, SOCS3, CD69	-0.379472	IL17F	5	ZFP36, CCL22, SOCS1, SOCS3, CD69	-0.502455	IL26	3	SOCS1, SOCS3, BTG1	-0.543757	IFNG	3	ZFP36L2, SOCS3, TXNIP	-0.344493	CXCL13	4	CCL22, SOCS1, SOCS3, BTG1	-0.383936	CD2	3	ZFP36L2, TXNIP, CD69	-0.525047	CD3E	5	CCL22, SOCS1, BTG1, TXNIP, CD69	-0.473425	CD3G	3	SOCS1, BTG1, CD69	-0.598679	CD82	3	SOCS1, BTG1, CD69	-0.536496	TFRC	5	CCL22, SOCS1, SOCS3, BTG1, TXNIP	-0.314508	LAYN	3	SOCS1, BTG1, CD69	-0.555499	GNLY	3	SOCS3, BTG1, CD69	-0.467556	ENTPD1	3
IL17A	3	CCL22, BTG1, CD69	-0.377369	IL17F	2	ZFP36, CCL22	-0.501155	IL26	3	SOCS3, BTG1, CD69	-0.540114	IFNG	4	ZFP36L2, CCL22, BTG1, TXNIP	-0.342661	CXCL13	3	CCL22, BTG1, CD69	-0.382489	CD2	3	ZFP36L2, SOCS1, TXNIP	-0.52281	CD3E	3	ZFP36L2, TXNIP, CD69	-0.472715	CD3G	5	CCL22, SOCS1, SOCS3, BTG1, TXNIP	-0.598078	CD82	3	SOCS3, BTG1, CD69	-0.530829	TFRC	3	CCL22, SOCS3, CD69	-0.31434	LAYN	3	CCL22, SOCS3, BTG1	-0.55262	GNLY	5	CCL22, SOCS1, SOCS3, TXNIP, CD69	-0.463199	ENTPD1	5
IL17A	5	CCL22, SOCS1, BTG1, TXNIP, CD69	-0.375577	IL17F	2	SOCS3, BTG1	-0.500813	IL26	5	CCL22, SOCS1, SOCS3, TXNIP, CD69	-0.538506	IFNG	3	SOCS3, BTG1, CD69	-0.342311	CXCL13	6	CCL22, SOCS1, SOCS3, BTG1, TXNIP, CD69	-0.378242	CD2	4	ZFP36L2, SOCS3, BTG1, TXNIP	-0.521588	CD3E	2	ZFP36, TXNIP	-0.471733	CD3G	3	CCL22, SOCS3, CD69	-0.597634	CD82	3	CCL22, SOCS3, CD69	-0.530637	TFRC	4	ZFP36L2, SOCS3, BTG1, TXNIP	-0.314063	LAYN	4	ZFP36L2, SOCS3, BTG1, TXNIP	-0.551814	GNLY	3	SOCS1, SOCS3, BTG1	-0.462557	ENTPD1	3
IL17A	3	SOCS1, BTG1, CD69	-0.371196	IL17F	2	CCL22, SOCS1	-0.498304	IL26	2	CCL22, SOCS1	-0.538222	IFNG	2	SOCS1, SOCS3	-0.340032	CXCL13	4	SOCS1, SOCS3, TXNIP, CD69	-0.373984	CD2	5	CCL22, SOCS1, SOCS3, TXNIP, CD69	-0.515544	CD3E	5	CCL22, SOCS3, BTG1, TXNIP, CD69	-0.470228	CD3G	5	CCL22, SOCS1, SOCS3, TXNIP, CD69	-0.597381	CD82	3	CCL22, SOCS1, CD69	-0.528525	TFRC	3	ZFP36L2, SOCS1, TXNIP	-0.313822	LAYN	5	CCL22, SOCS1, BTG1, TXNIP, CD69	-0.549719	GNLY	3	CCL22, SOCS3, BTG1	-0.462104	ENTPD1	3
IL17A	3	SOCS1, SOCS3, BTG1	-0.37106	IL17F	2	ZFP36, SOCS3	-0.497862	IL26	5	CCL22, SOCS1, BTG1, TXNIP, CD69	-0.535635	IFNG	4	CCL22, SOCS1, TXNIP, CD69	-0.337856	CXCL13	4	CCL22, SOCS3, TXNIP, CD69	-0.373983	CD2	3	ZFP36L2, SOCS3, TXNIP	-0.514933	CD3E	5	CCL22, SOCS1, SOCS3, BTG1, TXNIP	-0.467103	CD3G	3	SOCS3, BTG1, CD69	-0.596484	CD82	4	CCL22, SOCS1, TXNIP, CD69	-0.526051	TFRC	4	CCL22, SOCS1, TXNIP, CD69	-0.309308	LAYN	4	CCL22, SOCS1, TXNIP, CD69	-0.54655	GNLY	3	ZFP36L2, SOCS3, TXNIP	-0.46006	ENTPD1	3
IL17A	5	CCL22, SOCS1, SOCS3, BTG1, TXNIP	-0.368871	IL17F	4	ZFP36, CCL22, SOCS1, CD69	-0.496305	IL26	1	CCL22	-0.534608	IFNG	4	ZFP36L2, SOCS1, BTG1, TXNIP	-0.337024	CXCL13	3	SOCS3, BTG1, CD69	-0.373389	CD2	2	CCL22, BTG1	-0.514849	CD3E	3	ZFP36L2, SOCS1, TXNIP	-0.466034	CD3G	3	CCL22, SOCS1, CD69	-0.595017	CD82	4	CCL22, SOCS3, TXNIP, CD69	-0.524732	TFRC	5	SOCS1, SOCS3, BTG1, TXNIP, CD69	-0.308823	LAYN	3	SOCS1, SOCS3, BTG1	-0.540773	GNLY	4	ZFP36L2, SOCS3, BTG1, TXNIP	-0.457712	ENTPD1	5
IL17A	5	CCL22, SOCS3, BTG1, TXNIP, CD69	-0.366111	IL17F	4	CCL22, SOCS1, SOCS3, CD69	-0.495525	IL26	3	SOCS1, SOCS3, CD69	-0.53026	IFNG	4	CCL22, SOCS3, TXNIP, CD69	-0.330999	CXCL13	4	ZFP36L2, SOCS1, BTG1, TXNIP	-0.366601	CD2	5	CCL22, SOCS1, BTG1, TXNIP, CD69	-0.505396	CD3E	3	ZFP36L2, BTG1, TXNIP	-0.463532	CD3G	3	ZFP36L2, BTG1, TXNIP	-0.589808	CD82	3	CCL22, SOCS1, SOCS3	-0.523999	TFRC	3	ZFP36L2, SOCS3, TXNIP	-0.30874	LAYN	2	SOCS1, CD69	-0.539535	GNLY	2	SOCS3, CD69	-0.451695	ENTPD1	5
IL17A	4	CCL22, SOCS1, TXNIP, CD69	-0.365951	IL17F	4	ZFP36, SOCS1, SOCS3, CD69	-0.495492	IL26	5	CCL22, SOCS3, BTG1, TXNIP, CD69	-0.525472	IFNG	4	ZFP36L2, SOCS3, BTG1, TXNIP	-0.330353	CXCL13	4	ZFP36L2, CCL22, BTG1, TXNIP	-0.366006	CD2	2	SOCS1, CD69	-0.502888	CD3E	2	BTG1, CD69	-0.463123	CD3G	2	CCL22, SOCS1	-0.585226	CD82	4	CCL22, BTG1, TXNIP, CD69	-0.521776	TFRC	3	SOCS3, BTG1, CD69	-0.306951	LAYN	5	CCL22, SOCS3, BTG1, TXNIP, CD69	-0.534835	GNLY	5	CCL22, SOCS1, BTG1, TXNIP, CD69	-0.450103	ENTPD1	2
IL17A	3	SOCS1, SOCS3, CD69	-0.363723	IL17F	4	SOCS1, SOCS3, BTG1, TXNIP	-0.494196	IL26	2	CCL22, CD69	-0.522989	IFNG	5	CCL22, SOCS1, BTG1, TXNIP, CD69	-0.329614	CXCL13	2	ZFP36L2, TXNIP	-0.360458	CD2	2	SOCS1, SOCS3	-0.501885	CD3E	3	ZFP36L2, SOCS3, TXNIP	-0.463111	CD3G	5	SOCS1, SOCS3, BTG1, TXNIP, CD69	-0.584414	CD82	3	SOCS1, SOCS3, BTG1	-0.521295	TFRC	2	CCL22, BTG1	-0.305148	LAYN	5	CCL22, SOCS1, SOCS3, BTG1, TXNIP	-0.534008	GNLY	2	SOCS1, SOCS3	-0.442895	ENTPD1	2
IL17A	2	CCL22, CD69	-0.360614	IL17F	4	ZFP36, CCL22, SOCS3, CD69	-0.488705	IL26	5	SOCS1, SOCS3, BTG1, TXNIP, CD69	-0.522223	IFNG	1	CD69	-0.325466	CXCL13	4	ZFP36L2, SOCS3, BTG1, TXNIP	-0.357206	CD2	5	CCL22, SOCS1, SOCS3, BTG1, TXNIP	-0.496317	CD3E	3	SOCS1, SOCS3, CD69	-0.461484	CD3G	2	ZFP36L2, TXNIP	-0.568146	CD82	2	CCL22, SOCS3	-0.519541	TFRC	4	CCL22, SOCS3, TXNIP, CD69	-0.304098	LAYN	4	CCL22, SOCS1, SOCS3, TXNIP	-0.532989	GNLY	4	CCL22, SOCS1, TXNIP, CD69	-0.440988	ENTPD1	4
IL17A	5	SOCS1, SOCS3, BTG1, TXNIP, CD69	-0.360551	IL17F	4	SOCS1, BTG1, TXNIP, CD69	-0.488629	IL26	5	CCL22, SOCS1, SOCS3, BTG1, TXNIP	-0.521058	IFNG	3	CCL22, SOCS3, BTG1	-0.324618	CXCL13	5	CCL22, SOCS1, BTG1, TXNIP, CD69	-0.35491	CD2	5	CCL22, SOCS3, BTG1, TXNIP, CD69	-0.496062	CD3E	5	CCL22, SOCS1, SOCS3, TXNIP, CD69	-0.461141	CD3G	4	CCL22, SOCS3, TXNIP, CD69	-0.567357	CD82	4	CCL22, SOCS1, SOCS3, TXNIP	-0.51158	TFRC	4	CCL22, SOCS1, SOCS3, TXNIP	-0.303219	LAYN	4	CCL22, SOCS3, TXNIP, CD69	-0.531882	GNLY	3	ZFP36L2, BTG1, TXNIP	-0.436428	ENTPD1	3
IL17A	4	CCL22, SOCS1, SOCS3, TXNIP	-0.360372	IL17F	4	CCL22, SOCS1, TXNIP, CD69	-0.48839	IL26	4	CCL22, SOCS1, TXNIP, CD69	-0.512277	IFNG	2	ZFP36L2, TXNIP	-0.321616	CXCL13	3	CCL22, SOCS1, BTG1	-0.352877	CD2	3	ZFP36L2, BTG1, TXNIP	-0.492867	CD3E	2	SOCS1, BTG1	-0.460418	CD3G	4	CCL22, BTG1, TXNIP, CD69	-0.567045	CD82	4	SOCS1, BTG1, TXNIP, CD69	-0.511223	TFRC	3	ZFP36L2, BTG1, TXNIP	-0.299564	LAYN	3	SOCS3, BTG1, CD69	-0.530438	GNLY	2	ZFP36L2, TXNIP	-0.435624	ENTPD1	4
IL17A	4	CCL22, SOCS3, TXNIP, CD69	-0.357543	IL17F	4	CCL22, SOCS3, TXNIP, CD69	-0.488218	IL26	2	CCL22, BTG1	-0.510479	IFNG	5	CCL22, SOCS3, BTG1, TXNIP, CD69	-0.321309	CXCL13	5	SOCS1, SOCS3, BTG1, TXNIP, CD69	-0.346439	CD2	2	SOCS1, BTG1	-0.48865	CD3E	5	SOCS1, SOCS3, BTG1, TXNIP, CD69	-0.455932	CD3G	4	CCL22, SOCS1, TXNIP, CD69	-0.566964	CD82	2	CCL22, BTG1	-0.509515	TFRC	2	CCL22, CD69	-0.299113	LAYN	5	SOCS1, SOCS3, BTG1, TXNIP, CD69	-0.528041	GNLY	5	SOCS1, SOCS3, BTG1, TXNIP, CD69	-0.433709	ENTPD1	3
IL17A	3	SOCS3, BTG1, CD69	-0.354645	IL17F	3	ZFP36, SOCS1, CD69	-0.488087	IL26	4	CCL22, SOCS3, TXNIP, CD69	-0.503013	IFNG	4	SOCS1, SOCS3, TXNIP, CD69	-0.321138	CXCL13	4	CCL22, SOCS1, SOCS3, TXNIP	-0.345992	CD2	2	SOCS3, CD69	-0.488365	CD3E	4	CCL22, BTG1, TXNIP, CD69	-0.444086	CD3G	2	CCL22, CD69	-0.562977	CD82	4	CCL22, SOCS1, BTG1, TXNIP	-0.508488	TFRC	3	SOCS1, SOCS3, CD69	-0.299009	LAYN	2	ZFP36L2, TXNIP	-0.527254	GNLY	2	BTG1, CD69	-0.432878	ENTPD1	4
IL17A	2	CCL22, BTG1	-0.352547	IL17F	4	SOCS3, BTG1, TXNIP, CD69	-0.485811	IL26	2	BTG1, CD69	-0.50006	IFNG	3	SOCS1, SOCS3, BTG1	-0.320568	CXCL13	5	CCL22, SOCS3, BTG1, TXNIP, CD69	-0.341936	CD2	5	SOCS1, SOCS3, BTG1, TXNIP, CD69	-0.487477	CD3E	2	SOCS3, BTG1	-0.443197	CD3G	4	CCL22, SOCS1, SOCS3, TXNIP	-0.562681	CD82	1	CCL22	-0.508374	TFRC	4	CCL22, BTG1, TXNIP, CD69	-0.297327	LAYN	2	SOCS1, SOCS3	-0.52378	GNLY	5	CCL22, SOCS3, BTG1, TXNIP, CD69	-0.432655	ENTPD1	4
IL17A	4	CCL22, SOCS1, BTG1, TXNIP	-0.346048	IL17F	1	ZFP36	-0.485705	IL26	2	SOCS1, BTG1	-0.496891	IFNG	5	SOCS1, SOCS3, BTG1, TXNIP, CD69	-0.316824	CXCL13	3	CCL22, TXNIP, CD69	-0.337423	CD2	4	CCL22, SOCS1, TXNIP, CD69	-0.483172	CD3E	4	CCL22, SOCS1, BTG1, TXNIP	-0.43853	CD3G	4	CCL22, SOCS1, BTG1, TXNIP	-0.560495	CD82	2	CCL22, CD69	-0.505787	TFRC	4	CCL22, SOCS1, BTG1, TXNIP	-0.2948	LAYN	3	ZFP36L2, BTG1, TXNIP	-0.52376	GNLY	5	CCL22, SOCS1, SOCS3, BTG1, TXNIP	-0.424021	ENTPD1	2
IL17A	4	CCL22, BTG1, TXNIP, CD69	-0.345826	IL17F	3	ZFP36, SOCS3, CD69	-0.480596	IL26	4	CCL22, SOCS1, SOCS3, TXNIP	-0.496703	IFNG	4	CCL22, SOCS1, SOCS3, TXNIP	-0.314279	CXCL13	3	SOCS1, TXNIP, CD69	-0.336822	CD2	2	ZFP36L2, TXNIP	-0.480643	CD3E	2	ZFP36L2, TXNIP	-0.437611	CD3G	3	SOCS1, SOCS3, CD69	-0.558674	CD82	4	SOCS1, SOCS3, TXNIP, CD69	-0.505496	TFRC	2	ZFP36L2, TXNIP	-0.29231	LAYN	4	SOCS1, SOCS3, TXNIP, CD69	-0.516498	GNLY	2	CCL22, BTG1	-0.423857	ENTPD1	4
IL17A	4	SOCS1, SOCS3, TXNIP, CD69	-0.344517	IL17F	3	ZFP36, CCL22, CD69	-0.479767	IL26	4	CCL22, BTG1, TXNIP, CD69	-0.495634	IFNG	3	ZFP36L2, BTG1, TXNIP	-0.310639	CXCL13	3	SOCS1, SOCS3, BTG1	-0.336329	CD2	2	BTG1, CD69	-0.47825	CD3E	4	CCL22, SOCS1, TXNIP, CD69	-0.436352	CD3G	4	CCL22, SOCS3, BTG1, TXNIP	-0.553772	CD82	4	SOCS3, BTG1, TXNIP, CD69	-0.505478	TFRC	4	SOCS1, SOCS3, TXNIP, CD69	-0.291857	LAYN	2	SOCS3, CD69	-0.51206	GNLY	4	CCL22, SOCS3, TXNIP, CD69	-0.423131	ENTPD1	4
IL17A	2	SOCS1, CD69	-0.341931	IL17F	3	CCL22, SOCS1, CD69	-0.477719	IL26	2	SOCS1, CD69	-0.495586	IFNG	2	BTG1, CD69	-0.308314	CXCL13	3	ZFP36L2, BTG1, TXNIP	-0.331255	CD2	4	CCL22, SOCS3, TXNIP, CD69	-0.473683	CD3E	4	CCL22, SOCS3, TXNIP, CD69	-0.434213	CD3G	2	SOCS1, BTG1	-0.551366	CD82	4	CCL22, SOCS3, BTG1, TXNIP	-0.501756	TFRC	4	SOCS1, BTG1, TXNIP, CD69	-0.290675	LAYN	2	CCL22, BTG1	-0.504596	GNLY	2	SOCS1, BTG1	-0.421599	ENTPD1	2
IL17A	4	SOCS1, BTG1, TXNIP, CD69	-0.339634	IL17F	3	CCL22, SOCS3, CD69	-0.471339	IL26	4	SOCS1, BTG1, TXNIP, CD69	-0.492007	IFNG	5	CCL22, SOCS1, SOCS3, BTG1, TXNIP	-0.306208	CXCL13	2	BTG1, CD69	-0.32983	CD2	4	CCL22, SOCS1, SOCS3, TXNIP	-0.473464	CD3E	2	SOCS1, CD69	-0.431853	CD3G	2	BTG1, CD69	-0.550132	CD82	3	SOCS1, SOCS3, CD69	-0.500391	TFRC	2	SOCS1, BTG1	-0.287447	LAYN	4	CCL22, BTG1, TXNIP, CD69	-0.501386	GNLY	4	SOCS1, SOCS3, TXNIP, CD69	-0.418249	ENTPD1	2
IL17A	2	SOCS1, BTG1	-0.339169	IL17F	2	BTG1, CD69	-0.470951	IL26	4	SOCS1, SOCS3, TXNIP, CD69	-0.490959	IFNG	3	CCL22, TXNIP, CD69	-0.301066	CXCL13	1	SOCS1	-0.327815	CD2	4	CCL22, BTG1, TXNIP, CD69	-0.460024	CD3E	4	CCL22, SOCS3, BTG1, TXNIP	-0.430804	CD3G	4	SOCS1, BTG1, TXNIP, CD69	-0.549022	CD82	2	CCL22, SOCS1	-0.497146	TFRC	4	CCL22, SOCS3, BTG1, TXNIP	-0.286065	LAYN	4	CCL22, SOCS1, BTG1, TXNIP	-0.496794	GNLY	4	CCL22, SOCS1, SOCS3, TXNIP	-0.41206	ENTPD1	4
IL17A	2	SOCS1, SOCS3	-0.334479	IL17F	3	CCL22, BTG1, TXNIP	-0.470428	IL26	4	CCL22, SOCS1, BTG1, TXNIP	-0.487224	IFNG	4	CCL22, BTG1, TXNIP, CD69	-0.297248	CXCL13	3	CCL22, SOCS3, BTG1	-0.323471	CD2	4	CCL22, SOCS1, BTG1, TXNIP	-0.456918	CD3E	4	SOCS1, BTG1, TXNIP, CD69	-0.428171	CD3G	4	SOCS3, BTG1, TXNIP, CD69	-0.544139	CD82	2	BTG1, CD69	-0.496414	TFRC	2	BTG1, CD69	-0.284501	LAYN	4	SOCS1, BTG1, TXNIP, CD69	-0.493769	GNLY	4	SOCS1, BTG1, TXNIP, CD69	-0.406495	ENTPD1	4
IL17A	3	CCL22, TXNIP, CD69	-0.333089	IL17F	2	ZFP36, CD69	-0.470105	IL26	2	SOCS3, CD69	-0.481381	IFNG	4	SOCS1, BTG1, TXNIP, CD69	-0.29145	CXCL13	3	SOCS3, TXNIP, CD69	-0.320088	CD2	4	SOCS1, SOCS3, TXNIP, CD69	-0.45681	CD3E	4	CCL22, SOCS1, SOCS3, TXNIP	-0.428073	CD3G	4	SOCS1, SOCS3, TXNIP, CD69	-0.539929	CD82	3	CCL22, TXNIP, CD69	-0.49087	TFRC	4	SOCS3, BTG1, TXNIP, CD69	-0.28359	LAYN	3	CCL22, TXNIP, CD69	-0.490556	GNLY	4	CCL22, BTG1, TXNIP, CD69	-0.406327	ENTPD1	4
IL17A	3	CCL22, SOCS1, TXNIP	-0.332817	IL17F	3	CCL22, SOCS1, TXNIP	-0.465823	IL26	4	SOCS3, BTG1, TXNIP, CD69	-0.477906	IFNG	3	SOCS1, TXNIP, CD69	-0.289892	CXCL13	5	CCL22, SOCS1, SOCS3, BTG1, TXNIP	-0.316434	CD2	2	SOCS3, BTG1	-0.451098	CD3E	4	SOCS3, BTG1, TXNIP, CD69	-0.421988	CD3G	2	SOCS3, BTG1	-0.536358	CD82	4	SOCS1, SOCS3, BTG1, TXNIP	-0.488155	TFRC	3	CCL22, TXNIP, CD69	-0.282844	LAYN	3	CCL22, SOCS1, TXNIP	-0.486979	GNLY	1	CD69	-0.402921	ENTPD1	4
IL17A	4	CCL22, SOCS3, BTG1, TXNIP	-0.331789	IL17F	4	SOCS1, SOCS3, TXNIP, CD69	-0.464588	IL26	2	SOCS1, SOCS3	-0.476336	IFNG	2	CCL22, BTG1	-0.28835	CXCL13	4	SOCS1, BTG1, TXNIP, CD69	-0.314783	CD2	4	SOCS1, BTG1, TXNIP, CD69	-0.450424	CD3E	2	SOCS3, CD69	-0.421516	CD3G	4	SOCS1, SOCS3, BTG1, TXNIP	-0.531748	CD82	2	SOCS1, BTG1	-0.481584	TFRC	2	SOCS1, CD69	-0.279805	LAYN	2	SOCS1, BTG1	-0.486435	GNLY	4	CCL22, SOCS1, BTG1, TXNIP	-0.393828	ENTPD1	3
IL17A	4	SOCS3, BTG1, TXNIP, CD69	-0.327427	IL17F	3	CCL22, SOCS3, TXNIP	-0.462366	IL26	4	CCL22, SOCS3, BTG1, TXNIP	-0.4703	IFNG	3	CCL22, SOCS1, TXNIP	-0.280404	CXCL13	4	CCL22, BTG1, TXNIP, CD69	-0.311128	CD2	4	CCL22, SOCS3, BTG1, TXNIP	-0.441353	CD3E	4	SOCS1, SOCS3, BTG1, TXNIP	-0.411037	CD3G	3	CCL22, TXNIP, CD69	-0.523555	CD82	3	CCL22, SOCS1, TXNIP	-0.473741	TFRC	3	CCL22, SOCS1, TXNIP	-0.279399	LAYN	2	BTG1, CD69	-0.483843	GNLY	3	CCL22, TXNIP, CD69	-0.390564	ENTPD1	2
IL17A	2	BTG1, CD69	-0.326101	IL17F	3	CCL22, TXNIP, CD69	-0.453068	IL26	4	SOCS1, SOCS3, BTG1, TXNIP	-0.465116	IFNG	4	SOCS3, BTG1, TXNIP, CD69	-0.280011	CXCL13	3	CCL22, SOCS1, TXNIP	-0.303226	CD2	4	SOCS3, BTG1, TXNIP, CD69	-0.436637	CD3E	4	SOCS1, SOCS3, TXNIP, CD69	-0.410851	CD3G	2	SOCS1, CD69	-0.518172	CD82	3	SOCS1, TXNIP, CD69	-0.471398	TFRC	4	SOCS1, SOCS3, BTG1, TXNIP	-0.27738	LAYN	3	SOCS1, TXNIP, CD69	-0.474328	GNLY	4	SOCS3, BTG1, TXNIP, CD69	-0.385307	ENTPD1	2
IL17A	4	SOCS1, SOCS3, BTG1, TXNIP	-0.324343	IL17F	3	SOCS1, BTG1, TXNIP	-0.449389	IL26	3	CCL22, TXNIP, CD69	-0.464977	IFNG	3	SOCS3, TXNIP, CD69	-0.279096	CXCL13	1	SOCS3	-0.300423	CD2	4	SOCS1, SOCS3, BTG1, TXNIP	-0.427804	CD3E	2	SOCS1, SOCS3	-0.409751	CD3G	3	CCL22, SOCS1, TXNIP	-0.514772	CD82	2	SOCS1, CD69	-0.470692	TFRC	2	SOCS1, SOCS3	-0.272503	LAYN	4	SOCS3, BTG1, TXNIP, CD69	-0.474216	GNLY	3	SOCS1, TXNIP, CD69	-0.384554	ENTPD1	2
IL17A	2	SOCS3, CD69	-0.321059	IL17F	3	SOCS1, SOCS3, CD69	-0.446028	IL26	2	SOCS3, BTG1	-0.462055	IFNG	4	CCL22, SOCS1, BTG1, TXNIP	-0.279095	CXCL13	4	SOCS3, BTG1, TXNIP, CD69	-0.298336	CD2	3	CCL22, TXNIP, CD69	-0.427676	CD3E	3	CCL22, TXNIP, CD69	-0.398931	CD3G	3	CCL22, SOCS3, TXNIP	-0.508615	CD82	3	BTG1, TXNIP, CD69	-0.468772	TFRC	3	SOCS1, TXNIP, CD69	-0.269975	LAYN	4	CCL22, SOCS3, BTG1, TXNIP	-0.473945	GNLY	1	SOCS1	-0.375129	ENTPD1	3
IL17A	3	CCL22, SOCS3, TXNIP	-0.31933	IL17F	3	BTG1, TXNIP, CD69	-0.445878	IL26	3	CCL22, SOCS1, TXNIP	-0.453682	IFNG	2	SOCS1, BTG1	-0.278178	CXCL13	3	CCL22, SOCS3, TXNIP	-0.282109	CD2	3	CCL22, SOCS1, TXNIP	-0.423566	CD3E	3	CCL22, BTG1, TXNIP	-0.391632	CD3G	2	SOCS3, CD69	-0.508453	CD82	3	CCL22, SOCS3, TXNIP	-0.466969	TFRC	3	CCL22, SOCS3, TXNIP	-0.269178	LAYN	4	SOCS1, SOCS3, BTG1, TXNIP	-0.463732	GNLY	3	CCL22, SOCS1, TXNIP	-0.374578	ENTPD1	3
IL17A	3	SOCS1, TXNIP, CD69	-0.319279	IL17F	2	CCL22, CD69	-0.438956	IL26	3	SOCS1, TXNIP, CD69	-0.452536	IFNG	1	SOCS1	-0.27597	CXCL13	2	SOCS1, BTG1	-0.281177	CD2	1	CD69	-0.413933	CD3E	3	CCL22, SOCS1, TXNIP	-0.389914	CD3G	2	SOCS1, SOCS3	-0.506736	CD82	3	SOCS3, TXNIP, CD69	-0.464314	TFRC	2	SOCS3, CD69	-0.2674	LAYN	3	CCL22, SOCS3, TXNIP	-0.462028	GNLY	4	CCL22, SOCS3, BTG1, TXNIP	-0.369031	ENTPD1	2
IL17A	3	SOCS3, TXNIP, CD69	-0.306212	IL17F	3	SOCS3, BTG1, TXNIP	-0.438636	IL26	3	SOCS3, TXNIP, CD69	-0.436679	IFNG	3	CCL22, SOCS3, TXNIP	-0.265725	CXCL13	4	CCL22, SOCS1, BTG1, TXNIP	-0.280677	CD2	3	SOCS1, TXNIP, CD69	-0.410488	CD3E	3	BTG1, TXNIP, CD69	-0.385016	CD3G	3	CCL22, BTG1, TXNIP	-0.502333	CD82	2	SOCS3, CD69	-0.463073	TFRC	2	SOCS3, BTG1	-0.266667	LAYN	3	SOCS3, TXNIP, CD69	-0.452111	GNLY	4	SOCS1, SOCS3, BTG1, TXNIP	-0.368431	ENTPD1	3
IL17A	2	SOCS3, BTG1	-0.303257	IL17F	2	SOCS1, SOCS3	-0.430689	IL26	3	BTG1, TXNIP, CD69	-0.43613	IFNG	4	CCL22, SOCS3, BTG1, TXNIP	-0.264566	CXCL13	3	SOCS1, SOCS3, TXNIP	-0.279102	CD2	1	SOCS1	-0.410487	CD3E	3	CCL22, SOCS3, TXNIP	-0.38153	CD3G	3	BTG1, TXNIP, CD69	-0.496281	CD82	3	CCL22, BTG1, TXNIP	-0.461062	TFRC	3	SOCS3, TXNIP, CD69	-0.261159	LAYN	1	CD69	-0.443738	GNLY	2	SOCS3, BTG1	-0.361576	ENTPD1	3
IL17A	3	CCL22, BTG1, TXNIP	-0.300227	IL17F	3	SOCS1, TXNIP, CD69	-0.428434	IL26	3	CCL22, SOCS3, TXNIP	-0.435445	IFNG	1	SOCS3	-0.259138	CXCL13	2	CCL22, BTG1	-0.269202	CD2	3	CCL22, SOCS3, TXNIP	-0.405466	CD3E	3	SOCS1, TXNIP, CD69	-0.374287	CD3G	3	SOCS1, TXNIP, CD69	-0.494849	CD82	2	SOCS3, BTG1	-0.45588	TFRC	3	CCL22, BTG1, TXNIP	-0.25886	LAYN	1	SOCS1	-0.438462	GNLY	3	SOCS3, TXNIP, CD69	-0.360627	ENTPD1	3
IL17A	3	SOCS1, SOCS3, TXNIP	-0.299637	IL17F	3	SOCS1, SOCS3, TXNIP	-0.428067	IL26	3	CCL22, BTG1, TXNIP	-0.424001	IFNG	4	SOCS1, SOCS3, BTG1, TXNIP	-0.258166	CXCL13	2	TXNIP, CD69	-0.26867	CD2	3	SOCS3, TXNIP, CD69	-0.393214	CD3E	1	BTG1	-0.371058	CD3G	3	SOCS3, TXNIP, CD69	-0.489123	CD82	3	SOCS1, BTG1, TXNIP	-0.446031	TFRC	3	BTG1, TXNIP, CD69	-0.258665	LAYN	3	SOCS1, SOCS3, TXNIP	-0.438076	GNLY	3	BTG1, TXNIP, CD69	-0.347906	ENTPD1	3
IL17A	3	BTG1, TXNIP, CD69	-0.298319	IL17F	3	SOCS3, TXNIP, CD69	-0.423482	IL26	1	CD69	-0.417338	IFNG	3	SOCS1, SOCS3, TXNIP	-0.251918	CXCL13	4	SOCS1, SOCS3, BTG1, TXNIP	-0.263639	CD2	3	CCL22, BTG1, TXNIP	-0.388192	CD3E	3	SOCS1, BTG1, TXNIP	-0.368622	CD3G	3	SOCS1, BTG1, TXNIP	-0.477064	CD82	3	SOCS1, SOCS3, TXNIP	-0.440077	TFRC	3	SOCS1, SOCS3, TXNIP	-0.251659	LAYN	2	SOCS3, BTG1	-0.428816	GNLY	3	CCL22, SOCS3, TXNIP	-0.346749	ENTPD1	3
IL17A	3	SOCS1, BTG1, TXNIP	-0.290898	IL17F	1	BTG1	-0.418608	IL26	3	SOCS1, SOCS3, TXNIP	-0.416897	IFNG	3	BTG1, TXNIP, CD69	-0.246915	CXCL13	4	CCL22, SOCS3, BTG1, TXNIP	-0.261083	CD2	3	BTG1, TXNIP, CD69	-0.387534	CD3E	3	SOCS3, TXNIP, CD69	-0.366077	CD3G	3	SOCS1, SOCS3, TXNIP	-0.469834	CD82	2	SOCS1, SOCS3	-0.435418	TFRC	3	SOCS1, BTG1, TXNIP	-0.248592	LAYN	3	BTG1, TXNIP, CD69	-0.427212	GNLY	3	SOCS1, SOCS3, TXNIP	-0.337366	ENTPD1	3
IL17A	1	SOCS1	-0.28016	IL17F	2	SOCS1, CD69	-0.410982	IL26	3	SOCS1, BTG1, TXNIP	-0.416653	IFNG	2	SOCS3, BTG1	-0.239982	CXCL13	3	BTG1, TXNIP, CD69	-0.257196	CD2	1	SOCS3	-0.382755	CD3E	1	CD69	-0.36539	CD3G	3	SOCS3, BTG1, TXNIP	-0.461481	CD82	3	SOCS3, BTG1, TXNIP	-0.430713	TFRC	3	SOCS3, BTG1, TXNIP	-0.235337	LAYN	3	CCL22, BTG1, TXNIP	-0.422971	GNLY	3	CCL22, BTG1, TXNIP	-0.327527	ENTPD1	3
IL17A	2	CCL22, TXNIP	-0.278043	IL17F	2	CCL22, TXNIP	-0.405345	IL26	3	SOCS3, BTG1, TXNIP	-0.390045	IFNG	2	TXNIP, CD69	-0.235683	CXCL13	2	SOCS3, BTG1	-0.230912	CD2	3	SOCS1, SOCS3, TXNIP	-0.378724	CD3E	3	SOCS3, BTG1, TXNIP	-0.353522	CD3G	2	CCL22, TXNIP	-0.438143	CD82	2	TXNIP, CD69	-0.415435	TFRC	2	CCL22, TXNIP	-0.233752	LAYN	3	SOCS1, BTG1, TXNIP	-0.409805	GNLY	3	SOCS1, BTG1, TXNIP	-0.324454	ENTPD1	1
IL17A	1	CD69	-0.276976	IL17F	2	SOCS3, CD69	-0.393287	IL26	1	SOCS1	-0.389933	IFNG	3	CCL22, BTG1, TXNIP	-0.228788	CXCL13	2	CCL22, TXNIP	-0.221551	CD2	3	SOCS1, BTG1, TXNIP	-0.372041	CD3E	3	SOCS1, SOCS3, TXNIP	-0.347255	CD3G	1	BTG1	-0.434093	CD82	2	CCL22, TXNIP	-0.411067	TFRC	1	CD69	-0.231925	LAYN	2	CCL22, TXNIP	-0.39376	GNLY	2	TXNIP, CD69	-0.3121	ENTPD1	2
IL17A	3	SOCS3, BTG1, TXNIP	-0.269661	IL17F	2	BTG1, TXNIP	-0.378501	IL26	2	TXNIP, CD69	-0.381404	IFNG	3	SOCS1, BTG1, TXNIP	-0.219911	CXCL13	2	SOCS1, TXNIP	-0.216675	CD2	3	SOCS3, BTG1, TXNIP	-0.345808	CD3E	1	SOCS1	-0.334781	CD3G	1	CD69	-0.43307	CD82	1	CD69	-0.40683	TFRC	2	TXNIP, CD69	-0.229664	LAYN	2	TXNIP, CD69	-0.391262	GNLY	1	SOCS3	-0.305398	ENTPD1	1
IL17A	2	TXNIP, CD69	-0.269236	IL17F	2	TXNIP, CD69	-0.37123	IL26	2	CCL22, TXNIP	-0.371857	IFNG	2	CCL22, TXNIP	-0.217369	CXCL13	3	SOCS1, BTG1, TXNIP	-0.214825	CD2	1	BTG1	-0.345623	CD3E	2	CCL22, TXNIP	-0.325688	CD3G	2	TXNIP, CD69	-0.425233	CD82	2	SOCS1, TXNIP	-0.382614	TFRC	1	SOCS1	-0.221269	LAYN	1	SOCS3	-0.380183	GNLY	2	CCL22, TXNIP	-0.291159	ENTPD1	1
IL17A	2	SOCS1, TXNIP	-0.255435	IL17F	2	SOCS1, TXNIP	-0.367269	IL26	1	BTG1	-0.367698	IFNG	2	SOCS1, TXNIP	-0.20077	CXCL13	3	CCL22, BTG1, TXNIP	-0.214496	CD2	2	CCL22, TXNIP	-0.332778	CD3E	2	TXNIP, CD69	-0.315027	CD3G	1	SOCS1	-0.409381	CD82	1	BTG1	-0.374242	TFRC	1	BTG1	-0.214541	LAYN	3	SOCS3, BTG1, TXNIP	-0.37558	GNLY	3	SOCS3, BTG1, TXNIP	-0.290467	ENTPD1	2
IL17A	1	SOCS3	-0.239534	IL17F	1	SOCS1	-0.351001	IL26	1	SOCS3	-0.359779	IFNG	3	SOCS3, BTG1, TXNIP	-0.197771	CXCL13	3	SOCS3, BTG1, TXNIP	-0.186612	CD2	2	TXNIP, CD69	-0.328337	CD3E	1	SOCS3	-0.309966	CD3G	1	SOCS3	-0.395584	CD82	2	BTG1, TXNIP	-0.373453	TFRC	2	SOCS1, TXNIP	-0.214466	LAYN	2	SOCS1, TXNIP	-0.366163	GNLY	2	SOCS1, TXNIP	-0.278364	ENTPD1	2
IL17A	1	BTG1	-0.237472	IL17F	2	SOCS3, TXNIP	-0.350208	IL26	2	SOCS1, TXNIP	-0.350672	IFNG	2	SOCS3, TXNIP	-0.172299	CXCL13	2	SOCS3, TXNIP	-0.181009	CD2	2	SOCS1, TXNIP	-0.303487	CD3E	2	BTG1, TXNIP	-0.297264	CD3G	2	SOCS1, TXNIP	-0.395013	CD82	2	SOCS3, TXNIP	-0.360544	TFRC	1	SOCS3	-0.201667	LAYN	2	SOCS3, TXNIP	-0.321236	GNLY	1	BTG1	-0.27322	ENTPD1	1
IL17A	2	SOCS3, TXNIP	-0.230026	IL17F	1	SOCS3	-0.330211	IL26	2	BTG1, TXNIP	-0.324726	IFNG	1	BTG1	-0.163328	CXCL13	1	BTG1	-0.130309	CD2	2	BTG1, TXNIP	-0.272259	CD3E	2	SOCS1, TXNIP	-0.287274	CD3G	2	BTG1, TXNIP	-0.388862	CD82	1	SOCS1	-0.357458	TFRC	2	BTG1, TXNIP	-0.196201	LAYN	1	BTG1	-0.319729	GNLY	2	SOCS3, TXNIP	-0.235355	ENTPD1	2
IL17A	2	BTG1, TXNIP	-0.224657	IL17F	1	CD69	-0.325279	IL26	2	SOCS3, TXNIP	-0.314883	IFNG	2	BTG1, TXNIP	-0.148137	CXCL13	2	BTG1, TXNIP	-0.124354	CD2	2	SOCS3, TXNIP	-0.26494	CD3E	2	SOCS3, TXNIP	-0.263782	CD3G	2	SOCS3, TXNIP	-0.37146	CD82	1	SOCS3	-0.327553	TFRC	2	SOCS3, TXNIP	-0.194963	LAYN	2	BTG1, TXNIP	-0.303359	GNLY	2	BTG1, TXNIP	-0.231648	ENTPD1	2
IL17A	1	TXNIP	-0.165274	IL17F	1	TXNIP	-0.261707	IL26	1	TXNIP	-0.218333	IFNG	1	TXNIP	-0.0996614	CXCL13	1	TXNIP	-0.0941173	CD2	1	TXNIP	-0.156768	CD3E	1	TXNIP	-0.177566	CD3G	1	TXNIP	-0.263667	CD82	1	TXNIP	-0.276399	TFRC	1	TXNIP	-0.140293	LAYN	1	TXNIP	-0.216962	GNLY	1	TXNIP	-0.14968	ENTPD1	1
[truncated: 15 more columns]

## Sheet: (b) Pairwise comparisons
response_gene	comparison	predictor_set_1	predictor_set_1	dist	stat	p	response_gene	comparison	predictor_set_1	predictor_set_1	dist	stat	p	response_gene	comparison	predictor_set_1	predictor_set_1	dist	stat	p	response_gene	comparison	predictor_set_1	predictor_set_1	dist	stat	p	response_gene	comparison	predictor_set_1	predictor_set_1	dist	stat	p	response_gene	comparison	predictor_set_1	predictor_set_1	dist	stat	p	response_gene	comparison	predictor_set_1	predictor_set_1	dist	stat	p	response_gene
IL17A	1 vs 2	ZFP36L2, CCL22	ZFP36L2, CCL22, SOCS3	z	-3.37708	0.000732592	IL17F	1 vs 2	ZFP36L2, CCL22, SOCS3, BTG1	ZFP36L2, CCL22, SOCS1, SOCS3, BTG1	z	-2.56415	0.0103429	IL26	1 vs 2	ZFP36L2, ZFP36, SOCS3	ZFP36L2, ZFP36	z	0.147684	0.882592	IFNG	1 vs 2	ZFP36L2, ZFP36, CCL22, SOCS3, CD69	ZFP36L2, ZFP36, CCL22, SOCS1, SOCS3, CD69	z	-0.598882	0.549251	CXCL13	1 vs 2	ZFP36, CCL22, SOCS3, CD69	ZFP36, SOCS3, CD69	z	-3.69027	0.000224013	CD2	1 vs 2	ZFP36L2, ZFP36, CCL22, SOCS1, SOCS3	ZFP36L2, ZFP36, CCL22, SOCS3	z	-0.903817	0.366092	CD3E	1 vs 2	ZFP36L2, ZFP36, CCL22, SOCS3, BTG1	ZFP36L2, ZFP36, CCL22, BTG1	z	-5.09449	3.49687e-07	CD3G
IL17A	2 vs 3	ZFP36L2, CCL22, SOCS3	ZFP36L2, CCL22, SOCS1	z	-0.878666	0.379583	IL17F	2 vs 3	ZFP36L2, CCL22, SOCS1, SOCS3, BTG1	ZFP36L2, CCL22, BTG1	z	2.66925	0.00760211	IL26	2 vs 3	ZFP36L2, ZFP36	ZFP36L2, ZFP36, CCL22, SOCS3	z	2.14424	0.0320137	IFNG	2 vs 3	ZFP36L2, ZFP36, CCL22, SOCS1, SOCS3, CD69	ZFP36L2, ZFP36, CCL22, CD69	z	1.33773	0.180984	CXCL13	2 vs 3	ZFP36, SOCS3, CD69	ZFP36L2, ZFP36, SOCS3, CD69	z	7.97683	1.55431e-15	CD2	2 vs 3	ZFP36L2, ZFP36, CCL22, SOCS3	ZFP36L2, ZFP36, CCL22, SOCS1	z	-2.19409	0.0282292	CD3E	2 vs 3	ZFP36L2, ZFP36, CCL22, BTG1	ZFP36L2, CCL22, SOCS1, SOCS3, BTG1	z	-9.19334	0	CD3G
IL17A	3 vs 4	ZFP36L2, CCL22, SOCS1	ZFP36L2, CCL22, SOCS1, SOCS3	z	-2.79104	0.00525387	IL17F	3 vs 4	ZFP36L2, CCL22, BTG1	ZFP36L2, CCL22, SOCS1, BTG1	z	-2.39884	0.0164469	IL26	3 vs 4	ZFP36L2, ZFP36, CCL22, SOCS3	ZFP36L2, ZFP36, CCL22	z	0.236504	0.813042	IFNG	3 vs 4	ZFP36L2, ZFP36, CCL22, CD69	ZFP36L2, ZFP36, SOCS3, CD69	z	-2.51015	0.012068	CXCL13	3 vs 4	ZFP36L2, ZFP36, SOCS3, CD69	ZFP36, CCL22, SOCS1, SOCS3, CD69	z	-5.72881	1.01135e-08	CD2	3 vs 4	ZFP36L2, ZFP36, CCL22, SOCS1	ZFP36L2, ZFP36, CCL22, SOCS1, SOCS3, BTG1	z	-1.82898	0.0674026	CD3E	3 vs 4	ZFP36L2, CCL22, SOCS1, SOCS3, BTG1	ZFP36L2, CCL22, SOCS3, BTG1	z	-2.70672	0.00679506	CD3G
IL17A	4 vs 5	ZFP36L2, CCL22, SOCS1, SOCS3	ZFP36L2	z	5.59852	2.16195e-08	IL17F	4 vs 5	ZFP36L2, CCL22, SOCS1, BTG1	ZFP36L2, SOCS3, BTG1	z	-2.13003	0.0331695	IL26	4 vs 5	ZFP36L2, ZFP36, CCL22	ZFP36L2, ZFP36, CCL22, SOCS3, BTG1	z	-7.10554	1.1986e-12	IFNG	4 vs 5	ZFP36L2, ZFP36, SOCS3, CD69	ZFP36L2, ZFP36, CCL22, SOCS1, CD69	z	1.42374	0.154522	CXCL13	4 vs 5	ZFP36, CCL22, SOCS1, SOCS3, CD69	ZFP36, SOCS1, SOCS3, CD69	z	-3.92819	8.55886e-05	CD2	4 vs 5	ZFP36L2, ZFP36, CCL22, SOCS1, SOCS3, BTG1	ZFP36L2, ZFP36, SOCS1, SOCS3	z	-1.35136	0.17658	CD3E	4 vs 5	ZFP36L2, CCL22, SOCS3, BTG1	ZFP36L2, ZFP36, CCL22, SOCS1, SOCS3, BTG1	z	13.2141	0	CD3G
IL17A	5 vs 6	ZFP36L2	ZFP36L2, SOCS3	z	-3.62045	0.000294088	IL17F	5 vs 6	ZFP36L2, SOCS3, BTG1	ZFP36L2, SOCS1, SOCS3, BTG1	z	-1.75094	0.0799556	IL26	5 vs 6	ZFP36L2, ZFP36, CCL22, SOCS3, BTG1	ZFP36L2, ZFP36, SOCS3, BTG1	z	-5.76114	8.35468e-09	IFNG	5 vs 6	ZFP36L2, ZFP36, CCL22, SOCS1, CD69	ZFP36L2, ZFP36, SOCS1, SOCS3, CD69	z	-2.68697	0.00721028	CXCL13	5 vs 6	ZFP36, SOCS1, SOCS3, CD69	ZFP36L2, ZFP36, SOCS1, SOCS3, CD69	z	7.89922	2.88658e-15	CD2	5 vs 6	ZFP36L2, ZFP36, SOCS1, SOCS3	ZFP36L2, ZFP36, CCL22	z	1.66041	0.0968314	CD3E	5 vs 6	ZFP36L2, ZFP36, CCL22, SOCS1, SOCS3, BTG1	ZFP36L2, ZFP36, CCL22, SOCS1, BTG1	z	-4.86717	1.13208e-06	CD3G
IL17A	6 vs 7	ZFP36L2, SOCS3	ZFP36L2, SOCS1	z	-1.59782	0.110083	IL17F	6 vs 7	ZFP36L2, SOCS1, SOCS3, BTG1	ZFP36L2, CCL22	z	-0.674877	0.499754	IL26	6 vs 7	ZFP36L2, ZFP36, SOCS3, BTG1	ZFP36L2, ZFP36, CCL22, BTG1	z	2.96321	0.00304444	IFNG	6 vs 7	ZFP36L2, ZFP36, SOCS1, SOCS3, CD69	ZFP36, CCL22, SOCS3, CD69	z	-4.81114	1.5007e-06	CXCL13	6 vs 7	ZFP36L2, ZFP36, SOCS1, SOCS3, CD69	ZFP36L2, ZFP36, CCL22, SOCS3, CD69	z	3.04832	0.00230123	CD2	6 vs 7	ZFP36L2, ZFP36, CCL22	ZFP36L2, ZFP36, CCL22, SOCS1, BTG1	z	-3.62208	0.000292243	CD3E	6 vs 7	ZFP36L2, ZFP36, CCL22, SOCS1, BTG1	ZFP36L2, CCL22, SOCS1, SOCS3, BTG1, CD69	z	-9.72503	0	CD3G
IL17A	7 vs 8	ZFP36L2, SOCS1	ZFP36L2, SOCS1, SOCS3	z	-2.73633	0.00621283	IL17F	7 vs 8	ZFP36L2, CCL22	ZFP36L2, CCL22, SOCS3	z	-1.96671	0.0492165	IL26	7 vs 8	ZFP36L2, ZFP36, CCL22, BTG1	ZFP36L2, ZFP36, BTG1	z	-6.06729	1.30083e-09	IFNG	7 vs 8	ZFP36, CCL22, SOCS3, CD69	ZFP36L2, ZFP36, CD69	z	5.47774	4.30785e-08	CXCL13	7 vs 8	ZFP36L2, ZFP36, CCL22, SOCS3, CD69	ZFP36L2, ZFP36, CCL22, SOCS1, SOCS3, CD69	z	-2.17908	0.0293258	CD2	7 vs 8	ZFP36L2, ZFP36, CCL22, SOCS1, BTG1	ZFP36L2, ZFP36, CCL22, SOCS3, BTG1	z	1.23751	0.215899	CD3E	7 vs 8	ZFP36L2, CCL22, SOCS1, SOCS3, BTG1, CD69	ZFP36L2, ZFP36, SOCS3, BTG1	z	5.76034	8.39461e-09	CD3G
IL17A	8 vs 9	ZFP36L2, SOCS1, SOCS3	ZFP36L2, ZFP36, CCL22	z	-4.25174	2.12112e-05	IL17F	8 vs 9	ZFP36L2, CCL22, SOCS3	ZFP36L2, SOCS1, BTG1	z	1.49916	0.133832	IL26	8 vs 9	ZFP36L2, ZFP36, BTG1	ZFP36L2, ZFP36, CCL22, SOCS1, SOCS3	z	7.84133	4.44089e-15	IFNG	8 vs 9	ZFP36L2, ZFP36, CD69	ZFP36, CCL22, SOCS1, SOCS3, CD69	z	-4.70943	2.48412e-06	CXCL13	8 vs 9	ZFP36L2, ZFP36, CCL22, SOCS1, SOCS3, CD69	ZFP36, CCL22, CD69	z	-5.41797	6.02812e-08	CD2	8 vs 9	ZFP36L2, ZFP36, CCL22, SOCS3, BTG1	ZFP36L2, ZFP36, SOCS3	z	-0.0597047	0.952391	CD3E	8 vs 9	ZFP36L2, ZFP36, SOCS3, BTG1	ZFP36L2, CCL22, SOCS1, BTG1	z	-9.11856	0	CD3G
IL17A	9 vs 10	ZFP36L2, ZFP36, CCL22	ZFP36L2, ZFP36, CCL22, SOCS1	z	-0.0194458	0.984485	IL17F	9 vs 10	ZFP36L2, SOCS1, BTG1	ZFP36L2, BTG1	z	1.34234	0.179486	IL26	9 vs 10	ZFP36L2, ZFP36, CCL22, SOCS1, SOCS3	ZFP36L2, ZFP36, CCL22, SOCS1, SOCS3, BTG1	z	-6.61475	3.72182e-11	IFNG	9 vs 10	ZFP36, CCL22, SOCS1, SOCS3, CD69	ZFP36L2, ZFP36, SOCS1, CD69	z	5.13986	2.74948e-07	CXCL13	9 vs 10	ZFP36, CCL22, CD69	ZFP36L2, ZFP36, CD69	z	5.7002	1.19666e-08	CD2	9 vs 10	ZFP36L2, ZFP36, SOCS3	ZFP36L2, ZFP36, SOCS1	z	-2.15747	0.0309693	CD3E	9 vs 10	ZFP36L2, CCL22, SOCS1, BTG1	ZFP36L2, CCL22, SOCS3, BTG1, CD69	z	2.88405	0.00392596	CD3G
IL17A	10 vs 11	ZFP36L2, ZFP36, CCL22, SOCS1	ZFP36L2, ZFP36	z	1.38049	0.167435	IL17F	10 vs 11	ZFP36L2, BTG1	ZFP36L2, CCL22, SOCS1, SOCS3	z	-3.51725	0.000436046	IL26	10 vs 11	ZFP36L2, ZFP36, CCL22, SOCS1, SOCS3, BTG1	ZFP36L2, ZFP36, CCL22, SOCS1	z	6.02967	1.64294e-09	IFNG	10 vs 11	ZFP36L2, ZFP36, SOCS1, CD69	ZFP36L2, ZFP36, CCL22, SOCS3	z	-0.191668	0.848002	CXCL13	10 vs 11	ZFP36L2, ZFP36, CD69	ZFP36, CD69	z	-7.78448	7.10543e-15	CD2	10 vs 11	ZFP36L2, ZFP36, SOCS1	ZFP36L2, CCL22, SOCS1, SOCS3	z	-11.7824	0	CD3E	10 vs 11	ZFP36L2, CCL22, SOCS3, BTG1, CD69	ZFP36L2, ZFP36, CCL22, SOCS3, BTG1, CD69	z	14.0017	0	CD3G
IL17A	11 vs 12	ZFP36L2, ZFP36	ZFP36L2, ZFP36, CCL22, SOCS3	z	-3.17326	0.00150736	IL17F	11 vs 12	ZFP36L2, CCL22, SOCS1, SOCS3	ZFP36L2, CCL22, SOCS1	z	1.35653	0.174932	IL26	11 vs 12	ZFP36L2, ZFP36, CCL22, SOCS1	ZFP36L2, ZFP36, SOCS1, SOCS3	z	-2.70094	0.00691447	IFNG	11 vs 12	ZFP36L2, ZFP36, CCL22, SOCS3	ZFP36, CCL22, CD69	z	-4.16191	3.15601e-05	CXCL13	11 vs 12	ZFP36, CD69	ZFP36L2, ZFP36, SOCS1, CD69	z	6.00548	1.90769e-09	CD2	11 vs 12	ZFP36L2, CCL22, SOCS1, SOCS3	ZFP36L2, ZFP36, SOCS1, SOCS3, BTG1	z	10.6236	0	CD3E	11 vs 12	ZFP36L2, ZFP36, CCL22, SOCS3, BTG1, CD69	ZFP36L2, ZFP36, BTG1	z	-6.74037	1.5798e-11	CD3G
IL17A	12 vs 13	ZFP36L2, ZFP36, CCL22, SOCS3	ZFP36L2, CCL22, SOCS1, SOCS3, BTG1	z	1.41444	0.157233	IL17F	12 vs 13	ZFP36L2, CCL22, SOCS1	ZFP36L2, SOCS3	z	-1.65445	0.0980353	IL26	12 vs 13	ZFP36L2, ZFP36, SOCS1, SOCS3	ZFP36L2, ZFP36, CCL22, SOCS1, BTG1	z	-3.6285	0.000285075	IFNG	12 vs 13	ZFP36, CCL22, CD69	ZFP36, CCL22, SOCS1, CD69	z	1.13494	0.2564	CXCL13	12 vs 13	ZFP36L2, ZFP36, SOCS1, CD69	ZFP36, CCL22, SOCS1, CD69	z	-5.43157	5.5861e-08	CD2	12 vs 13	ZFP36L2, ZFP36, SOCS1, SOCS3, BTG1	ZFP36L2, ZFP36	z	0.128301	0.897911	CD3E	12 vs 13	ZFP36L2, ZFP36, BTG1	ZFP36L2, ZFP36, CCL22, BTG1, CD69	z	5.11972	3.05996e-07	CD3G
IL17A	13 vs 14	ZFP36L2, CCL22, SOCS1, SOCS3, BTG1	ZFP36L2, CCL22, CD69	z	-0.261117	0.794003	IL17F	13 vs 14	ZFP36L2, SOCS3	ZFP36L2, CCL22, SOCS3, BTG1, CD69	z	2.48482	0.0129616	IL26	13 vs 14	ZFP36L2, ZFP36, CCL22, SOCS1, BTG1	ZFP36L2, ZFP36, SOCS1	z	4.10227	4.09123e-05	IFNG	13 vs 14	ZFP36, CCL22, SOCS1, CD69	ZFP36L2, ZFP36, CCL22	z	4.03553	5.44801e-05	CXCL13	13 vs 14	ZFP36, CCL22, SOCS1, CD69	ZFP36L2, ZFP36, CCL22, CD69	z	7.0206	2.20912e-12	CD2	13 vs 14	ZFP36L2, ZFP36	ZFP36L2, ZFP36, CCL22, BTG1	z	-0.116463	0.907285	CD3E	13 vs 14	ZFP36L2, ZFP36, CCL22, BTG1, CD69	ZFP36L2, ZFP36, CCL22, SOCS1, SOCS3, BTG1, CD69	z	3.9457	7.95665e-05	CD3G
IL17A	14 vs 15	ZFP36L2, CCL22, CD69	ZFP36L2, ZFP36, CCL22, SOCS1, SOCS3	z	-1.02377	0.305946	IL17F	14 vs 15	ZFP36L2, CCL22, SOCS3, BTG1, CD69	ZFP36L2, CCL22, SOCS1, SOCS3, BTG1, CD69	z	-0.604519	0.545499	IL26	14 vs 15	ZFP36L2, ZFP36, SOCS1	ZFP36L2, ZFP36, SOCS1, SOCS3, BTG1	z	-6.41281	1.42864e-10	IFNG	14 vs 15	ZFP36L2, ZFP36, CCL22	ZFP36L2, ZFP36, CCL22, SOCS1, SOCS3	z	-1.56499	0.117585	CXCL13	14 vs 15	ZFP36L2, ZFP36, CCL22, CD69	ZFP36L2, ZFP36, CCL22, SOCS1, CD69	z	-2.18338	0.0290081	CD2	14 vs 15	ZFP36L2, ZFP36, CCL22, BTG1	ZFP36L2, CCL22, SOCS3	z	-11.611	0	CD3E	14 vs 15	ZFP36L2, ZFP36, CCL22, SOCS1, SOCS3, BTG1, CD69	ZFP36L2, ZFP36, CCL22, SOCS1, BTG1, CD69	z	-5.05994	4.19392e-07	CD3G
IL17A	15 vs 16	ZFP36L2, ZFP36, CCL22, SOCS1, SOCS3	ZFP36L2, CCL22, SOCS1, BTG1	z	1.62781	0.103566	IL17F	15 vs 16	ZFP36L2, CCL22, SOCS1, SOCS3, BTG1, CD69	ZFP36L2	z	-1.45681	0.145169	IL26	15 vs 16	ZFP36L2, ZFP36, SOCS1, SOCS3, BTG1	ZFP36L2, ZFP36, SOCS1, BTG1	z	-2.20887	0.0271836	IFNG	15 vs 16	ZFP36L2, ZFP36, CCL22, SOCS1, SOCS3	ZFP36, SOCS3, CD69	z	-5.11341	3.16397e-07	CXCL13	15 vs 16	ZFP36L2, ZFP36, CCL22, SOCS1, CD69	ZFP36, SOCS1, CD69	z	-8.21234	2.22045e-16	CD2	15 vs 16	ZFP36L2, CCL22, SOCS3	ZFP36L2, ZFP36, SOCS1, BTG1	z	8.56656	0	CD3E	15 vs 16	ZFP36L2, ZFP36, CCL22, SOCS1, BTG1, CD69	ZFP36L2, ZFP36, SOCS1, SOCS3, BTG1	z	-2.25045	0.0244202	CD3G
IL17A	16 vs 17	ZFP36L2, CCL22, SOCS1, BTG1	ZFP36L2, ZFP36, SOCS3	z	-0.942399	0.345989	IL17F	16 vs 17	ZFP36L2	ZFP36L2, CCL22, BTG1, CD69	z	1.80845	0.0705363	IL26	16 vs 17	ZFP36L2, ZFP36, SOCS1, BTG1	ZFP36L2, ZFP36, CCL22, SOCS3, BTG1, CD69	z	0.728045	0.466586	IFNG	16 vs 17	ZFP36, SOCS3, CD69	ZFP36, SOCS1, SOCS3, CD69	z	1.43135	0.152329	CXCL13	16 vs 17	ZFP36, SOCS1, CD69	ZFP36, CCL22, SOCS3	z	-0.836169	0.40306	CD2	16 vs 17	ZFP36L2, ZFP36, SOCS1, BTG1	ZFP36L2, ZFP36, SOCS3, BTG1	z	1.01938	0.308021	CD3E	16 vs 17	ZFP36L2, ZFP36, SOCS1, SOCS3, BTG1	ZFP36L2, CCL22, SOCS1, BTG1, CD69	z	-9.14984	0	CD3G
IL17A	17 vs 18	ZFP36L2, ZFP36, SOCS3	ZFP36L2, ZFP36, SOCS1	z	1.20536	0.228064	IL17F	17 vs 18	ZFP36L2, CCL22, BTG1, CD69	ZFP36L2, CCL22, SOCS1, BTG1, CD69	z	-0.400439	0.688833	IL26	17 vs 18	ZFP36L2, ZFP36, CCL22, SOCS3, BTG1, CD69	ZFP36L2, ZFP36, SOCS3, BTG1, CD69	z	-5.429	5.66711e-08	IFNG	17 vs 18	ZFP36, SOCS1, SOCS3, CD69	ZFP36L2, ZFP36, SOCS3	z	4.21343	2.51523e-05	CXCL13	17 vs 18	ZFP36, CCL22, SOCS3	ZFP36, SOCS3	z	-4.52101	6.15466e-06	CD2	17 vs 18	ZFP36L2, ZFP36, SOCS3, BTG1	ZFP36L2, ZFP36, CCL22, SOCS1, SOCS3, CD69	z	8.94496	0	CD3E	17 vs 18	ZFP36L2, CCL22, SOCS1, BTG1, CD69	ZFP36L2, ZFP36, SOCS1, BTG1	z	7.92158	2.44249e-15	CD3G
IL17A	18 vs 19	ZFP36L2, ZFP36, SOCS1	ZFP36L2, CCL22, SOCS3, CD69	z	-0.517978	0.604474	IL17F	18 vs 19	ZFP36L2, CCL22, SOCS1, BTG1, CD69	ZFP36L2, CCL22, SOCS1, SOCS3, BTG1, TXNIP	z	-1.2674	0.205013	IL26	18 vs 19	ZFP36L2, ZFP36, SOCS3, BTG1, CD69	ZFP36L2, CCL22, SOCS3	z	0.361896	0.71743	IFNG	18 vs 19	ZFP36L2, ZFP36, SOCS3	ZFP36L2, ZFP36, CCL22, SOCS1	z	1.4799	0.1389	CXCL13	18 vs 19	ZFP36, SOCS3	ZFP36L2, ZFP36, SOCS3	z	8.55342	0	CD2	18 vs 19	ZFP36L2, ZFP36, CCL22, SOCS1, SOCS3, CD69	ZFP36L2, ZFP36, CCL22, SOCS1, SOCS3, BTG1, CD69	z	-4.81165	1.49689e-06	CD3E	18 vs 19	ZFP36L2, ZFP36, SOCS1, BTG1	ZFP36L2, CCL22, BTG1	z	-10.666	0	CD3G
IL17A	19 vs 20	ZFP36L2, CCL22, SOCS3, CD69	ZFP36L2, CCL22, SOCS1, CD69	z	0.566506	0.57105	IL17F	19 vs 20	ZFP36L2, CCL22, SOCS1, SOCS3, BTG1, TXNIP	ZFP36L2, ZFP36, CCL22, SOCS3, BTG1	z	-0.828068	0.407632	IL26	19 vs 20	ZFP36L2, CCL22, SOCS3	ZFP36L2, ZFP36, CCL22, BTG1, CD69	z	0.446862	0.654974	IFNG	19 vs 20	ZFP36L2, ZFP36, CCL22, SOCS1	ZFP36, CCL22, SOCS3	z	-6.12903	8.84175e-10	CXCL13	19 vs 20	ZFP36L2, ZFP36, SOCS3	ZFP36, CCL22	z	-5.47842	4.29138e-08	CD2	19 vs 20	ZFP36L2, ZFP36, CCL22, SOCS1, SOCS3, BTG1, CD69	ZFP36L2, CCL22, SOCS1	z	-17.6765	0	CD3E	19 vs 20	ZFP36L2, CCL22, BTG1	ZFP36L2, ZFP36, SOCS3, BTG1, CD69	z	10.4819	0	CD3G
IL17A	20 vs 21	ZFP36L2, CCL22, SOCS1, CD69	ZFP36L2, CCL22, SOCS1, SOCS3, CD69	z	-1.58948	0.111951	IL17F	20 vs 21	ZFP36L2, ZFP36, CCL22, SOCS3, BTG1	ZFP36L2, SOCS1, SOCS3	z	-1.76146	0.0781602	IL26	20 vs 21	ZFP36L2, ZFP36, CCL22, BTG1, CD69	ZFP36L2, ZFP36, CCL22, SOCS3, CD69	z	6.49678	8.20599e-11	IFNG	20 vs 21	ZFP36, CCL22, SOCS3	ZFP36L2, ZFP36	z	5.39974	6.67362e-08	CXCL13	20 vs 21	ZFP36, CCL22	ZFP36L2, ZFP36, CCL22, SOCS3	z	7.30313	2.81108e-13	CD2	20 vs 21	ZFP36L2, CCL22, SOCS1	ZFP36L2, ZFP36, CCL22, SOCS1, CD69	z	19.4337	0	CD3E	20 vs 21	ZFP36L2, ZFP36, SOCS3, BTG1, CD69	ZFP36L2, CCL22, BTG1, CD69	z	-11.3515	0	CD3G
IL17A	21 vs 22	ZFP36L2, CCL22, SOCS1, SOCS3, CD69	ZFP36L2, CCL22, SOCS3, BTG1	z	0.873791	0.382232	IL17F	21 vs 22	ZFP36L2, SOCS1, SOCS3	ZFP36L2, ZFP36, CCL22, BTG1	z	1.87309	0.0610561	IL26	21 vs 22	ZFP36L2, ZFP36, CCL22, SOCS3, CD69	ZFP36L2, ZFP36, CCL22, SOCS1, SOCS3, BTG1, CD69	z	-3.29706	0.000977032	IFNG	21 vs 22	ZFP36L2, ZFP36	ZFP36L2, ZFP36, SOCS1, SOCS3	z	-1.48027	0.1388	CXCL13	21 vs 22	ZFP36L2, ZFP36, CCL22, SOCS3	ZFP36, CCL22, SOCS1, SOCS3	z	-7.57893	3.4861e-14	CD2	21 vs 22	ZFP36L2, ZFP36, CCL22, SOCS1, CD69	ZFP36L2, ZFP36, CCL22, SOCS1, BTG1, CD69	z	-5.15937	2.47777e-07	CD3E	21 vs 22	ZFP36L2, CCL22, BTG1, CD69	ZFP36L2, ZFP36, SOCS1, SOCS3, BTG1, CD69	z	11.2738	0	CD3G
IL17A	22 vs 23	ZFP36L2, CCL22, SOCS3, BTG1	ZFP36L2, ZFP36, SOCS1, SOCS3	z	-0.738785	0.460038	IL17F	22 vs 23	ZFP36L2, ZFP36, CCL22, BTG1	ZFP36L2, SOCS3, BTG1, CD69	z	-0.240999	0.809556	IL26	22 vs 23	ZFP36L2, ZFP36, CCL22, SOCS1, SOCS3, BTG1, CD69	ZFP36L2, ZFP36, SOCS3, CD69	z	1.18708	0.235195	IFNG	22 vs 23	ZFP36L2, ZFP36, SOCS1, SOCS3	ZFP36, CD69	z	-3.87799	0.000105323	CXCL13	22 vs 23	ZFP36, CCL22, SOCS1, SOCS3	ZFP36L2, ZFP36, SOCS1, SOCS3	z	5.7896	7.05561e-09	CD2	22 vs 23	ZFP36L2, ZFP36, CCL22, SOCS1, BTG1, CD69	ZFP36L2, ZFP36, SOCS1, SOCS3, BTG1, CD69	z	-3.50633	0.000454339	CD3E	22 vs 23	ZFP36L2, ZFP36, SOCS1, SOCS3, BTG1, CD69	ZFP36L2, ZFP36, BTG1, CD69	z	-4.79346	1.63928e-06	CD3G
IL17A	23 vs 24	ZFP36L2, ZFP36, SOCS1, SOCS3	ZFP36L2, CCL22, BTG1	z	0.784187	0.43293	IL17F	23 vs 24	ZFP36L2, SOCS3, BTG1, CD69	ZFP36L2, ZFP36, SOCS3, BTG1	z	-1.80477	0.0711107	IL26	23 vs 24	ZFP36L2, ZFP36, SOCS3, CD69	ZFP36L2, ZFP36, BTG1, CD69	z	-7.13339	9.79217e-13	IFNG	23 vs 24	ZFP36, CD69	ZFP36, SOCS1, CD69	z	1.37081	0.170434	CXCL13	23 vs 24	ZFP36L2, ZFP36, SOCS1, SOCS3	ZFP36	z	-6.38784	1.68242e-10	CD2	23 vs 24	ZFP36L2, ZFP36, SOCS1, SOCS3, BTG1, CD69	ZFP36L2, ZFP36, SOCS1, SOCS3, CD69	z	4.98165	6.30451e-07	CD3E	23 vs 24	ZFP36L2, ZFP36, BTG1, CD69	ZFP36L2, ZFP36, SOCS1, BTG1, CD69	z	2.21896	0.0264892	CD3G
IL17A	24 vs 25	ZFP36L2, CCL22, BTG1	ZFP36L2, ZFP36, CCL22, BTG1	z	-3.80109	0.000144059	IL17F	24 vs 25	ZFP36L2, ZFP36, SOCS3, BTG1	ZFP36L2, SOCS1, SOCS3, BTG1, CD69	z	1.75488	0.0792795	IL26	24 vs 25	ZFP36L2, ZFP36, BTG1, CD69	ZFP36L2, ZFP36, CCL22, CD69	z	8.4027	0	IFNG	24 vs 25	ZFP36, SOCS1, CD69	ZFP36, CCL22, SOCS1, SOCS3	z	-0.595969	0.551196	CXCL13	24 vs 25	ZFP36	ZFP36, SOCS1, SOCS3	z	0.302389	0.762355	CD2	24 vs 25	ZFP36L2, ZFP36, SOCS1, SOCS3, CD69	ZFP36L2, ZFP36, BTG1	z	-8.49923	0	CD3E	24 vs 25	ZFP36L2, ZFP36, SOCS1, BTG1, CD69	ZFP36L2, CCL22, SOCS3	z	-5.52114	3.36814e-08	CD3G
IL17A	25 vs 26	ZFP36L2, ZFP36, CCL22, BTG1	ZFP36L2, ZFP36, CCL22, SOCS1, BTG1	z	1.46331	0.143381	IL17F	25 vs 26	ZFP36L2, SOCS1, SOCS3, BTG1, CD69	ZFP36L2, ZFP36, CCL22, SOCS3, BTG1, TXNIP	z	-0.53524	0.592484	IL26	25 vs 26	ZFP36L2, ZFP36, CCL22, CD69	ZFP36L2, ZFP36, SOCS1, SOCS3, BTG1, CD69	z	-4.32427	1.53037e-05	IFNG	25 vs 26	ZFP36, CCL22, SOCS1, SOCS3	ZFP36, CCL22	z	-0.348725	0.727296	CXCL13	25 vs 26	ZFP36, SOCS1, SOCS3	ZFP36L2, ZFP36, CCL22, SOCS1, SOCS3	z	9.39578	0	CD2	25 vs 26	ZFP36L2, ZFP36, BTG1	ZFP36, CCL22, SOCS1, SOCS3	z	3.96868	7.22728e-05	CD3E	25 vs 26	ZFP36L2, CCL22, SOCS3	ZFP36L2, SOCS1, SOCS3, BTG1, CD69	z	-2.69205	0.00710148	CD3G
IL17A	26 vs 27	ZFP36L2, ZFP36, CCL22, SOCS1, BTG1	ZFP36L2, ZFP36, CCL22, SOCS3, BTG1	z	-1.90972	0.0561698	IL17F	26 vs 27	ZFP36L2, ZFP36, CCL22, SOCS3, BTG1, TXNIP	ZFP36L2, ZFP36, BTG1	z	-1.32212	0.186127	IL26	26 vs 27	ZFP36L2, ZFP36, SOCS1, SOCS3, BTG1, CD69	ZFP36L2, ZFP36, CD69	z	3.03889	0.00237448	IFNG	26 vs 27	ZFP36, CCL22	ZFP36L2, ZFP36, SOCS1	z	4.41596	1.00565e-05	CXCL13	26 vs 27	ZFP36L2, ZFP36, CCL22, SOCS1, SOCS3	ZFP36L2, ZFP36	z	0.236906	0.81273	CD2	26 vs 27	ZFP36, CCL22, SOCS1, SOCS3	ZFP36L2, ZFP36, CCL22, SOCS3, CD69	z	4.24941	2.14331e-05	CD3E	26 vs 27	ZFP36L2, SOCS1, SOCS3, BTG1, CD69	ZFP36, CCL22, SOCS1, SOCS3, BTG1	z	8.76713	0	CD3G
IL17A	27 vs 28	ZFP36L2, ZFP36, CCL22, SOCS3, BTG1	ZFP36L2, ZFP36, CCL22, SOCS1, SOCS3, BTG1	z	1.46778	0.142164	IL17F	27 vs 28	ZFP36L2, ZFP36, BTG1	ZFP36L2, ZFP36, CCL22, SOCS1, SOCS3, BTG1, TXNIP	z	1.55438	0.120094	IL26	27 vs 28	ZFP36L2, ZFP36, CD69	ZFP36L2, ZFP36, CCL22, SOCS1, BTG1, CD69	z	-1.51559	0.129623	IFNG	27 vs 28	ZFP36L2, ZFP36, SOCS1	ZFP36, CCL22, SOCS1	z	-4.94261	7.70835e-07	CXCL13	27 vs 28	ZFP36L2, ZFP36	ZFP36L2, ZFP36, CCL22	z	2.44262	0.0145811	CD2	27 vs 28	ZFP36L2, ZFP36, CCL22, SOCS3, CD69	ZFP36L2, ZFP36, CCL22, SOCS3, BTG1, CD69	z	-5.79022	7.02956e-09	CD3E	27 vs 28	ZFP36, CCL22, SOCS1, SOCS3, BTG1	ZFP36, CCL22, SOCS3, BTG1	z	-2.17546	0.0295955	CD3G
IL17A	28 vs 29	ZFP36L2, ZFP36, CCL22, SOCS1, SOCS3, BTG1	ZFP36L2, SOCS1, SOCS3, CD69	z	2.13986	0.0323662	IL17F	28 vs 29	ZFP36L2, ZFP36, CCL22, SOCS1, SOCS3, BTG1, TXNIP	ZFP36L2, ZFP36, CCL22, SOCS1, SOCS3, BTG1	z	0.485115	0.627595	IL26	28 vs 29	ZFP36L2, ZFP36, CCL22, SOCS1, BTG1, CD69	ZFP36L2, CCL22	z	-2.54157	0.0110355	IFNG	28 vs 29	ZFP36, CCL22, SOCS1	ZFP36, SOCS3	z	-3.53125	0.000413598	CXCL13	28 vs 29	ZFP36L2, ZFP36, CCL22	ZFP36L2, ZFP36, SOCS1	z	-3.50981	0.000448432	CD2	28 vs 29	ZFP36L2, ZFP36, CCL22, SOCS3, BTG1, CD69	ZFP36L2, CCL22	z	-17.5827	0	CD3E	28 vs 29	ZFP36, CCL22, SOCS3, BTG1	ZFP36L2, SOCS1, SOCS3, BTG1	z	-8.27648	2.22045e-16	CD3G
IL17A	29 vs 30	ZFP36L2, SOCS1, SOCS3, CD69	ZFP36L2, SOCS3, CD69	z	0.708567	0.478593	IL17F	29 vs 30	ZFP36L2, ZFP36, CCL22, SOCS1, SOCS3, BTG1	ZFP36L2, SOCS1	z	-1.75486	0.0792835	IL26	29 vs 30	ZFP36L2, CCL22	ZFP36L2, ZFP36, SOCS1, BTG1, CD69	z	1.21304	0.225116	IFNG	29 vs 30	ZFP36, SOCS3	ZFP36, SOCS1, SOCS3	z	1.4191	0.155869	CXCL13	29 vs 30	ZFP36L2, ZFP36, SOCS1	ZFP36, CCL22, SOCS1	z	-5.54757	2.8966e-08	CD2	29 vs 30	ZFP36L2, CCL22	ZFP36L2, CCL22, SOCS1, SOCS3, BTG1	z	5.29456	1.19306e-07	CD3E	29 vs 30	ZFP36L2, SOCS1, SOCS3, BTG1	ZFP36L2, CCL22	z	1.67591	0.0937556	CD3G
IL17A	30 vs 31	ZFP36L2, SOCS3, CD69	ZFP36L2, SOCS1, CD69	z	0.214613	0.830069	IL17F	30 vs 31	ZFP36L2, SOCS1	ZFP36L2, ZFP36, CCL22, SOCS1, BTG1	z	2.04655	0.0407021	IL26	30 vs 31	ZFP36L2, ZFP36, SOCS1, BTG1, CD69	ZFP36L2, ZFP36, CCL22, SOCS1, SOCS3, CD69	z	7.08941	1.34692e-12	IFNG	30 vs 31	ZFP36, SOCS1, SOCS3	ZFP36	z	-0.738168	0.460412	CXCL13	30 vs 31	ZFP36, CCL22, SOCS1	ZFP36L2, ZFP36, CCL22, SOCS1	z	7.77865	7.32747e-15	CD2	30 vs 31	ZFP36L2, CCL22, SOCS1, SOCS3, BTG1	ZFP36L2, ZFP36, SOCS1, CD69	z	12.7952	0	CD3E	30 vs 31	ZFP36L2, CCL22	ZFP36, CCL22, SOCS1, BTG1	z	6.34131	2.27813e-10	CD3G
IL17A	31 vs 32	ZFP36L2, SOCS1, CD69	ZFP36L2, ZFP36, BTG1	z	-2.33085	0.0197611	IL17F	31 vs 32	ZFP36L2, ZFP36, CCL22, SOCS1, BTG1	ZFP36L2, ZFP36, CCL22, BTG1, TXNIP	z	-1.33668	0.181327	IL26	31 vs 32	ZFP36L2, ZFP36, CCL22, SOCS1, SOCS3, CD69	ZFP36L2, ZFP36, SOCS1, SOCS3, CD69	z	-3.48344	0.000495012	IFNG	31 vs 32	ZFP36	ZFP36, SOCS1	z	1.1739	0.240434	CXCL13	31 vs 32	ZFP36L2, ZFP36, CCL22, SOCS1	ZFP36, SOCS1	z	-9.16199	0	CD2	31 vs 32	ZFP36L2, ZFP36, SOCS1, CD69	ZFP36L2, ZFP36, SOCS1, BTG1, CD69	z	-5.34892	8.84787e-08	CD3E	31 vs 32	ZFP36, CCL22, SOCS1, BTG1	ZFP36L2, SOCS3, BTG1, CD69	z	-7.93394	2.22045e-15	CD3G
IL17A	32 vs 33	ZFP36L2, ZFP36, BTG1	ZFP36L2, CD69	z	2.83141	0.00463434	IL17F	32 vs 33	ZFP36L2, ZFP36, CCL22, BTG1, TXNIP	ZFP36L2, ZFP36, CCL22, SOCS1, BTG1, TXNIP	z	1.01298	0.311069	IL26	32 vs 33	ZFP36L2, ZFP36, SOCS1, SOCS3, CD69	ZFP36L2, ZFP36, CCL22, SOCS1, CD69	z	2.34333	0.0191123	IFNG	32 vs 33	ZFP36, SOCS1	ZFP36L2, ZFP36, CCL22, SOCS1, SOCS3, BTG1, CD69	z	3.65805	0.000254139	CXCL13	32 vs 33	ZFP36, SOCS1	ZFP36L2, CCL22, SOCS1, SOCS3, CD69	z	2.31172	0.0207933	CD2	32 vs 33	ZFP36L2, ZFP36, SOCS1, BTG1, CD69	ZFP36L2, ZFP36, CCL22, CD69	z	6.70175	2.05933e-11	CD3E	32 vs 33	ZFP36L2, SOCS3, BTG1, CD69	ZFP36, CCL22, BTG1	z	6.78655	1.14846e-11	CD3G
IL17A	33 vs 34	ZFP36L2, CD69	ZFP36L2, ZFP36, SOCS1, BTG1	z	-2.34877	0.0188357	IL17F	33 vs 34	ZFP36L2, ZFP36, CCL22, SOCS1, BTG1, TXNIP	ZFP36L2, SOCS1, BTG1, CD69	z	0.335685	0.737109	IL26	33 vs 34	ZFP36L2, ZFP36, CCL22, SOCS1, CD69	ZFP36L2, ZFP36, SOCS1, CD69	z	-3.46762	0.000525082	IFNG	33 vs 34	ZFP36L2, ZFP36, CCL22, SOCS1, SOCS3, BTG1, CD69	ZFP36L2, ZFP36, CCL22, SOCS1, BTG1, CD69	z	0.0307491	0.97547	CXCL13	33 vs 34	ZFP36L2, CCL22, SOCS1, SOCS3, CD69	ZFP36L2, SOCS1, SOCS3, CD69	z	-5.52434	3.3073e-08	CD2	33 vs 34	ZFP36L2, ZFP36, CCL22, CD69	ZFP36L2, ZFP36, SOCS3, CD69	z	-2.91136	0.00359863	CD3E	33 vs 34	ZFP36, CCL22, BTG1	ZFP36, CCL22, SOCS1, SOCS3, BTG1, CD69	z	2.71	0.00672828	CD3G
IL17A	34 vs 35	ZFP36L2, ZFP36, SOCS1, BTG1	ZFP36L2, CCL22, SOCS1, SOCS3, BTG1, CD69	z	-0.694672	0.487261	IL17F	34 vs 35	ZFP36L2, SOCS1, BTG1, CD69	ZFP36L2, ZFP36, SOCS1, SOCS3, BTG1	z	-1.5482	0.121574	IL26	34 vs 35	ZFP36L2, ZFP36, SOCS1, CD69	ZFP36L2, CCL22, SOCS1, SOCS3	z	-3.2949	0.000984566	IFNG	34 vs 35	ZFP36L2, ZFP36, CCL22, SOCS1, BTG1, CD69	ZFP36L2, ZFP36, SOCS1, SOCS3, BTG1, CD69	z	-3.12554	0.00177476	CXCL13	34 vs 35	ZFP36L2, SOCS1, SOCS3, CD69	ZFP36L2, CCL22, SOCS3, CD69	z	4.12147	3.76459e-05	CD2	34 vs 35	ZFP36L2, ZFP36, SOCS3, CD69	ZFP36L2, ZFP36, CCL22, BTG1, CD69	z	-2.63091	0.00851554	CD3E	34 vs 35	ZFP36, CCL22, SOCS1, SOCS3, BTG1, CD69	ZFP36L2, CCL22, SOCS1, SOCS3	z	-5.27329	1.34e-07	CD3G
IL17A	35 vs 36	ZFP36L2, CCL22, SOCS1, SOCS3, BTG1, CD69	ZFP36L2, SOCS1, SOCS3, BTG1	z	4.12441	3.71679e-05	IL17F	35 vs 36	ZFP36L2, ZFP36, SOCS1, SOCS3, BTG1	ZFP36L2, BTG1, CD69	z	1.12905	0.258879	IL26	35 vs 36	ZFP36L2, CCL22, SOCS1, SOCS3	ZFP36L2, CCL22, SOCS1	z	-2.52944	0.0114244	IFNG	35 vs 36	ZFP36L2, ZFP36, SOCS1, SOCS3, BTG1, CD69	ZFP36L2, CCL22, SOCS1, SOCS3, CD69	z	0.484099	0.628315	CXCL13	35 vs 36	ZFP36L2, CCL22, SOCS3, CD69	ZFP36L2, ZFP36, SOCS1, SOCS3, BTG1, CD69	z	-1.9854	0.0470996	CD2	35 vs 36	ZFP36L2, ZFP36, CCL22, BTG1, CD69	ZFP36L2, ZFP36, SOCS3, BTG1, CD69	z	-3.36803	0.000757082	CD3E	35 vs 36	ZFP36L2, CCL22, SOCS1, SOCS3	ZFP36L2, ZFP36, CCL22	z	9.38801	0	CD3G
IL17A	36 vs 37	ZFP36L2, SOCS1, SOCS3, BTG1	ZFP36L2, ZFP36, SOCS3, BTG1	z	-3.30417	0.000952571	IL17F	36 vs 37	ZFP36L2, BTG1, CD69	ZFP36L2, ZFP36, SOCS1, BTG1	z	-0.984948	0.32465	IL26	36 vs 37	ZFP36L2, CCL22, SOCS1	ZFP36L2, SOCS3	z	-2.82541	0.00472195	IFNG	36 vs 37	ZFP36L2, CCL22, SOCS1, SOCS3, CD69	ZFP36L2, ZFP36, CCL22, SOCS3, BTG1, CD69	z	0.280655	0.778975	CXCL13	36 vs 37	ZFP36L2, ZFP36, SOCS1, SOCS3, BTG1, CD69	ZFP36L2, ZFP36, CCL22, SOCS1, SOCS3, BTG1, CD69	z	5.06242	4.13966e-07	CD2	36 vs 37	ZFP36L2, ZFP36, SOCS3, BTG1, CD69	ZFP36, CCL22, SOCS1, SOCS3, BTG1	z	-0.0497297	0.960338	CD3E	36 vs 37	ZFP36L2, ZFP36, CCL22	ZFP36L2, ZFP36, CCL22, SOCS3	z	3.66821	0.000244257	CD3G
IL17A	37 vs 38	ZFP36L2, ZFP36, SOCS3, BTG1	ZFP36L2, ZFP36, SOCS1, SOCS3, BTG1	z	1.40715	0.159384	IL17F	37 vs 38	ZFP36L2, ZFP36, SOCS1, BTG1	ZFP36L2, ZFP36, SOCS1, SOCS3, BTG1, TXNIP	z	-0.965703	0.334193	IL26	37 vs 38	ZFP36L2, SOCS3	ZFP36L2, CCL22, SOCS1, SOCS3, BTG1	z	-0.399374	0.689617	IFNG	37 vs 38	ZFP36L2, ZFP36, CCL22, SOCS3, BTG1, CD69	ZFP36L2, ZFP36, SOCS1, BTG1, CD69	z	-1.49473	0.134985	CXCL13	37 vs 38	ZFP36L2, ZFP36, CCL22, SOCS1, SOCS3, BTG1, CD69	ZFP36L2, CCL22, SOCS1, CD69	z	-0.826955	0.408263	CD2	37 vs 38	ZFP36, CCL22, SOCS1, SOCS3, BTG1	ZFP36L2, CCL22, SOCS1, SOCS3, CD69	z	-5.37415	7.69468e-08	CD3E	37 vs 38	ZFP36L2, ZFP36, CCL22, SOCS3	ZFP36L2, SOCS1, BTG1, CD69	z	-13.214	0	CD3G
IL17A	38 vs 39	ZFP36L2, ZFP36, SOCS1, SOCS3, BTG1	ZFP36L2, CCL22, SOCS1, BTG1, CD69	z	-0.251109	0.80173	IL17F	38 vs 39	ZFP36L2, ZFP36, SOCS1, SOCS3, BTG1, TXNIP	ZFP36L2, CCL22, SOCS3, BTG1, TXNIP	z	2.75824	0.00581129	IL26	38 vs 39	ZFP36L2, CCL22, SOCS1, SOCS3, BTG1	ZFP36L2, CCL22, SOCS3, CD69	z	2.84838	0.0043942	IFNG	38 vs 39	ZFP36L2, ZFP36, SOCS1, BTG1, CD69	ZFP36L2, ZFP36, CCL22, BTG1, CD69	z	1.55924	0.11894	CXCL13	38 vs 39	ZFP36L2, CCL22, SOCS1, CD69	ZFP36L2, ZFP36, CCL22, SOCS3, BTG1, CD69	z	0.590422	0.554908	CD2	38 vs 39	ZFP36L2, CCL22, SOCS1, SOCS3, CD69	ZFP36, CCL22, SOCS1	z	4.63788	3.52007e-06	CD3E	38 vs 39	ZFP36L2, SOCS1, BTG1, CD69	ZFP36, CCL22, SOCS1, BTG1, CD69	z	10.121	0	CD3G
IL17A	39 vs 40	ZFP36L2, CCL22, SOCS1, BTG1, CD69	ZFP36L2, ZFP36, CCL22, SOCS1, CD69	z	-0.597608	0.550102	IL17F	39 vs 40	ZFP36L2, CCL22, SOCS3, BTG1, TXNIP	ZFP36L2, ZFP36, SOCS3, BTG1, TXNIP	z	-3.60751	0.00030915	IL26	39 vs 40	ZFP36L2, CCL22, SOCS3, CD69	ZFP36L2, CCL22, SOCS3, BTG1	z	-5.25572	1.4745e-07	IFNG	39 vs 40	ZFP36L2, ZFP36, CCL22, BTG1, CD69	ZFP36L2, CCL22, SOCS3, CD69	z	-0.209353	0.834173	CXCL13	39 vs 40	ZFP36L2, ZFP36, CCL22, SOCS3, BTG1, CD69	ZFP36L2, ZFP36, SOCS3, BTG1, CD69	z	-5.05235	4.36398e-07	CD2	39 vs 40	ZFP36, CCL22, SOCS1	ZFP36, CCL22, SOCS3	z	0.0620273	0.950541	CD3E	39 vs 40	ZFP36, CCL22, SOCS1, BTG1, CD69	ZFP36, CCL22, SOCS3, BTG1, CD69	z	0.289546	0.772163	CD3G
IL17A	40 vs 41	ZFP36L2, ZFP36, CCL22, SOCS1, CD69	ZFP36L2, CCL22, SOCS3, BTG1, CD69	z	-0.263889	0.791866	IL17F	40 vs 41	ZFP36L2, ZFP36, SOCS3, BTG1, TXNIP	ZFP36L2, CCL22, SOCS1, SOCS3, BTG1, TXNIP, CD69	z	1.84291	0.0653424	IL26	40 vs 41	ZFP36L2, CCL22, SOCS3, BTG1	ZFP36L2, CCL22, SOCS1, SOCS3, BTG1, CD69	z	3.85376	0.000116317	IFNG	40 vs 41	ZFP36L2, CCL22, SOCS3, CD69	ZFP36L2, ZFP36, SOCS3, BTG1, CD69	z	-0.96415	0.334971	CXCL13	40 vs 41	ZFP36L2, ZFP36, SOCS3, BTG1, CD69	ZFP36L2, SOCS3, CD69	z	-0.247735	0.804339	CD2	40 vs 41	ZFP36, CCL22, SOCS3	ZFP36L2, ZFP36, CD69	z	1.34214	0.17955	CD3E	40 vs 41	ZFP36, CCL22, SOCS3, BTG1, CD69	ZFP36L2, ZFP36, CCL22, SOCS1	z	3.50684	0.000453459	CD3G
IL17A	41 vs 42	ZFP36L2, CCL22, SOCS3, BTG1, CD69	ZFP36L2, ZFP36, CCL22, CD69	z	-0.220741	0.825294	IL17F	41 vs 42	ZFP36L2, CCL22, SOCS1, SOCS3, BTG1, TXNIP, CD69	ZFP36L2, CCL22, SOCS1, BTG1, TXNIP	z	1.99642	0.0458887	IL26	41 vs 42	ZFP36L2, CCL22, SOCS1, SOCS3, BTG1, CD69	ZFP36L2, SOCS1, SOCS3	z	-0.220546	0.825446	IFNG	41 vs 42	ZFP36L2, ZFP36, SOCS3, BTG1, CD69	ZFP36L2, ZFP36, BTG1, CD69	z	-0.450438	0.652395	CXCL13	41 vs 42	ZFP36L2, SOCS3, CD69	ZFP36L2, ZFP36, CCL22, SOCS1, BTG1, CD69	z	1.25339	0.210063	CD2	41 vs 42	ZFP36L2, ZFP36, CD69	ZFP36L2, ZFP36, BTG1, CD69	z	-6.51703	7.17144e-11	CD3E	41 vs 42	ZFP36L2, ZFP36, CCL22, SOCS1	ZFP36L2, ZFP36, CCL22, SOCS1, SOCS3	z	3.78104	0.000156172	CD3G
IL17A	42 vs 43	ZFP36L2, ZFP36, CCL22, CD69	ZFP36L2, SOCS1, BTG1	z	2.82096	0.00478805	IL17F	42 vs 43	ZFP36L2, CCL22, SOCS1, BTG1, TXNIP	ZFP36L2, ZFP36, SOCS1, BTG1, TXNIP	z	-3.30225	0.000959127	IL26	42 vs 43	ZFP36L2, SOCS1, SOCS3	ZFP36L2, CCL22, SOCS1, SOCS3, CD69	z	3.9051	9.41878e-05	IFNG	42 vs 43	ZFP36L2, ZFP36, BTG1, CD69	ZFP36L2, CCL22, SOCS1, CD69	z	0.839168	0.401375	CXCL13	42 vs 43	ZFP36L2, ZFP36, CCL22, SOCS1, BTG1, CD69	ZFP36L2, ZFP36, SOCS1, BTG1, CD69	z	-5.22854	1.70851e-07	CD2	42 vs 43	ZFP36L2, ZFP36, BTG1, CD69	ZFP36L2, CCL22, SOCS1, SOCS3, BTG1, CD69	z	-7.63189	2.30926e-14	CD3E	42 vs 43	ZFP36L2, ZFP36, CCL22, SOCS1, SOCS3	ZFP36L2, CCL22, SOCS1	z	-15.039	0	CD3G
IL17A	43 vs 44	ZFP36L2, SOCS1, BTG1	ZFP36L2, ZFP36, CCL22, SOCS1, SOCS3, CD69	z	-2.9885	0.00280351	IL17F	43 vs 44	ZFP36L2, ZFP36, SOCS1, BTG1, TXNIP	ZFP36L2, CCL22, SOCS3, BTG1, TXNIP, CD69	z	0.769535	0.441576	IL26	43 vs 44	ZFP36L2, CCL22, SOCS1, SOCS3, CD69	ZFP36L2, CCL22, SOCS1, BTG1	z	-5.80957	6.26327e-09	IFNG	43 vs 44	ZFP36L2, CCL22, SOCS1, CD69	ZFP36L2, ZFP36, CCL22, SOCS1, SOCS3, BTG1	z	-0.607154	0.543749	CXCL13	43 vs 44	ZFP36L2, ZFP36, SOCS1, BTG1, CD69	ZFP36L2, SOCS1, CD69	z	-1.69881	0.0893546	CD2	43 vs 44	ZFP36L2, CCL22, SOCS1, SOCS3, BTG1, CD69	ZFP36L2, CCL22, SOCS1, BTG1	z	-11.8193	0	CD3E	43 vs 44	ZFP36L2, CCL22, SOCS1	ZFP36, CCL22, BTG1, CD69	z	4.19831	2.68913e-05	CD3G
IL17A	44 vs 45	ZFP36L2, ZFP36, CCL22, SOCS1, SOCS3, CD69	ZFP36L2, CCL22, BTG1, CD69	z	0.046923	0.962575	IL17F	44 vs 45	ZFP36L2, CCL22, SOCS3, BTG1, TXNIP, CD69	ZFP36L2, ZFP36, BTG1, TXNIP	z	-1.51716	0.129227	IL26	44 vs 45	ZFP36L2, CCL22, SOCS1, BTG1	ZFP36L2	z	0.0836631	0.933324	IFNG	44 vs 45	ZFP36L2, ZFP36, CCL22, SOCS1, SOCS3, BTG1	ZFP36, CCL22, SOCS1, SOCS3, BTG1, CD69	z	-4.6253	3.74053e-06	CXCL13	44 vs 45	ZFP36L2, SOCS1, CD69	ZFP36L2, CCL22, CD69	z	4.1399	3.47463e-05	CD2	44 vs 45	ZFP36L2, CCL22, SOCS1, BTG1	ZFP36, SOCS1, SOCS3	z	7.71464	1.22125e-14	CD3E	44 vs 45	ZFP36, CCL22, BTG1, CD69	ZFP36L2, SOCS3, BTG1	z	-7.79898	6.21725e-15	CD3G
IL17A	45 vs 46	ZFP36L2, CCL22, BTG1, CD69	ZFP36L2, ZFP36, CCL22, SOCS3, CD69	z	-0.518841	0.603872	IL17F	45 vs 46	ZFP36L2, ZFP36, BTG1, TXNIP	ZFP36L2, CCL22, SOCS1, SOCS3, TXNIP	z	-1.06478	0.286977	IL26	45 vs 46	ZFP36L2	ZFP36L2, CCL22, SOCS3, BTG1, CD69	z	0.32689	0.743751	IFNG	45 vs 46	ZFP36, CCL22, SOCS1, SOCS3, BTG1, CD69	ZFP36L2, ZFP36, CCL22, SOCS1, BTG1	z	4.21411	2.50765e-05	CXCL13	45 vs 46	ZFP36L2, CCL22, CD69	ZFP36L2, ZFP36, CCL22, BTG1, CD69	z	-0.530565	0.595721	CD2	45 vs 46	ZFP36, SOCS1, SOCS3	ZFP36L2, SOCS1, SOCS3	z	-9.56182	0	CD3E	45 vs 46	ZFP36L2, SOCS3, BTG1	ZFP36L2, SOCS1, BTG1	z	-1.569	0.116649	CD3G
IL17A	46 vs 47	ZFP36L2, ZFP36, CCL22, SOCS3, CD69	ZFP36L2, ZFP36, SOCS1, CD69	z	2.05338	0.040036	IL17F	46 vs 47	ZFP36L2, CCL22, SOCS1, SOCS3, TXNIP	ZFP36L2, CCL22, SOCS1, BTG1, TXNIP, CD69	z	3.29195	0.000994947	IL26	46 vs 47	ZFP36L2, CCL22, SOCS3, BTG1, CD69	ZFP36L2, CCL22, CD69	z	4.50605	6.60468e-06	IFNG	46 vs 47	ZFP36L2, ZFP36, CCL22, SOCS1, BTG1	ZFP36L2, SOCS1, SOCS3, CD69	z	-1.0198	0.307823	CXCL13	46 vs 47	ZFP36L2, ZFP36, CCL22, BTG1, CD69	ZFP36L2, ZFP36, BTG1, CD69	z	-5.25218	1.50313e-07	CD2	46 vs 47	ZFP36L2, SOCS1, SOCS3	ZFP36L2, CCL22, SOCS3, BTG1	z	2.355	0.0185225	CD3E	46 vs 47	ZFP36L2, SOCS1, BTG1	ZFP36, SOCS1, SOCS3, BTG1	z	9.23938	0	CD3G
IL17A	47 vs 48	ZFP36L2, ZFP36, SOCS1, CD69	ZFP36L2, ZFP36, CD69	z	-1.031	0.302539	IL17F	47 vs 48	ZFP36L2, CCL22, SOCS1, BTG1, TXNIP, CD69	ZFP36L2, ZFP36, CCL22, SOCS3, BTG1, TXNIP, CD69	z	-1.43173	0.152221	IL26	47 vs 48	ZFP36L2, CCL22, CD69	ZFP36L2, CCL22, SOCS1, BTG1, CD69	z	-3.27424	0.00105947	IFNG	47 vs 48	ZFP36L2, SOCS1, SOCS3, CD69	ZFP36L2, CCL22, CD69	z	2.21082	0.0270485	CXCL13	47 vs 48	ZFP36L2, ZFP36, BTG1, CD69	ZFP36L2, ZFP36, CCL22, SOCS1, SOCS3, TXNIP, CD69	z	-2.38731	0.0169723	CD2	47 vs 48	ZFP36L2, CCL22, SOCS3, BTG1	ZFP36, CCL22, SOCS1, BTG1	z	9.65523	0	CD3E	47 vs 48	ZFP36, SOCS1, SOCS3, BTG1	ZFP36L2, ZFP36, CCL22, SOCS1, SOCS3, CD69	z	6.27542	3.48689e-10	CD3G
IL17A	48 vs 49	ZFP36L2, ZFP36, CD69	ZFP36L2, SOCS3, BTG1	z	2.47514	0.0133185	IL17F	48 vs 49	ZFP36L2, ZFP36, CCL22, SOCS3, BTG1, TXNIP, CD69	ZFP36L2, ZFP36, CCL22, SOCS1, SOCS3, BTG1, TXNIP, CD69	z	1.35647	0.17495	IL26	48 vs 49	ZFP36L2, CCL22, SOCS1, BTG1, CD69	ZFP36L2, CCL22, SOCS1, CD69	z	6.21266	5.20951e-10	IFNG	48 vs 49	ZFP36L2, CCL22, CD69	ZFP36L2, ZFP36, CCL22, SOCS3, BTG1	z	-0.933281	0.350675	CXCL13	48 vs 49	ZFP36L2, ZFP36, CCL22, SOCS1, SOCS3, TXNIP, CD69	ZFP36L2, CD69	z	1.11939	0.262976	CD2	48 vs 49	ZFP36, CCL22, SOCS1, BTG1	ZFP36L2, CCL22, SOCS1, CD69	z	-5.64897	1.61411e-08	CD3E	48 vs 49	ZFP36L2, ZFP36, CCL22, SOCS1, SOCS3, CD69	ZFP36, SOCS1, SOCS3, BTG1, CD69	z	-7.92832	2.22045e-15	CD3G
IL17A	49 vs 50	ZFP36L2, SOCS3, BTG1	ZFP36L2, ZFP36, SOCS1, SOCS3, CD69	z	-2.51699	0.0118361	IL17F	49 vs 50	ZFP36L2, ZFP36, CCL22, SOCS1, SOCS3, BTG1, TXNIP, CD69	ZFP36L2, ZFP36, CCL22, SOCS3, TXNIP	z	-3.89156	9.96033e-05	IL26	49 vs 50	ZFP36L2, CCL22, SOCS1, CD69	ZFP36L2, SOCS1	z	-4.5366	5.71676e-06	IFNG	49 vs 50	ZFP36L2, ZFP36, CCL22, SOCS3, BTG1	ZFP36, SOCS1, SOCS3, BTG1, CD69	z	-5.15878	2.4857e-07	CXCL13	49 vs 50	ZFP36L2, CD69	ZFP36, CCL22, SOCS1, SOCS3, BTG1, CD69	z	-1.91372	0.0556562	CD2	49 vs 50	ZFP36L2, CCL22, SOCS1, CD69	ZFP36L2, CCL22, SOCS3, CD69	z	2.06479	0.0389432	CD3E	49 vs 50	ZFP36, SOCS1, SOCS3, BTG1, CD69	ZFP36L2, ZFP36, SOCS3	z	4.14301	3.42784e-05	CD3G
IL17A	50 vs 51	ZFP36L2, ZFP36, SOCS1, SOCS3, CD69	ZFP36L2, ZFP36, CCL22, SOCS1, BTG1, CD69	z	-2.07275	0.0381955	IL17F	50 vs 51	ZFP36L2, ZFP36, CCL22, SOCS3, TXNIP	ZFP36L2, SOCS1, SOCS3, BTG1, TXNIP	z	1.90793	0.0564008	IL26	50 vs 51	ZFP36L2, SOCS1	ZFP36L2, SOCS1, SOCS3, BTG1, CD69	z	-1.15267	0.249045	IFNG	50 vs 51	ZFP36, SOCS1, SOCS3, BTG1, CD69	ZFP36, CCL22, SOCS1, BTG1, CD69	z	3.73171	0.000190186	CXCL13	50 vs 51	ZFP36, CCL22, SOCS1, SOCS3, BTG1, CD69	ZFP36L2, CCL22, SOCS1, SOCS3	z	1.45661	0.145223	CD2	50 vs 51	ZFP36L2, CCL22, SOCS3, CD69	ZFP36L2, CCL22, SOCS1, BTG1, CD69	z	-3.72051	0.000198821	CD3E	50 vs 51	ZFP36L2, ZFP36, SOCS3	ZFP36L2, ZFP36, CCL22, SOCS1, CD69	z	1.34144	0.179777	CD3G
IL17A	51 vs 52	ZFP36L2, ZFP36, CCL22, SOCS1, BTG1, CD69	ZFP36L2, ZFP36, SOCS3, CD69	z	1.04651	0.295327	IL17F	51 vs 52	ZFP36L2, SOCS1, SOCS3, BTG1, TXNIP	ZFP36L2, CCL22, SOCS3, CD69	z	-0.831281	0.405815	IL26	51 vs 52	ZFP36L2, SOCS1, SOCS3, BTG1, CD69	ZFP36L2, CCL22, BTG1, CD69	z	-1.0887	0.276286	IFNG	51 vs 52	ZFP36, CCL22, SOCS1, BTG1, CD69	ZFP36L2, ZFP36, SOCS1, SOCS3, BTG1	z	2.62546	0.00865317	CXCL13	51 vs 52	ZFP36L2, CCL22, SOCS1, SOCS3	ZFP36L2, ZFP36, SOCS1, SOCS3, TXNIP, CD69	z	-1.8413	0.065578	CD2	51 vs 52	ZFP36L2, CCL22, SOCS1, BTG1, CD69	ZFP36, CCL22, SOCS3, BTG1	z	6.4928	8.42528e-11	CD3E	51 vs 52	ZFP36L2, ZFP36, CCL22, SOCS1, CD69	ZFP36L2, CCL22, SOCS1, SOCS3, CD69	z	-11.3065	0	CD3G
IL17A	52 vs 53	ZFP36L2, ZFP36, SOCS3, CD69	ZFP36L2, SOCS1, SOCS3, BTG1, CD69	z	0.739866	0.459382	IL17F	52 vs 53	ZFP36L2, CCL22, SOCS3, CD69	ZFP36L2, ZFP36, CCL22, BTG1, TXNIP, CD69	z	0.7302	0.465268	IL26	52 vs 53	ZFP36L2, CCL22, BTG1, CD69	ZFP36L2, SOCS3, CD69	z	3.61956	0.000295102	IFNG	52 vs 53	ZFP36L2, ZFP36, SOCS1, SOCS3, BTG1	ZFP36L2, ZFP36, CCL22, BTG1	z	1.43267	0.151953	CXCL13	52 vs 53	ZFP36L2, ZFP36, SOCS1, SOCS3, TXNIP, CD69	ZFP36L2, ZFP36, CCL22, SOCS1, SOCS3, BTG1	z	4.12275	3.7437e-05	CD2	52 vs 53	ZFP36, CCL22, SOCS3, BTG1	ZFP36, SOCS1, SOCS3, BTG1	z	-3.24437	0.00117712	CD3E	52 vs 53	ZFP36L2, CCL22, SOCS1, SOCS3, CD69	ZFP36L2, CCL22, SOCS3, CD69	z	-1.57129	0.116116	CD3G
IL17A	53 vs 54	ZFP36L2, SOCS1, SOCS3, BTG1, CD69	ZFP36L2, ZFP36, CCL22, SOCS1, SOCS3, BTG1, CD69	z	-2.10138	0.035608	IL17F	53 vs 54	ZFP36L2, ZFP36, CCL22, BTG1, TXNIP, CD69	ZFP36L2, ZFP36, CCL22, SOCS1, BTG1, TXNIP, CD69	z	1.56651	0.11723	IL26	53 vs 54	ZFP36L2, SOCS3, CD69	ZFP36L2, SOCS1, SOCS3, BTG1	z	-3.74905	0.000177505	IFNG	53 vs 54	ZFP36L2, ZFP36, CCL22, BTG1	ZFP36L2, CCL22, SOCS1, SOCS3	z	-0.86159	0.388913	CXCL13	53 vs 54	ZFP36L2, ZFP36, CCL22, SOCS1, SOCS3, BTG1	ZFP36, SOCS1, SOCS3, BTG1, CD69	z	-6.78742	1.14158e-11	CD2	53 vs 54	ZFP36, SOCS1, SOCS3, BTG1	ZFP36, CCL22, SOCS1, SOCS3, BTG1, CD69	z	8.64495	0	CD3E	53 vs 54	ZFP36L2, CCL22, SOCS3, CD69	ZFP36L2, ZFP36	z	5.76881	7.98315e-09	CD3G
IL17A	54 vs 55	ZFP36L2, ZFP36, CCL22, SOCS1, SOCS3, BTG1, CD69	ZFP36L2, ZFP36, CCL22, BTG1, CD69	z	-1.52632	0.126931	IL17F	54 vs 55	ZFP36L2, ZFP36, CCL22, SOCS1, BTG1, TXNIP, CD69	ZFP36L2, ZFP36, CCL22, SOCS1, SOCS3, TXNIP	z	-3.2353	0.00121517	IL26	54 vs 55	ZFP36L2, SOCS1, SOCS3, BTG1	ZFP36L2, CCL22, BTG1	z	-0.357161	0.720972	IFNG	54 vs 55	ZFP36L2, CCL22, SOCS1, SOCS3	ZFP36L2, SOCS3, CD69	z	0.183067	0.854745	CXCL13	54 vs 55	ZFP36, SOCS1, SOCS3, BTG1, CD69	ZFP36L2, ZFP36, SOCS1, SOCS3, BTG1	z	4.89604	9.77871e-07	CD2	54 vs 55	ZFP36, CCL22, SOCS1, SOCS3, BTG1, CD69	ZFP36, CCL22	z	-3.55021	0.000384924	CD3E	54 vs 55	ZFP36L2, ZFP36	ZFP36L2, ZFP36, CCL22, SOCS3, CD69	z	4.88587	1.02974e-06	CD3G
IL17A	55 vs 56	ZFP36L2, ZFP36, CCL22, BTG1, CD69	ZFP36L2, ZFP36, CCL22, SOCS3, BTG1, CD69	z	-0.538873	0.589975	IL17F	55 vs 56	ZFP36L2, ZFP36, CCL22, SOCS1, SOCS3, TXNIP	ZFP36L2, CCL22, SOCS3, TXNIP	z	-0.658668	0.510109	IL26	55 vs 56	ZFP36L2, CCL22, BTG1	ZFP36L2, SOCS1, SOCS3, CD69	z	4.4305	9.40154e-06	IFNG	55 vs 56	ZFP36L2, SOCS3, CD69	ZFP36L2, ZFP36, SOCS1, BTG1	z	-0.102922	0.918025	CXCL13	55 vs 56	ZFP36L2, ZFP36, SOCS1, SOCS3, BTG1	ZFP36L2, ZFP36, CCL22, SOCS1, TXNIP, CD69	z	-0.940927	0.346742	CD2	55 vs 56	ZFP36, CCL22	ZFP36, CCL22, SOCS1, SOCS3, CD69	z	4.81219	1.49283e-06	CD3E	55 vs 56	ZFP36L2, ZFP36, CCL22, SOCS3, CD69	ZFP36L2, BTG1, CD69	z	-16.2866	0	CD3G
IL17A	56 vs 57	ZFP36L2, ZFP36, CCL22, SOCS3, BTG1, CD69	ZFP36L2, SOCS1, BTG1, CD69	z	2.32991	0.0198107	IL17F	56 vs 57	ZFP36L2, CCL22, SOCS3, TXNIP	ZFP36L2, ZFP36, SOCS3, BTG1, TXNIP, CD69	z	0.375891	0.706998	IL26	56 vs 57	ZFP36L2, SOCS1, SOCS3, CD69	ZFP36L2, ZFP36, CCL22, SOCS1, SOCS3, TXNIP	z	0.50567	0.613088	IFNG	56 vs 57	ZFP36L2, ZFP36, SOCS1, BTG1	ZFP36, CCL22, SOCS3, BTG1, CD69	z	-3.05189	0.00227408	CXCL13	56 vs 57	ZFP36L2, ZFP36, CCL22, SOCS1, TXNIP, CD69	ZFP36L2, ZFP36, CCL22, SOCS3, TXNIP, CD69	z	0.924083	0.355443	CD2	56 vs 57	ZFP36, CCL22, SOCS1, SOCS3, CD69	ZFP36L2, CCL22, SOCS3, BTG1, CD69	z	-9.70804	0	CD3E	56 vs 57	ZFP36L2, BTG1, CD69	ZFP36L2, ZFP36, CCL22, CD69	z	15.9148	0	CD3G
IL17A	57 vs 58	ZFP36L2, SOCS1, BTG1, CD69	ZFP36L2, ZFP36, SOCS1, BTG1, CD69	z	-1.92939	0.0536822	IL17F	57 vs 58	ZFP36L2, ZFP36, SOCS3, BTG1, TXNIP, CD69	ZFP36L2, ZFP36, SOCS1, SOCS3, BTG1, TXNIP, CD69	z	1.81683	0.0692427	IL26	57 vs 58	ZFP36L2, ZFP36, CCL22, SOCS1, SOCS3, TXNIP	ZFP36L2, ZFP36, CCL22, SOCS1, SOCS3, BTG1, TXNIP	z	-6.8246	8.81717e-12	IFNG	57 vs 58	ZFP36, CCL22, SOCS3, BTG1, CD69	ZFP36L2, ZFP36, SOCS3, BTG1	z	2.99023	0.00278769	CXCL13	57 vs 58	ZFP36L2, ZFP36, CCL22, SOCS3, TXNIP, CD69	ZFP36L2, ZFP36, CCL22, SOCS3, BTG1	z	2.32359	0.0201472	CD2	57 vs 58	ZFP36L2, CCL22, SOCS3, BTG1, CD69	ZFP36L2, SOCS3	z	-9.49822	0	CD3E	57 vs 58	ZFP36L2, ZFP36, CCL22, CD69	ZFP36L2, ZFP36, SOCS1, SOCS3	z	-1.1953	0.23197	CD3G
IL17A	58 vs 59	ZFP36L2, ZFP36, SOCS1, BTG1, CD69	ZFP36L2, ZFP36, SOCS1, SOCS3, BTG1, CD69	z	-0.752077	0.452005	IL17F	58 vs 59	ZFP36L2, ZFP36, SOCS1, SOCS3, BTG1, TXNIP, CD69	ZFP36L2, SOCS1, SOCS3, BTG1, TXNIP, CD69	z	0.278844	0.780364	IL26	58 vs 59	ZFP36L2, ZFP36, CCL22, SOCS1, SOCS3, BTG1, TXNIP	ZFP36L2, SOCS3, BTG1, CD69	z	-3.94894	7.84989e-05	IFNG	58 vs 59	ZFP36L2, ZFP36, SOCS3, BTG1	ZFP36, SOCS1, BTG1, CD69	z	-3.74775	0.000178427	CXCL13	58 vs 59	ZFP36L2, ZFP36, CCL22, SOCS3, BTG1	ZFP36L2, ZFP36, CCL22, SOCS1, BTG1	z	-0.631184	0.52792	CD2	58 vs 59	ZFP36L2, SOCS3	ZFP36, SOCS1	z	8.26933	2.22045e-16	CD3E	58 vs 59	ZFP36L2, ZFP36, SOCS1, SOCS3	ZFP36L2, ZFP36, SOCS1	z	-4.34314	1.40458e-05	CD3G
IL17A	59 vs 60	ZFP36L2, ZFP36, SOCS1, SOCS3, BTG1, CD69	ZFP36L2, ZFP36, BTG1, CD69	z	-1.54972	0.12121	IL17F	59 vs 60	ZFP36L2, SOCS1, SOCS3, BTG1, TXNIP, CD69	ZFP36L2, ZFP36, CCL22, TXNIP	z	-1.00804	0.313435	IL26	59 vs 60	ZFP36L2, SOCS3, BTG1, CD69	ZFP36L2, SOCS1, BTG1, CD69	z	1.33134	0.183078	IFNG	59 vs 60	ZFP36, SOCS1, BTG1, CD69	ZFP36L2, CCL22, SOCS3	z	2.51198	0.0120056	CXCL13	59 vs 60	ZFP36L2, ZFP36, CCL22, SOCS1, BTG1	ZFP36L2, CCL22, SOCS3	z	-0.124718	0.900747	CD2	59 vs 60	ZFP36, SOCS1	ZFP36L2, SOCS1, SOCS3, CD69	z	-4.29098	1.77884e-05	CD3E	59 vs 60	ZFP36L2, ZFP36, SOCS1	ZFP36L2, ZFP36, CCL22, SOCS1, SOCS3, BTG1, TXNIP	z	-3.82127	0.000132764	CD3G
IL17A	60 vs 61	ZFP36L2, ZFP36, BTG1, CD69	ZFP36L2, ZFP36, SOCS3, BTG1, CD69	z	-0.453798	0.649974	IL17F	60 vs 61	ZFP36L2, ZFP36, CCL22, TXNIP	ZFP36L2, CCL22, CD69	z	0.964533	0.334779	IL26	60 vs 61	ZFP36L2, SOCS1, BTG1, CD69	ZFP36L2, ZFP36, CCL22, SOCS1, SOCS3, BTG1, TXNIP, CD69	z	5.13519	2.81855e-07	IFNG	60 vs 61	ZFP36L2, CCL22, SOCS3	ZFP36L2, SOCS1, CD69	z	-0.0923815	0.926395	CXCL13	60 vs 61	ZFP36L2, CCL22, SOCS3	ZFP36L2, ZFP36, SOCS3, BTG1	z	-1.3073	0.191112	CD2	60 vs 61	ZFP36L2, SOCS1, SOCS3, CD69	ZFP36L2, SOCS1, SOCS3, BTG1, CD69	z	-2.48889	0.0128143	CD3E	60 vs 61	ZFP36L2, ZFP36, CCL22, SOCS1, SOCS3, BTG1, TXNIP	CCL22, SOCS1, SOCS3, BTG1, CD69	z	-7.60012	2.95319e-14	CD3G
IL17A	61 vs 62	ZFP36L2, ZFP36, SOCS3, BTG1, CD69	ZFP36L2, SOCS3, BTG1, CD69	z	2.04	0.0413504	IL17F	61 vs 62	ZFP36L2, CCL22, CD69	ZFP36L2, CCL22, SOCS1, SOCS3, CD69	z	-0.380858	0.703309	IL26	61 vs 62	ZFP36L2, ZFP36, CCL22, SOCS1, SOCS3, BTG1, TXNIP, CD69	ZFP36L2, ZFP36, CCL22, SOCS3, TXNIP	z	0.333952	0.738416	IFNG	61 vs 62	ZFP36L2, SOCS1, CD69	ZFP36L2, ZFP36, CCL22, SOCS1, SOCS3, TXNIP, CD69	z	0.702418	0.482419	CXCL13	61 vs 62	ZFP36L2, ZFP36, SOCS3, BTG1	ZFP36L2, ZFP36, SOCS1, TXNIP, CD69	z	-2.15758	0.0309605	CD2	61 vs 62	ZFP36L2, SOCS1, SOCS3, BTG1, CD69	ZFP36, SOCS3	z	4.59921	4.24098e-06	CD3E	61 vs 62	CCL22, SOCS1, SOCS3, BTG1, CD69	ZFP36, SOCS3, BTG1	z	5.4691	4.52321e-08	CD3G
IL17A	62 vs 63	ZFP36L2, SOCS3, BTG1, CD69	ZFP36L2, BTG1	z	4.29431	1.75235e-05	IL17F	62 vs 63	ZFP36L2, CCL22, SOCS1, SOCS3, CD69	ZFP36L2, CCL22, BTG1, TXNIP	z	1.92859	0.0537822	IL26	62 vs 63	ZFP36L2, ZFP36, CCL22, SOCS3, TXNIP	ZFP36L2, CD69	z	-1.65433	0.09806	IFNG	62 vs 63	ZFP36L2, ZFP36, CCL22, SOCS1, SOCS3, TXNIP, CD69	ZFP36L2, ZFP36, BTG1	z	-1.37361	0.169564	CXCL13	62 vs 63	ZFP36L2, ZFP36, SOCS1, TXNIP, CD69	ZFP36L2, ZFP36, SOCS3, TXNIP, CD69	z	0.841203	0.400234	CD2	62 vs 63	ZFP36, SOCS3	ZFP36L2, SOCS1, SOCS3, BTG1	z	-7.45329	9.10383e-14	CD3E	62 vs 63	ZFP36, SOCS3, BTG1	ZFP36L2, ZFP36, CCL22, SOCS1, SOCS3, BTG1, TXNIP, CD69	z	2.02485	0.0428824	CD3G
IL17A	63 vs 64	ZFP36L2, BTG1	ZFP36L2, BTG1, CD69	z	-5.11538	3.13102e-07	IL17F	63 vs 64	ZFP36L2, CCL22, BTG1, TXNIP	ZFP36L2, CCL22, BTG1, TXNIP, CD69	z	-2.9494	0.00318394	IL26	63 vs 64	ZFP36L2, CD69	ZFP36L2, SOCS1, CD69	z	2.43369	0.0149456	IFNG	63 vs 64	ZFP36L2, ZFP36, BTG1	ZFP36, CCL22, BTG1, CD69	z	-2.95043	0.00317332	CXCL13	63 vs 64	ZFP36L2, ZFP36, SOCS3, TXNIP, CD69	ZFP36, CCL22, SOCS1, BTG1, CD69	z	-0.281699	0.778174	CD2	63 vs 64	ZFP36L2, SOCS1, SOCS3, BTG1	ZFP36L2, CCL22, CD69	z	5.4913	3.98995e-08	CD3E	63 vs 64	ZFP36L2, ZFP36, CCL22, SOCS1, SOCS3, BTG1, TXNIP, CD69	ZFP36L2, CCL22, SOCS1, CD69	z	-6.12118	9.28848e-10	CD3G
IL17A	64 vs 65	ZFP36L2, BTG1, CD69	ZFP36L2, ZFP36, CCL22, SOCS1, SOCS3, TXNIP	z	2.92162	0.00348218	IL17F	64 vs 65	ZFP36L2, CCL22, BTG1, TXNIP, CD69	ZFP36L2, ZFP36, CCL22, SOCS3, BTG1, CD69	z	-0.492999	0.622014	IL26	64 vs 65	ZFP36L2, SOCS1, CD69	ZFP36L2, ZFP36, CCL22, SOCS1, SOCS3, TXNIP, CD69	z	2.62943	0.00855282	IFNG	64 vs 65	ZFP36, CCL22, BTG1, CD69	ZFP36, SOCS3, BTG1, CD69	z	-3.76857	0.000164187	CXCL13	64 vs 65	ZFP36, CCL22, SOCS1, BTG1, CD69	ZFP36L2, ZFP36, SOCS1, BTG1	z	2.09146	0.0364872	CD2	64 vs 65	ZFP36L2, CCL22, CD69	ZFP36, CCL22, SOCS1, BTG1, CD69	z	8.80811	0	CD3E	64 vs 65	ZFP36L2, CCL22, SOCS1, CD69	ZFP36, SOCS1, BTG1, CD69	z	2.52669	0.0115145	CD3G
IL17A	65 vs 66	ZFP36L2, ZFP36, CCL22, SOCS1, SOCS3, TXNIP	ZFP36L2, ZFP36, CCL22, SOCS1, TXNIP	z	0.928371	0.353215	IL17F	65 vs 66	ZFP36L2, ZFP36, CCL22, SOCS3, BTG1, CD69	ZFP36L2, ZFP36, CCL22, SOCS1, TXNIP	z	-1.2626	0.206732	IL26	65 vs 66	ZFP36L2, ZFP36, CCL22, SOCS1, SOCS3, TXNIP, CD69	ZFP36L2, ZFP36, CCL22, SOCS1, TXNIP	z	-3.63221	0.000281006	IFNG	65 vs 66	ZFP36, SOCS3, BTG1, CD69	ZFP36L2, CCL22, SOCS1	z	2.85563	0.0042952	CXCL13	65 vs 66	ZFP36L2, ZFP36, SOCS1, BTG1	ZFP36, CCL22, SOCS3, BTG1, CD69	z	-2.0665	0.038781	CD2	65 vs 66	ZFP36, CCL22, SOCS1, BTG1, CD69	ZFP36, SOCS1, SOCS3, BTG1, CD69	z	-4.18108	2.90122e-05	CD3E	65 vs 66	ZFP36, SOCS1, BTG1, CD69	ZFP36, SOCS3, BTG1, CD69	z	-0.0854987	0.931865	CD3G
IL17A	66 vs 67	ZFP36L2, ZFP36, CCL22, SOCS1, TXNIP	ZFP36L2, ZFP36, CCL22, SOCS3, TXNIP	z	-0.967994	0.333048	IL17F	66 vs 67	ZFP36L2, ZFP36, CCL22, SOCS1, TXNIP	CCL22, SOCS1, SOCS3, BTG1	z	-2.7021	0.00689032	IL26	66 vs 67	ZFP36L2, ZFP36, CCL22, SOCS1, TXNIP	ZFP36L2, ZFP36, CCL22, SOCS1, BTG1, TXNIP, CD69	z	-2.97639	0.00291666	IFNG	66 vs 67	ZFP36L2, CCL22, SOCS1	ZFP36L2, ZFP36, CCL22, SOCS3, TXNIP, CD69	z	0.486462	0.62664	CXCL13	66 vs 67	ZFP36, CCL22, SOCS3, BTG1, CD69	ZFP36L2, SOCS1, SOCS3	z	-0.304376	0.760842	CD2	66 vs 67	ZFP36, SOCS1, SOCS3, BTG1, CD69	ZFP36L2, SOCS1	z	-12.6537	0	CD3E	66 vs 67	ZFP36, SOCS3, BTG1, CD69	ZFP36, SOCS1, BTG1	z	-0.164093	0.869658	CD3G
IL17A	67 vs 68	ZFP36L2, ZFP36, CCL22, SOCS3, TXNIP	ZFP36L2, ZFP36, CCL22, TXNIP	z	0.70963	0.477933	IL17F	67 vs 68	CCL22, SOCS1, SOCS3, BTG1	ZFP36L2, ZFP36, SOCS1, BTG1, TXNIP, CD69	z	2.99508	0.00274373	IL26	67 vs 68	ZFP36L2, ZFP36, CCL22, SOCS1, BTG1, TXNIP, CD69	ZFP36L2, ZFP36, CCL22, SOCS1, BTG1, TXNIP	z	-3.3141	0.000919373	IFNG	67 vs 68	ZFP36L2, ZFP36, CCL22, SOCS3, TXNIP, CD69	ZFP36L2, ZFP36, CCL22, SOCS1, TXNIP, CD69	z	0.5591	0.576094	CXCL13	67 vs 68	ZFP36L2, SOCS1, SOCS3	ZFP36, SOCS1, BTG1, CD69	z	-0.980844	0.32667	CD2	67 vs 68	ZFP36L2, SOCS1	ZFP36, CCL22, SOCS1, CD69	z	14.1823	0	CD3E	67 vs 68	ZFP36, SOCS1, BTG1	ZFP36L2, CCL22, CD69	z	-2.52684	0.0115094	CD3G
IL17A	68 vs 69	ZFP36L2, ZFP36, CCL22, TXNIP	ZFP36L2, ZFP36, SOCS1, SOCS3, TXNIP	z	0.198705	0.842494	IL17F	68 vs 69	ZFP36L2, ZFP36, SOCS1, BTG1, TXNIP, CD69	ZFP36L2, ZFP36, SOCS3, TXNIP	z	-3.95609	7.6188e-05	IL26	68 vs 69	ZFP36L2, ZFP36, CCL22, SOCS1, BTG1, TXNIP	ZFP36L2, ZFP36, CCL22, SOCS3, BTG1, TXNIP, CD69	z	1.10815	0.267797	IFNG	68 vs 69	ZFP36L2, ZFP36, CCL22, SOCS1, TXNIP, CD69	ZFP36L2, ZFP36, SOCS1, SOCS3, TXNIP, CD69	z	-3.21827	0.00128966	CXCL13	68 vs 69	ZFP36, SOCS1, BTG1, CD69	ZFP36L2, CCL22, SOCS1	z	2.59318	0.00950917	CD2	68 vs 69	ZFP36, CCL22, SOCS1, CD69	ZFP36L2, CCL22, BTG1	z	-12.1991	0	CD3E	68 vs 69	ZFP36L2, CCL22, CD69	ZFP36L2, ZFP36, CCL22, SOCS3, BTG1, TXNIP, CD69	z	6.01326	1.81831e-09	CD3G
IL17A	69 vs 70	ZFP36L2, ZFP36, SOCS1, SOCS3, TXNIP	ZFP36L2, ZFP36, CCL22, SOCS1, SOCS3, BTG1, TXNIP	z	-4.60727	4.07995e-06	IL17F	69 vs 70	ZFP36L2, ZFP36, SOCS3, TXNIP	ZFP36L2, ZFP36, CCL22, BTG1, CD69	z	3.63517	0.000277799	IL26	69 vs 70	ZFP36L2, ZFP36, CCL22, SOCS3, BTG1, TXNIP, CD69	ZFP36L2, ZFP36, CCL22, SOCS3, TXNIP, CD69	z	7.11315	1.1342e-12	IFNG	69 vs 70	ZFP36L2, ZFP36, SOCS1, SOCS3, TXNIP, CD69	ZFP36, CCL22, SOCS1, SOCS3, BTG1	z	-3.32498	0.000884253	CXCL13	69 vs 70	ZFP36L2, CCL22, SOCS1	ZFP36L2, ZFP36, CCL22, TXNIP, CD69	z	-0.30574	0.759802	CD2	69 vs 70	ZFP36L2, CCL22, BTG1	ZFP36, SOCS1, BTG1	z	8.42596	0	CD3E	69 vs 70	ZFP36L2, ZFP36, CCL22, SOCS3, BTG1, TXNIP, CD69	ZFP36L2, ZFP36, CCL22, SOCS3, BTG1, TXNIP	z	-2.37279	0.0176544	CD3G
IL17A	70 vs 71	ZFP36L2, ZFP36, CCL22, SOCS1, SOCS3, BTG1, TXNIP	ZFP36L2, ZFP36, CCL22, SOCS1, BTG1, TXNIP	z	-0.0577074	0.953982	IL17F	70 vs 71	ZFP36L2, ZFP36, CCL22, BTG1, CD69	ZFP36L2, CCL22, SOCS1, CD69	z	-0.758992	0.447857	IL26	70 vs 71	ZFP36L2, ZFP36, CCL22, SOCS3, TXNIP, CD69	ZFP36L2, ZFP36, CCL22, SOCS3, BTG1, TXNIP	z	-6.70348	2.03519e-11	IFNG	70 vs 71	ZFP36, CCL22, SOCS1, SOCS3, BTG1	ZFP36L2, CD69	z	2.35074	0.0187361	CXCL13	70 vs 71	ZFP36L2, ZFP36, CCL22, TXNIP, CD69	ZFP36, SOCS3, BTG1, CD69	z	-3.53666	0.000405228	CD2	70 vs 71	ZFP36, SOCS1, BTG1	ZFP36, SOCS1, SOCS3, CD69	z	5.6989	1.20582e-08	CD3E	70 vs 71	ZFP36L2, ZFP36, CCL22, SOCS3, BTG1, TXNIP	CCL22, SOCS1, SOCS3, BTG1	z	-7.9924	1.33227e-15	CD3G
IL17A	71 vs 72	ZFP36L2, ZFP36, CCL22, SOCS1, BTG1, TXNIP	ZFP36L2, ZFP36, SOCS1, TXNIP	z	4.86567	1.14068e-06	IL17F	71 vs 72	ZFP36L2, CCL22, SOCS1, CD69	ZFP36L2, ZFP36, CCL22, SOCS1, SOCS3, BTG1, CD69	z	1.21161	0.225662	IL26	71 vs 72	ZFP36L2, ZFP36, CCL22, SOCS3, BTG1, TXNIP	ZFP36L2, ZFP36, SOCS1, SOCS3, BTG1, TXNIP, CD69	z	1.71683	0.0860106	IFNG	71 vs 72	ZFP36L2, CD69	ZFP36L2, CCL22	z	0.0942874	0.924881	CXCL13	71 vs 72	ZFP36, SOCS3, BTG1, CD69	CCL22, SOCS1, SOCS3, CD69	z	-1.55858	0.119097	CD2	71 vs 72	ZFP36, SOCS1, SOCS3, CD69	ZFP36, CCL22, BTG1	z	-2.86022	0.00423354	CD3E	71 vs 72	CCL22, SOCS1, SOCS3, BTG1	ZFP36L2, ZFP36, SOCS1, SOCS3, CD69	z	10.7614	0	CD3G
IL17A	72 vs 73	ZFP36L2, ZFP36, SOCS1, TXNIP	ZFP36L2, ZFP36, CCL22, SOCS1, SOCS3, TXNIP, CD69	z	-4.14047	3.46593e-05	IL17F	72 vs 73	ZFP36L2, ZFP36, CCL22, SOCS1, SOCS3, BTG1, CD69	ZFP36L2, ZFP36, BTG1, TXNIP, CD69	z	-2.41013	0.0159469	IL26	72 vs 73	ZFP36L2, ZFP36, SOCS1, SOCS3, BTG1, TXNIP, CD69	ZFP36L2, ZFP36, SOCS1, SOCS3, TXNIP	z	2.37417	0.0175885	IFNG	72 vs 73	ZFP36L2, CCL22	ZFP36, BTG1, CD69	z	-3.22246	0.00127093	CXCL13	72 vs 73	CCL22, SOCS1, SOCS3, CD69	ZFP36L2, ZFP36, CCL22, BTG1	z	4.97156	6.64177e-07	CD2	72 vs 73	ZFP36, CCL22, BTG1	ZFP36L2, CCL22, BTG1, CD69	z	-6.99631	2.6279e-12	CD3E	72 vs 73	ZFP36L2, ZFP36, SOCS1, SOCS3, CD69	ZFP36L2, ZFP36, SOCS1, CD69	z	-4.71105	2.4645e-06	CD3G
IL17A	73 vs 74	ZFP36L2, ZFP36, CCL22, SOCS1, SOCS3, TXNIP, CD69	ZFP36L2, ZFP36, CCL22, SOCS1, TXNIP, CD69	z	0.627445	0.530368	IL17F	73 vs 74	ZFP36L2, ZFP36, BTG1, TXNIP, CD69	ZFP36L2, ZFP36, SOCS3, BTG1, CD69	z	-0.00852249	0.9932	IL26	73 vs 74	ZFP36L2, ZFP36, SOCS1, SOCS3, TXNIP	ZFP36L2, ZFP36, SOCS1, SOCS3, BTG1, TXNIP	z	-6.9293	4.22928e-12	IFNG	73 vs 74	ZFP36, BTG1, CD69	ZFP36L2, ZFP36, CCL22, TXNIP, CD69	z	5.05503	4.30316e-07	CXCL13	73 vs 74	ZFP36L2, ZFP36, CCL22, BTG1	ZFP36L2, ZFP36, BTG1	z	-6.33027	2.44734e-10	CD2	73 vs 74	ZFP36L2, CCL22, BTG1, CD69	ZFP36, CCL22, SOCS3, BTG1, CD69	z	11.5424	0	CD3E	73 vs 74	ZFP36L2, ZFP36, SOCS1, CD69	ZFP36L2, ZFP36, SOCS3, CD69	z	1.91872	0.0550199	CD3G
IL17A	74 vs 75	ZFP36L2, ZFP36, CCL22, SOCS1, TXNIP, CD69	ZFP36L2, ZFP36, SOCS3, TXNIP	z	2.73085	0.00631712	IL17F	74 vs 75	ZFP36L2, ZFP36, SOCS3, BTG1, CD69	ZFP36L2, ZFP36, SOCS1, SOCS3, TXNIP	z	-1.44815	0.147574	IL26	74 vs 75	ZFP36L2, ZFP36, SOCS1, SOCS3, BTG1, TXNIP	ZFP36L2, SOCS1, BTG1	z	-3.97236	7.11632e-05	IFNG	74 vs 75	ZFP36L2, ZFP36, CCL22, TXNIP, CD69	ZFP36L2, ZFP36, SOCS3, TXNIP, CD69	z	-3.14839	0.00164172	CXCL13	74 vs 75	ZFP36L2, ZFP36, BTG1	ZFP36L2, ZFP36, TXNIP, CD69	z	-2.07472	0.0380126	CD2	74 vs 75	ZFP36, CCL22, SOCS3, BTG1, CD69	ZFP36, CCL22, SOCS3, CD69	z	2.10784	0.0350448	CD3E	74 vs 75	ZFP36L2, ZFP36, SOCS3, CD69	ZFP36L2, ZFP36, CCL22, SOCS1, BTG1, TXNIP, CD69	z	-4.98483	6.20178e-07	CD3G
IL17A	75 vs 76	ZFP36L2, ZFP36, SOCS3, TXNIP	ZFP36L2, ZFP36, CCL22, SOCS3, BTG1, TXNIP	z	-5.14113	2.73091e-07	IL17F	75 vs 76	ZFP36L2, ZFP36, SOCS1, SOCS3, TXNIP	ZFP36L2, CCL22, SOCS1, TXNIP	z	1.23477	0.216916	IL26	75 vs 76	ZFP36L2, SOCS1, BTG1	ZFP36L2, ZFP36, CCL22, SOCS1, TXNIP, CD69	z	7.04992	1.79012e-12	IFNG	75 vs 76	ZFP36L2, ZFP36, SOCS3, TXNIP, CD69	ZFP36L2, ZFP36, SOCS1, TXNIP, CD69	z	0.611618	0.54079	CXCL13	75 vs 76	ZFP36L2, ZFP36, TXNIP, CD69	ZFP36, CCL22, SOCS1, SOCS3, TXNIP, CD69	z	-4.09542	4.21412e-05	CD2	75 vs 76	ZFP36, CCL22, SOCS3, CD69	ZFP36L2, SOCS1, CD69	z	-10.6309	0	CD3E	75 vs 76	ZFP36L2, ZFP36, CCL22, SOCS1, BTG1, TXNIP, CD69	ZFP36L2, ZFP36, CCL22, SOCS1, BTG1, TXNIP	z	-2.75321	0.00590143	CD3G
IL17A	76 vs 77	ZFP36L2, ZFP36, CCL22, SOCS3, BTG1, TXNIP	ZFP36L2, ZFP36, CCL22, SOCS3, TXNIP, CD69	z	0.205317	0.837325	IL17F	76 vs 77	ZFP36L2, CCL22, SOCS1, TXNIP	ZFP36L2, CCL22, SOCS1, SOCS3, TXNIP, CD69	z	-0.953914	0.340127	IL26	76 vs 77	ZFP36L2, ZFP36, CCL22, SOCS1, TXNIP, CD69	ZFP36L2, SOCS3, BTG1	z	-6.87521	6.18972e-12	IFNG	76 vs 77	ZFP36L2, ZFP36, SOCS1, TXNIP, CD69	ZFP36, CCL22, SOCS1, BTG1	z	-3.21264	0.00131521	CXCL13	76 vs 77	ZFP36, CCL22, SOCS1, SOCS3, TXNIP, CD69	ZFP36L2, ZFP36, CCL22, SOCS1, SOCS3, TXNIP	z	4.64887	3.33762e-06	CD2	76 vs 77	ZFP36L2, SOCS1, CD69	ZFP36L2, SOCS3, CD69	z	1.7673	0.0771783	CD3E	76 vs 77	ZFP36L2, ZFP36, CCL22, SOCS1, BTG1, TXNIP	ZFP36L2, ZFP36, CD69	z	4.01867	5.85267e-05	CD3G
IL17A	77 vs 78	ZFP36L2, ZFP36, CCL22, SOCS3, TXNIP, CD69	ZFP36L2, ZFP36, CCL22, SOCS1, SOCS3, BTG1, TXNIP, CD69	z	-2.50772	0.0121514	IL17F	77 vs 78	ZFP36L2, CCL22, SOCS1, SOCS3, TXNIP, CD69	ZFP36L2, ZFP36, CCL22, SOCS1, BTG1, CD69	z	2.66186	0.00777111	IL26	77 vs 78	ZFP36L2, SOCS3, BTG1	ZFP36L2, ZFP36, CCL22, TXNIP	z	5.3173	1.05318e-07	IFNG	77 vs 78	ZFP36, CCL22, SOCS1, BTG1	ZFP36L2, ZFP36, CCL22, SOCS1, SOCS3, TXNIP	z	3.24094	0.00119135	CXCL13	77 vs 78	ZFP36L2, ZFP36, CCL22, SOCS1, SOCS3, TXNIP	ZFP36L2, CCL22	z	2.64689	0.00812353	CD2	77 vs 78	ZFP36L2, SOCS3, CD69	ZFP36, SOCS3, BTG1	z	4.01574	5.92601e-05	CD3E	77 vs 78	ZFP36L2, ZFP36, CD69	ZFP36, BTG1, CD69	z	-7.0393	1.93201e-12	CD3G
IL17A	78 vs 79	ZFP36L2, ZFP36, CCL22, SOCS1, SOCS3, BTG1, TXNIP, CD69	ZFP36L2, ZFP36, CCL22, TXNIP, CD69	z	2.45761	0.0139865	IL17F	78 vs 79	ZFP36L2, ZFP36, CCL22, SOCS1, BTG1, CD69	ZFP36L2, ZFP36, SOCS1, SOCS3, BTG1, CD69	z	-4.97854	6.40645e-07	IL26	78 vs 79	ZFP36L2, ZFP36, CCL22, TXNIP	ZFP36L2, ZFP36, SOCS1, SOCS3, TXNIP, CD69	z	2.28651	0.0222244	IFNG	78 vs 79	ZFP36L2, ZFP36, CCL22, SOCS1, SOCS3, TXNIP	ZFP36L2, SOCS1, SOCS3	z	-1.80951	0.070372	CXCL13	78 vs 79	ZFP36L2, CCL22	ZFP36, CCL22, BTG1, CD69	z	-2.19207	0.0283742	CD2	78 vs 79	ZFP36, SOCS3, BTG1	ZFP36, SOCS1, BTG1, CD69	z	3.50328	0.000459559	CD3E	78 vs 79	ZFP36, BTG1, CD69	ZFP36L2, ZFP36, CCL22, BTG1, TXNIP, CD69	z	2.00908	0.044529	CD3G
IL17A	79 vs 80	ZFP36L2, ZFP36, CCL22, TXNIP, CD69	ZFP36L2, ZFP36, TXNIP	z	4.24285	2.20696e-05	IL17F	79 vs 80	ZFP36L2, ZFP36, SOCS1, SOCS3, BTG1, CD69	ZFP36L2, ZFP36, BTG1, CD69	z	-1.21678	0.223687	IL26	79 vs 80	ZFP36L2, ZFP36, SOCS1, SOCS3, TXNIP, CD69	ZFP36L2, ZFP36, SOCS3, TXNIP	z	-4.98283	6.26625e-07	IFNG	79 vs 80	ZFP36L2, SOCS1, SOCS3	ZFP36, SOCS1, SOCS3, BTG1	z	-2.61094	0.00902938	CXCL13	79 vs 80	ZFP36, CCL22, BTG1, CD69	ZFP36L2, SOCS3	z	0.487118	0.626174	CD2	79 vs 80	ZFP36, SOCS1, BTG1, CD69	ZFP36L2, SOCS1, BTG1, CD69	z	-11.0245	0	CD3E	79 vs 80	ZFP36L2, ZFP36, CCL22, BTG1, TXNIP, CD69	ZFP36, BTG1	z	-2.13152	0.0330465	CD3G
IL17A	80 vs 81	ZFP36L2, ZFP36, TXNIP	ZFP36L2, ZFP36, SOCS1, SOCS3, BTG1, TXNIP	z	-3.88015	0.000104394	IL17F	80 vs 81	ZFP36L2, ZFP36, BTG1, CD69	ZFP36L2, ZFP36, CCL22, SOCS3	z	-0.674708	0.499861	IL26	80 vs 81	ZFP36L2, ZFP36, SOCS3, TXNIP	ZFP36L2, ZFP36, CCL22, TXNIP, CD69	z	3.84601	0.000120059	IFNG	80 vs 81	ZFP36, SOCS1, SOCS3, BTG1	ZFP36L2, ZFP36, CCL22, SOCS3, TXNIP	z	4.12004	3.78813e-05	CXCL13	80 vs 81	ZFP36L2, SOCS3	ZFP36L2, ZFP36, SOCS1, SOCS3, TXNIP	z	-1.96175	0.0497911	CD2	80 vs 81	ZFP36L2, SOCS1, BTG1, CD69	ZFP36L2, ZFP36, CCL22, SOCS1, SOCS3, BTG1, TXNIP	z	11.125	0	CD3E	80 vs 81	ZFP36, BTG1	ZFP36L2, ZFP36, CCL22, BTG1, TXNIP	z	1.18248	0.237014	CD3G
IL17A	81 vs 82	ZFP36L2, ZFP36, SOCS1, SOCS3, BTG1, TXNIP	ZFP36L2, ZFP36, CCL22, SOCS1, BTG1, TXNIP, CD69	z	-2.79273	0.00522648	IL17F	81 vs 82	ZFP36L2, ZFP36, CCL22, SOCS3	ZFP36L2, ZFP36, CCL22	z	0.956504	0.338818	IL26	81 vs 82	ZFP36L2, ZFP36, CCL22, TXNIP, CD69	ZFP36L2, ZFP36, SOCS3, TXNIP, CD69	z	-2.73476	0.00624249	IFNG	81 vs 82	ZFP36L2, ZFP36, CCL22, SOCS3, TXNIP	CCL22, SOCS1, SOCS3, CD69	z	-3.73024	0.0001913	CXCL13	81 vs 82	ZFP36L2, ZFP36, SOCS1, SOCS3, TXNIP	ZFP36, SOCS1, SOCS3, TXNIP, CD69	z	-5.04993	4.41973e-07	CD2	81 vs 82	ZFP36L2, ZFP36, CCL22, SOCS1, SOCS3, BTG1, TXNIP	ZFP36L2, ZFP36, CCL22, SOCS1, SOCS3, TXNIP	z	5.18285	2.18517e-07	CD3E	81 vs 82	ZFP36L2, ZFP36, CCL22, BTG1, TXNIP	ZFP36L2, ZFP36, SOCS1, SOCS3, BTG1, TXNIP, CD69	z	1.54105	0.123305	CD3G
IL17A	82 vs 83	ZFP36L2, ZFP36, CCL22, SOCS1, BTG1, TXNIP, CD69	ZFP36L2, ZFP36, CCL22, BTG1, TXNIP	z	1.8165	0.069294	IL17F	82 vs 83	ZFP36L2, ZFP36, CCL22	ZFP36L2, ZFP36, SOCS1, BTG1, CD69	z	1.0523	0.29266	IL26	82 vs 83	ZFP36L2, ZFP36, SOCS3, TXNIP, CD69	ZFP36L2, ZFP36, CCL22, BTG1, TXNIP, CD69	z	-3.61798	0.000296915	IFNG	82 vs 83	CCL22, SOCS1, SOCS3, CD69	ZFP36L2, ZFP36, TXNIP, CD69	z	3.96415	7.36576e-05	CXCL13	82 vs 83	ZFP36, SOCS1, SOCS3, TXNIP, CD69	ZFP36, BTG1, CD69	z	1.90444	0.0568525	CD2	82 vs 83	ZFP36L2, ZFP36, CCL22, SOCS1, SOCS3, TXNIP	ZFP36	z	-2.75174	0.00592798	CD3E	82 vs 83	ZFP36L2, ZFP36, SOCS1, SOCS3, BTG1, TXNIP, CD69	ZFP36L2, ZFP36, SOCS1, SOCS3, BTG1, TXNIP	z	-3.49973	0.000465731	CD3G
IL17A	83 vs 84	ZFP36L2, ZFP36, CCL22, BTG1, TXNIP	ZFP36L2, ZFP36, SOCS1, SOCS3, TXNIP, CD69	z	0.867938	0.385428	IL17F	83 vs 84	ZFP36L2, ZFP36, SOCS1, BTG1, CD69	ZFP36L2, SOCS3, CD69	z	-2.43624	0.0148409	IL26	83 vs 84	ZFP36L2, ZFP36, CCL22, BTG1, TXNIP, CD69	ZFP36L2, ZFP36, SOCS1, BTG1, TXNIP, CD69	z	-0.773884	0.439	IFNG	83 vs 84	ZFP36L2, ZFP36, TXNIP, CD69	ZFP36L2, CCL22, SOCS1, SOCS3, BTG1, CD69	z	-1.45579	0.145449	CXCL13	83 vs 84	ZFP36, BTG1, CD69	ZFP36L2, SOCS1	z	0.85667	0.391628	CD2	83 vs 84	ZFP36	ZFP36, SOCS1, CD69	z	4.64226	3.44623e-06	CD3E	83 vs 84	ZFP36L2, ZFP36, SOCS1, SOCS3, BTG1, TXNIP	ZFP36L2, BTG1	z	-12.1591	0	CD3G
IL17A	84 vs 85	ZFP36L2, ZFP36, SOCS1, SOCS3, TXNIP, CD69	ZFP36L2, ZFP36, SOCS1, TXNIP, CD69	z	0.505026	0.613541	IL17F	84 vs 85	ZFP36L2, SOCS3, CD69	ZFP36L2, CCL22, SOCS3, TXNIP, CD69	z	0.219085	0.826584	IL26	84 vs 85	ZFP36L2, ZFP36, SOCS1, BTG1, TXNIP, CD69	ZFP36L2, BTG1, CD69	z	-5.07474	3.88023e-07	IFNG	84 vs 85	ZFP36L2, CCL22, SOCS1, SOCS3, BTG1, CD69	ZFP36L2, ZFP36, CCL22, SOCS1, TXNIP	z	1.50124	0.133293	CXCL13	84 vs 85	ZFP36L2, SOCS1	ZFP36L2, ZFP36, CCL22, SOCS1, TXNIP	z	1.05923	0.289494	CD2	84 vs 85	ZFP36, SOCS1, CD69	ZFP36L2, ZFP36, CCL22, SOCS1, SOCS3, BTG1, TXNIP, CD69	z	-0.219706	0.8261	CD3E	84 vs 85	ZFP36L2, BTG1	ZFP36L2, ZFP36, SOCS3, BTG1, TXNIP, CD69	z	11.988	0	CD3G
IL17A	85 vs 86	ZFP36L2, ZFP36, SOCS1, TXNIP, CD69	ZFP36L2, ZFP36, SOCS1, BTG1, TXNIP	z	-0.628372	0.52976	IL17F	85 vs 86	ZFP36L2, CCL22, SOCS3, TXNIP, CD69	ZFP36L2, ZFP36, SOCS3	z	-0.661962	0.507996	IL26	85 vs 86	ZFP36L2, BTG1, CD69	ZFP36L2, ZFP36, SOCS3, BTG1, TXNIP, CD69	z	4.44689	8.71237e-06	IFNG	85 vs 86	ZFP36L2, ZFP36, CCL22, SOCS1, TXNIP	ZFP36, CCL22, SOCS1, SOCS3, TXNIP, CD69	z	-3.59054	0.000329991	CXCL13	85 vs 86	ZFP36L2, ZFP36, CCL22, SOCS1, TXNIP	ZFP36L2, ZFP36, CCL22, SOCS3, TXNIP	z	0.797581	0.425114	CD2	85 vs 86	ZFP36L2, ZFP36, CCL22, SOCS1, SOCS3, BTG1, TXNIP, CD69	ZFP36L2, SOCS3, BTG1, CD69	z	-14.6543	0	CD3E	85 vs 86	ZFP36L2, ZFP36, SOCS3, BTG1, TXNIP, CD69	ZFP36L2, ZFP36, SOCS1, BTG1, TXNIP, CD69	z	-1.30687	0.191258	CD3G
IL17A	86 vs 87	ZFP36L2, ZFP36, SOCS1, BTG1, TXNIP	ZFP36L2, ZFP36, CCL22, SOCS3, BTG1, TXNIP, CD69	z	-3.13742	0.00170443	IL17F	86 vs 87	ZFP36L2, ZFP36, SOCS3	ZFP36L2, ZFP36, SOCS1, TXNIP	z	0.957201	0.338466	IL26	86 vs 87	ZFP36L2, ZFP36, SOCS3, BTG1, TXNIP, CD69	ZFP36L2, ZFP36, SOCS1, TXNIP	z	2.65615	0.00790383	IFNG	86 vs 87	ZFP36, CCL22, SOCS1, SOCS3, TXNIP, CD69	ZFP36, CCL22, SOCS3, BTG1	z	-1.5336	0.125129	CXCL13	86 vs 87	ZFP36L2, ZFP36, CCL22, SOCS3, TXNIP	ZFP36, CCL22, SOCS1, TXNIP, CD69	z	-4.50573	6.61445e-06	CD2	86 vs 87	ZFP36L2, SOCS3, BTG1, CD69	ZFP36L2	z	-9.41144	0	CD3E	86 vs 87	ZFP36L2, ZFP36, SOCS1, BTG1, TXNIP, CD69	ZFP36L2, SOCS3	z	-6.23895	4.40526e-10	CD3G
IL17A	87 vs 88	ZFP36L2, ZFP36, CCL22, SOCS3, BTG1, TXNIP, CD69	ZFP36L2, CCL22, SOCS1, SOCS3, TXNIP	z	3.89977	9.62831e-05	IL17F	87 vs 88	ZFP36L2, ZFP36, SOCS1, TXNIP	ZFP36L2, SOCS3, BTG1, TXNIP, CD69	z	1.56446	0.117709	IL26	87 vs 88	ZFP36L2, ZFP36, SOCS1, TXNIP	ZFP36L2, ZFP36, SOCS1, TXNIP, CD69	z	3.15902	0.00158299	IFNG	87 vs 88	ZFP36, CCL22, SOCS3, BTG1	ZFP36L2, SOCS3	z	1.6057	0.108341	CXCL13	87 vs 88	ZFP36, CCL22, SOCS1, TXNIP, CD69	ZFP36, CCL22, SOCS1, SOCS3, BTG1	z	1.881	0.0599718	CD2	87 vs 88	ZFP36L2	ZFP36L2, SOCS1, BTG1	z	3.48209	0.00049751	CD3E	87 vs 88	ZFP36L2, SOCS3	ZFP36L2, SOCS1, SOCS3, CD69	z	4.13062	3.61783e-05	CD3G
IL17A	88 vs 89	ZFP36L2, CCL22, SOCS1, SOCS3, TXNIP	ZFP36L2, ZFP36, SOCS1, SOCS3, BTG1, TXNIP, CD69	z	-3.69672	0.000218404	IL17F	88 vs 89	ZFP36L2, SOCS3, BTG1, TXNIP, CD69	ZFP36L2, ZFP36, TXNIP	z	-2.30088	0.0213986	IL26	88 vs 89	ZFP36L2, ZFP36, SOCS1, TXNIP, CD69	ZFP36L2, ZFP36, CCL22, BTG1, TXNIP	z	-5.20828	1.906e-07	IFNG	88 vs 89	ZFP36L2, SOCS3	ZFP36L2, ZFP36, SOCS1, SOCS3, TXNIP	z	0.436353	0.662581	CXCL13	88 vs 89	ZFP36, CCL22, SOCS1, SOCS3, BTG1	ZFP36, CCL22, SOCS3, TXNIP, CD69	z	-1.86328	0.0624232	CD2	88 vs 89	ZFP36L2, SOCS1, BTG1	ZFP36, SOCS3, BTG1, CD69	z	11.5168	0	CD3E	88 vs 89	ZFP36L2, SOCS1, SOCS3, CD69	ZFP36L2, SOCS1, SOCS3	z	-3.53897	0.000401687	CD3G
IL17A	89 vs 90	ZFP36L2, ZFP36, SOCS1, SOCS3, BTG1, TXNIP, CD69	ZFP36L2, ZFP36, SOCS3, TXNIP, CD69	z	2.82717	0.00469613	IL17F	89 vs 90	ZFP36L2, ZFP36, TXNIP	ZFP36L2, ZFP36, CCL22, SOCS1, SOCS3	z	1.95534	0.0505425	IL26	89 vs 90	ZFP36L2, ZFP36, CCL22, BTG1, TXNIP	ZFP36L2, ZFP36, SOCS1, BTG1, TXNIP	z	-1.31106	0.189837	IFNG	89 vs 90	ZFP36L2, ZFP36, SOCS1, SOCS3, TXNIP	ZFP36L2, ZFP36, CCL22, SOCS1, SOCS3, BTG1, TXNIP, CD69	z	0.101988	0.918766	CXCL13	89 vs 90	ZFP36, CCL22, SOCS3, TXNIP, CD69	ZFP36L2, ZFP36, SOCS1, TXNIP	z	1.34063	0.180042	CD2	89 vs 90	ZFP36, SOCS3, BTG1, CD69	ZFP36L2, ZFP36, CCL22, SOCS1, SOCS3, TXNIP, CD69	z	2.85931	0.00424564	CD3E	89 vs 90	ZFP36L2, SOCS1, SOCS3	CCL22, SOCS1, BTG1, CD69	z	-2.26298	0.0236367	CD3G
IL17A	90 vs 91	ZFP36L2, ZFP36, SOCS3, TXNIP, CD69	ZFP36L2, ZFP36, CCL22, BTG1, TXNIP, CD69	z	-3.80716	0.000140574	IL17F	90 vs 91	ZFP36L2, ZFP36, CCL22, SOCS1, SOCS3	ZFP36L2, ZFP36	z	-3.55991	0.000370978	IL26	90 vs 91	ZFP36L2, ZFP36, SOCS1, BTG1, TXNIP	ZFP36L2, ZFP36, SOCS3, BTG1, TXNIP	z	-1.83769	0.0661082	IFNG	90 vs 91	ZFP36L2, ZFP36, CCL22, SOCS1, SOCS3, BTG1, TXNIP, CD69	ZFP36, SOCS1, BTG1	z	-4.51421	6.3554e-06	CXCL13	90 vs 91	ZFP36L2, ZFP36, SOCS1, TXNIP	CCL22, SOCS3, CD69	z	-1.8954	0.0580399	CD2	90 vs 91	ZFP36L2, ZFP36, CCL22, SOCS1, SOCS3, TXNIP, CD69	ZFP36, CCL22, BTG1, CD69	z	-1.09936	0.271613	CD3E	90 vs 91	CCL22, SOCS1, BTG1, CD69	CCL22, SOCS3, BTG1, CD69	z	-0.237715	0.812102	CD3G
IL17A	91 vs 92	ZFP36L2, ZFP36, CCL22, BTG1, TXNIP, CD69	ZFP36L2, CCL22, SOCS1, SOCS3, TXNIP, CD69	z	2.61175	0.00900814	IL17F	91 vs 92	ZFP36L2, ZFP36	ZFP36L2, ZFP36, CCL22, SOCS1	z	4.33841	1.4352e-05	IL26	91 vs 92	ZFP36L2, ZFP36, SOCS3, BTG1, TXNIP	ZFP36L2, ZFP36, TXNIP, CD69	z	5.27417	1.33358e-07	IFNG	91 vs 92	ZFP36, SOCS1, BTG1	ZFP36L2, ZFP36, CCL22, TXNIP	z	4.03839	5.38202e-05	CXCL13	91 vs 92	CCL22, SOCS3, CD69	ZFP36L2, ZFP36, SOCS3, TXNIP	z	2.12335	0.0337242	CD2	91 vs 92	ZFP36, CCL22, BTG1, CD69	ZFP36, SOCS3, CD69	z	-0.863199	0.388028	CD3E	91 vs 92	CCL22, SOCS3, BTG1, CD69	ZFP36L2, ZFP36, SOCS3, BTG1, TXNIP	z	6.06223	1.34243e-09	CD3G
IL17A	92 vs 93	ZFP36L2, CCL22, SOCS1, SOCS3, TXNIP, CD69	ZFP36L2, ZFP36, SOCS1, BTG1, TXNIP, CD69	z	-2.19913	0.0278684	IL17F	92 vs 93	ZFP36L2, ZFP36, CCL22, SOCS1	ZFP36L2, SOCS1, SOCS3, CD69	z	-1.63236	0.102604	IL26	92 vs 93	ZFP36L2, ZFP36, TXNIP, CD69	ZFP36, CCL22, SOCS1, SOCS3, BTG1	z	-3.03807	0.00238099	IFNG	92 vs 93	ZFP36L2, ZFP36, CCL22, TXNIP	ZFP36L2, CCL22, SOCS1, BTG1, CD69	z	-1.27249	0.203199	CXCL13	92 vs 93	ZFP36L2, ZFP36, SOCS3, TXNIP	ZFP36, SOCS1, SOCS3, BTG1	z	-2.07331	0.0381435	CD2	92 vs 93	ZFP36, SOCS3, CD69	ZFP36, CCL22, CD69	z	3.91452	9.05841e-05	CD3E	92 vs 93	ZFP36L2, ZFP36, SOCS3, BTG1, TXNIP	ZFP36L2, ZFP36, SOCS1, BTG1, TXNIP	z	-1.35436	0.175622	CD3G
IL17A	93 vs 94	ZFP36L2, ZFP36, SOCS1, BTG1, TXNIP, CD69	ZFP36L2, ZFP36, TXNIP, CD69	z	3.01038	0.0026092	IL17F	93 vs 94	ZFP36L2, SOCS1, SOCS3, CD69	ZFP36L2, SOCS1, BTG1, TXNIP, CD69	z	1.73576	0.082607	IL26	93 vs 94	ZFP36, CCL22, SOCS1, SOCS3, BTG1	ZFP36L2, ZFP36, BTG1, TXNIP, CD69	z	0.863947	0.387617	IFNG	93 vs 94	ZFP36L2, CCL22, SOCS1, BTG1, CD69	ZFP36L2, SOCS1	z	-0.102901	0.918042	CXCL13	93 vs 94	ZFP36, SOCS1, SOCS3, BTG1	ZFP36L2, ZFP36, CCL22, TXNIP	z	2.93815	0.0033018	CD2	93 vs 94	ZFP36, CCL22, CD69	ZFP36L2, ZFP36, CCL22, SOCS1, BTG1, TXNIP	z	-4.75101	2.02406e-06	CD3E	93 vs 94	ZFP36L2, ZFP36, SOCS1, BTG1, TXNIP	ZFP36L2, SOCS3, CD69	z	-3.06501	0.00217665	CD3G
IL17A	94 vs 95	ZFP36L2, ZFP36, TXNIP, CD69	ZFP36L2, ZFP36, SOCS3, BTG1, TXNIP	z	-0.802491	0.422269	IL17F	94 vs 95	ZFP36L2, SOCS1, BTG1, TXNIP, CD69	ZFP36L2, ZFP36, SOCS1, SOCS3	z	-1.67356	0.0942175	IL26	94 vs 95	ZFP36L2, ZFP36, BTG1, TXNIP, CD69	ZFP36L2, ZFP36, TXNIP	z	2.30628	0.0210951	IFNG	94 vs 95	ZFP36L2, SOCS1	ZFP36, CCL22, SOCS1, TXNIP, CD69	z	-0.639388	0.52257	CXCL13	94 vs 95	ZFP36L2, ZFP36, CCL22, TXNIP	ZFP36, SOCS1, TXNIP, CD69	z	-6.20743	5.38573e-10	CD2	94 vs 95	ZFP36L2, ZFP36, CCL22, SOCS1, BTG1, TXNIP	ZFP36L2, ZFP36, CCL22, SOCS1, TXNIP	z	5.15371	2.55381e-07	CD3E	94 vs 95	ZFP36L2, SOCS3, CD69	ZFP36L2, ZFP36, BTG1, TXNIP, CD69	z	3.76656	0.000165509	CD3G
IL17A	95 vs 96	ZFP36L2, ZFP36, SOCS3, BTG1, TXNIP	ZFP36L2, ZFP36, SOCS3, BTG1, TXNIP, CD69	z	-3.88587	0.000101965	IL17F	95 vs 96	ZFP36L2, ZFP36, SOCS1, SOCS3	ZFP36L2, ZFP36, SOCS1	z	0.545698	0.585273	IL26	95 vs 96	ZFP36L2, ZFP36, TXNIP	ZFP36, CCL22, SOCS3, BTG1	z	-4.37303	1.22534e-05	IFNG	95 vs 96	ZFP36, CCL22, SOCS1, TXNIP, CD69	ZFP36L2, ZFP36, CCL22, SOCS1, BTG1, TXNIP, CD69	z	2.53796	0.0111501	CXCL13	95 vs 96	ZFP36, SOCS1, TXNIP, CD69	CCL22, SOCS1, CD69	z	0.270816	0.786533	CD2	95 vs 96	ZFP36L2, ZFP36, CCL22, SOCS1, TXNIP	ZFP36L2, ZFP36, CCL22, SOCS1, BTG1, TXNIP, CD69	z	1.40368	0.160415	CD3E	95 vs 96	ZFP36L2, ZFP36, BTG1, TXNIP, CD69	ZFP36L2, ZFP36, CCL22, SOCS1, SOCS3, TXNIP	z	7.05723	1.69864e-12	CD3G
IL17A	96 vs 97	ZFP36L2, ZFP36, SOCS3, BTG1, TXNIP, CD69	ZFP36L2, CCL22, SOCS1, TXNIP, CD69	z	2.22986	0.0257569	IL17F	96 vs 97	ZFP36L2, ZFP36, SOCS1	ZFP36L2, CCL22, SOCS1, TXNIP, CD69	z	0.368678	0.712368	IL26	96 vs 97	ZFP36, CCL22, SOCS3, BTG1	ZFP36, CCL22, SOCS1, BTG1	z	3.87795	0.00010534	IFNG	96 vs 97	ZFP36L2, ZFP36, CCL22, SOCS1, BTG1, TXNIP, CD69	ZFP36L2, ZFP36, SOCS3, TXNIP	z	-0.657173	0.51107	CXCL13	96 vs 97	CCL22, SOCS1, CD69	ZFP36, SOCS3, TXNIP, CD69	z	-0.36601	0.714357	CD2	96 vs 97	ZFP36L2, ZFP36, CCL22, SOCS1, BTG1, TXNIP, CD69	ZFP36L2, ZFP36, CCL22, SOCS3, TXNIP	z	-0.082178	0.934505	CD3E	96 vs 97	ZFP36L2, ZFP36, CCL22, SOCS1, SOCS3, TXNIP	ZFP36L2, ZFP36, CCL22, SOCS1, SOCS3, TXNIP, CD69	z	1.74797	0.0804685	CD3G
IL17A	97 vs 98	ZFP36L2, CCL22, SOCS1, TXNIP, CD69	ZFP36L2, ZFP36, BTG1, TXNIP	z	-0.70094	0.48334	IL17F	97 vs 98	ZFP36L2, CCL22, SOCS1, TXNIP, CD69	ZFP36L2, CD69	z	-0.522665	0.601207	IL26	97 vs 98	ZFP36, CCL22, SOCS1, BTG1	ZFP36L2, ZFP36, BTG1, TXNIP	z	0.0955763	0.923857	IFNG	97 vs 98	ZFP36L2, ZFP36, SOCS3, TXNIP	ZFP36L2, ZFP36, SOCS1, TXNIP	z	0.671701	0.501774	CXCL13	97 vs 98	ZFP36, SOCS3, TXNIP, CD69	ZFP36L2, ZFP36, CCL22, SOCS1, SOCS3, BTG1, TXNIP, CD69	z	6.86979	6.42952e-12	CD2	97 vs 98	ZFP36L2, ZFP36, CCL22, SOCS3, TXNIP	ZFP36L2, ZFP36, CCL22, SOCS3, BTG1, TXNIP	z	-5.9941	2.04618e-09	CD3E	97 vs 98	ZFP36L2, ZFP36, CCL22, SOCS1, SOCS3, TXNIP, CD69	ZFP36L2, SOCS1, CD69	z	-12.1358	0	CD3G
IL17A	98 vs 99	ZFP36L2, ZFP36, BTG1, TXNIP	ZFP36L2, CCL22, SOCS1, SOCS3, BTG1, TXNIP, CD69	z	-1.1757	0.239713	IL17F	98 vs 99	ZFP36L2, CD69	ZFP36L2, SOCS3, BTG1, TXNIP	z	2.06703	0.0387318	IL26	98 vs 99	ZFP36L2, ZFP36, BTG1, TXNIP	ZFP36, SOCS1, SOCS3, BTG1	z	-2.0453	0.0408249	IFNG	98 vs 99	ZFP36L2, ZFP36, SOCS1, TXNIP	ZFP36, CCL22, BTG1	z	-2.44234	0.0145925	CXCL13	98 vs 99	ZFP36L2, ZFP36, CCL22, SOCS1, SOCS3, BTG1, TXNIP, CD69	ZFP36L2	z	0.173789	0.862031	CD2	98 vs 99	ZFP36L2, ZFP36, CCL22, SOCS3, BTG1, TXNIP	ZFP36L2, ZFP36, CCL22, SOCS3, BTG1, TXNIP, CD69	z	7.06789	1.57296e-12	CD3E	98 vs 99	ZFP36L2, SOCS1, CD69	ZFP36L2, ZFP36, CCL22, SOCS3, TXNIP	z	7.87962	3.33067e-15	CD3G
IL17A	99 vs 100	ZFP36L2, CCL22, SOCS1, SOCS3, BTG1, TXNIP, CD69	ZFP36L2, ZFP36, BTG1, TXNIP, CD69	z	-0.687299	0.491894	IL17F	99 vs 100	ZFP36L2, SOCS3, BTG1, TXNIP	ZFP36L2, SOCS1, BTG1, TXNIP	z	0.115473	0.90807	IL26	99 vs 100	ZFP36, SOCS1, SOCS3, BTG1	ZFP36, CCL22, SOCS3	z	1.11923	0.263042	IFNG	99 vs 100	ZFP36, CCL22, BTG1	ZFP36L2, CCL22, SOCS3, BTG1, CD69	z	1.84748	0.0646778	CXCL13	99 vs 100	ZFP36L2	ZFP36, CCL22, SOCS1, BTG1	z	-0.822874	0.41058	CD2	99 vs 100	ZFP36L2, ZFP36, CCL22, SOCS3, BTG1, TXNIP, CD69	ZFP36L2, SOCS3, BTG1	z	-17.1764	0	CD3E	99 vs 100	ZFP36L2, ZFP36, CCL22, SOCS3, TXNIP	ZFP36L2, ZFP36, CCL22, SOCS3, TXNIP, CD69	z	1.74425	0.0811155	CD3G
IL17A	100 vs 101	ZFP36L2, ZFP36, BTG1, TXNIP, CD69	ZFP36L2, CCL22, SOCS1, TXNIP	z	3.53051	0.000414764	IL17F	100 vs 101	ZFP36L2, SOCS1, BTG1, TXNIP	ZFP36L2, SOCS1, CD69	z	-2.18642	0.0287848	IL26	100 vs 101	ZFP36, CCL22, SOCS3	ZFP36, CCL22, SOCS1, SOCS3, BTG1, CD69	z	3.64391	0.00026853	IFNG	100 vs 101	ZFP36L2, CCL22, SOCS3, BTG1, CD69	ZFP36L2, ZFP36, SOCS1, SOCS3, BTG1, TXNIP, CD69	z	0.0326913	0.973921	CXCL13	100 vs 101	ZFP36, CCL22, SOCS1, BTG1	ZFP36, CCL22, TXNIP, CD69	z	-2.07214	0.0382524	CD2	100 vs 101	ZFP36L2, SOCS3, BTG1	ZFP36L2, ZFP36, CCL22, SOCS1, TXNIP, CD69	z	15.088	0	CD3E	100 vs 101	ZFP36L2, ZFP36, CCL22, SOCS3, TXNIP, CD69	ZFP36L2, ZFP36, BTG1, TXNIP	z	-9.75832	0	CD3G
IL17A	101 vs 102	ZFP36L2, CCL22, SOCS1, TXNIP	ZFP36L2, CCL22, SOCS3, TXNIP, CD69	z	-2.69084	0.00712718	IL17F	101 vs 102	ZFP36L2, SOCS1, CD69	CCL22, SOCS3, BTG1	z	-1.88497	0.0594333	IL26	101 vs 102	ZFP36, CCL22, SOCS1, SOCS3, BTG1, CD69	ZFP36, CCL22, SOCS1, SOCS3	z	-0.170272	0.864796	IFNG	101 vs 102	ZFP36L2, ZFP36, SOCS1, SOCS3, BTG1, TXNIP, CD69	ZFP36, CCL22, SOCS3, TXNIP, CD69	z	-1.65601	0.09772	CXCL13	101 vs 102	ZFP36, CCL22, TXNIP, CD69	ZFP36L2, CCL22, SOCS1, SOCS3, BTG1, CD69	z	3.52323	0.000426319	CD2	101 vs 102	ZFP36L2, ZFP36, CCL22, SOCS1, TXNIP, CD69	ZFP36L2, ZFP36, SOCS1, SOCS3, BTG1, TXNIP, CD69	z	-6.42722	1.29958e-10	CD3E	101 vs 102	ZFP36L2, ZFP36, BTG1, TXNIP	ZFP36L2	z	-7.98846	1.33227e-15	CD3G
IL17A	102 vs 103	ZFP36L2, CCL22, SOCS3, TXNIP, CD69	ZFP36L2, CCL22, SOCS1, SOCS3, BTG1, TXNIP	z	-0.135438	0.892266	IL17F	102 vs 103	CCL22, SOCS3, BTG1	ZFP36L2, ZFP36, CCL22, SOCS3, TXNIP, CD69	z	2.44566	0.0144588	IL26	102 vs 103	ZFP36, CCL22, SOCS1, SOCS3	ZFP36L2, BTG1	z	-3.0843	0.0020403	IFNG	102 vs 103	ZFP36, CCL22, SOCS3, TXNIP, CD69	ZFP36L2, ZFP36, CCL22, SOCS3, BTG1, TXNIP, CD69	z	2.8849	0.00391536	CXCL13	102 vs 103	ZFP36L2, CCL22, SOCS1, SOCS3, BTG1, CD69	ZFP36L2, ZFP36, SOCS1, SOCS3, BTG1, TXNIP, CD69	z	-3.49999	0.000465277	CD2	102 vs 103	ZFP36L2, ZFP36, SOCS1, SOCS3, BTG1, TXNIP, CD69	ZFP36L2, CD69	z	-11.4746	0	CD3E	102 vs 103	ZFP36L2	ZFP36L2, SOCS1	z	3.32874	0.000872384	CD3G
IL17A	103 vs 104	ZFP36L2, CCL22, SOCS1, SOCS3, BTG1, TXNIP	ZFP36L2, CCL22, SOCS3, TXNIP	z	3.20839	0.00133481	IL17F	103 vs 104	ZFP36L2, ZFP36, CCL22, SOCS3, TXNIP, CD69	ZFP36L2, ZFP36, CCL22, SOCS1, SOCS3, TXNIP, CD69	z	1.57826	0.114507	IL26	103 vs 104	ZFP36L2, BTG1	ZFP36, SOCS1, SOCS3, BTG1, CD69	z	2.01919	0.0434671	IFNG	103 vs 104	ZFP36L2, ZFP36, CCL22, SOCS3, BTG1, TXNIP, CD69	ZFP36L2, SOCS1, SOCS3, BTG1, CD69	z	-2.16014	0.030762	CXCL13	103 vs 104	ZFP36L2, ZFP36, SOCS1, SOCS3, BTG1, TXNIP, CD69	ZFP36L2, ZFP36, TXNIP	z	-0.390576	0.69611	CD2	103 vs 104	ZFP36L2, CD69	ZFP36L2, ZFP36, CCL22, SOCS3, TXNIP, CD69	z	15.3095	0	CD3E	103 vs 104	ZFP36L2, SOCS1	ZFP36L2, ZFP36, CCL22, SOCS1, TXNIP, CD69	z	11.8438	0	CD3G
IL17A	104 vs 105	ZFP36L2, CCL22, SOCS3, TXNIP	ZFP36L2, CCL22, SOCS1, BTG1, TXNIP, CD69	z	-4.44988	8.59186e-06	IL17F	104 vs 105	ZFP36L2, ZFP36, CCL22, SOCS1, SOCS3, TXNIP, CD69	ZFP36L2, CCL22, TXNIP	z	-0.241363	0.809274	IL26	104 vs 105	ZFP36, SOCS1, SOCS3, BTG1, CD69	ZFP36, CCL22, SOCS1, BTG1, CD69	z	4.0016	6.2916e-05	IFNG	104 vs 105	ZFP36L2, SOCS1, SOCS3, BTG1, CD69	ZFP36, SOCS1, SOCS3, TXNIP, CD69	z	-0.722063	0.470256	CXCL13	104 vs 105	ZFP36L2, ZFP36, TXNIP	ZFP36, CCL22, SOCS3, BTG1	z	0.184628	0.853521	CD2	104 vs 105	ZFP36L2, ZFP36, CCL22, SOCS3, TXNIP, CD69	ZFP36L2, ZFP36, SOCS1, SOCS3, TXNIP	z	-7.55459	4.19664e-14	CD3E	104 vs 105	ZFP36L2, ZFP36, CCL22, SOCS1, TXNIP, CD69	ZFP36L2, ZFP36, CCL22, SOCS1, TXNIP	z	-2.29958	0.0214718	CD3G
IL17A	105 vs 106	ZFP36L2, CCL22, SOCS1, BTG1, TXNIP, CD69	ZFP36L2, SOCS1, SOCS3, TXNIP, CD69	z	3.11236	0.00185599	IL17F	105 vs 106	ZFP36L2, CCL22, TXNIP	ZFP36L2, SOCS1, SOCS3, TXNIP	z	-2.47598	0.0132871	IL26	105 vs 106	ZFP36, CCL22, SOCS1, BTG1, CD69	ZFP36, CCL22	z	-3.44598	0.000568992	IFNG	105 vs 106	ZFP36, SOCS1, SOCS3, TXNIP, CD69	ZFP36, SOCS3, BTG1	z	-2.2276	0.0259073	CXCL13	105 vs 106	ZFP36, CCL22, SOCS3, BTG1	ZFP36L2, ZFP36, CCL22, SOCS1, BTG1, TXNIP, CD69	z	0.840997	0.400349	CD2	105 vs 106	ZFP36L2, ZFP36, SOCS1, SOCS3, TXNIP	ZFP36L2, ZFP36, SOCS1, SOCS3, BTG1, TXNIP	z	-4.88533	1.03256e-06	CD3E	105 vs 106	ZFP36L2, ZFP36, CCL22, SOCS1, TXNIP	ZFP36L2, CCL22, SOCS1, SOCS3, BTG1, TXNIP, CD69	z	-11.7863	0	CD3G
IL17A	106 vs 107	ZFP36L2, SOCS1, SOCS3, TXNIP, CD69	ZFP36L2, CCL22, TXNIP, CD69	z	-0.893658	0.371505	IL17F	106 vs 107	ZFP36L2, SOCS1, SOCS3, TXNIP	ZFP36L2, ZFP36, CCL22, TXNIP, CD69	z	1.19421	0.232395	IL26	106 vs 107	ZFP36, CCL22	ZFP36, CCL22, SOCS3, BTG1, CD69	z	1.35467	0.175522	IFNG	106 vs 107	ZFP36, SOCS3, BTG1	ZFP36L2, ZFP36, SOCS1, BTG1, TXNIP, CD69	z	3.68239	0.000231055	CXCL13	106 vs 107	ZFP36L2, ZFP36, CCL22, SOCS1, BTG1, TXNIP, CD69	ZFP36, SOCS1, BTG1	z	-3.70191	0.000213979	CD2	106 vs 107	ZFP36L2, ZFP36, SOCS1, SOCS3, BTG1, TXNIP	ZFP36L2, ZFP36, SOCS1, SOCS3, TXNIP, CD69	z	8.69368	0	CD3E	106 vs 107	ZFP36L2, CCL22, SOCS1, SOCS3, BTG1, TXNIP, CD69	ZFP36L2, CD69	z	-1.56358	0.117915	CD3G
IL17A	107 vs 108	ZFP36L2, CCL22, TXNIP, CD69	ZFP36L2, CCL22, SOCS3, BTG1, TXNIP, CD69	z	-3.6621	0.00025016	IL17F	107 vs 108	ZFP36L2, ZFP36, CCL22, TXNIP, CD69	ZFP36L2, ZFP36, CCL22, SOCS1, TXNIP, CD69	z	1.74777	0.0805034	IL26	107 vs 108	ZFP36, CCL22, SOCS3, BTG1, CD69	ZFP36, CCL22, BTG1	z	-4.51473	6.33964e-06	IFNG	107 vs 108	ZFP36L2, ZFP36, SOCS1, BTG1, TXNIP, CD69	ZFP36L2, ZFP36, CCL22, BTG1, TXNIP, CD69	z	1.70747	0.0877343	CXCL13	107 vs 108	ZFP36, SOCS1, BTG1	ZFP36, CCL22, SOCS1, SOCS3, TXNIP	z	-0.816915	0.413977	CD2	107 vs 108	ZFP36L2, ZFP36, SOCS1, SOCS3, TXNIP, CD69	ZFP36, BTG1	z	-4.68866	2.74993e-06	CD3E	107 vs 108	ZFP36L2, CD69	ZFP36, CCL22, SOCS1, SOCS3	z	9.10696	0	CD3G
IL17A	108 vs 109	ZFP36L2, CCL22, SOCS3, BTG1, TXNIP, CD69	ZFP36L2, CCL22, SOCS1, BTG1, TXNIP	z	2.46503	0.0137003	IL17F	108 vs 109	ZFP36L2, ZFP36, CCL22, SOCS1, TXNIP, CD69	ZFP36L2, CCL22, TXNIP, CD69	z	-1.58476	0.113022	IL26	108 vs 109	ZFP36, CCL22, BTG1	ZFP36, CCL22, SOCS1	z	5.60364	2.09896e-08	IFNG	108 vs 109	ZFP36L2, ZFP36, CCL22, BTG1, TXNIP, CD69	CCL22, SOCS3, CD69	z	-4.24504	2.18553e-05	CXCL13	108 vs 109	ZFP36, CCL22, SOCS1, SOCS3, TXNIP	ZFP36L2, ZFP36, CCL22, SOCS3, BTG1, TXNIP, CD69	z	5.68048	1.34321e-08	CD2	108 vs 109	ZFP36, BTG1	ZFP36, BTG1, CD69	z	4.54659	5.45216e-06	CD3E	108 vs 109	ZFP36, CCL22, SOCS1, SOCS3	ZFP36, CCL22, SOCS1, SOCS3, BTG1, TXNIP, CD69	z	-5.10186	3.36335e-07	CD3G
IL17A	109 vs 110	ZFP36L2, CCL22, SOCS1, BTG1, TXNIP	ZFP36L2, SOCS1, SOCS3, BTG1, TXNIP, CD69	z	-2.36537	0.0180121	IL17F	109 vs 110	ZFP36L2, CCL22, TXNIP, CD69	ZFP36L2, ZFP36, SOCS3, TXNIP, CD69	z	-1.05884	0.289675	IL26	109 vs 110	ZFP36, CCL22, SOCS1	ZFP36, SOCS1, BTG1	z	-6.14549	7.9717e-10	IFNG	109 vs 110	CCL22, SOCS3, CD69	ZFP36L2, ZFP36, CCL22, SOCS1, SOCS3, BTG1, TXNIP	z	3.44446	0.000572196	CXCL13	109 vs 110	ZFP36L2, ZFP36, CCL22, SOCS3, BTG1, TXNIP, CD69	ZFP36L2, SOCS1, SOCS3, BTG1, CD69	z	-1.47227	0.140948	CD2	109 vs 110	ZFP36, BTG1, CD69	ZFP36L2, ZFP36, CCL22, TXNIP	z	0.00136144	0.998914	CD3E	109 vs 110	ZFP36, CCL22, SOCS1, SOCS3, BTG1, TXNIP, CD69	CCL22, SOCS1, BTG1	z	-11.6742	0	CD3G
IL17A	110 vs 111	ZFP36L2, SOCS1, SOCS3, BTG1, TXNIP, CD69	ZFP36L2, SOCS1, SOCS3, TXNIP	z	5.15866	2.48724e-07	IL17F	110 vs 111	ZFP36L2, ZFP36, SOCS3, TXNIP, CD69	ZFP36L2, ZFP36, SOCS1, SOCS3, TXNIP, CD69	z	2.01933	0.043453	IL26	110 vs 111	ZFP36, SOCS1, BTG1	ZFP36, SOCS3, BTG1	z	-4.19164	2.7695e-05	IFNG	110 vs 111	ZFP36L2, ZFP36, CCL22, SOCS1, SOCS3, BTG1, TXNIP	ZFP36L2, ZFP36, TXNIP	z	1.01318	0.310973	CXCL13	110 vs 111	ZFP36L2, SOCS1, SOCS3, BTG1, CD69	ZFP36L2, ZFP36, SOCS1, BTG1, TXNIP, CD69	z	-0.864633	0.387241	CD2	110 vs 111	ZFP36L2, ZFP36, CCL22, TXNIP	ZFP36L2, ZFP36, CCL22, BTG1, TXNIP, CD69	z	1.24864	0.211798	CD3E	110 vs 111	CCL22, SOCS1, BTG1	ZFP36, CCL22, SOCS1, SOCS3, CD69	z	12.4811	0	CD3G
IL17A	111 vs 112	ZFP36L2, SOCS1, SOCS3, TXNIP	ZFP36L2, CCL22, TXNIP	z	-0.449751	0.65289	IL17F	111 vs 112	ZFP36L2, ZFP36, SOCS1, SOCS3, TXNIP, CD69	ZFP36L2, SOCS1, SOCS3, TXNIP, CD69	z	-1.48508	0.137522	IL26	111 vs 112	ZFP36, SOCS3, BTG1	ZFP36, SOCS3	z	1.67227	0.0944717	IFNG	111 vs 112	ZFP36L2, ZFP36, TXNIP	ZFP36L2, ZFP36, SOCS3, BTG1, TXNIP, CD69	z	-1.53288	0.125305	CXCL13	111 vs 112	ZFP36L2, ZFP36, SOCS1, BTG1, TXNIP, CD69	ZFP36, SOCS3, BTG1	z	-2.27277	0.0230402	CD2	111 vs 112	ZFP36L2, ZFP36, CCL22, BTG1, TXNIP, CD69	ZFP36L2, ZFP36, SOCS1, BTG1, TXNIP, CD69	z	-3.72444	0.00019575	CD3E	111 vs 112	ZFP36, CCL22, SOCS1, SOCS3, CD69	ZFP36L2, ZFP36, CCL22, TXNIP, CD69	z	-3.28405	0.00102327	CD3G
IL17A	112 vs 113	ZFP36L2, CCL22, TXNIP	ZFP36L2, CCL22, SOCS3, BTG1, TXNIP	z	-4.0956	4.21071e-05	IL17F	112 vs 113	ZFP36L2, SOCS1, SOCS3, TXNIP, CD69	CCL22, SOCS1, BTG1	z	-0.381826	0.702591	IL26	112 vs 113	ZFP36, SOCS3	ZFP36, SOCS1, SOCS3	z	5.9744	2.30933e-09	IFNG	112 vs 113	ZFP36L2, ZFP36, SOCS3, BTG1, TXNIP, CD69	ZFP36L2	z	0.736943	0.461157	CXCL13	112 vs 113	ZFP36, SOCS3, BTG1	ZFP36L2, CCL22, SOCS1, BTG1, CD69	z	3.44618	0.000568581	CD2	112 vs 113	ZFP36L2, ZFP36, SOCS1, BTG1, TXNIP, CD69	ZFP36L2, ZFP36, CCL22, BTG1, TXNIP	z	-3.02917	0.00245229	CD3E	112 vs 113	ZFP36L2, ZFP36, CCL22, TXNIP, CD69	ZFP36L2, ZFP36, CCL22, TXNIP	z	-2.3819	0.0172235	CD3G
IL17A	113 vs 114	ZFP36L2, CCL22, SOCS3, BTG1, TXNIP	ZFP36L2, CCL22, BTG1, TXNIP, CD69	z	-3.12271	0.00179195	IL17F	113 vs 114	CCL22, SOCS1, BTG1	ZFP36, CCL22, SOCS1, SOCS3, BTG1, TXNIP	z	-0.25072	0.80203	IL26	113 vs 114	ZFP36, SOCS1, SOCS3	ZFP36, SOCS1, BTG1, CD69	z	-0.482873	0.629186	IFNG	113 vs 114	ZFP36L2	ZFP36L2, CCL22, BTG1, CD69	z	-0.739922	0.459347	CXCL13	113 vs 114	ZFP36L2, CCL22, SOCS1, BTG1, CD69	ZFP36L2, ZFP36, SOCS3, BTG1, TXNIP, CD69	z	-2.64622	0.00813975	CD2	113 vs 114	ZFP36L2, ZFP36, CCL22, BTG1, TXNIP	ZFP36L2, ZFP36, CCL22, TXNIP, CD69	z	9.02205	0	CD3E	113 vs 114	ZFP36L2, ZFP36, CCL22, TXNIP	ZFP36, CCL22, SOCS1	z	3.37067	0.000749852	CD3G
IL17A	114 vs 115	ZFP36L2, CCL22, BTG1, TXNIP, CD69	ZFP36L2, SOCS1, TXNIP, CD69	z	3.69004	0.000224219	IL17F	114 vs 115	ZFP36, CCL22, SOCS1, SOCS3, BTG1, TXNIP	ZFP36L2, ZFP36, SOCS1, TXNIP, CD69	z	2.06635	0.0387956	IL26	114 vs 115	ZFP36, SOCS1, BTG1, CD69	ZFP36, SOCS3, BTG1, CD69	z	-4.28479	1.82909e-05	IFNG	114 vs 115	ZFP36L2, CCL22, BTG1, CD69	ZFP36, CCL22, TXNIP, CD69	z	-0.908796	0.363458	CXCL13	114 vs 115	ZFP36L2, ZFP36, SOCS3, BTG1, TXNIP, CD69	ZFP36, TXNIP, CD69	z	-5.69313	1.24734e-08	CD2	114 vs 115	ZFP36L2, ZFP36, CCL22, TXNIP, CD69	ZFP36L2, BTG1, CD69	z	-14.9684	0	CD3E	114 vs 115	ZFP36, CCL22, SOCS1	ZFP36, CCL22, SOCS1, CD69	z	-1.61488	0.106337	CD3G
IL17A	115 vs 116	ZFP36L2, SOCS1, TXNIP, CD69	ZFP36L2, SOCS3, TXNIP, CD69	z	-0.803625	0.421614	IL17F	115 vs 116	ZFP36L2, ZFP36, SOCS1, TXNIP, CD69	ZFP36L2, ZFP36, TXNIP, CD69	z	-2.23676	0.0253018	IL26	115 vs 116	ZFP36, SOCS3, BTG1, CD69	ZFP36, CCL22, BTG1, CD69	z	4.11436	3.88262e-05	IFNG	115 vs 116	ZFP36, CCL22, TXNIP, CD69	CCL22, SOCS1, CD69	z	-2.05183	0.0401865	CXCL13	115 vs 116	ZFP36, TXNIP, CD69	SOCS1, SOCS3, CD69	z	-1.0873	0.276903	CD2	115 vs 116	ZFP36L2, BTG1, CD69	ZFP36, CD69	z	9.56414	0	CD3E	115 vs 116	ZFP36, CCL22, SOCS1, CD69	CCL22, SOCS3, BTG1	z	-10.1432	0	CD3G
IL17A	116 vs 117	ZFP36L2, SOCS3, TXNIP, CD69	ZFP36L2, SOCS1, BTG1, TXNIP, CD69	z	-2.94106	0.00327093	IL17F	116 vs 117	ZFP36L2, ZFP36, TXNIP, CD69	ZFP36L2, BTG1, TXNIP, CD69	z	2.89035	0.00384814	IL26	116 vs 117	ZFP36, CCL22, BTG1, CD69	ZFP36, CCL22, SOCS1, SOCS3, CD69	z	6.04468	1.49705e-09	IFNG	116 vs 117	CCL22, SOCS1, CD69	ZFP36L2, CCL22, SOCS1, SOCS3, BTG1	z	1.9462	0.0516302	CXCL13	116 vs 117	SOCS1, SOCS3, CD69	ZFP36L2, ZFP36, CCL22, BTG1, TXNIP, CD69	z	4.12773	3.66354e-05	CD2	116 vs 117	ZFP36, CD69	ZFP36L2, ZFP36, SOCS1, TXNIP, CD69	z	-0.593543	0.552818	CD3E	116 vs 117	CCL22, SOCS3, BTG1	ZFP36L2, ZFP36, SOCS1, SOCS3, TXNIP, CD69	z	8.81582	0	CD3G
IL17A	117 vs 118	ZFP36L2, SOCS1, BTG1, TXNIP, CD69	ZFP36L2, SOCS1, SOCS3, BTG1, TXNIP	z	2.61137	0.00901792	IL17F	117 vs 118	ZFP36L2, BTG1, TXNIP, CD69	ZFP36, CCL22, SOCS3, BTG1, TXNIP	z	-4.23277	2.30827e-05	IL26	117 vs 118	ZFP36, CCL22, SOCS1, SOCS3, CD69	ZFP36, SOCS1	z	-6.15153	7.67395e-10	IFNG	117 vs 118	ZFP36L2, CCL22, SOCS1, SOCS3, BTG1	ZFP36L2, SOCS1, BTG1, CD69	z	-0.24931	0.803121	CXCL13	117 vs 118	ZFP36L2, ZFP36, CCL22, BTG1, TXNIP, CD69	ZFP36L2, CCL22, SOCS3, BTG1, CD69	z	2.04882	0.0404794	CD2	117 vs 118	ZFP36L2, ZFP36, SOCS1, TXNIP, CD69	ZFP36L2, ZFP36, SOCS3, BTG1, TXNIP, CD69	z	-3.0556	0.00224609	CD3E	117 vs 118	ZFP36L2, ZFP36, SOCS1, SOCS3, TXNIP, CD69	ZFP36, CCL22, SOCS1, SOCS3, BTG1, TXNIP	z	-2.13748	0.0325586	CD3G
IL17A	118 vs 119	ZFP36L2, SOCS1, SOCS3, BTG1, TXNIP	ZFP36, CCL22, SOCS1, SOCS3, BTG1	z	-8.24274	2.22045e-16	IL17F	118 vs 119	ZFP36, CCL22, SOCS3, BTG1, TXNIP	ZFP36, CCL22, SOCS1, BTG1, TXNIP	z	1.82918	0.0673732	IL26	118 vs 119	ZFP36, SOCS1	ZFP36	z	-6.02148	1.72828e-09	IFNG	118 vs 119	ZFP36L2, SOCS1, BTG1, CD69	ZFP36, CCL22, SOCS1, SOCS3, TXNIP	z	-0.640759	0.521679	CXCL13	118 vs 119	ZFP36L2, CCL22, SOCS3, BTG1, CD69	ZFP36, SOCS1, SOCS3, TXNIP	z	-6.01434	1.80624e-09	CD2	118 vs 119	ZFP36L2, ZFP36, SOCS3, BTG1, TXNIP, CD69	ZFP36L2, ZFP36, SOCS1, TXNIP	z	-2.41463	0.0157512	CD3E	118 vs 119	ZFP36, CCL22, SOCS1, SOCS3, BTG1, TXNIP	ZFP36L2, ZFP36, SOCS1, SOCS3, TXNIP	z	0.672296	0.501396	CD3G
IL17A	119 vs 120	ZFP36, CCL22, SOCS1, SOCS3, BTG1	ZFP36, CCL22, SOCS1, SOCS3	z	-1.33385	0.182253	IL17F	119 vs 120	ZFP36, CCL22, SOCS1, BTG1, TXNIP	ZFP36L2, SOCS3, TXNIP, CD69	z	0.223069	0.823482	IL26	119 vs 120	ZFP36	ZFP36, BTG1, CD69	z	0.699806	0.484048	IFNG	119 vs 120	ZFP36, CCL22, SOCS1, SOCS3, TXNIP	ZFP36, SOCS1, TXNIP, CD69	z	0.332818	0.739272	CXCL13	119 vs 120	ZFP36, SOCS1, SOCS3, TXNIP	ZFP36, CCL22, BTG1	z	4.63769	3.5233e-06	CD2	119 vs 120	ZFP36L2, ZFP36, SOCS1, TXNIP	ZFP36L2, ZFP36, SOCS3, TXNIP, CD69	z	6.21949	4.98784e-10	CD3E	119 vs 120	ZFP36L2, ZFP36, SOCS1, SOCS3, TXNIP	ZFP36, CCL22, SOCS3	z	4.24008	2.23441e-05	CD3G
IL17A	120 vs 121	ZFP36, CCL22, SOCS1, SOCS3	ZFP36L2, SOCS3, BTG1, TXNIP, CD69	z	6.18796	6.09482e-10	IL17F	120 vs 121	ZFP36L2, SOCS3, TXNIP, CD69	ZFP36L2, ZFP36, CCL22, SOCS1, SOCS3, CD69	z	1.90236	0.0571239	IL26	120 vs 121	ZFP36, BTG1, CD69	ZFP36, BTG1	z	-4.31677	1.58331e-05	IFNG	120 vs 121	ZFP36, SOCS1, TXNIP, CD69	ZFP36L2, ZFP36, CCL22, SOCS1, BTG1, TXNIP	z	2.00486	0.0449785	CXCL13	120 vs 121	ZFP36, CCL22, BTG1	ZFP36, CCL22, SOCS1, TXNIP	z	-3.41053	0.00064837	CD2	120 vs 121	ZFP36L2, ZFP36, SOCS3, TXNIP, CD69	CCL22, SOCS1, SOCS3	z	-11.4178	0	CD3E	120 vs 121	ZFP36, CCL22, SOCS3	ZFP36, CCL22, SOCS3, BTG1, TXNIP, CD69	z	-5.4761	4.34795e-08	CD3G
IL17A	121 vs 122	ZFP36L2, SOCS3, BTG1, TXNIP, CD69	ZFP36, CCL22, SOCS1	z	-6.23886	4.40769e-10	IL17F	121 vs 122	ZFP36L2, ZFP36, CCL22, SOCS1, SOCS3, CD69	ZFP36L2, ZFP36, CCL22, SOCS3, CD69	z	-1.65148	0.0986414	IL26	121 vs 122	ZFP36, BTG1	ZFP36, CCL22, SOCS3, CD69	z	7.51285	5.79536e-14	IFNG	121 vs 122	ZFP36L2, ZFP36, CCL22, SOCS1, BTG1, TXNIP	ZFP36, BTG1	z	-4.01022	6.06622e-05	CXCL13	121 vs 122	ZFP36, CCL22, SOCS1, TXNIP	ZFP36L2, ZFP36, CCL22, SOCS1, SOCS3, BTG1, TXNIP	z	5.79519	6.82447e-09	CD2	121 vs 122	CCL22, SOCS1, SOCS3	ZFP36L2, ZFP36, SOCS1, BTG1, TXNIP	z	8.41514	0	CD3E	121 vs 122	ZFP36, CCL22, SOCS3, BTG1, TXNIP, CD69	ZFP36L2, ZFP36, SOCS3, TXNIP, CD69	z	1.72866	0.0838704	CD3G
IL17A	122 vs 123	ZFP36, CCL22, SOCS1	ZFP36, CCL22, SOCS1, BTG1	z	1.00707	0.313903	IL17F	122 vs 123	ZFP36L2, ZFP36, CCL22, SOCS3, CD69	ZFP36L2, SOCS3, TXNIP	z	-1.02563	0.305064	IL26	122 vs 123	ZFP36, CCL22, SOCS3, CD69	ZFP36, SOCS1, SOCS3, CD69	z	0.425058	0.670794	IFNG	122 vs 123	ZFP36, BTG1	ZFP36, SOCS3, TXNIP, CD69	z	1.731	0.0834526	CXCL13	122 vs 123	ZFP36L2, ZFP36, CCL22, SOCS1, SOCS3, BTG1, TXNIP	ZFP36L2, ZFP36, BTG1, TXNIP, CD69	z	-1.58416	0.113158	CD2	122 vs 123	ZFP36L2, ZFP36, SOCS1, BTG1, TXNIP	ZFP36L2, ZFP36, SOCS3, TXNIP	z	4.35205	1.34869e-05	CD3E	122 vs 123	ZFP36L2, ZFP36, SOCS3, TXNIP, CD69	ZFP36, CCL22, SOCS1, BTG1, TXNIP, CD69	z	-1.87497	0.0607964	CD3G
IL17A	123 vs 124	ZFP36, CCL22, SOCS1, BTG1	ZFP36L2, SOCS1, TXNIP	z	8.46147	0	IL17F	123 vs 124	ZFP36L2, SOCS3, TXNIP	ZFP36, CCL22, SOCS1, SOCS3, BTG1	z	-1.00415	0.315304	IL26	123 vs 124	ZFP36, SOCS1, SOCS3, CD69	ZFP36, CCL22, SOCS1, CD69	z	3.93348	8.37243e-05	IFNG	123 vs 124	ZFP36, SOCS3, TXNIP, CD69	ZFP36L2, ZFP36, BTG1, TXNIP, CD69	z	2.77842	0.0054624	CXCL13	123 vs 124	ZFP36L2, ZFP36, BTG1, TXNIP, CD69	ZFP36L2, SOCS1, BTG1, CD69	z	0.260116	0.794774	CD2	123 vs 124	ZFP36L2, ZFP36, SOCS3, TXNIP	ZFP36L2, ZFP36, SOCS3, BTG1, TXNIP	z	-5.67933	1.3522e-08	CD3E	123 vs 124	ZFP36, CCL22, SOCS1, BTG1, TXNIP, CD69	ZFP36, CCL22, SOCS3, CD69	z	4.80462	1.55044e-06	CD3G
IL17A	124 vs 125	ZFP36L2, SOCS1, TXNIP	ZFP36L2, CCL22, BTG1, TXNIP	z	-3.56968	0.000357419	IL17F	124 vs 125	ZFP36, CCL22, SOCS1, SOCS3, BTG1	ZFP36L2, SOCS1, TXNIP, CD69	z	1.04783	0.294718	IL26	124 vs 125	ZFP36, CCL22, SOCS1, CD69	ZFP36L2, CCL22, SOCS1, SOCS3, BTG1, TXNIP, CD69	z	-3.35067	0.000806169	IFNG	124 vs 125	ZFP36L2, ZFP36, BTG1, TXNIP, CD69	ZFP36L2, SOCS3, BTG1, CD69	z	-1.47244	0.140901	CXCL13	124 vs 125	ZFP36L2, SOCS1, BTG1, CD69	ZFP36, CCL22, SOCS3, TXNIP	z	-2.36641	0.0179617	CD2	124 vs 125	ZFP36L2, ZFP36, SOCS3, BTG1, TXNIP	CCL22, SOCS1, SOCS3, BTG1, CD69	z	-3.62975	0.000283697	CD3E	124 vs 125	ZFP36, CCL22, SOCS3, CD69	ZFP36, CCL22	z	-0.119188	0.905126	CD3G
IL17A	125 vs 126	ZFP36L2, CCL22, BTG1, TXNIP	ZFP36L2, TXNIP, CD69	z	0.793282	0.427614	IL17F	125 vs 126	ZFP36L2, SOCS1, TXNIP, CD69	ZFP36L2, ZFP36, CCL22, SOCS1, CD69	z	1.87761	0.0604347	IL26	125 vs 126	ZFP36L2, CCL22, SOCS1, SOCS3, BTG1, TXNIP, CD69	ZFP36L2, CCL22, SOCS1, SOCS3, TXNIP, CD69	z	4.03649	5.42572e-05	IFNG	125 vs 126	ZFP36L2, SOCS3, BTG1, CD69	ZFP36L2, ZFP36, CCL22, SOCS3, BTG1, TXNIP	z	1.19169	0.233382	CXCL13	125 vs 126	ZFP36, CCL22, SOCS3, TXNIP	ZFP36L2, CCL22, SOCS1, SOCS3, TXNIP, CD69	z	1.07532	0.282231	CD2	125 vs 126	CCL22, SOCS1, SOCS3, BTG1, CD69	CCL22, SOCS1, SOCS3, BTG1	z	-8.13534	4.44089e-16	CD3E	125 vs 126	ZFP36, CCL22	ZFP36L2, ZFP36, SOCS1, TXNIP, CD69	z	-3.36224	0.000773126	CD3G
IL17A	126 vs 127	ZFP36L2, TXNIP, CD69	ZFP36, CCL22, SOCS1, SOCS3, BTG1, CD69	z	-7.75975	8.43769e-15	IL17F	126 vs 127	ZFP36L2, ZFP36, CCL22, SOCS1, CD69	ZFP36L2, ZFP36, SOCS1, SOCS3, CD69	z	-5.31414	1.07163e-07	IL26	126 vs 127	ZFP36L2, CCL22, SOCS1, SOCS3, TXNIP, CD69	ZFP36, SOCS3, CD69	z	-1.35337	0.175938	IFNG	126 vs 127	ZFP36L2, ZFP36, CCL22, SOCS3, BTG1, TXNIP	ZFP36, CCL22, SOCS1, SOCS3, BTG1, TXNIP, CD69	z	-2.91333	0.00357593	CXCL13	126 vs 127	ZFP36L2, CCL22, SOCS1, SOCS3, TXNIP, CD69	ZFP36L2, ZFP36, SOCS1, SOCS3, BTG1, TXNIP	z	1.10104	0.27088	CD2	126 vs 127	CCL22, SOCS1, SOCS3, BTG1	ZFP36L2, ZFP36, BTG1, TXNIP, CD69	z	8.42824	0	CD3E	126 vs 127	ZFP36L2, ZFP36, SOCS1, TXNIP, CD69	ZFP36L2, ZFP36, SOCS3, TXNIP	z	-1.2028	0.229053	CD3G
IL17A	127 vs 128	ZFP36, CCL22, SOCS1, SOCS3, BTG1, CD69	ZFP36L2, SOCS3, TXNIP	z	8.08012	6.66134e-16	IL17F	127 vs 128	ZFP36L2, ZFP36, SOCS1, SOCS3, CD69	ZFP36, SOCS1, SOCS3, BTG1, TXNIP	z	-3.08564	0.00203118	IL26	127 vs 128	ZFP36, SOCS3, CD69	ZFP36, SOCS1, CD69	z	3.91752	8.94639e-05	IFNG	127 vs 128	ZFP36, CCL22, SOCS1, SOCS3, BTG1, TXNIP, CD69	ZFP36L2, ZFP36, SOCS1, SOCS3, BTG1, TXNIP	z	1.86325	0.0624275	CXCL13	127 vs 128	ZFP36L2, ZFP36, SOCS1, SOCS3, BTG1, TXNIP	ZFP36L2, SOCS3, BTG1, CD69	z	1.75616	0.0790605	CD2	127 vs 128	ZFP36L2, ZFP36, BTG1, TXNIP, CD69	ZFP36L2, ZFP36, TXNIP, CD69	z	5.63311	1.7699e-08	CD3E	127 vs 128	ZFP36L2, ZFP36, SOCS3, TXNIP	ZFP36L2, CCL22, SOCS1, BTG1, TXNIP, CD69	z	-9.67228	0	CD3G
IL17A	128 vs 129	ZFP36L2, SOCS3, TXNIP	ZFP36L2, SOCS1, BTG1, TXNIP	z	-3.60387	0.000313515	IL17F	128 vs 129	ZFP36, SOCS1, SOCS3, BTG1, TXNIP	ZFP36L2, ZFP36, CCL22, CD69	z	3.69258	0.000221991	IL26	128 vs 129	ZFP36, SOCS1, CD69	ZFP36, CCL22, CD69	z	-0.560865	0.57489	IFNG	128 vs 129	ZFP36L2, ZFP36, SOCS1, SOCS3, BTG1, TXNIP	ZFP36L2, CCL22, SOCS1, BTG1	z	-0.592153	0.553748	CXCL13	128 vs 129	ZFP36L2, SOCS3, BTG1, CD69	ZFP36, CCL22, SOCS1, SOCS3, BTG1, TXNIP, CD69	z	-2.5234	0.0116225	CD2	128 vs 129	ZFP36L2, ZFP36, TXNIP, CD69	ZFP36L2, ZFP36, TXNIP	z	-8.3035	0	CD3E	128 vs 129	ZFP36L2, CCL22, SOCS1, BTG1, TXNIP, CD69	ZFP36L2, CCL22, SOCS3, BTG1, TXNIP, CD69	z	0.628996	0.529352	CD3G
IL17A	129 vs 130	ZFP36L2, SOCS1, BTG1, TXNIP	ZFP36, SOCS1, SOCS3, BTG1	z	-8.16007	4.44089e-16	IL17F	129 vs 130	ZFP36L2, ZFP36, CCL22, CD69	ZFP36L2, ZFP36, SOCS3, CD69	z	-5.18812	2.12425e-07	IL26	129 vs 130	ZFP36, CCL22, CD69	ZFP36L2, CCL22, SOCS1, BTG1, TXNIP, CD69	z	-2.38453	0.0171009	IFNG	129 vs 130	ZFP36L2, CCL22, SOCS1, BTG1	ZFP36, CCL22, SOCS1, TXNIP	z	-0.724986	0.468461	CXCL13	129 vs 130	ZFP36, CCL22, SOCS1, SOCS3, BTG1, TXNIP, CD69	CCL22, CD69	z	-0.932403	0.351128	CD2	129 vs 130	ZFP36L2, ZFP36, TXNIP	CCL22, SOCS1, SOCS3, CD69	z	-3.52462	0.000424084	CD3E	129 vs 130	ZFP36L2, CCL22, SOCS3, BTG1, TXNIP, CD69	ZFP36L2, ZFP36, SOCS1, TXNIP	z	8.47358	0	CD3G
IL17A	130 vs 131	ZFP36, SOCS1, SOCS3, BTG1	ZFP36, SOCS1, SOCS3	z	-1.34897	0.177348	IL17F	130 vs 131	ZFP36L2, ZFP36, SOCS3, CD69	ZFP36, CCL22, SOCS3, BTG1	z	-3.49086	0.000481476	IL26	130 vs 131	ZFP36L2, CCL22, SOCS1, BTG1, TXNIP, CD69	ZFP36, CCL22, SOCS1, SOCS3, BTG1, TXNIP, CD69	z	2.59277	0.00952073	IFNG	130 vs 131	ZFP36, CCL22, SOCS1, TXNIP	ZFP36L2, ZFP36, CCL22, BTG1, TXNIP	z	1.91565	0.0554098	CXCL13	130 vs 131	CCL22, CD69	ZFP36L2, CCL22, BTG1, CD69	z	4.24124	2.22292e-05	CD2	130 vs 131	CCL22, SOCS1, SOCS3, CD69	ZFP36L2, ZFP36, BTG1, TXNIP	z	2.20065	0.027761	CD3E	130 vs 131	ZFP36L2, ZFP36, SOCS1, TXNIP	ZFP36, CCL22, CD69	z	3.23789	0.00120419	CD3G
IL17A	131 vs 132	ZFP36, SOCS1, SOCS3	ZFP36, CCL22, SOCS3	z	-1.7203	0.0853777	IL17F	131 vs 132	ZFP36, CCL22, SOCS3, BTG1	ZFP36L2, SOCS1, TXNIP	z	1.90169	0.0572113	IL26	131 vs 132	ZFP36, CCL22, SOCS1, SOCS3, BTG1, TXNIP, CD69	ZFP36, CD69	z	-1.70149	0.0888515	IFNG	131 vs 132	ZFP36L2, ZFP36, CCL22, BTG1, TXNIP	CCL22, SOCS1, SOCS3	z	-4.47563	7.61849e-06	CXCL13	131 vs 132	ZFP36L2, CCL22, BTG1, CD69	ZFP36L2, ZFP36, CCL22, SOCS1, BTG1, TXNIP	z	-2.48936	0.0127974	CD2	131 vs 132	ZFP36L2, ZFP36, BTG1, TXNIP	ZFP36L2, BTG1	z	-14.7298	0	CD3E	131 vs 132	ZFP36, CCL22, CD69	ZFP36L2, CCL22, SOCS1, SOCS3, BTG1, TXNIP	z	-7.59616	3.04201e-14	CD3G
IL17A	132 vs 133	ZFP36, CCL22, SOCS3	ZFP36, CCL22, SOCS1, BTG1, CD69	z	2.91422	0.00356581	IL17F	132 vs 133	ZFP36L2, SOCS1, TXNIP	ZFP36L2, ZFP36, SOCS1, CD69	z	0.252323	0.800792	IL26	132 vs 133	ZFP36, CD69	ZFP36L2, CCL22, SOCS1, TXNIP, CD69	z	0.808269	0.418936	IFNG	132 vs 133	CCL22, SOCS1, SOCS3	ZFP36, CCL22, SOCS1, BTG1, TXNIP, CD69	z	3.80184	0.000143624	CXCL13	132 vs 133	ZFP36L2, ZFP36, CCL22, SOCS1, BTG1, TXNIP	ZFP36, BTG1	z	-2.74219	0.00610317	CD2	132 vs 133	ZFP36L2, BTG1	ZFP36, CCL22, SOCS1, SOCS3, BTG1, TXNIP, CD69	z	15.039	0	CD3E	132 vs 133	ZFP36L2, CCL22, SOCS1, SOCS3, BTG1, TXNIP	ZFP36L2, ZFP36, TXNIP, CD69	z	9.47755	0	CD3G
IL17A	133 vs 134	ZFP36, CCL22, SOCS1, BTG1, CD69	ZFP36, CCL22, SOCS1, SOCS3, CD69	z	-0.549515	0.582652	IL17F	133 vs 134	ZFP36L2, ZFP36, SOCS1, CD69	ZFP36L2, BTG1, TXNIP	z	2.04378	0.040975	IL26	133 vs 134	ZFP36L2, CCL22, SOCS1, TXNIP, CD69	ZFP36L2, CCL22, SOCS1, SOCS3, TXNIP	z	-2.70124	0.00690821	IFNG	133 vs 134	ZFP36, CCL22, SOCS1, BTG1, TXNIP, CD69	ZFP36L2, ZFP36, SOCS1, BTG1, TXNIP	z	1.85244	0.0639628	CXCL13	133 vs 134	ZFP36, BTG1	CCL22, SOCS1, SOCS3	z	-2.23006	0.0257433	CD2	133 vs 134	ZFP36, CCL22, SOCS1, SOCS3, BTG1, TXNIP, CD69	CCL22, SOCS3	z	-15.3892	0	CD3E	133 vs 134	ZFP36L2, ZFP36, TXNIP, CD69	ZFP36, SOCS1, SOCS3, CD69	z	2.66612	0.00767315	CD3G
IL17A	134 vs 135	ZFP36, CCL22, SOCS1, SOCS3, CD69	ZFP36, CCL22, SOCS3, BTG1	z	-1.66036	0.0968426	IL17F	134 vs 135	ZFP36L2, BTG1, TXNIP	ZFP36, CCL22, BTG1, TXNIP	z	-5.14621	2.65804e-07	IL26	134 vs 135	ZFP36L2, CCL22, SOCS1, SOCS3, TXNIP	ZFP36L2, CCL22, SOCS3, TXNIP, CD69	z	1.22984	0.218759	IFNG	134 vs 135	ZFP36L2, ZFP36, SOCS1, BTG1, TXNIP	ZFP36L2, CCL22, SOCS3, BTG1	z	-0.469935	0.638401	CXCL13	134 vs 135	CCL22, SOCS1, SOCS3	ZFP36L2, ZFP36, CCL22, SOCS3, BTG1, TXNIP	z	4.40251	1.07006e-05	CD2	134 vs 135	CCL22, SOCS3	ZFP36, CCL22, SOCS1, SOCS3, BTG1, TXNIP	z	13.5159	0	CD3E	134 vs 135	ZFP36, SOCS1, SOCS3, CD69	ZFP36, CCL22, SOCS3, BTG1, TXNIP	z	-3.04221	0.00234848	CD3G
IL17A	135 vs 136	ZFP36, CCL22, SOCS3, BTG1	ZFP36L2, BTG1, TXNIP, CD69	z	7.29837	2.91323e-13	IL17F	135 vs 136	ZFP36, CCL22, BTG1, TXNIP	ZFP36L2, ZFP36, CD69	z	1.63143	0.1028	IL26	135 vs 136	ZFP36L2, CCL22, SOCS3, TXNIP, CD69	ZFP36L2, CCL22, SOCS1, SOCS3, BTG1, TXNIP	z	-3.1718	0.00151496	IFNG	135 vs 136	ZFP36L2, CCL22, SOCS3, BTG1	ZFP36, CCL22, SOCS3, TXNIP	z	-0.861892	0.388747	CXCL13	135 vs 136	ZFP36L2, ZFP36, CCL22, SOCS3, BTG1, TXNIP	ZFP36L2, CCL22, SOCS1, SOCS3, BTG1	z	0.471747	0.637108	CD2	135 vs 136	ZFP36, CCL22, SOCS1, SOCS3, BTG1, TXNIP	ZFP36, CCL22, SOCS1, SOCS3, TXNIP, CD69	z	7.00976	2.3872e-12	CD3E	135 vs 136	ZFP36, CCL22, SOCS3, BTG1, TXNIP	ZFP36, CCL22, SOCS1, BTG1, TXNIP	z	-0.579075	0.562539	CD3G
IL17A	136 vs 137	ZFP36L2, BTG1, TXNIP, CD69	ZFP36, CCL22	z	-7.07236	1.52323e-12	IL17F	136 vs 137	ZFP36L2, ZFP36, CD69	ZFP36, CCL22, SOCS1, BTG1	z	-1.70421	0.0883424	IL26	136 vs 137	ZFP36L2, CCL22, SOCS1, SOCS3, BTG1, TXNIP	ZFP36L2, CCL22, SOCS3, BTG1, TXNIP, CD69	z	0.799555	0.423969	IFNG	136 vs 137	ZFP36, CCL22, SOCS3, TXNIP	ZFP36L2, ZFP36, SOCS3, BTG1, TXNIP	z	1.38385	0.166406	CXCL13	136 vs 137	ZFP36L2, CCL22, SOCS1, SOCS3, BTG1	ZFP36, SOCS1, TXNIP	z	-5.30423	1.1315e-07	CD2	136 vs 137	ZFP36, CCL22, SOCS1, SOCS3, TXNIP, CD69	ZFP36L2, CCL22, SOCS1, SOCS3, BTG1, TXNIP, CD69	z	-14.5643	0	CD3E	136 vs 137	ZFP36, CCL22, SOCS1, BTG1, TXNIP	ZFP36, SOCS1, SOCS3	z	3.52143	0.000429229	CD3G
IL17A	137 vs 138	ZFP36, CCL22	ZFP36, SOCS1	z	1.75975	0.07845	IL17F	137 vs 138	ZFP36, CCL22, SOCS1, BTG1	CCL22, SOCS1, SOCS3, BTG1, CD69	z	-0.621777	0.534088	IL26	137 vs 138	ZFP36L2, CCL22, SOCS3, BTG1, TXNIP, CD69	ZFP36, CCL22, SOCS1, SOCS3, BTG1, TXNIP	z	0.794287	0.427028	IFNG	137 vs 138	ZFP36L2, ZFP36, SOCS3, BTG1, TXNIP	ZFP36L2, CCL22, SOCS1, SOCS3, TXNIP, CD69	z	0.137152	0.89091	CXCL13	137 vs 138	ZFP36, SOCS1, TXNIP	ZFP36, SOCS1, SOCS3, BTG1, TXNIP, CD69	z	2.89771	0.00375895	CD2	137 vs 138	ZFP36L2, CCL22, SOCS1, SOCS3, BTG1, TXNIP, CD69	ZFP36, CCL22, SOCS1, SOCS3, TXNIP	z	10.1774	0	CD3E	137 vs 138	ZFP36, SOCS1, SOCS3	CCL22, BTG1, CD69	z	-9.2122	0	CD3G
IL17A	138 vs 139	ZFP36, SOCS1	ZFP36, CCL22, SOCS1, CD69	z	1.70482	0.0882285	IL17F	138 vs 139	CCL22, SOCS1, SOCS3, BTG1, CD69	ZFP36, CCL22, SOCS1, SOCS3, BTG1, TXNIP, CD69	z	1.629	0.103313	IL26	138 vs 139	ZFP36, CCL22, SOCS1, SOCS3, BTG1, TXNIP	ZFP36, CCL22, SOCS1, BTG1, TXNIP, CD69	z	1.64114	0.100768	IFNG	138 vs 139	ZFP36L2, CCL22, SOCS1, SOCS3, TXNIP, CD69	ZFP36, TXNIP, CD69	z	-1.07912	0.280536	CXCL13	138 vs 139	ZFP36, SOCS1, SOCS3, BTG1, TXNIP, CD69	ZFP36L2, ZFP36, SOCS1, BTG1, TXNIP	z	3.83807	0.000124003	CD2	138 vs 139	ZFP36, CCL22, SOCS1, SOCS3, TXNIP	ZFP36, CCL22, SOCS1, BTG1, TXNIP, CD69	z	-1.46635	0.142553	CD3E	138 vs 139	CCL22, BTG1, CD69	ZFP36, CCL22, BTG1, TXNIP, CD69	z	10.9778	0	CD3G
IL17A	139 vs 140	ZFP36, CCL22, SOCS1, CD69	ZFP36, SOCS1, BTG1	z	-0.626839	0.530765	IL17F	139 vs 140	ZFP36, CCL22, SOCS1, SOCS3, BTG1, TXNIP, CD69	ZFP36, SOCS1, SOCS3, BTG1	z	-4.31661	1.58446e-05	IL26	139 vs 140	ZFP36, CCL22, SOCS1, BTG1, TXNIP, CD69	ZFP36L2, SOCS1, SOCS3, BTG1, TXNIP, CD69	z	-2.60993	0.0090562	IFNG	139 vs 140	ZFP36, TXNIP, CD69	ZFP36, SOCS1, SOCS3, BTG1, TXNIP, CD69	z	-1.81839	0.0690045	CXCL13	139 vs 140	ZFP36L2, ZFP36, SOCS1, BTG1, TXNIP	ZFP36, CCL22, SOCS1, BTG1, TXNIP, CD69	z	-1.68526	0.0919381	CD2	139 vs 140	ZFP36, CCL22, SOCS1, BTG1, TXNIP, CD69	ZFP36L2, CCL22, SOCS1, SOCS3, TXNIP, CD69	z	-9.90508	0	CD3E	139 vs 140	ZFP36, CCL22, BTG1, TXNIP, CD69	ZFP36, SOCS1, SOCS3, BTG1, TXNIP, CD69	z	0.304695	0.760598	CD3G
IL17A	140 vs 141	ZFP36, SOCS1, BTG1	ZFP36, CCL22, SOCS1, SOCS3, TXNIP	z	5.7366	9.65988e-09	IL17F	140 vs 141	ZFP36, SOCS1, SOCS3, BTG1	ZFP36, CCL22, SOCS3, BTG1, TXNIP, CD69	z	2.36121	0.0182152	IL26	140 vs 141	ZFP36L2, SOCS1, SOCS3, BTG1, TXNIP, CD69	ZFP36, CCL22, SOCS1, SOCS3, TXNIP, CD69	z	4.87249	1.10203e-06	IFNG	140 vs 141	ZFP36, SOCS1, SOCS3, BTG1, TXNIP, CD69	ZFP36L2, BTG1, CD69	z	1.52007	0.128493	CXCL13	140 vs 141	ZFP36, CCL22, SOCS1, BTG1, TXNIP, CD69	ZFP36L2, ZFP36, SOCS3, BTG1, TXNIP	z	1.28445	0.198984	CD2	140 vs 141	ZFP36L2, CCL22, SOCS1, SOCS3, TXNIP, CD69	CCL22, SOCS1, BTG1, CD69	z	-2.44001	0.0146868	CD3E	140 vs 141	ZFP36, SOCS1, SOCS3, BTG1, TXNIP, CD69	ZFP36L2, ZFP36, TXNIP	z	-0.256244	0.797762	CD3G
IL17A	141 vs 142	ZFP36, CCL22, SOCS1, SOCS3, TXNIP	ZFP36, CCL22, BTG1	z	-6.50944	7.54314e-11	IL17F	141 vs 142	ZFP36, CCL22, SOCS3, BTG1, TXNIP, CD69	ZFP36, CCL22, BTG1	z	-1.52681	0.126808	IL26	141 vs 142	ZFP36, CCL22, SOCS1, SOCS3, TXNIP, CD69	ZFP36, SOCS1, SOCS3, BTG1, TXNIP, CD69	z	-8.07047	6.66134e-16	IFNG	141 vs 142	ZFP36L2, BTG1, CD69	ZFP36, SOCS1, SOCS3, TXNIP	z	-1.16696	0.243227	CXCL13	141 vs 142	ZFP36L2, ZFP36, SOCS3, BTG1, TXNIP	ZFP36L2, CCL22, SOCS1, TXNIP, CD69	z	-1.31153	0.18968	CD2	141 vs 142	CCL22, SOCS1, BTG1, CD69	ZFP36, SOCS1, SOCS3, BTG1, TXNIP, CD69	z	9.51815	0	CD3E	141 vs 142	ZFP36L2, ZFP36, TXNIP	ZFP36, SOCS1, CD69	z	2.32156	0.0202567	CD3G
IL17A	142 vs 143	ZFP36, CCL22, BTG1	ZFP36, SOCS1, SOCS3, BTG1, CD69	z	2.12463	0.0336171	IL17F	142 vs 143	ZFP36, CCL22, BTG1	ZFP36, CCL22, SOCS1, BTG1, TXNIP, CD69	z	2.32785	0.0199202	IL26	142 vs 143	ZFP36, SOCS1, SOCS3, BTG1, TXNIP, CD69	ZFP36L2, SOCS1, SOCS3, TXNIP, CD69	z	0.652844	0.513857	IFNG	142 vs 143	ZFP36, SOCS1, SOCS3, TXNIP	ZFP36, CCL22, SOCS3, BTG1, TXNIP, CD69	z	0.810857	0.417448	CXCL13	142 vs 143	ZFP36L2, CCL22, SOCS1, TXNIP, CD69	ZFP36L2, ZFP36, CCL22, BTG1, TXNIP	z	2.84942	0.00437984	CD2	142 vs 143	ZFP36, SOCS1, SOCS3, BTG1, TXNIP, CD69	ZFP36, CCL22, SOCS3, BTG1, TXNIP, CD69	z	3.09347	0.00197828	CD3E	142 vs 143	ZFP36, SOCS1, CD69	ZFP36, SOCS1	z	-0.0601496	0.952036	CD3G
IL17A	143 vs 144	ZFP36, SOCS1, SOCS3, BTG1, CD69	ZFP36, CCL22, SOCS1, SOCS3, BTG1, TXNIP	z	5.35797	8.41601e-08	IL17F	143 vs 144	ZFP36, CCL22, SOCS1, BTG1, TXNIP, CD69	ZFP36, SOCS3, BTG1, TXNIP	z	-4.47859	7.51373e-06	IL26	143 vs 144	ZFP36L2, SOCS1, SOCS3, TXNIP, CD69	ZFP36, CCL22, SOCS1, SOCS3, TXNIP	z	1.23193	0.217975	IFNG	143 vs 144	ZFP36, CCL22, SOCS3, BTG1, TXNIP, CD69	ZFP36L2, SOCS1, SOCS3, BTG1	z	-0.0686117	0.945299	CXCL13	143 vs 144	ZFP36L2, ZFP36, CCL22, BTG1, TXNIP	ZFP36, SOCS3, TXNIP	z	-7.26941	3.61045e-13	CD2	143 vs 144	ZFP36, CCL22, SOCS3, BTG1, TXNIP, CD69	ZFP36, CCL22, SOCS1, BTG1, TXNIP	z	-5.45113	5.00512e-08	CD3E	143 vs 144	ZFP36, SOCS1	ZFP36L2, CCL22, SOCS1, SOCS3, TXNIP, CD69	z	-5.20809	1.90796e-07	CD3G
IL17A	144 vs 145	ZFP36, CCL22, SOCS1, SOCS3, BTG1, TXNIP	ZFP36, CCL22, SOCS1, SOCS3, BTG1, TXNIP, CD69	z	-1.05409	0.29184	IL17F	144 vs 145	ZFP36, SOCS3, BTG1, TXNIP	ZFP36, SOCS1, BTG1, TXNIP	z	2.17793	0.0294111	IL26	144 vs 145	ZFP36, CCL22, SOCS1, SOCS3, TXNIP	ZFP36, CCL22, SOCS3, BTG1, TXNIP, CD69	z	-2.56103	0.0104361	IFNG	144 vs 145	ZFP36L2, SOCS1, SOCS3, BTG1	ZFP36L2, ZFP36, BTG1, TXNIP	z	0.861151	0.389155	CXCL13	144 vs 145	ZFP36, SOCS3, TXNIP	ZFP36, CCL22, TXNIP	z	4.50798	6.54471e-06	CD2	144 vs 145	ZFP36, CCL22, SOCS1, BTG1, TXNIP	ZFP36, CCL22, SOCS1, TXNIP, CD69	z	7.64286	2.13163e-14	CD3E	144 vs 145	ZFP36L2, CCL22, SOCS1, SOCS3, TXNIP, CD69	ZFP36, SOCS3, CD69	z	5.4574	4.83159e-08	CD3G
IL17A	145 vs 146	ZFP36, CCL22, SOCS1, SOCS3, BTG1, TXNIP, CD69	ZFP36L2, SOCS3, BTG1, TXNIP	z	6.59688	4.19893e-11	IL17F	145 vs 146	ZFP36, SOCS1, BTG1, TXNIP	ZFP36, SOCS3, BTG1	z	-3.28867	0.00100662	IL26	145 vs 146	ZFP36, CCL22, SOCS3, BTG1, TXNIP, CD69	ZFP36, CCL22, SOCS1, BTG1, TXNIP	z	-2.13312	0.0329147	IFNG	145 vs 146	ZFP36L2, ZFP36, BTG1, TXNIP	SOCS1, SOCS3, CD69	z	-2.51821	0.0117952	CXCL13	145 vs 146	ZFP36, CCL22, TXNIP	ZFP36L2, BTG1, CD69	z	2.34165	0.0191988	CD2	145 vs 146	ZFP36, CCL22, SOCS1, TXNIP, CD69	ZFP36, CCL22, SOCS3, TXNIP, CD69	z	0.0964708	0.923147	CD3E	145 vs 146	ZFP36, SOCS3, CD69	SOCS1, SOCS3, BTG1, CD69	z	-10.3143	0	CD3G
IL17A	146 vs 147	ZFP36L2, SOCS3, BTG1, TXNIP	ZFP36, CCL22, SOCS1, SOCS3, TXNIP, CD69	z	-5.49339	3.94297e-08	IL17F	146 vs 147	ZFP36, SOCS3, BTG1	ZFP36L2, TXNIP, CD69	z	3.12968	0.00174998	IL26	146 vs 147	ZFP36, CCL22, SOCS1, BTG1, TXNIP	ZFP36, CCL22, SOCS1, TXNIP, CD69	z	6.12518	9.05808e-10	IFNG	146 vs 147	SOCS1, SOCS3, CD69	CCL22, SOCS1, SOCS3, BTG1, CD69	z	0.666581	0.50504	CXCL13	146 vs 147	ZFP36L2, BTG1, CD69	ZFP36L2, SOCS1, SOCS3, TXNIP, CD69	z	-3.84293	0.000121577	CD2	146 vs 147	ZFP36, CCL22, SOCS3, TXNIP, CD69	ZFP36, CCL22, SOCS1, TXNIP	z	-5.05372	4.3328e-07	CD3E	146 vs 147	SOCS1, SOCS3, BTG1, CD69	ZFP36L2, SOCS1, SOCS3, BTG1, TXNIP, CD69	z	1.93016	0.0535872	CD3G
IL17A	147 vs 148	ZFP36, CCL22, SOCS1, SOCS3, TXNIP, CD69	ZFP36, SOCS1, BTG1, CD69	z	-6.22144	4.92619e-10	IL17F	147 vs 148	ZFP36L2, TXNIP, CD69	ZFP36, SOCS1, BTG1	z	-2.14044	0.0323194	IL26	147 vs 148	ZFP36, CCL22, SOCS1, TXNIP, CD69	ZFP36, CCL22, SOCS3, TXNIP, CD69	z	-2.95693	0.00310722	IFNG	147 vs 148	CCL22, SOCS1, SOCS3, BTG1, CD69	ZFP36L2, CCL22, BTG1	z	2.85686	0.0042786	CXCL13	147 vs 148	ZFP36L2, SOCS1, SOCS3, TXNIP, CD69	ZFP36L2, CCL22, SOCS3, TXNIP, CD69	z	3.55634	0.000376054	CD2	147 vs 148	ZFP36, CCL22, SOCS1, TXNIP	ZFP36, SOCS1, SOCS3, TXNIP, CD69	z	2.88438	0.00392189	CD3E	147 vs 148	ZFP36L2, SOCS1, SOCS3, BTG1, TXNIP, CD69	ZFP36, SOCS3	z	6.93397	4.09206e-12	CD3G
IL17A	148 vs 149	ZFP36, SOCS1, BTG1, CD69	ZFP36, SOCS1, SOCS3, CD69	z	-0.407816	0.683409	IL17F	148 vs 149	ZFP36, SOCS1, BTG1	ZFP36, SOCS1, SOCS3, BTG1, TXNIP, CD69	z	2.04515	0.0408402	IL26	148 vs 149	ZFP36, CCL22, SOCS3, TXNIP, CD69	ZFP36, SOCS1, BTG1, TXNIP, CD69	z	-4.64322	3.43028e-06	IFNG	148 vs 149	ZFP36L2, CCL22, BTG1	ZFP36, SOCS1, BTG1, TXNIP, CD69	z	-1.42503	0.154148	CXCL13	148 vs 149	ZFP36L2, CCL22, SOCS3, TXNIP, CD69	ZFP36, CCL22, SOCS3, BTG1, TXNIP, CD69	z	-0.211187	0.832742	CD2	148 vs 149	ZFP36, SOCS1, SOCS3, TXNIP, CD69	ZFP36L2, CCL22, SOCS1, BTG1, TXNIP, CD69	z	-12.3463	0	CD3E	148 vs 149	ZFP36, SOCS3	ZFP36, SOCS1, BTG1, TXNIP, CD69	z	-4.01656	5.90543e-05	CD3G
IL17A	149 vs 150	ZFP36, SOCS1, SOCS3, CD69	ZFP36, CCL22, SOCS1, TXNIP	z	5.21771	1.81146e-07	IL17F	149 vs 150	ZFP36, SOCS1, SOCS3, BTG1, TXNIP, CD69	ZFP36, CCL22, BTG1, TXNIP, CD69	z	0.673118	0.500872	IL26	149 vs 150	ZFP36, SOCS1, BTG1, TXNIP, CD69	ZFP36L2, CCL22, BTG1, TXNIP, CD69	z	-0.866723	0.386094	IFNG	149 vs 150	ZFP36, SOCS1, BTG1, TXNIP, CD69	ZFP36, CCL22, TXNIP	z	1.08688	0.27709	CXCL13	149 vs 150	ZFP36, CCL22, SOCS3, BTG1, TXNIP, CD69	ZFP36, SOCS1, BTG1, TXNIP, CD69	z	-5.199	2.00363e-07	CD2	149 vs 150	ZFP36L2, CCL22, SOCS1, BTG1, TXNIP, CD69	CCL22, SOCS3, BTG1, CD69	z	-0.330361	0.741128	CD3E	149 vs 150	ZFP36, SOCS1, BTG1, TXNIP, CD69	ZFP36, SOCS3, BTG1, TXNIP, CD69	z	0.103086	0.917894	CD3G
IL17A	150 vs 151	ZFP36, CCL22, SOCS1, TXNIP	ZFP36, CCL22, SOCS1, BTG1, TXNIP, CD69	z	-1.86136	0.0626931	IL17F	150 vs 151	ZFP36, CCL22, BTG1, TXNIP, CD69	CCL22, SOCS1, BTG1, CD69	z	-0.350646	0.725854	IL26	150 vs 151	ZFP36L2, CCL22, BTG1, TXNIP, CD69	ZFP36L2, CCL22, TXNIP, CD69	z	3.98659	6.70292e-05	IFNG	150 vs 151	ZFP36, CCL22, TXNIP	CCL22, CD69	z	-1.53163	0.125614	CXCL13	150 vs 151	ZFP36, SOCS1, BTG1, TXNIP, CD69	ZFP36L2, CCL22, SOCS1, BTG1	z	4.3372	1.44311e-05	CD2	150 vs 151	CCL22, SOCS3, BTG1, CD69	ZFP36L2, CCL22, SOCS1, SOCS3, BTG1, TXNIP	z	-1.19694	0.231331	CD3E	150 vs 151	ZFP36, SOCS3, BTG1, TXNIP, CD69	ZFP36, SOCS1, SOCS3, BTG1, TXNIP	z	0.157682	0.874708	CD3G
IL17A	151 vs 152	ZFP36, CCL22, SOCS1, BTG1, TXNIP, CD69	ZFP36, CCL22, SOCS3, BTG1, CD69	z	-6.02026	1.74139e-09	IL17F	151 vs 152	CCL22, SOCS1, BTG1, CD69	CCL22, SOCS3, BTG1, CD69	z	-2.23794	0.0252251	IL26	151 vs 152	ZFP36L2, CCL22, TXNIP, CD69	ZFP36, SOCS1, SOCS3, TXNIP, CD69	z	1.88267	0.0597453	IFNG	151 vs 152	CCL22, CD69	ZFP36L2, CCL22, SOCS1, TXNIP, CD69	z	2.52225	0.0116606	CXCL13	151 vs 152	ZFP36L2, CCL22, SOCS1, BTG1	ZFP36L2, SOCS1, SOCS3, BTG1	z	-4.67837	2.89161e-06	CD2	151 vs 152	ZFP36L2, CCL22, SOCS1, SOCS3, BTG1, TXNIP	ZFP36, CCL22, SOCS3, BTG1, TXNIP	z	11.3714	0	CD3E	151 vs 152	ZFP36, SOCS1, SOCS3, BTG1, TXNIP	ZFP36, CCL22, BTG1, TXNIP	z	-0.227197	0.820271	CD3G
IL17A	152 vs 153	ZFP36, CCL22, SOCS3, BTG1, CD69	ZFP36, CCL22, SOCS1, BTG1, TXNIP	z	5.13586	2.80852e-07	IL17F	152 vs 153	CCL22, SOCS3, BTG1, CD69	CCL22, SOCS1, SOCS3, BTG1, TXNIP, CD69	z	1.46834	0.142011	IL26	152 vs 153	ZFP36, SOCS1, SOCS3, TXNIP, CD69	ZFP36L2, CCL22, SOCS1, BTG1, TXNIP	z	-3.68251	0.00023095	IFNG	152 vs 153	ZFP36L2, CCL22, SOCS1, TXNIP, CD69	ZFP36, CCL22, BTG1, TXNIP, CD69	z	-1.5129	0.130305	CXCL13	152 vs 153	ZFP36L2, SOCS1, SOCS3, BTG1	SOCS3, CD69	z	-2.6954	0.00703044	CD2	152 vs 153	ZFP36, CCL22, SOCS3, BTG1, TXNIP	ZFP36L2, CCL22, SOCS1, SOCS3, TXNIP	z	-9.90181	0	CD3E	152 vs 153	ZFP36, CCL22, BTG1, TXNIP	ZFP36L2, CCL22, BTG1, TXNIP, CD69	z	-7.70856	1.26565e-14	CD3G
IL17A	153 vs 154	ZFP36, CCL22, SOCS1, BTG1, TXNIP	ZFP36, SOCS3	z	-6.31848	2.64142e-10	IL17F	153 vs 154	CCL22, SOCS1, SOCS3, BTG1, TXNIP, CD69	SOCS1, SOCS3, BTG1	z	-2.08446	0.0371182	IL26	153 vs 154	ZFP36L2, CCL22, SOCS1, BTG1, TXNIP	ZFP36L2, CCL22, SOCS1, TXNIP	z	2.94891	0.00318898	IFNG	153 vs 154	ZFP36, CCL22, BTG1, TXNIP, CD69	ZFP36, CCL22, SOCS1, SOCS3, BTG1, TXNIP	z	-1.01476	0.310219	CXCL13	153 vs 154	SOCS3, CD69	ZFP36L2, ZFP36, BTG1, TXNIP	z	2.4723	0.0134246	CD2	153 vs 154	ZFP36L2, CCL22, SOCS1, SOCS3, TXNIP	ZFP36, SOCS1, SOCS3, BTG1, TXNIP	z	8.80955	0	CD3E	153 vs 154	ZFP36L2, CCL22, BTG1, TXNIP, CD69	ZFP36, CD69	z	6.43272	1.25341e-10	CD3G
IL17A	154 vs 155	ZFP36, SOCS3	ZFP36, CCL22, SOCS1, TXNIP, CD69	z	6.81585	9.3705e-12	IL17F	154 vs 155	SOCS1, SOCS3, BTG1	CCL22, BTG1	z	2.43562	0.0148664	IL26	154 vs 155	ZFP36L2, CCL22, SOCS1, TXNIP	ZFP36, SOCS1, SOCS3, BTG1, TXNIP	z	-1.13648	0.255755	IFNG	154 vs 155	ZFP36, CCL22, SOCS1, SOCS3, BTG1, TXNIP	ZFP36L2, CCL22, SOCS3, TXNIP, CD69	z	1.56739	0.117024	CXCL13	154 vs 155	ZFP36L2, ZFP36, BTG1, TXNIP	SOCS1, CD69	z	-2.16897	0.0300848	CD2	154 vs 155	ZFP36, SOCS1, SOCS3, BTG1, TXNIP	ZFP36, CCL22, SOCS3, TXNIP	z	5.20155	1.97634e-07	CD3E	154 vs 155	ZFP36, CD69	ZFP36L2, CCL22, SOCS1, BTG1, TXNIP	z	-6.33457	2.38004e-10	CD3G
IL17A	155 vs 156	ZFP36, CCL22, SOCS1, TXNIP, CD69	ZFP36, SOCS1, CD69	z	-6.72902	1.70803e-11	IL17F	155 vs 156	CCL22, BTG1	ZFP36, SOCS3, BTG1, TXNIP, CD69	z	-1.62246	0.104705	IL26	155 vs 156	ZFP36, SOCS1, SOCS3, BTG1, TXNIP	ZFP36, CCL22, BTG1, TXNIP, CD69	z	1.87899	0.060246	IFNG	155 vs 156	ZFP36L2, CCL22, SOCS3, TXNIP, CD69	ZFP36, SOCS1, TXNIP	z	-1.59657	0.110363	CXCL13	155 vs 156	SOCS1, CD69	ZFP36L2, CCL22, SOCS3, BTG1	z	3.52987	0.000415768	CD2	155 vs 156	ZFP36, CCL22, SOCS3, TXNIP	CCL22	z	-19.0416	0	CD3E	155 vs 156	ZFP36L2, CCL22, SOCS1, BTG1, TXNIP	ZFP36	z	6.30527	2.87689e-10	CD3G
IL17A	156 vs 157	ZFP36, SOCS1, CD69	ZFP36, CCL22, SOCS3, CD69	z	-0.998977	0.317806	IL17F	156 vs 157	ZFP36, SOCS3, BTG1, TXNIP, CD69	ZFP36, CCL22, SOCS1, SOCS3, TXNIP	z	-0.345031	0.730071	IL26	156 vs 157	ZFP36, CCL22, BTG1, TXNIP, CD69	ZFP36, CCL22, SOCS3, BTG1, TXNIP	z	-2.00058	0.0454379	IFNG	156 vs 157	ZFP36, SOCS1, TXNIP	CCL22, SOCS3	z	-3.82316	0.000131752	CXCL13	156 vs 157	ZFP36L2, CCL22, SOCS3, BTG1	ZFP36, SOCS3, BTG1, TXNIP, CD69	z	-4.71773	2.38493e-06	CD2	156 vs 157	CCL22	ZFP36L2, CCL22, SOCS1, TXNIP, CD69	z	12.3955	0	CD3E	156 vs 157	ZFP36	ZFP36L2, CCL22, SOCS3, BTG1, TXNIP	z	-6.22323	4.87017e-10	CD3G
IL17A	157 vs 158	ZFP36, CCL22, SOCS3, CD69	ZFP36, CCL22, BTG1, CD69	z	0.397453	0.691034	IL17F	157 vs 158	ZFP36, CCL22, SOCS1, SOCS3, TXNIP	ZFP36, SOCS1, BTG1, TXNIP, CD69	z	1.78683	0.0739657	IL26	157 vs 158	ZFP36, CCL22, SOCS3, BTG1, TXNIP	ZFP36L2, SOCS1, BTG1, TXNIP, CD69	z	-0.458618	0.646509	IFNG	157 vs 158	CCL22, SOCS3	ZFP36, SOCS3, BTG1, TXNIP, CD69	z	3.73544	0.000187385	CXCL13	157 vs 158	ZFP36, SOCS3, BTG1, TXNIP, CD69	ZFP36, CCL22, BTG1, TXNIP, CD69	z	4.36993	1.24287e-05	CD2	157 vs 158	ZFP36L2, CCL22, SOCS1, TXNIP, CD69	CCL22, SOCS1, BTG1	z	-5.63637	1.73672e-08	CD3E	157 vs 158	ZFP36L2, CCL22, SOCS3, BTG1, TXNIP	ZFP36, CCL22, SOCS1, SOCS3, TXNIP, CD69	z	11.1742	0	CD3G
IL17A	158 vs 159	ZFP36, CCL22, BTG1, CD69	ZFP36, SOCS3, BTG1	z	-1.72005	0.0854242	IL17F	158 vs 159	ZFP36, SOCS1, BTG1, TXNIP, CD69	ZFP36, BTG1	z	-3.72647	0.000194179	IL26	158 vs 159	ZFP36L2, SOCS1, BTG1, TXNIP, CD69	ZFP36, CCL22, SOCS1, TXNIP	z	3.04587	0.00232011	IFNG	158 vs 159	ZFP36, SOCS3, BTG1, TXNIP, CD69	ZFP36L2, SOCS1, BTG1	z	0.744812	0.456385	CXCL13	158 vs 159	ZFP36, CCL22, BTG1, TXNIP, CD69	ZFP36L2, SOCS1, TXNIP, CD69	z	-1.90818	0.0563674	CD2	158 vs 159	CCL22, SOCS1, BTG1	ZFP36, CCL22, BTG1, TXNIP, CD69	z	12.6327	0	CD3E	158 vs 159	ZFP36, CCL22, SOCS1, SOCS3, TXNIP, CD69	ZFP36L2, CCL22, SOCS3, TXNIP, CD69	z	-11.3166	0	CD3G
IL17A	159 vs 160	ZFP36, SOCS3, BTG1	ZFP36, CCL22, SOCS3, TXNIP	z	5.98819	2.12185e-09	IL17F	159 vs 160	ZFP36, BTG1	CCL22, SOCS1, SOCS3, BTG1, TXNIP	z	2.41004	0.0159508	IL26	159 vs 160	ZFP36, CCL22, SOCS1, TXNIP	ZFP36, CCL22, SOCS3, TXNIP	z	-2.83593	0.00456918	IFNG	159 vs 160	ZFP36L2, SOCS1, BTG1	ZFP36, SOCS3, TXNIP	z	-0.866727	0.386092	CXCL13	159 vs 160	ZFP36L2, SOCS1, TXNIP, CD69	ZFP36, CCL22, SOCS1, SOCS3, BTG1, TXNIP	z	0.795168	0.426516	CD2	159 vs 160	ZFP36, CCL22, BTG1, TXNIP, CD69	ZFP36, SOCS1, BTG1, TXNIP, CD69	z	-2.90091	0.0037208	CD3E	159 vs 160	ZFP36L2, CCL22, SOCS3, TXNIP, CD69	ZFP36L2, CCL22, SOCS1, TXNIP, CD69	z	-1.04897	0.294191	CD3G
IL17A	160 vs 161	ZFP36, CCL22, SOCS3, TXNIP	ZFP36	z	-7.32608	2.36922e-13	IL17F	160 vs 161	CCL22, SOCS1, SOCS3, BTG1, TXNIP	ZFP36, CCL22, SOCS3, TXNIP	z	-2.93705	0.00331352	IL26	160 vs 161	ZFP36, CCL22, SOCS3, TXNIP	ZFP36L2, CCL22, SOCS3, TXNIP	z	-1.24042	0.214819	IFNG	160 vs 161	ZFP36, SOCS3, TXNIP	ZFP36L2, SOCS1, SOCS3, TXNIP, CD69	z	1.51773	0.129082	CXCL13	160 vs 161	ZFP36, CCL22, SOCS1, SOCS3, BTG1, TXNIP	ZFP36L2, CCL22, TXNIP, CD69	z	0.772544	0.439792	CD2	160 vs 161	ZFP36, SOCS1, BTG1, TXNIP, CD69	ZFP36L2, CCL22, SOCS3, BTG1, TXNIP, CD69	z	-9.13777	0	CD3E	160 vs 161	ZFP36L2, CCL22, SOCS1, TXNIP, CD69	ZFP36L2, CCL22, SOCS1, SOCS3, TXNIP	z	-1.62521	0.104117	CD3G
IL17A	161 vs 162	ZFP36	ZFP36, CCL22, CD69	z	2.93799	0.00330345	IL17F	161 vs 162	ZFP36, CCL22, SOCS3, TXNIP	ZFP36, CCL22, SOCS1, SOCS3, BTG1, CD69	z	3.79735	0.00014625	IL26	161 vs 162	ZFP36L2, CCL22, SOCS3, TXNIP	ZFP36, SOCS3, BTG1, TXNIP, CD69	z	-0.640932	0.521567	IFNG	161 vs 162	ZFP36L2, SOCS1, SOCS3, TXNIP, CD69	ZFP36L2, CCL22, SOCS1, SOCS3, BTG1, TXNIP, CD69	z	-0.97486	0.329629	CXCL13	161 vs 162	ZFP36L2, CCL22, TXNIP, CD69	ZFP36, TXNIP	z	-3.42231	0.000620908	CD2	161 vs 162	ZFP36L2, CCL22, SOCS3, BTG1, TXNIP, CD69	CCL22, SOCS1, CD69	z	-0.710036	0.477682	CD3E	161 vs 162	ZFP36L2, CCL22, SOCS1, SOCS3, TXNIP	CCL22, SOCS1, SOCS3, CD69	z	1.21873	0.222948	CD3G
IL17A	162 vs 163	ZFP36, CCL22, CD69	ZFP36, SOCS1, SOCS3, BTG1, TXNIP, CD69	z	5.52319	3.32892e-08	IL17F	162 vs 163	ZFP36, CCL22, SOCS1, SOCS3, BTG1, CD69	ZFP36, BTG1, TXNIP	z	-2.21711	0.0266158	IL26	162 vs 163	ZFP36, SOCS3, BTG1, TXNIP, CD69	ZFP36L2, CCL22, SOCS3, BTG1, TXNIP	z	-0.873752	0.382253	IFNG	162 vs 163	ZFP36L2, CCL22, SOCS1, SOCS3, BTG1, TXNIP, CD69	ZFP36, CCL22, SOCS1, BTG1, TXNIP	z	-1.14559	0.251965	CXCL13	162 vs 163	ZFP36, TXNIP	ZFP36L2, CCL22, SOCS1, SOCS3, TXNIP	z	1.76325	0.0778588	CD2	162 vs 163	CCL22, SOCS1, CD69	CCL22, SOCS1	z	-9.204	0	CD3E	162 vs 163	CCL22, SOCS1, SOCS3, CD69	ZFP36, CCL22, SOCS1, SOCS3, TXNIP	z	6.72018	1.81495e-11	CD3G
IL17A	163 vs 164	ZFP36, SOCS1, SOCS3, BTG1, TXNIP, CD69	ZFP36, CCL22, SOCS3, BTG1, TXNIP, CD69	z	-1.75763	0.0788112	IL17F	163 vs 164	ZFP36, BTG1, TXNIP	ZFP36L2, TXNIP	z	3.13493	0.00171897	IL26	163 vs 164	ZFP36L2, CCL22, SOCS3, BTG1, TXNIP	ZFP36L2, SOCS1, TXNIP, CD69	z	2.74674	0.0060191	IFNG	163 vs 164	ZFP36, CCL22, SOCS1, BTG1, TXNIP	ZFP36L2, SOCS3, BTG1	z	0.121958	0.902932	CXCL13	163 vs 164	ZFP36L2, CCL22, SOCS1, SOCS3, TXNIP	CCL22, SOCS1, SOCS3, BTG1, CD69	z	0.811803	0.416905	CD2	163 vs 164	CCL22, SOCS1	ZFP36L2, CCL22, SOCS3, TXNIP, CD69	z	6.63924	3.15301e-11	CD3E	163 vs 164	ZFP36, CCL22, SOCS1, SOCS3, TXNIP	ZFP36, CCL22, SOCS3, TXNIP, CD69	z	-0.508262	0.61127	CD3G
IL17A	164 vs 165	ZFP36, CCL22, SOCS3, BTG1, TXNIP, CD69	ZFP36, CCL22, SOCS3, TXNIP, CD69	z	1.03216	0.301996	IL17F	164 vs 165	ZFP36L2, TXNIP	ZFP36, CCL22, SOCS1, TXNIP	z	-3.20368	0.00135684	IL26	164 vs 165	ZFP36L2, SOCS1, TXNIP, CD69	ZFP36, SOCS1, SOCS3, TXNIP	z	0.0341213	0.97278	IFNG	164 vs 165	ZFP36L2, SOCS3, BTG1	ZFP36L2, CCL22, SOCS1, SOCS3, TXNIP	z	0.000583743	0.999534	CXCL13	164 vs 165	CCL22, SOCS1, SOCS3, BTG1, CD69	CCL22, SOCS3	z	-2.86229	0.00420594	CD2	164 vs 165	ZFP36L2, CCL22, SOCS3, TXNIP, CD69	ZFP36, SOCS1, SOCS3, TXNIP	z	6.87578	6.16507e-12	CD3E	164 vs 165	ZFP36, CCL22, SOCS3, TXNIP, CD69	ZFP36, SOCS1, BTG1, TXNIP	z	-6.95199	3.60156e-12	CD3G
IL17A	165 vs 166	ZFP36, CCL22, SOCS3, TXNIP, CD69	CCL22, SOCS1, SOCS3, BTG1	z	-4.73527	2.18765e-06	IL17F	165 vs 166	ZFP36, CCL22, SOCS1, TXNIP	ZFP36, CCL22, SOCS1, BTG1, CD69	z	2.56738	0.010247	IL26	165 vs 166	ZFP36, SOCS1, SOCS3, TXNIP	ZFP36, CCL22, TXNIP, CD69	z	1.87348	0.0610026	IFNG	165 vs 166	ZFP36L2, CCL22, SOCS1, SOCS3, TXNIP	CCL22, SOCS1, BTG1, CD69	z	-1.81115	0.0701179	CXCL13	165 vs 166	CCL22, SOCS3	ZFP36L2, SOCS3, TXNIP, CD69	z	1.7033	0.0885123	CD2	165 vs 166	ZFP36, SOCS1, SOCS3, TXNIP	CCL22, SOCS3, CD69	z	-6.04339	1.50906e-09	CD3E	165 vs 166	ZFP36, SOCS1, BTG1, TXNIP	ZFP36, BTG1, TXNIP, CD69	z	0.0141488	0.988711	CD3G
IL17A	166 vs 167	CCL22, SOCS1, SOCS3, BTG1	ZFP36, SOCS1, SOCS3, TXNIP, CD69	z	5.53318	3.14475e-08	IL17F	166 vs 167	ZFP36, CCL22, SOCS1, BTG1, CD69	ZFP36, BTG1, TXNIP, CD69	z	-2.71589	0.00660989	IL26	166 vs 167	ZFP36, CCL22, TXNIP, CD69	ZFP36L2, SOCS3, BTG1, TXNIP, CD69	z	-3.64757	0.000264728	IFNG	166 vs 167	CCL22, SOCS1, BTG1, CD69	ZFP36L2, CCL22, TXNIP, CD69	z	2.81527	0.00487358	CXCL13	166 vs 167	ZFP36L2, SOCS3, TXNIP, CD69	ZFP36L2, SOCS1, BTG1	z	1.42793	0.153311	CD2	166 vs 167	CCL22, SOCS3, CD69	ZFP36L2, SOCS1, SOCS3, BTG1, TXNIP, CD69	z	0.0816046	0.934961	CD3E	166 vs 167	ZFP36, BTG1, TXNIP, CD69	ZFP36, CCL22, SOCS1, TXNIP, CD69	z	8.39893	0	CD3G
IL17A	167 vs 168	ZFP36, SOCS1, SOCS3, TXNIP, CD69	ZFP36, SOCS3, BTG1, CD69	z	-6.81946	9.13825e-12	IL17F	167 vs 168	ZFP36, BTG1, TXNIP, CD69	ZFP36, SOCS1, SOCS3, BTG1, CD69	z	0.181048	0.85633	IL26	167 vs 168	ZFP36L2, SOCS3, BTG1, TXNIP, CD69	ZFP36, SOCS1, TXNIP, CD69	z	3.52129	0.000429445	IFNG	167 vs 168	ZFP36L2, CCL22, TXNIP, CD69	ZFP36, SOCS1, SOCS3, BTG1, TXNIP	z	-2.6208	0.00877248	CXCL13	167 vs 168	ZFP36L2, SOCS1, BTG1	ZFP36L2, CCL22, SOCS1, SOCS3, BTG1, TXNIP, CD69	z	-0.790696	0.429121	CD2	167 vs 168	ZFP36L2, SOCS1, SOCS3, BTG1, TXNIP, CD69	ZFP36, CCL22, TXNIP, CD69	z	11.8459	0	CD3E	167 vs 168	ZFP36, CCL22, SOCS1, TXNIP, CD69	ZFP36L2, SOCS1, BTG1, TXNIP, CD69	z	-12.7201	0	CD3G
IL17A	168 vs 169	ZFP36, SOCS3, BTG1, CD69	ZFP36L2, TXNIP	z	8.78997	0	IL17F	168 vs 169	ZFP36, SOCS1, SOCS3, BTG1, CD69	ZFP36, CCL22, SOCS3, BTG1, CD69	z	1.9169	0.0552511	IL26	168 vs 169	ZFP36, SOCS1, TXNIP, CD69	CCL22, SOCS1, SOCS3, BTG1, CD69	z	-3.59585	0.000323336	IFNG	168 vs 169	ZFP36, SOCS1, SOCS3, BTG1, TXNIP	ZFP36, BTG1, TXNIP, CD69	z	1.04095	0.297899	CXCL13	168 vs 169	ZFP36L2, CCL22, SOCS1, SOCS3, BTG1, TXNIP, CD69	CCL22, SOCS1	z	-2.95693	0.00310717	CD2	168 vs 169	ZFP36, CCL22, TXNIP, CD69	ZFP36, SOCS3, BTG1, TXNIP, CD69	z	-5.61054	2.01694e-08	CD3E	168 vs 169	ZFP36L2, SOCS1, BTG1, TXNIP, CD69	ZFP36, SOCS3, BTG1, TXNIP	z	6.66892	2.57692e-11	CD3G
IL17A	169 vs 170	ZFP36L2, TXNIP	ZFP36, CCL22, SOCS3, BTG1, TXNIP	z	-8.4227	0	IL17F	169 vs 170	ZFP36, CCL22, SOCS3, BTG1, CD69	ZFP36, CCL22, TXNIP	z	-2.98417	0.00284348	IL26	169 vs 170	CCL22, SOCS1, SOCS3, BTG1, CD69	ZFP36L2, SOCS3, TXNIP, CD69	z	1.43307	0.151839	IFNG	169 vs 170	ZFP36, BTG1, TXNIP, CD69	ZFP36, CCL22, SOCS3, BTG1, TXNIP	z	0.141904	0.887156	CXCL13	169 vs 170	CCL22, SOCS1	ZFP36, BTG1, TXNIP, CD69	z	1.29155	0.196513	CD2	169 vs 170	ZFP36, SOCS3, BTG1, TXNIP, CD69	ZFP36, SOCS1, TXNIP, CD69	z	2.52376	0.0116106	CD3E	169 vs 170	ZFP36, SOCS3, BTG1, TXNIP	CCL22	z	-8.98953	0	CD3G
IL17A	170 vs 171	ZFP36, CCL22, SOCS3, BTG1, TXNIP	CCL22, SOCS1, SOCS3, BTG1, CD69	z	-4.90615	9.28804e-07	IL17F	170 vs 171	ZFP36, CCL22, TXNIP	ZFP36, SOCS1, SOCS3, TXNIP	z	-0.883617	0.376903	IL26	170 vs 171	ZFP36L2, SOCS3, TXNIP, CD69	ZFP36, SOCS3, TXNIP, CD69	z	0.742736	0.457641	IFNG	170 vs 171	ZFP36, CCL22, SOCS3, BTG1, TXNIP	CCL22, SOCS1	z	-2.15108	0.03147	CXCL13	170 vs 171	ZFP36, BTG1, TXNIP, CD69	ZFP36L2, CCL22, BTG1	z	4.2343	2.29268e-05	CD2	170 vs 171	ZFP36, SOCS1, TXNIP, CD69	SOCS1, SOCS3, BTG1, CD69	z	-10.1309	0	CD3E	170 vs 171	CCL22	ZFP36L2, SOCS3, BTG1, TXNIP, CD69	z	5.43871	5.36689e-08	CD3G
IL17A	171 vs 172	CCL22, SOCS1, SOCS3, BTG1, CD69	ZFP36, SOCS1, SOCS3, TXNIP	z	5.50804	3.62855e-08	IL17F	171 vs 172	ZFP36, SOCS1, SOCS3, TXNIP	ZFP36, CCL22, SOCS1, SOCS3, TXNIP, CD69	z	5.16528	2.40077e-07	IL26	171 vs 172	ZFP36, SOCS3, TXNIP, CD69	ZFP36L2, SOCS1, SOCS3, BTG1, TXNIP	z	-2.63733	0.00835621	IFNG	171 vs 172	CCL22, SOCS1	ZFP36L2, CCL22, SOCS1, BTG1, TXNIP, CD69	z	2.95847	0.00309171	CXCL13	171 vs 172	ZFP36L2, CCL22, BTG1	ZFP36, SOCS1, SOCS3, BTG1, TXNIP	z	-5.30279	1.14049e-07	CD2	171 vs 172	SOCS1, SOCS3, BTG1, CD69	ZFP36L2, SOCS1, SOCS3, TXNIP, CD69	z	1.06352	0.287545	CD3E	171 vs 172	ZFP36L2, SOCS3, BTG1, TXNIP, CD69	CCL22, SOCS1, SOCS3	z	0.687127	0.492003	CD3G
IL17A	172 vs 173	ZFP36, SOCS1, SOCS3, TXNIP	ZFP36, SOCS1, SOCS3, BTG1, TXNIP	z	-1.58843	0.112189	IL17F	172 vs 173	ZFP36, CCL22, SOCS1, SOCS3, TXNIP, CD69	ZFP36, SOCS1, BTG1, CD69	z	-0.541433	0.588209	IL26	172 vs 173	ZFP36L2, SOCS1, SOCS3, BTG1, TXNIP	ZFP36, SOCS1, BTG1, TXNIP	z	-0.0833417	0.93358	IFNG	172 vs 173	ZFP36L2, CCL22, SOCS1, BTG1, TXNIP, CD69	ZFP36L2, CCL22, SOCS3, BTG1, TXNIP, CD69	z	-1.82352	0.0682242	CXCL13	172 vs 173	ZFP36, SOCS1, SOCS3, BTG1, TXNIP	ZFP36, CCL22, SOCS1, BTG1, TXNIP	z	5.04326	4.57657e-07	CD2	172 vs 173	ZFP36L2, SOCS1, SOCS3, TXNIP, CD69	ZFP36, CCL22, BTG1, TXNIP	z	5.7827	7.35098e-09	CD3E	172 vs 173	CCL22, SOCS1, SOCS3	CCL22, SOCS3	z	-3.29349	0.000989514	CD3G
IL17A	173 vs 174	ZFP36, SOCS1, SOCS3, BTG1, TXNIP	ZFP36, BTG1	z	-7.48683	7.06102e-14	IL17F	173 vs 174	ZFP36, SOCS1, BTG1, CD69	SOCS1, SOCS3, BTG1, CD69	z	-1.28862	0.19753	IL26	173 vs 174	ZFP36, SOCS1, BTG1, TXNIP	ZFP36L2, SOCS1, SOCS3, TXNIP	z	1.01579	0.309731	IFNG	173 vs 174	ZFP36L2, CCL22, SOCS3, BTG1, TXNIP, CD69	ZFP36L2, SOCS1, TXNIP, CD69	z	1.37546	0.168988	CXCL13	173 vs 174	ZFP36, CCL22, SOCS1, BTG1, TXNIP	ZFP36L2, SOCS3, BTG1	z	1.72675	0.0842125	CD2	173 vs 174	ZFP36, CCL22, BTG1, TXNIP	ZFP36, SOCS3, TXNIP, CD69	z	5.11526	3.13317e-07	CD3E	173 vs 174	CCL22, SOCS3	ZFP36, CCL22, SOCS3, TXNIP	z	9.30812	0	CD3G
IL17A	174 vs 175	ZFP36, BTG1	ZFP36, SOCS1, BTG1, TXNIP, CD69	z	6.63504	3.24407e-11	IL17F	174 vs 175	SOCS1, SOCS3, BTG1, CD69	ZFP36, CCL22, BTG1, CD69	z	1.8365	0.0662839	IL26	174 vs 175	ZFP36L2, SOCS1, SOCS3, TXNIP	ZFP36, CCL22, BTG1, TXNIP	z	-0.670576	0.502491	IFNG	174 vs 175	ZFP36L2, SOCS1, TXNIP, CD69	ZFP36, TXNIP	z	-1.57835	0.114485	CXCL13	174 vs 175	ZFP36L2, SOCS3, BTG1	ZFP36L2, CCL22, SOCS1, BTG1, TXNIP, CD69	z	-2.33842	0.0193657	CD2	174 vs 175	ZFP36, SOCS3, TXNIP, CD69	ZFP36, SOCS1, BTG1, TXNIP	z	-6.99919	2.57439e-12	CD3E	174 vs 175	ZFP36, CCL22, SOCS3, TXNIP	ZFP36L2, SOCS1, SOCS3, BTG1, TXNIP	z	-10.9909	0	CD3G
IL17A	175 vs 176	ZFP36, SOCS1, BTG1, TXNIP, CD69	ZFP36, CCL22, TXNIP, CD69	z	-0.4645	0.642289	IL17F	175 vs 176	ZFP36, CCL22, BTG1, CD69	ZFP36, SOCS3, BTG1, CD69	z	-6.22869	4.70345e-10	IL26	175 vs 176	ZFP36, CCL22, BTG1, TXNIP	ZFP36, BTG1, TXNIP, CD69	z	-0.922707	0.35616	IFNG	175 vs 176	ZFP36, TXNIP	ZFP36L2, SOCS3, TXNIP, CD69	z	1.06789	0.285569	CXCL13	175 vs 176	ZFP36L2, CCL22, SOCS1, BTG1, TXNIP, CD69	ZFP36, CCL22, SOCS3, BTG1, TXNIP	z	-0.620826	0.534714	CD2	175 vs 176	ZFP36, SOCS1, BTG1, TXNIP	ZFP36L2, CCL22, SOCS1, BTG1, TXNIP	z	-10.3558	0	CD3E	175 vs 176	ZFP36L2, SOCS1, SOCS3, BTG1, TXNIP	ZFP36, CCL22, TXNIP, CD69	z	9.69667	0	CD3G
IL17A	176 vs 177	ZFP36, CCL22, TXNIP, CD69	ZFP36, SOCS3, CD69	z	-6.27594	3.47523e-10	IL17F	176 vs 177	ZFP36, SOCS3, BTG1, CD69	CCL22, SOCS1, BTG1, TXNIP, CD69	z	2.00064	0.0454308	IL26	176 vs 177	ZFP36, BTG1, TXNIP, CD69	ZFP36, CCL22, TXNIP	z	2.69083	0.00712734	IFNG	176 vs 177	ZFP36L2, SOCS3, TXNIP, CD69	ZFP36L2, SOCS1, SOCS3, BTG1, TXNIP, CD69	z	-2.13039	0.0331392	CXCL13	176 vs 177	ZFP36, CCL22, SOCS3, BTG1, TXNIP	ZFP36L2, CCL22, SOCS1, TXNIP	z	-0.951906	0.341144	CD2	176 vs 177	ZFP36L2, CCL22, SOCS1, BTG1, TXNIP	ZFP36, CCL22, TXNIP	z	11.3761	0	CD3E	176 vs 177	ZFP36, CCL22, TXNIP, CD69	ZFP36, CCL22, SOCS1, TXNIP	z	0.410566	0.681391	CD3G
IL17A	177 vs 178	ZFP36, SOCS3, CD69	ZFP36, CCL22, TXNIP	z	5.27484	1.32869e-07	IL17F	177 vs 178	CCL22, SOCS1, BTG1, TXNIP, CD69	CCL22, BTG1, CD69	z	-1.46691	0.142401	IL26	177 vs 178	ZFP36, CCL22, TXNIP	ZFP36, SOCS1, TXNIP	z	-1.0286	0.303669	IFNG	177 vs 178	ZFP36L2, SOCS1, SOCS3, BTG1, TXNIP, CD69	CCL22, SOCS3, BTG1, CD69	z	-2.26569	0.0234701	CXCL13	177 vs 178	ZFP36L2, CCL22, SOCS1, TXNIP	ZFP36L2, SOCS1, SOCS3, BTG1, TXNIP, CD69	z	0.108709	0.913433	CD2	177 vs 178	ZFP36, CCL22, TXNIP	CCL22, SOCS3, BTG1	z	-10.1618	0	CD3E	177 vs 178	ZFP36, CCL22, SOCS1, TXNIP	ZFP36, SOCS1, SOCS3, TXNIP, CD69	z	-0.722594	0.469929	CD3G
IL17A	178 vs 179	ZFP36, CCL22, TXNIP	ZFP36, CCL22, BTG1, TXNIP, CD69	z	-1.44034	0.149772	IL17F	178 vs 179	CCL22, BTG1, CD69	CCL22, SOCS3, BTG1, TXNIP, CD69	z	0.4082	0.683127	IL26	178 vs 179	ZFP36, SOCS1, TXNIP	ZFP36, SOCS3, BTG1, TXNIP	z	-4.21278	2.52251e-05	IFNG	178 vs 179	CCL22, SOCS3, BTG1, CD69	ZFP36, SOCS1, BTG1, TXNIP	z	1.00835	0.313285	CXCL13	178 vs 179	ZFP36L2, SOCS1, SOCS3, BTG1, TXNIP, CD69	ZFP36L2, CCL22, SOCS3, BTG1, TXNIP, CD69	z	3.03591	0.00239809	CD2	178 vs 179	CCL22, SOCS3, BTG1	ZFP36L2, CCL22, SOCS1, TXNIP	z	1.51815	0.128976	CD3E	178 vs 179	ZFP36, SOCS1, SOCS3, TXNIP, CD69	CCL22, BTG1	z	-9.7874	0	CD3G
IL17A	179 vs 180	ZFP36, CCL22, BTG1, TXNIP, CD69	ZFP36, BTG1, CD69	z	-6.88945	5.60085e-12	IL17F	179 vs 180	CCL22, SOCS3, BTG1, TXNIP, CD69	ZFP36, CCL22, SOCS3, TXNIP, CD69	z	-1.30798	0.190879	IL26	179 vs 180	ZFP36, SOCS3, BTG1, TXNIP	CCL22, SOCS1, SOCS3, BTG1	z	-1.82591	0.0678634	IFNG	179 vs 180	ZFP36, SOCS1, BTG1, TXNIP	ZFP36, CCL22, BTG1, TXNIP	z	1.51688	0.129297	CXCL13	179 vs 180	ZFP36L2, CCL22, SOCS3, BTG1, TXNIP, CD69	CCL22, SOCS1, BTG1, CD69	z	-0.491536	0.623048	CD2	179 vs 180	ZFP36L2, CCL22, SOCS1, TXNIP	ZFP36L2, CCL22, BTG1, TXNIP, CD69	z	3.52381	0.000425391	CD3E	179 vs 180	CCL22, BTG1	ZFP36L2, SOCS1, SOCS3, TXNIP, CD69	z	4.48129	7.41921e-06	CD3G
IL17A	180 vs 181	ZFP36, BTG1, CD69	ZFP36, SOCS1, TXNIP, CD69	z	6.78673	1.14706e-11	IL17F	180 vs 181	ZFP36, CCL22, SOCS3, TXNIP, CD69	ZFP36, CCL22, SOCS1, TXNIP, CD69	z	2.43731	0.0147969	IL26	180 vs 181	CCL22, SOCS1, SOCS3, BTG1	ZFP36, TXNIP, CD69	z	3.3877	0.000704814	IFNG	180 vs 181	ZFP36, CCL22, BTG1, TXNIP	ZFP36L2, CCL22, SOCS1, TXNIP	z	0.842772	0.399356	CXCL13	180 vs 181	CCL22, SOCS1, BTG1, CD69	ZFP36L2, CCL22, SOCS3, TXNIP	z	-0.650132	0.515607	CD2	180 vs 181	ZFP36L2, CCL22, BTG1, TXNIP, CD69	ZFP36, SOCS1, TXNIP	z	6.97977	2.95652e-12	CD3E	180 vs 181	ZFP36L2, SOCS1, SOCS3, TXNIP, CD69	ZFP36L2, CCL22, TXNIP, CD69	z	-0.797531	0.425143	CD3G
IL17A	181 vs 182	ZFP36, SOCS1, TXNIP, CD69	CCL22, SOCS1, SOCS3	z	-5.86249	4.55984e-09	IL17F	181 vs 182	ZFP36, CCL22, SOCS1, TXNIP, CD69	ZFP36, SOCS3, TXNIP	z	-6.22862	4.70561e-10	IL26	181 vs 182	ZFP36, TXNIP, CD69	ZFP36, SOCS3, TXNIP	z	-2.67211	0.00753753	IFNG	181 vs 182	ZFP36L2, CCL22, SOCS1, TXNIP	SOCS1, SOCS3, BTG1, CD69	z	-2.86381	0.00418584	CXCL13	181 vs 182	ZFP36L2, CCL22, SOCS3, TXNIP	ZFP36L2, TXNIP, CD69	z	0.0918694	0.926802	CD2	181 vs 182	ZFP36, SOCS1, TXNIP	ZFP36L2, CCL22, SOCS3, BTG1, TXNIP	z	-9.16124	0	CD3E	181 vs 182	ZFP36L2, CCL22, TXNIP, CD69	SOCS1, BTG1, CD69	z	-3.72674	0.000193973	CD3G
IL17A	182 vs 183	CCL22, SOCS1, SOCS3	ZFP36L2, BTG1, TXNIP	z	7.99875	1.33227e-15	IL17F	182 vs 183	ZFP36, SOCS3, TXNIP	ZFP36, SOCS1, TXNIP	z	2.4732	0.0133909	IL26	182 vs 183	ZFP36, SOCS3, TXNIP	ZFP36L2, CCL22, TXNIP	z	-0.161359	0.871811	IFNG	182 vs 183	SOCS1, SOCS3, BTG1, CD69	ZFP36L2, BTG1	z	2.84152	0.00448992	CXCL13	182 vs 183	ZFP36L2, TXNIP, CD69	ZFP36, SOCS1, BTG1, TXNIP	z	-1.6694	0.0950378	CD2	182 vs 183	ZFP36L2, CCL22, SOCS3, BTG1, TXNIP	ZFP36L2, CCL22, TXNIP, CD69	z	3.86849	0.00010951	CD3E	182 vs 183	SOCS1, BTG1, CD69	ZFP36L2, CCL22, SOCS3, TXNIP	z	2.52825	0.0114633	CD3G
IL17A	183 vs 184	ZFP36L2, BTG1, TXNIP	ZFP36, CD69	z	-7.80338	5.9952e-15	IL17F	183 vs 184	ZFP36, SOCS1, TXNIP	ZFP36, SOCS1, SOCS3, TXNIP, CD69	z	2.05168	0.0402003	IL26	183 vs 184	ZFP36L2, CCL22, TXNIP	CCL22, SOCS1, BTG1, CD69	z	-1.16327	0.244719	IFNG	183 vs 184	ZFP36L2, BTG1	ZFP36L2, CCL22, SOCS3, TXNIP	z	-0.268109	0.788615	CXCL13	183 vs 184	ZFP36, SOCS1, BTG1, TXNIP	ZFP36L2, SOCS1, SOCS3, TXNIP	z	-0.135613	0.892127	CD2	183 vs 184	ZFP36L2, CCL22, TXNIP, CD69	ZFP36L2, CCL22, SOCS3, TXNIP	z	-5.12003	3.05489e-07	CD3E	183 vs 184	ZFP36L2, CCL22, SOCS3, TXNIP	ZFP36L2, CCL22, BTG1, TXNIP	z	-3.84852	0.000118832	CD3G
IL17A	184 vs 185	ZFP36, CD69	ZFP36, CCL22, BTG1, TXNIP	z	5.08393	3.69702e-07	IL17F	184 vs 185	ZFP36, SOCS1, SOCS3, TXNIP, CD69	ZFP36, BTG1, CD69	z	-0.115665	0.907918	IL26	184 vs 185	CCL22, SOCS1, BTG1, CD69	ZFP36L2, BTG1, TXNIP, CD69	z	0.469421	0.638769	IFNG	184 vs 185	ZFP36L2, CCL22, SOCS3, TXNIP	CCL22	z	-4.27641	1.89936e-05	CXCL13	184 vs 185	ZFP36L2, SOCS1, SOCS3, TXNIP	SOCS1, SOCS3, BTG1, CD69	z	-0.223848	0.822875	CD2	184 vs 185	ZFP36L2, CCL22, SOCS3, TXNIP	ZFP36, BTG1, TXNIP, CD69	z	9.02363	0	CD3E	184 vs 185	ZFP36L2, CCL22, BTG1, TXNIP	ZFP36L2, CCL22, SOCS1, TXNIP	z	2.72223	0.00648437	CD3G
IL17A	185 vs 186	ZFP36, CCL22, BTG1, TXNIP	ZFP36, SOCS1, TXNIP	z	2.14953	0.031592	IL17F	185 vs 186	ZFP36, BTG1, CD69	CCL22, SOCS1, SOCS3	z	-2.62804	0.00858781	IL26	185 vs 186	ZFP36L2, BTG1, TXNIP, CD69	ZFP36L2, CCL22, BTG1, TXNIP	z	-0.200123	0.841384	IFNG	185 vs 186	CCL22	SOCS1, CD69	z	2.92779	0.00341376	CXCL13	185 vs 186	SOCS1, SOCS3, BTG1, CD69	ZFP36, CCL22, BTG1, TXNIP	z	1.15434	0.248361	CD2	185 vs 186	ZFP36, BTG1, TXNIP, CD69	ZFP36, SOCS3, BTG1, TXNIP	z	-2.77705	0.00548554	CD3E	185 vs 186	ZFP36L2, CCL22, SOCS1, TXNIP	SOCS1, SOCS3, BTG1	z	-3.43862	0.000584686	CD3G
IL17A	186 vs 187	ZFP36, SOCS1, TXNIP	ZFP36, SOCS1, BTG1, TXNIP	z	-1.79474	0.0726956	IL17F	186 vs 187	CCL22, SOCS1, SOCS3	ZFP36, CCL22, TXNIP, CD69	z	3.09006	0.00200115	IL26	186 vs 187	ZFP36L2, CCL22, BTG1, TXNIP	ZFP36L2, TXNIP, CD69	z	1.94333	0.0519766	IFNG	186 vs 187	SOCS1, CD69	ZFP36L2, CCL22, SOCS1, SOCS3, BTG1, TXNIP	z	0.481644	0.630059	CXCL13	186 vs 187	ZFP36, CCL22, BTG1, TXNIP	CCL22, SOCS1, SOCS3, TXNIP, CD69	z	-3.5954	0.000323893	CD2	186 vs 187	ZFP36, SOCS3, BTG1, TXNIP	ZFP36L2, SOCS1, BTG1, TXNIP, CD69	z	-7.91312	2.44249e-15	CD3E	186 vs 187	SOCS1, SOCS3, BTG1	CCL22, SOCS3, CD69	z	3.41829	0.00063017	CD3G
IL17A	187 vs 188	ZFP36, SOCS1, BTG1, TXNIP	ZFP36, SOCS3, BTG1, TXNIP, CD69	z	-2.17362	0.029734	IL17F	187 vs 188	ZFP36, CCL22, TXNIP, CD69	ZFP36, CCL22, SOCS1, SOCS3	z	-0.879784	0.378976	IL26	187 vs 188	ZFP36L2, TXNIP, CD69	ZFP36L2, SOCS1, BTG1, TXNIP	z	-3.2456	0.00117204	IFNG	187 vs 188	ZFP36L2, CCL22, SOCS1, SOCS3, BTG1, TXNIP	SOCS3, CD69	z	-1.80166	0.0715987	CXCL13	187 vs 188	CCL22, SOCS1, SOCS3, TXNIP, CD69	ZFP36L2, BTG1	z	3.6781	0.000234977	CD2	187 vs 188	ZFP36L2, SOCS1, BTG1, TXNIP, CD69	ZFP36, SOCS3, TXNIP	z	8.12974	4.44089e-16	CD3E	187 vs 188	CCL22, SOCS3, CD69	CCL22, SOCS1, CD69	z	0.0692902	0.944759	CD3G
IL17A	188 vs 189	ZFP36, SOCS3, BTG1, TXNIP, CD69	ZFP36, SOCS3, TXNIP, CD69	z	1.11794	0.263593	IL17F	188 vs 189	ZFP36, CCL22, SOCS1, SOCS3	CCL22, SOCS3	z	-6.55196	5.67866e-11	IL26	188 vs 189	ZFP36L2, SOCS1, BTG1, TXNIP	CCL22, SOCS3, BTG1, CD69	z	-1.74086	0.0817073	IFNG	188 vs 189	SOCS3, CD69	ZFP36L2, CCL22, BTG1, TXNIP, CD69	z	2.41825	0.0155954	CXCL13	188 vs 189	ZFP36L2, BTG1	ZFP36L2, SOCS1, BTG1, TXNIP, CD69	z	-3.13872	0.00169685	CD2	188 vs 189	ZFP36, SOCS3, TXNIP	ZFP36, TXNIP, CD69	z	2.17472	0.0296512	CD3E	188 vs 189	CCL22, SOCS1, CD69	SOCS3, BTG1, CD69	z	-4.20549	2.60522e-05	CD3G
IL17A	189 vs 190	ZFP36, SOCS3, TXNIP, CD69	CCL22, SOCS1, BTG1, CD69	z	-4.88271	1.0464e-06	IL17F	189 vs 190	CCL22, SOCS3	ZFP36, SOCS3, TXNIP, CD69	z	4.34444	1.39633e-05	IL26	189 vs 190	CCL22, SOCS3, BTG1, CD69	ZFP36L2, SOCS1, TXNIP	z	1.94906	0.0512879	IFNG	189 vs 190	ZFP36L2, CCL22, BTG1, TXNIP, CD69	ZFP36, SOCS3, BTG1, TXNIP	z	-2.15307	0.0313135	CXCL13	189 vs 190	ZFP36L2, SOCS1, BTG1, TXNIP, CD69	ZFP36, SOCS3, BTG1, TXNIP	z	-1.07346	0.283063	CD2	189 vs 190	ZFP36, TXNIP, CD69	CCL22, BTG1, CD69	z	-9.28348	0	CD3E	189 vs 190	SOCS3, BTG1, CD69	ZFP36, CCL22, TXNIP	z	8.59128	0	CD3G
IL17A	190 vs 191	CCL22, SOCS1, BTG1, CD69	CCL22, SOCS1, SOCS3, CD69	z	-0.433225	0.664852	IL17F	190 vs 191	ZFP36, SOCS3, TXNIP, CD69	ZFP36, SOCS1, TXNIP, CD69	z	2.7265	0.00640098	IL26	190 vs 191	ZFP36L2, SOCS1, TXNIP	ZFP36, BTG1, TXNIP	z	-1.98644	0.0469847	IFNG	190 vs 191	ZFP36, SOCS3, BTG1, TXNIP	ZFP36L2, SOCS1, BTG1, TXNIP, CD69	z	1.26137	0.207177	CXCL13	190 vs 191	ZFP36, SOCS3, BTG1, TXNIP	CCL22, SOCS3, BTG1, CD69	z	1.93787	0.0526385	CD2	190 vs 191	CCL22, BTG1, CD69	ZFP36L2, SOCS1, TXNIP, CD69	z	0.732624	0.463788	CD3E	190 vs 191	ZFP36, CCL22, TXNIP	ZFP36, SOCS3, TXNIP, CD69	z	-0.355392	0.722296	CD3G
IL17A	191 vs 192	CCL22, SOCS1, SOCS3, CD69	ZFP36, SOCS3, TXNIP	z	4.30566	1.66489e-05	IL17F	191 vs 192	ZFP36, SOCS1, TXNIP, CD69	SOCS1, SOCS3, BTG1, TXNIP, CD69	z	1.40517	0.15997	IL26	191 vs 192	ZFP36, BTG1, TXNIP	ZFP36L2, SOCS3, BTG1, TXNIP	z	0.224282	0.822538	IFNG	191 vs 192	ZFP36L2, SOCS1, BTG1, TXNIP, CD69	CCL22, SOCS1, SOCS3, BTG1	z	-3.36496	0.00076554	CXCL13	191 vs 192	CCL22, SOCS3, BTG1, CD69	ZFP36L2, CCL22, BTG1, TXNIP, CD69	z	-0.206523	0.836382	CD2	191 vs 192	ZFP36L2, SOCS1, TXNIP, CD69	ZFP36L2, SOCS3, BTG1, TXNIP, CD69	z	-0.188896	0.850174	CD3E	191 vs 192	ZFP36, SOCS3, TXNIP, CD69	ZFP36, BTG1, TXNIP	z	-6.3863	1.69953e-10	CD3G
IL17A	192 vs 193	ZFP36, SOCS3, TXNIP	CCL22, SOCS1, BTG1	z	-4.57077	4.85925e-06	IL17F	192 vs 193	SOCS1, SOCS3, BTG1, TXNIP, CD69	CCL22, SOCS1, BTG1, TXNIP	z	2.64524	0.0081632	IL26	192 vs 193	ZFP36L2, SOCS3, BTG1, TXNIP	ZFP36, TXNIP	z	0.872218	0.38309	IFNG	192 vs 193	CCL22, SOCS1, SOCS3, BTG1	ZFP36L2, SOCS1, SOCS3, TXNIP	z	2.66547	0.00768798	CXCL13	192 vs 193	ZFP36L2, CCL22, BTG1, TXNIP, CD69	ZFP36L2, CCL22, SOCS1, SOCS3, BTG1, TXNIP	z	-2.29883	0.0215145	CD2	192 vs 193	ZFP36L2, SOCS3, BTG1, TXNIP, CD69	ZFP36L2, SOCS1, SOCS3, BTG1, TXNIP	z	-4.32294	1.53962e-05	CD3E	192 vs 193	ZFP36, BTG1, TXNIP	ZFP36, SOCS1, TXNIP, CD69	z	5.7731	7.78268e-09	CD3G
IL17A	193 vs 194	CCL22, SOCS1, BTG1	ZFP36, BTG1, TXNIP, CD69	z	4.35094	1.35555e-05	IL17F	193 vs 194	CCL22, SOCS1, BTG1, TXNIP	CCL22	z	-7.90942	2.66454e-15	IL26	193 vs 194	ZFP36, TXNIP	CCL22, SOCS1, SOCS3, CD69	z	1.70405	0.0883725	IFNG	193 vs 194	ZFP36L2, SOCS1, SOCS3, TXNIP	ZFP36L2, TXNIP, CD69	z	1.79257	0.073042	CXCL13	193 vs 194	ZFP36L2, CCL22, SOCS1, SOCS3, BTG1, TXNIP	ZFP36L2, SOCS3, BTG1, TXNIP, CD69	z	-0.866186	0.386388	CD2	193 vs 194	ZFP36L2, SOCS1, SOCS3, BTG1, TXNIP	ZFP36L2, SOCS3, TXNIP, CD69	z	3.13122	0.00174082	CD3E	193 vs 194	ZFP36, SOCS1, TXNIP, CD69	ZFP36, SOCS1, SOCS3, TXNIP	z	0.147292	0.882902	CD3G
IL17A	194 vs 195	ZFP36, BTG1, TXNIP, CD69	ZFP36, TXNIP, CD69	z	1.25303	0.210195	IL17F	194 vs 195	CCL22	ZFP36, CCL22, SOCS1	z	7.25367	4.05675e-13	IL26	194 vs 195	CCL22, SOCS1, SOCS3, CD69	SOCS1, SOCS3, BTG1, CD69	z	-5.93058	3.0186e-09	IFNG	194 vs 195	ZFP36L2, TXNIP, CD69	ZFP36L2, SOCS3, BTG1, TXNIP, CD69	z	-3.29853	0.000971931	CXCL13	194 vs 195	ZFP36L2, SOCS3, BTG1, TXNIP, CD69	CCL22	z	-1.86705	0.0618953	CD2	194 vs 195	ZFP36L2, SOCS3, TXNIP, CD69	ZFP36L2, SOCS1, SOCS3, TXNIP	z	-4.98891	6.07211e-07	CD3E	194 vs 195	ZFP36, SOCS1, SOCS3, TXNIP	CCL22, SOCS1, SOCS3, BTG1, TXNIP, CD69	z	-9.93478	0	CD3G
IL17A	195 vs 196	ZFP36, TXNIP, CD69	ZFP36, SOCS3, BTG1, TXNIP	z	0.110363	0.912121	IL17F	195 vs 196	ZFP36, CCL22, SOCS1	ZFP36, SOCS1, SOCS3	z	-7.16091	8.01359e-13	IL26	195 vs 196	SOCS1, SOCS3, BTG1, CD69	ZFP36L2, SOCS3, TXNIP	z	1.6407	0.10086	IFNG	195 vs 196	ZFP36L2, SOCS3, BTG1, TXNIP, CD69	ZFP36L2, CCL22, SOCS1, BTG1, TXNIP	z	-0.700839	0.483404	CXCL13	195 vs 196	CCL22	SOCS1, SOCS3	z	-1.42176	0.155095	CD2	195 vs 196	ZFP36L2, SOCS1, SOCS3, TXNIP	SOCS1, SOCS3, CD69	z	1.89604	0.0579547	CD3E	195 vs 196	CCL22, SOCS1, SOCS3, BTG1, TXNIP, CD69	ZFP36L2, BTG1, TXNIP, CD69	z	-2.51033	0.012062	CD3G
IL17A	196 vs 197	ZFP36, SOCS3, BTG1, TXNIP	CCL22, SOCS1	z	-4.76535	1.8853e-06	IL17F	196 vs 197	ZFP36, SOCS1, SOCS3	SOCS1, BTG1, CD69	z	2.76288	0.0057293	IL26	196 vs 197	ZFP36L2, SOCS3, TXNIP	CCL22, SOCS1, SOCS3	z	-1.46857	0.141948	IFNG	196 vs 197	ZFP36L2, CCL22, SOCS1, BTG1, TXNIP	CCL22, SOCS1, SOCS3, TXNIP, CD69	z	-1.99327	0.0462315	CXCL13	196 vs 197	SOCS1, SOCS3	ZFP36L2, CCL22, TXNIP	z	3.12162	0.0017986	CD2	196 vs 197	SOCS1, SOCS3, CD69	SOCS1, SOCS3, BTG1	z	-5.82707	5.64093e-09	CD3E	196 vs 197	ZFP36L2, BTG1, TXNIP, CD69	ZFP36L2, SOCS1, TXNIP, CD69	z	2.75296	0.00590582	CD3G
IL17A	197 vs 198	CCL22, SOCS1	CCL22, SOCS3, BTG1, CD69	z	0.0723895	0.942292	IL17F	197 vs 198	SOCS1, BTG1, CD69	CCL22, SOCS3, BTG1, TXNIP	z	0.994919	0.319776	IL26	197 vs 198	CCL22, SOCS1, SOCS3	CCL22, SOCS1, BTG1	z	-2.32523	0.0200597	IFNG	197 vs 198	CCL22, SOCS1, SOCS3, TXNIP, CD69	CCL22, BTG1, CD69	z	-0.479845	0.631338	CXCL13	197 vs 198	ZFP36L2, CCL22, TXNIP	ZFP36L2, SOCS1, TXNIP	z	-3.69663	0.000218477	CD2	197 vs 198	SOCS1, SOCS3, BTG1	SOCS1, BTG1, CD69	z	4.4827	7.37052e-06	CD3E	197 vs 198	ZFP36L2, SOCS1, TXNIP, CD69	ZFP36L2, SOCS3, TXNIP, CD69	z	0.364773	0.715281	CD3G
IL17A	198 vs 199	CCL22, SOCS3, BTG1, CD69	ZFP36, TXNIP	z	5.29125	1.21482e-07	IL17F	198 vs 199	CCL22, SOCS3, BTG1, TXNIP	CCL22, SOCS1, SOCS3, TXNIP, CD69	z	-2.99406	0.00275287	IL26	198 vs 199	CCL22, SOCS1, BTG1	CCL22, BTG1, CD69	z	-1.3422	0.179531	IFNG	198 vs 199	CCL22, BTG1, CD69	ZFP36L2, CCL22, TXNIP	z	1.8205	0.0686825	CXCL13	198 vs 199	ZFP36L2, SOCS1, TXNIP	CD69	z	0.3084	0.757778	CD2	198 vs 199	SOCS1, BTG1, CD69	ZFP36, BTG1, TXNIP	z	5.61622	1.95178e-08	CD3E	198 vs 199	ZFP36L2, SOCS3, TXNIP, CD69	ZFP36L2, SOCS1, BTG1, TXNIP	z	-4.2969	1.73201e-05	CD3G
IL17A	199 vs 200	ZFP36, TXNIP	CCL22, SOCS1, CD69	z	-4.31356	1.60649e-05	IL17F	199 vs 200	CCL22, SOCS1, SOCS3, TXNIP, CD69	ZFP36, TXNIP	z	-1.46278	0.143527	IL26	199 vs 200	CCL22, BTG1, CD69	CCL22, SOCS3	z	-2.67135	0.00755473	IFNG	199 vs 200	ZFP36L2, CCL22, TXNIP	ZFP36L2, CCL22, SOCS3, BTG1, TXNIP	z	-2.55282	0.0106855	CXCL13	199 vs 200	CD69	ZFP36, BTG1, TXNIP	z	-0.538031	0.590556	CD2	199 vs 200	ZFP36, BTG1, TXNIP	ZFP36L2, CCL22, BTG1, TXNIP	z	-9.70724	0	CD3E	199 vs 200	ZFP36L2, SOCS1, BTG1, TXNIP	ZFP36, TXNIP, CD69	z	8.83896	0	CD3G
IL17A	200 vs 201	CCL22, SOCS1, CD69	CCL22, SOCS3	z	-3.85785	0.00011439	IL17F	200 vs 201	ZFP36, TXNIP	ZFP36, CCL22, SOCS3	z	0.596803	0.550639	IL26	200 vs 201	CCL22, SOCS3	CCL22, SOCS1, SOCS3, BTG1, TXNIP, CD69	z	3.98448	6.76274e-05	IFNG	200 vs 201	ZFP36L2, CCL22, SOCS3, BTG1, TXNIP	ZFP36, BTG1, TXNIP	z	-0.695653	0.486646	CXCL13	200 vs 201	ZFP36, BTG1, TXNIP	ZFP36L2, CCL22, SOCS1, BTG1, TXNIP	z	1.39488	0.163051	CD2	200 vs 201	ZFP36L2, CCL22, BTG1, TXNIP	CCL22, CD69	z	0.87339	0.38245	CD3E	200 vs 201	ZFP36, TXNIP, CD69	ZFP36, SOCS1, TXNIP	z	-0.39571	0.692319	CD3G
IL17A	201 vs 202	CCL22, SOCS3	CCL22	z	-4.29617	1.73773e-05	IL17F	201 vs 202	ZFP36, CCL22, SOCS3	SOCS1, BTG1	z	1.57562	0.115113	IL26	201 vs 202	CCL22, SOCS1, SOCS3, BTG1, TXNIP, CD69	CCL22, SOCS1, CD69	z	3.59096	0.000329459	IFNG	201 vs 202	ZFP36, BTG1, TXNIP	SOCS1, BTG1, CD69	z	-1.64837	0.0992765	CXCL13	201 vs 202	ZFP36L2, CCL22, SOCS1, BTG1, TXNIP	ZFP36L2, SOCS3, TXNIP	z	-2.31115	0.0208244	CD2	201 vs 202	CCL22, CD69	ZFP36L2, CCL22, TXNIP	z	-1.3703	0.170593	CD3E	201 vs 202	ZFP36, SOCS1, TXNIP	ZFP36, SOCS3, TXNIP	z	0.555242	0.578729	CD3G
IL17A	202 vs 203	CCL22	CCL22, SOCS1, SOCS3, BTG1, TXNIP, CD69	z	8.95226	0	IL17F	202 vs 203	SOCS1, BTG1	SOCS3, BTG1, CD69	z	-2.01941	0.043445	IL26	202 vs 203	CCL22, SOCS1, CD69	CCL22, SOCS3, BTG1	z	-5.65573	1.55186e-08	IFNG	202 vs 203	SOCS1, BTG1, CD69	ZFP36L2, SOCS1, SOCS3, BTG1, TXNIP	z	1.49615	0.134615	CXCL13	202 vs 203	ZFP36L2, SOCS3, TXNIP	SOCS1, BTG1, CD69	z	-0.359	0.719595	CD2	202 vs 203	ZFP36L2, CCL22, TXNIP	ZFP36, TXNIP	z	10.0865	0	CD3E	202 vs 203	ZFP36, SOCS3, TXNIP	ZFP36L2, SOCS3, BTG1, TXNIP	z	-9.87489	0	CD3G
IL17A	203 vs 204	CCL22, SOCS1, SOCS3, BTG1, TXNIP, CD69	ZFP36, BTG1, TXNIP	z	0.816458	0.414238	IL17F	203 vs 204	SOCS3, BTG1, CD69	ZFP36, TXNIP, CD69	z	-0.0502188	0.959948	IL26	203 vs 204	CCL22, SOCS3, BTG1	CCL22, SOCS3, CD69	z	3.99113	6.57587e-05	IFNG	203 vs 204	ZFP36L2, SOCS1, SOCS3, BTG1, TXNIP	ZFP36L2, BTG1, TXNIP, CD69	z	1.27706	0.201582	CXCL13	203 vs 204	SOCS1, BTG1, CD69	ZFP36L2, BTG1, TXNIP, CD69	z	1.18801	0.234831	CD2	203 vs 204	ZFP36, TXNIP	CCL22, SOCS1, SOCS3, BTG1, TXNIP, CD69	z	-6.23113	4.63068e-10	CD3E	203 vs 204	ZFP36L2, SOCS3, BTG1, TXNIP	ZFP36L2, SOCS1, SOCS3, TXNIP	z	2.60096	0.00929636	CD3G
IL17A	204 vs 205	ZFP36, BTG1, TXNIP	SOCS1, SOCS3, BTG1, CD69	z	-4.47275	7.72203e-06	IL17F	204 vs 205	ZFP36, TXNIP, CD69	ZFP36, SOCS1	z	-2.18046	0.0292237	IL26	204 vs 205	CCL22, SOCS3, CD69	ZFP36L2, BTG1, TXNIP	z	-0.5683	0.569831	IFNG	204 vs 205	ZFP36L2, BTG1, TXNIP, CD69	ZFP36L2, SOCS1, TXNIP	z	0.057858	0.953862	CXCL13	204 vs 205	ZFP36L2, BTG1, TXNIP, CD69	ZFP36L2, SOCS1, SOCS3, BTG1, TXNIP	z	-2.2804	0.022584	CD2	204 vs 205	CCL22, SOCS1, SOCS3, BTG1, TXNIP, CD69	ZFP36L2, BTG1, TXNIP, CD69	z	-3.60035	0.000317783	CD3E	204 vs 205	ZFP36L2, SOCS1, SOCS3, TXNIP	CCL22, SOCS1	z	-0.817609	0.413581	CD3G
IL17A	205 vs 206	SOCS1, SOCS3, BTG1, CD69	CCL22, SOCS1, SOCS3, TXNIP, CD69	z	4.38582	1.1555e-05	IL17F	205 vs 206	ZFP36, SOCS1	CCL22, SOCS1, SOCS3, TXNIP	z	0.857697	0.39106	IL26	205 vs 206	ZFP36L2, BTG1, TXNIP	SOCS1, BTG1, CD69	z	-1.51237	0.130439	IFNG	205 vs 206	ZFP36L2, SOCS1, TXNIP	CCL22, SOCS1, SOCS3, BTG1, TXNIP, CD69	z	-3.05791	0.00222886	CXCL13	205 vs 206	ZFP36L2, SOCS1, SOCS3, BTG1, TXNIP	CCL22, SOCS1, TXNIP, CD69	z	-2.07475	0.0380101	CD2	205 vs 206	ZFP36L2, BTG1, TXNIP, CD69	ZFP36L2, SOCS1, BTG1, TXNIP	z	-4.67334	2.96341e-06	CD3E	205 vs 206	CCL22, SOCS1	ZFP36L2, CCL22, TXNIP	z	0.335479	0.737264	CD3G
IL17A	206 vs 207	CCL22, SOCS1, SOCS3, TXNIP, CD69	CCL22, SOCS3, BTG1	z	-5.38547	7.22568e-08	IL17F	206 vs 207	CCL22, SOCS1, SOCS3, TXNIP	CCL22, BTG1, TXNIP, CD69	z	3.87942	0.000104705	IL26	206 vs 207	SOCS1, BTG1, CD69	ZFP36L2, TXNIP	z	1.56044	0.118657	IFNG	206 vs 207	CCL22, SOCS1, SOCS3, BTG1, TXNIP, CD69	CCL22, SOCS1, BTG1	z	-1.49841	0.134027	CXCL13	206 vs 207	CCL22, SOCS1, TXNIP, CD69	ZFP36L2, CCL22, SOCS3, BTG1, TXNIP	z	3.28466	0.00102104	CD2	206 vs 207	ZFP36L2, SOCS1, BTG1, TXNIP	SOCS3, BTG1, CD69	z	0.509751	0.610226	CD3E	206 vs 207	ZFP36L2, CCL22, TXNIP	CCL22, CD69	z	-0.822454	0.410819	CD3G
IL17A	207 vs 208	CCL22, SOCS3, BTG1	CCL22, SOCS3, CD69	z	-0.518241	0.60429	IL17F	207 vs 208	CCL22, BTG1, TXNIP, CD69	ZFP36, CCL22, SOCS1, SOCS3, CD69	z	-0.788262	0.430544	IL26	207 vs 208	ZFP36L2, TXNIP	SOCS1, SOCS3, BTG1	z	-4.17885	2.92987e-05	IFNG	207 vs 208	CCL22, SOCS1, BTG1	ZFP36L2, SOCS3, TXNIP	z	2.17637	0.0295275	CXCL13	207 vs 208	ZFP36L2, CCL22, SOCS3, BTG1, TXNIP	CCL22, SOCS1, SOCS3, BTG1	z	-0.685317	0.493144	CD2	207 vs 208	SOCS3, BTG1, CD69	ZFP36L2, TXNIP, CD69	z	0.81412	0.415576	CD3E	207 vs 208	CCL22, CD69	CCL22, SOCS1, BTG1, TXNIP, CD69	z	0.0772239	0.938445	CD3G
IL17A	208 vs 209	CCL22, SOCS3, CD69	CCL22, BTG1, CD69	z	0.236553	0.813004	IL17F	208 vs 209	ZFP36, CCL22, SOCS1, SOCS3, CD69	ZFP36, CCL22	z	-4.1375	3.51108e-05	IL26	208 vs 209	SOCS1, SOCS3, BTG1	SOCS3, BTG1, CD69	z	0.0382724	0.96947	IFNG	208 vs 209	ZFP36L2, SOCS3, TXNIP	ZFP36L2, CCL22, BTG1, TXNIP	z	-0.895453	0.370545	CXCL13	208 vs 209	CCL22, SOCS1, SOCS3, BTG1	CCL22, BTG1, CD69	z	1.21723	0.223516	CD2	208 vs 209	ZFP36L2, TXNIP, CD69	ZFP36L2, SOCS1, TXNIP	z	-5.36802	7.96048e-08	CD3E	208 vs 209	CCL22, SOCS1, BTG1, TXNIP, CD69	ZFP36L2, TXNIP, CD69	z	0.0410091	0.967289	CD3G
IL17A	209 vs 210	CCL22, BTG1, CD69	CCL22, SOCS1, BTG1, TXNIP, CD69	z	7.00269	2.51088e-12	IL17F	209 vs 210	ZFP36, CCL22	SOCS3, BTG1	z	0.551361	0.581386	IL26	209 vs 210	SOCS3, BTG1, CD69	CCL22, SOCS1, SOCS3, TXNIP, CD69	z	4.17017	3.04369e-05	IFNG	209 vs 210	ZFP36L2, CCL22, BTG1, TXNIP	SOCS3, BTG1, CD69	z	-2.68214	0.00731526	CXCL13	209 vs 210	CCL22, BTG1, CD69	CCL22, SOCS1, SOCS3, BTG1, TXNIP, CD69	z	-4.20084	2.65929e-05	CD2	209 vs 210	ZFP36L2, SOCS1, TXNIP	ZFP36L2, SOCS3, BTG1, TXNIP	z	0.850593	0.394995	CD3E	209 vs 210	ZFP36L2, TXNIP, CD69	ZFP36, TXNIP	z	7.06089	1.65445e-12	CD3G
IL17A	210 vs 211	CCL22, SOCS1, BTG1, TXNIP, CD69	SOCS1, BTG1, CD69	z	-6.19327	5.8928e-10	IL17F	210 vs 211	SOCS3, BTG1	CCL22, SOCS1	z	-1.71616	0.0861319	IL26	210 vs 211	CCL22, SOCS1, SOCS3, TXNIP, CD69	CCL22, SOCS1	z	-1.19214	0.233206	IFNG	210 vs 211	SOCS3, BTG1, CD69	SOCS1, SOCS3	z	-0.840426	0.40067	CXCL13	210 vs 211	CCL22, SOCS1, SOCS3, BTG1, TXNIP, CD69	SOCS1, SOCS3, TXNIP, CD69	z	-4.80715	1.53097e-06	CD2	210 vs 211	ZFP36L2, SOCS3, BTG1, TXNIP	CCL22, SOCS1, SOCS3, TXNIP, CD69	z	3.93472	8.32952e-05	CD3E	210 vs 211	ZFP36, TXNIP	CCL22, SOCS3, BTG1, TXNIP, CD69	z	-7.64216	2.13163e-14	CD3G
IL17A	211 vs 212	SOCS1, BTG1, CD69	SOCS1, SOCS3, BTG1	z	-0.196187	0.844464	IL17F	211 vs 212	CCL22, SOCS1	ZFP36, SOCS3	z	-0.914963	0.360211	IL26	211 vs 212	CCL22, SOCS1	CCL22, SOCS1, BTG1, TXNIP, CD69	z	-0.634734	0.525602	IFNG	211 vs 212	SOCS1, SOCS3	CCL22, SOCS1, TXNIP, CD69	z	2.44176	0.014616	CXCL13	211 vs 212	SOCS1, SOCS3, TXNIP, CD69	CCL22, SOCS3, TXNIP, CD69	z	2.81475	0.00488147	CD2	211 vs 212	CCL22, SOCS1, SOCS3, TXNIP, CD69	ZFP36L2, SOCS3, TXNIP	z	-5.45927	4.78106e-08	CD3E	211 vs 212	CCL22, SOCS3, BTG1, TXNIP, CD69	CCL22, SOCS1, SOCS3, BTG1, TXNIP	z	-2.06646	0.0387854	CD3G
IL17A	212 vs 213	SOCS1, SOCS3, BTG1	CCL22, SOCS1, SOCS3, BTG1, TXNIP	z	5.46073	4.74172e-08	IL17F	212 vs 213	ZFP36, SOCS3	ZFP36, CCL22, SOCS1, CD69	z	7.6404	2.17604e-14	IL26	212 vs 213	CCL22, SOCS1, BTG1, TXNIP, CD69	CCL22	z	-6.15565	7.47693e-10	IFNG	212 vs 213	CCL22, SOCS1, TXNIP, CD69	ZFP36L2, SOCS1, BTG1, TXNIP	z	0.45181	0.651406	CXCL13	212 vs 213	CCL22, SOCS3, TXNIP, CD69	SOCS3, BTG1, CD69	z	0.927884	0.353468	CD2	212 vs 213	ZFP36L2, SOCS3, TXNIP	CCL22, BTG1	z	-2.51537	0.0118908	CD3E	212 vs 213	CCL22, SOCS1, SOCS3, BTG1, TXNIP	ZFP36L2, SOCS1, TXNIP	z	0.0714695	0.943024	CD3G
IL17A	213 vs 214	CCL22, SOCS1, SOCS3, BTG1, TXNIP	CCL22, SOCS3, BTG1, TXNIP, CD69	z	-2.69416	0.00705653	IL17F	213 vs 214	ZFP36, CCL22, SOCS1, CD69	CCL22, SOCS1, SOCS3, CD69	z	-3.54659	0.000390245	IL26	213 vs 214	CCL22	SOCS1, SOCS3, CD69	z	7.22762	4.91607e-13	IFNG	213 vs 214	ZFP36L2, SOCS1, BTG1, TXNIP	CCL22, SOCS3, TXNIP, CD69	z	-1.87862	0.0602968	CXCL13	213 vs 214	SOCS3, BTG1, CD69	ZFP36L2, SOCS1, BTG1, TXNIP	z	-0.257786	0.796572	CD2	213 vs 214	CCL22, BTG1	CCL22, SOCS1, BTG1, TXNIP, CD69	z	5.16675	2.38202e-07	CD3E	213 vs 214	ZFP36L2, SOCS1, TXNIP	ZFP36L2, BTG1, TXNIP	z	-2.97108	0.00296757	CD3G
IL17A	214 vs 215	CCL22, SOCS3, BTG1, TXNIP, CD69	CCL22, SOCS1, TXNIP, CD69	z	1.90732	0.056479	IL17F	214 vs 215	CCL22, SOCS1, SOCS3, CD69	ZFP36, SOCS1, SOCS3, CD69	z	0.389436	0.696954	IL26	214 vs 215	SOCS1, SOCS3, CD69	CCL22, SOCS3, BTG1, TXNIP, CD69	z	-3.98309	6.80258e-05	IFNG	214 vs 215	CCL22, SOCS3, TXNIP, CD69	ZFP36L2, SOCS3, BTG1, TXNIP	z	0.939209	0.347623	CXCL13	214 vs 215	ZFP36L2, SOCS1, BTG1, TXNIP	ZFP36L2, CCL22, BTG1, TXNIP	z	3.05399	0.00225819	CD2	214 vs 215	CCL22, SOCS1, BTG1, TXNIP, CD69	SOCS1, CD69	z	-0.981262	0.326464	CD3E	214 vs 215	ZFP36L2, BTG1, TXNIP	BTG1, CD69	z	-2.28905	0.0220766	CD3G
IL17A	215 vs 216	CCL22, SOCS1, TXNIP, CD69	SOCS1, SOCS3, CD69	z	-4.6387	3.50615e-06	IL17F	215 vs 216	ZFP36, SOCS1, SOCS3, CD69	SOCS1, SOCS3, BTG1, TXNIP	z	1.52277	0.127816	IL26	215 vs 216	CCL22, SOCS3, BTG1, TXNIP, CD69	CCL22, CD69	z	1.45797	0.14485	IFNG	215 vs 216	ZFP36L2, SOCS3, BTG1, TXNIP	CCL22, SOCS1, BTG1, TXNIP, CD69	z	-1.41258	0.15778	CXCL13	215 vs 216	ZFP36L2, CCL22, BTG1, TXNIP	ZFP36L2, TXNIP	z	-3.35396	0.000796636	CD2	215 vs 216	SOCS1, CD69	SOCS1, SOCS3	z	-5.21874	1.80146e-07	CD3E	215 vs 216	BTG1, CD69	ZFP36L2, SOCS3, TXNIP	z	3.01862	0.00253925	CD3G
IL17A	216 vs 217	SOCS1, SOCS3, CD69	CCL22, CD69	z	-3.54991	0.000385356	IL17F	216 vs 217	SOCS1, SOCS3, BTG1, TXNIP	ZFP36, CCL22, SOCS3, CD69	z	-0.917835	0.358705	IL26	216 vs 217	CCL22, CD69	SOCS1, SOCS3, BTG1, TXNIP, CD69	z	-1.55718	0.119428	IFNG	216 vs 217	CCL22, SOCS1, BTG1, TXNIP, CD69	CD69	z	0.169668	0.865271	CXCL13	216 vs 217	ZFP36L2, TXNIP	ZFP36L2, SOCS3, BTG1, TXNIP	z	-0.928479	0.353159	CD2	216 vs 217	SOCS1, SOCS3	CCL22, SOCS1, SOCS3, BTG1, TXNIP	z	2.61028	0.00904682	CD3E	216 vs 217	ZFP36L2, SOCS3, TXNIP	SOCS1, SOCS3, CD69	z	1.44037	0.149764	CD3G
IL17A	217 vs 218	CCL22, CD69	SOCS1, SOCS3, BTG1, TXNIP, CD69	z	5.9311	3.0092e-09	IL17F	217 vs 218	ZFP36, CCL22, SOCS3, CD69	SOCS1, BTG1, TXNIP, CD69	z	1.00249	0.316106	IL26	217 vs 218	SOCS1, SOCS3, BTG1, TXNIP, CD69	CCL22, SOCS1, SOCS3, BTG1, TXNIP	z	-1.47266	0.140842	IFNG	217 vs 218	CD69	CCL22, SOCS3, BTG1	z	-1.47815	0.139366	CXCL13	217 vs 218	ZFP36L2, SOCS3, BTG1, TXNIP	CCL22, SOCS1, BTG1, TXNIP, CD69	z	-2.03191	0.042163	CD2	217 vs 218	CCL22, SOCS1, SOCS3, BTG1, TXNIP	CCL22, SOCS3, BTG1, TXNIP, CD69	z	3.89367	9.87397e-05	CD3E	217 vs 218	SOCS1, SOCS3, CD69	CCL22, SOCS1, SOCS3, TXNIP, CD69	z	0.367074	0.713564	CD3G
IL17A	218 vs 219	SOCS1, SOCS3, BTG1, TXNIP, CD69	CCL22, SOCS1, SOCS3, TXNIP	z	0.681519	0.495543	IL17F	218 vs 219	SOCS1, BTG1, TXNIP, CD69	CCL22, SOCS1, TXNIP, CD69	z	-3.62885	0.000284683	IL26	218 vs 219	CCL22, SOCS1, SOCS3, BTG1, TXNIP	CCL22, SOCS1, TXNIP, CD69	z	2.6023	0.00926016	IFNG	218 vs 219	CCL22, SOCS3, BTG1	ZFP36L2, TXNIP	z	2.4545	0.0141079	CXCL13	218 vs 219	CCL22, SOCS1, BTG1, TXNIP, CD69	CCL22, SOCS1, BTG1	z	1.5341	0.125005	CD2	218 vs 219	CCL22, SOCS3, BTG1, TXNIP, CD69	ZFP36L2, BTG1, TXNIP	z	-5.52069	3.37677e-08	CD3E	218 vs 219	CCL22, SOCS1, SOCS3, TXNIP, CD69	SOCS1, BTG1	z	-5.91579	3.30289e-09	CD3G
IL17A	219 vs 220	CCL22, SOCS1, SOCS3, TXNIP	CCL22, SOCS3, TXNIP, CD69	z	-2.2368	0.0252992	IL17F	219 vs 220	CCL22, SOCS1, TXNIP, CD69	CCL22, SOCS3, TXNIP, CD69	z	-2.80118	0.0050916	IL26	219 vs 220	CCL22, SOCS1, TXNIP, CD69	CCL22, BTG1	z	-4.49836	6.84802e-06	IFNG	219 vs 220	ZFP36L2, TXNIP	CCL22, SOCS3, BTG1, TXNIP, CD69	z	-3.04262	0.0023453	CXCL13	219 vs 220	CCL22, SOCS1, BTG1	SOCS1, SOCS3, BTG1, TXNIP, CD69	z	-3.70699	0.000209733	CD2	219 vs 220	ZFP36L2, BTG1, TXNIP	SOCS1, BTG1	z	-3.93708	8.24786e-05	CD3E	219 vs 220	SOCS1, BTG1	SOCS1, SOCS3, BTG1, TXNIP, CD69	z	4.18522	2.84892e-05	CD3G
IL17A	220 vs 221	CCL22, SOCS3, TXNIP, CD69	SOCS3, BTG1, CD69	z	-5.43088	5.6077e-08	IL17F	220 vs 221	CCL22, SOCS3, TXNIP, CD69	ZFP36, SOCS1, CD69	z	0.422781	0.672455	IL26	220 vs 221	CCL22, BTG1	CCL22, SOCS3, TXNIP, CD69	z	2.75208	0.0059218	IFNG	220 vs 221	CCL22, SOCS3, BTG1, TXNIP, CD69	SOCS1, SOCS3, TXNIP, CD69	z	0.952454	0.340867	CXCL13	220 vs 221	SOCS1, SOCS3, BTG1, TXNIP, CD69	CCL22, SOCS1, SOCS3, TXNIP	z	-1.73529	0.08269	CD2	220 vs 221	SOCS1, BTG1	SOCS3, CD69	z	4.3372	1.44312e-05	CD3E	220 vs 221	SOCS1, SOCS3, BTG1, TXNIP, CD69	CCL22, BTG1, TXNIP, CD69	z	-3.77755	0.00015838	CD3G
IL17A	221 vs 222	SOCS3, BTG1, CD69	CCL22, BTG1	z	-0.707996	0.478948	IL17F	221 vs 222	ZFP36, SOCS1, CD69	SOCS3, BTG1, TXNIP, CD69	z	1.08434	0.278214	IL26	221 vs 222	CCL22, SOCS3, TXNIP, CD69	BTG1, CD69	z	-3.98454	6.76108e-05	IFNG	221 vs 222	SOCS1, SOCS3, TXNIP, CD69	SOCS1, SOCS3, BTG1	z	-2.70665	0.00679665	CXCL13	221 vs 222	CCL22, SOCS1, SOCS3, TXNIP	CCL22, SOCS3, BTG1, TXNIP, CD69	z	2.84687	0.00441515	CD2	221 vs 222	SOCS3, CD69	SOCS1, SOCS3, BTG1, TXNIP, CD69	z	0.241784	0.808947	CD3E	221 vs 222	CCL22, BTG1, TXNIP, CD69	SOCS3, BTG1	z	-3.46308	0.000534036	CD3G
IL17A	222 vs 223	CCL22, BTG1	CCL22, SOCS1, BTG1, TXNIP	z	6.59564	4.23415e-11	IL17F	222 vs 223	SOCS3, BTG1, TXNIP, CD69	ZFP36	z	-3.28455	0.00102145	IL26	222 vs 223	BTG1, CD69	SOCS1, BTG1	z	-0.613157	0.539773	IFNG	222 vs 223	SOCS1, SOCS3, BTG1	SOCS1, SOCS3, BTG1, TXNIP, CD69	z	2.02911	0.0424472	CXCL13	222 vs 223	CCL22, SOCS3, BTG1, TXNIP, CD69	CCL22, TXNIP, CD69	z	-1.54736	0.121776	CD2	222 vs 223	SOCS1, SOCS3, BTG1, TXNIP, CD69	CCL22, SOCS1, TXNIP, CD69	z	1.11752	0.263772	CD3E	222 vs 223	SOCS3, BTG1	CCL22, SOCS1, BTG1, TXNIP	z	2.163	0.0305414	CD3G
IL17A	223 vs 224	CCL22, SOCS1, BTG1, TXNIP	CCL22, BTG1, TXNIP, CD69	z	-2.42086	0.0154839	IL17F	223 vs 224	ZFP36	ZFP36, SOCS3, CD69	z	3.28742	0.00101111	IL26	223 vs 224	SOCS1, BTG1	CCL22, SOCS1, SOCS3, TXNIP	z	2.81672	0.0048517	IFNG	223 vs 224	SOCS1, SOCS3, BTG1, TXNIP, CD69	CCL22, SOCS1, SOCS3, TXNIP	z	-1.30809	0.190843	CXCL13	223 vs 224	CCL22, TXNIP, CD69	SOCS1, TXNIP, CD69	z	-2.59524	0.0094525	CD2	223 vs 224	CCL22, SOCS1, TXNIP, CD69	ZFP36L2, TXNIP	z	-5.70213	1.18319e-08	CD3E	223 vs 224	CCL22, SOCS1, BTG1, TXNIP	ZFP36L2, TXNIP	z	0.318734	0.749928	CD3G
IL17A	224 vs 225	CCL22, BTG1, TXNIP, CD69	SOCS1, SOCS3, TXNIP, CD69	z	2.26791	0.0233346	IL17F	224 vs 225	ZFP36, SOCS3, CD69	ZFP36, CCL22, CD69	z	6.99806	2.59526e-12	IL26	224 vs 225	CCL22, SOCS1, SOCS3, TXNIP	CCL22, BTG1, TXNIP, CD69	z	-0.589332	0.555639	IFNG	224 vs 225	CCL22, SOCS1, SOCS3, TXNIP	ZFP36L2, BTG1, TXNIP	z	2.44437	0.0145107	CXCL13	224 vs 225	SOCS1, TXNIP, CD69	SOCS1, SOCS3, BTG1	z	0.149153	0.881433	CD2	224 vs 225	ZFP36L2, TXNIP	BTG1, CD69	z	-0.0797498	0.936436	CD3E	224 vs 225	ZFP36L2, TXNIP	CCL22, SOCS1, TXNIP, CD69	z	3.03404	0.002413	CD3G
IL17A	225 vs 226	SOCS1, SOCS3, TXNIP, CD69	SOCS1, CD69	z	-5.75899	8.46212e-09	IL17F	225 vs 226	ZFP36, CCL22, CD69	CCL22, SOCS1, CD69	z	-2.14247	0.032156	IL26	225 vs 226	CCL22, BTG1, TXNIP, CD69	SOCS1, CD69	z	3.46787	0.000524595	IFNG	225 vs 226	ZFP36L2, BTG1, TXNIP	BTG1, CD69	z	-2.34652	0.0189496	CXCL13	225 vs 226	SOCS1, SOCS3, BTG1	ZFP36L2, BTG1, TXNIP	z	1.87928	0.0602063	CD2	225 vs 226	BTG1, CD69	CCL22, SOCS3, TXNIP, CD69	z	3.2953	0.000983155	CD3E	225 vs 226	CCL22, SOCS1, TXNIP, CD69	CCL22, SOCS3, TXNIP, CD69	z	-1.41943	0.155774	CD3G
IL17A	226 vs 227	SOCS1, CD69	SOCS1, BTG1, TXNIP, CD69	z	4.17879	2.93069e-05	IL17F	226 vs 227	CCL22, SOCS1, CD69	CCL22, SOCS3, CD69	z	-3.29762	0.000975076	IL26	226 vs 227	SOCS1, CD69	SOCS1, BTG1, TXNIP, CD69	z	-4.27593	1.90343e-05	IFNG	226 vs 227	BTG1, CD69	CCL22, SOCS1, SOCS3, BTG1, TXNIP	z	-0.273482	0.784482	CXCL13	226 vs 227	ZFP36L2, BTG1, TXNIP	BTG1, CD69	z	-0.744261	0.456719	CD2	226 vs 227	CCL22, SOCS3, TXNIP, CD69	CCL22, SOCS1, SOCS3, TXNIP	z	-4.77423	1.80399e-06	CD3E	226 vs 227	CCL22, SOCS3, TXNIP, CD69	SOCS1, CD69	z	-0.858289	0.390733	CD3G
IL17A	227 vs 228	SOCS1, BTG1, TXNIP, CD69	SOCS1, BTG1	z	-5.36309	8.18104e-08	IL17F	227 vs 228	CCL22, SOCS3, CD69	BTG1, CD69	z	2.28429	0.0223545	IL26	227 vs 228	SOCS1, BTG1, TXNIP, CD69	SOCS1, SOCS3, TXNIP, CD69	z	3.62268	0.000291569	IFNG	227 vs 228	CCL22, SOCS1, SOCS3, BTG1, TXNIP	CCL22, TXNIP, CD69	z	2.04093	0.0412578	CXCL13	227 vs 228	BTG1, CD69	SOCS1	z	-1.69091	0.0908544	CD2	227 vs 228	CCL22, SOCS1, SOCS3, TXNIP	CCL22, BTG1, TXNIP, CD69	z	0.203945	0.838397	CD3E	227 vs 228	SOCS1, CD69	CCL22, SOCS3, BTG1, TXNIP	z	-1.59196	0.111393	CD3G
IL17A	228 vs 229	SOCS1, BTG1	SOCS1, SOCS3	z	-0.145008	0.884705	IL17F	228 vs 229	BTG1, CD69	CCL22, BTG1, TXNIP	z	2.36062	0.0182444	IL26	228 vs 229	SOCS1, SOCS3, TXNIP, CD69	CCL22, SOCS1, BTG1, TXNIP	z	-3.95649	7.60588e-05	IFNG	228 vs 229	CCL22, TXNIP, CD69	CCL22, BTG1, TXNIP, CD69	z	-2.86838	0.00412579	CXCL13	228 vs 229	SOCS1	CCL22, SOCS3, BTG1	z	2.46867	0.0135615	CD2	228 vs 229	CCL22, BTG1, TXNIP, CD69	CCL22, SOCS1, BTG1, TXNIP	z	-4.44219	8.90471e-06	CD3E	228 vs 229	CCL22, SOCS3, BTG1, TXNIP	SOCS1, BTG1, TXNIP, CD69	z	0.792617	0.428001	CD3G
IL17A	229 vs 230	SOCS1, SOCS3	CCL22, TXNIP, CD69	z	2.39714	0.0165237	IL17F	229 vs 230	CCL22, BTG1, TXNIP	ZFP36, CD69	z	-3.11446	0.00184284	IL26	229 vs 230	CCL22, SOCS1, BTG1, TXNIP	SOCS3, CD69	z	0.964725	0.334683	IFNG	229 vs 230	CCL22, BTG1, TXNIP, CD69	SOCS1, BTG1, TXNIP, CD69	z	-1.41573	0.156856	CXCL13	229 vs 230	CCL22, SOCS3, BTG1	SOCS3, TXNIP, CD69	z	-3.3745	0.000739489	CD2	229 vs 230	CCL22, SOCS1, BTG1, TXNIP	SOCS1, SOCS3, TXNIP, CD69	z	4.79241	1.64789e-06	CD3E	229 vs 230	SOCS1, BTG1, TXNIP, CD69	CCL22, SOCS1, SOCS3, TXNIP	z	1.16516	0.243954	CD3G
IL17A	230 vs 231	CCL22, TXNIP, CD69	CCL22, SOCS1, TXNIP	z	1.90525	0.0567478	IL17F	230 vs 231	ZFP36, CD69	CCL22, SOCS1, TXNIP	z	0.636108	0.524706	IL26	230 vs 231	SOCS3, CD69	SOCS3, BTG1, TXNIP, CD69	z	-2.65836	0.00785216	IFNG	230 vs 231	SOCS1, BTG1, TXNIP, CD69	SOCS1, TXNIP, CD69	z	2.13508	0.0327548	CXCL13	230 vs 231	SOCS3, TXNIP, CD69	CCL22, SOCS1, SOCS3, BTG1, TXNIP	z	0.123891	0.901402	CD2	230 vs 231	SOCS1, SOCS3, TXNIP, CD69	SOCS3, BTG1	z	-5.99438	2.04261e-09	CD3E	230 vs 231	CCL22, SOCS1, SOCS3, TXNIP	SOCS3, BTG1, TXNIP, CD69	z	-2.41162	0.015882	CD3G
IL17A	231 vs 232	CCL22, SOCS1, TXNIP	CCL22, SOCS3, BTG1, TXNIP	z	-1.48189	0.13837	IL17F	231 vs 232	CCL22, SOCS1, TXNIP	SOCS1, SOCS3, TXNIP, CD69	z	-0.722997	0.469681	IL26	231 vs 232	SOCS3, BTG1, TXNIP, CD69	SOCS1, SOCS3	z	1.21868	0.222965	IFNG	231 vs 232	SOCS1, TXNIP, CD69	CCL22, BTG1	z	-1.89127	0.0585887	CXCL13	231 vs 232	CCL22, SOCS1, SOCS3, BTG1, TXNIP	SOCS1, BTG1, TXNIP, CD69	z	-0.211944	0.832151	CD2	231 vs 232	SOCS3, BTG1	SOCS1, BTG1, TXNIP, CD69	z	4.96914	6.72499e-07	CD3E	231 vs 232	SOCS3, BTG1, TXNIP, CD69	SOCS3, CD69	z	1.51376	0.130087	CD3G
IL17A	232 vs 233	CCL22, SOCS3, BTG1, TXNIP	SOCS3, BTG1, TXNIP, CD69	z	-1.46425	0.143125	IL17F	232 vs 233	SOCS1, SOCS3, TXNIP, CD69	CCL22, SOCS3, TXNIP	z	-1.70215	0.0887279	IL26	232 vs 233	SOCS1, SOCS3	CCL22, SOCS3, BTG1, TXNIP	z	-2.1201	0.0339978	IFNG	232 vs 233	CCL22, BTG1	CCL22, SOCS1, TXNIP	z	0.0947461	0.924517	CXCL13	232 vs 233	SOCS1, BTG1, TXNIP, CD69	CCL22, BTG1, TXNIP, CD69	z	2.13549	0.0327207	CD2	232 vs 233	SOCS1, BTG1, TXNIP, CD69	CCL22, SOCS3, BTG1, TXNIP	z	-4.91799	8.74371e-07	CD3E	232 vs 233	SOCS3, CD69	SOCS1, SOCS3, BTG1, TXNIP	z	-2.5801	0.00987717	CD3G
IL17A	233 vs 234	SOCS3, BTG1, TXNIP, CD69	BTG1, CD69	z	-7.07251	1.52145e-12	IL17F	233 vs 234	CCL22, SOCS3, TXNIP	CCL22, TXNIP, CD69	z	0.830561	0.406222	IL26	233 vs 234	CCL22, SOCS3, BTG1, TXNIP	SOCS1, SOCS3, BTG1, TXNIP	z	-1.15772	0.246979	IFNG	233 vs 234	CCL22, SOCS1, TXNIP	SOCS3, BTG1, TXNIP, CD69	z	-0.2121	0.832029	CXCL13	233 vs 234	CCL22, BTG1, TXNIP, CD69	CCL22, SOCS1, TXNIP	z	-4.02854	5.61232e-05	CD2	233 vs 234	CCL22, SOCS3, BTG1, TXNIP	SOCS3, BTG1, TXNIP, CD69	z	2.54086	0.011058	CD3E	233 vs 234	SOCS1, SOCS3, BTG1, TXNIP	SOCS1, SOCS3, TXNIP, CD69	z	5.04687	4.49115e-07	CD3G
IL17A	234 vs 235	BTG1, CD69	SOCS1, SOCS3, BTG1, TXNIP	z	5.91634	3.29188e-09	IL17F	234 vs 235	CCL22, TXNIP, CD69	SOCS1, BTG1, TXNIP	z	3.096	0.0019615	IL26	234 vs 235	SOCS1, SOCS3, BTG1, TXNIP	CCL22, TXNIP, CD69	z	2.80934	0.00496434	IFNG	234 vs 235	SOCS3, BTG1, TXNIP, CD69	SOCS3, TXNIP, CD69	z	1.60281	0.108977	CXCL13	234 vs 235	CCL22, SOCS1, TXNIP	SOCS3	z	-0.0871266	0.930571	CD2	234 vs 235	SOCS3, BTG1, TXNIP, CD69	SOCS1, SOCS3, BTG1, TXNIP	z	-5.34984	8.80299e-08	CD3E	234 vs 235	SOCS1, SOCS3, TXNIP, CD69	SOCS1, SOCS3	z	-1.3141	0.188811	CD3G
IL17A	235 vs 236	SOCS1, SOCS3, BTG1, TXNIP	SOCS3, CD69	z	-5.15768	2.50024e-07	IL17F	235 vs 236	SOCS1, BTG1, TXNIP	SOCS1, SOCS3, CD69	z	-3.80348	0.000142677	IL26	235 vs 236	CCL22, TXNIP, CD69	SOCS3, BTG1	z	-4.43728	9.11012e-06	IFNG	235 vs 236	SOCS3, TXNIP, CD69	CCL22, SOCS1, BTG1, TXNIP	z	-1.16157	0.245409	CXCL13	235 vs 236	SOCS3	SOCS3, BTG1, TXNIP, CD69	z	0.411087	0.681009	CD2	235 vs 236	SOCS1, SOCS3, BTG1, TXNIP	CCL22, TXNIP, CD69	z	3.76101	0.00016923	CD3E	235 vs 236	SOCS1, SOCS3	CCL22, TXNIP, CD69	z	-0.469864	0.638452	CD3G
IL17A	236 vs 237	SOCS3, CD69	CCL22, SOCS3, TXNIP	z	4.12547	3.69977e-05	IL17F	236 vs 237	SOCS1, SOCS3, CD69	BTG1, TXNIP, CD69	z	3.21401	0.00130896	IL26	236 vs 237	SOCS3, BTG1	CCL22, SOCS1, TXNIP	z	2.82086	0.00478944	IFNG	236 vs 237	CCL22, SOCS1, BTG1, TXNIP	SOCS1, BTG1	z	-1.61622	0.106048	CXCL13	236 vs 237	SOCS3, BTG1, TXNIP, CD69	CCL22, SOCS3, TXNIP	z	-3.7498	0.000176978	CD2	236 vs 237	CCL22, TXNIP, CD69	CCL22, SOCS1, TXNIP	z	-5.39672	6.78689e-08	CD3E	236 vs 237	CCL22, TXNIP, CD69	CCL22, BTG1, TXNIP	z	-5.67694	1.37125e-08	CD3G
IL17A	237 vs 238	CCL22, SOCS3, TXNIP	SOCS1, TXNIP, CD69	z	1.68555	0.0918821	IL17F	237 vs 238	BTG1, TXNIP, CD69	CCL22, CD69	z	-3.5718	0.000354537	IL26	237 vs 238	CCL22, SOCS1, TXNIP	SOCS1, TXNIP, CD69	z	2.82945	0.00466287	IFNG	237 vs 238	SOCS1, BTG1	SOCS1	z	1.40931	0.158743	CXCL13	237 vs 238	CCL22, SOCS3, TXNIP	SOCS1, BTG1	z	0.647532	0.517288	CD2	237 vs 238	CCL22, SOCS1, TXNIP	CD69	z	0.209454	0.834093	CD3E	237 vs 238	CCL22, BTG1, TXNIP	CCL22, SOCS1, TXNIP	z	2.40405	0.0162145	CD3G
IL17A	238 vs 239	SOCS1, TXNIP, CD69	SOCS3, TXNIP, CD69	z	-4.28271	1.8463e-05	IL17F	238 vs 239	CCL22, CD69	SOCS3, BTG1, TXNIP	z	2.28561	0.0222769	IL26	238 vs 239	SOCS1, TXNIP, CD69	SOCS3, TXNIP, CD69	z	-6.17026	6.81791e-10	IFNG	238 vs 239	SOCS1	CCL22, SOCS3, TXNIP	z	-1.21677	0.223692	CXCL13	238 vs 239	SOCS1, BTG1	CCL22, SOCS1, BTG1, TXNIP	z	0.368002	0.712872	CD2	238 vs 239	CD69	SOCS1, TXNIP, CD69	z	1.34359	0.179081	CD3E	238 vs 239	CCL22, SOCS1, TXNIP	BTG1, TXNIP, CD69	z	-1.95168	0.050976	CD3G
IL17A	239 vs 240	SOCS3, TXNIP, CD69	SOCS3, BTG1	z	-4.81863	1.44549e-06	IL17F	239 vs 240	SOCS3, BTG1, TXNIP	SOCS1, SOCS3	z	-4.399	1.08751e-05	IL26	239 vs 240	SOCS3, TXNIP, CD69	BTG1, TXNIP, CD69	z	-3.11435	0.00184352	IFNG	239 vs 240	CCL22, SOCS3, TXNIP	CCL22, SOCS3, BTG1, TXNIP	z	-0.271836	0.785748	CXCL13	239 vs 240	CCL22, SOCS1, BTG1, TXNIP	SOCS1, SOCS3, TXNIP	z	-4.49766	6.87049e-06	CD2	239 vs 240	SOCS1, TXNIP, CD69	SOCS1	z	-5.76516	8.15816e-09	CD3E	239 vs 240	BTG1, TXNIP, CD69	CCL22, SOCS3, TXNIP	z	0.211187	0.832741	CD3G
IL17A	240 vs 241	SOCS3, BTG1	CCL22, BTG1, TXNIP	z	5.1703	2.33718e-07	IL17F	240 vs 241	SOCS1, SOCS3	SOCS1, TXNIP, CD69	z	3.28555	0.00101784	IL26	240 vs 241	BTG1, TXNIP, CD69	CCL22, SOCS3, TXNIP	z	-0.356798	0.721243	IFNG	240 vs 241	CCL22, SOCS3, BTG1, TXNIP	SOCS3	z	-1.81559	0.0694325	CXCL13	240 vs 241	SOCS1, SOCS3, TXNIP	CCL22, BTG1	z	3.42098	0.000623967	CD2	240 vs 241	SOCS1	CCL22, SOCS3, TXNIP	z	1.68918	0.0911842	CD3E	240 vs 241	CCL22, SOCS3, TXNIP	SOCS1, TXNIP, CD69	z	1.7012	0.0889053	CD3G
IL17A	241 vs 242	CCL22, BTG1, TXNIP	SOCS1, SOCS3, TXNIP	z	1.80135	0.0716472	IL17F	241 vs 242	SOCS1, TXNIP, CD69	SOCS1, SOCS3, TXNIP	z	-2.28423	0.0223577	IL26	241 vs 242	CCL22, SOCS3, TXNIP	CCL22, BTG1, TXNIP	z	-2.6916	0.00711107	IFNG	241 vs 242	SOCS3	SOCS1, SOCS3, BTG1, TXNIP	z	1.32261	0.185964	CXCL13	241 vs 242	CCL22, BTG1	TXNIP, CD69	z	-2.53102	0.0113731	CD2	241 vs 242	CCL22, SOCS3, TXNIP	SOCS3, TXNIP, CD69	z	3.30362	0.000954465	CD3E	241 vs 242	SOCS1, TXNIP, CD69	BTG1	z	-5.95011	2.67967e-09	CD3G
IL17A	242 vs 243	SOCS1, SOCS3, TXNIP	BTG1, TXNIP, CD69	z	-2.23211	0.0256075	IL17F	242 vs 243	SOCS1, SOCS3, TXNIP	SOCS3, TXNIP, CD69	z	-0.77478	0.43847	IL26	242 vs 243	CCL22, BTG1, TXNIP	CD69	z	1.59551	0.110598	IFNG	242 vs 243	SOCS1, SOCS3, BTG1, TXNIP	SOCS1, SOCS3, TXNIP	z	-0.626412	0.531045	CXCL13	242 vs 243	TXNIP, CD69	SOCS1, SOCS3, BTG1, TXNIP	z	-1.96423	0.0495039	CD2	242 vs 243	SOCS3, TXNIP, CD69	CCL22, BTG1, TXNIP	z	-5.26333	1.41472e-07	CD3E	242 vs 243	BTG1	SOCS1, BTG1, TXNIP	z	4.37521	1.21316e-05	CD3G
IL17A	243 vs 244	BTG1, TXNIP, CD69	SOCS1, BTG1, TXNIP	z	1.47201	0.141017	IL17F	243 vs 244	SOCS3, TXNIP, CD69	BTG1	z	2.16732	0.0302104	IL26	243 vs 244	CD69	SOCS1, SOCS3, TXNIP	z	-1.17964	0.238145	IFNG	243 vs 244	SOCS1, SOCS3, TXNIP	BTG1, TXNIP, CD69	z	0.67633	0.498831	CXCL13	243 vs 244	SOCS1, SOCS3, BTG1, TXNIP	CCL22, SOCS3, BTG1, TXNIP	z	2.17603	0.0295533	CD2	243 vs 244	CCL22, BTG1, TXNIP	BTG1, TXNIP, CD69	z	3.80093	0.000144156	CD3E	243 vs 244	SOCS1, BTG1, TXNIP	SOCS3, TXNIP, CD69	z	2.926	0.00343353	CD3G
IL17A	244 vs 245	SOCS1, BTG1, TXNIP	SOCS1	z	-4.39539	1.10574e-05	IL17F	244 vs 245	BTG1	SOCS1, CD69	z	-2.91458	0.00356167	IL26	244 vs 245	SOCS1, SOCS3, TXNIP	SOCS1, BTG1, TXNIP	z	-1.74194	0.0815183	IFNG	244 vs 245	BTG1, TXNIP, CD69	SOCS3, BTG1	z	-2.97779	0.00290333	CXCL13	244 vs 245	CCL22, SOCS3, BTG1, TXNIP	BTG1, TXNIP, CD69	z	-0.377156	0.706058	CD2	244 vs 245	BTG1, TXNIP, CD69	SOCS3	z	-3.45486	0.000550578	CD3E	244 vs 245	SOCS3, TXNIP, CD69	CD69	z	-1.29742	0.194485	CD3G
IL17A	245 vs 246	SOCS1	CCL22, TXNIP	z	2.03566	0.0417848	IL17F	245 vs 246	SOCS1, CD69	CCL22, TXNIP	z	0.332371	0.739609	IL26	245 vs 246	SOCS1, BTG1, TXNIP	SOCS3, BTG1, TXNIP	z	-8.10576	4.44089e-16	IFNG	245 vs 246	SOCS3, BTG1	TXNIP, CD69	z	2.29868	0.0215229	CXCL13	245 vs 246	BTG1, TXNIP, CD69	SOCS3, BTG1	z	-2.06817	0.0386239	CD2	245 vs 246	SOCS3	SOCS1, SOCS3, TXNIP	z	2.29386	0.0217986	CD3E	245 vs 246	CD69	SOCS3, BTG1, TXNIP	z	-2.05889	0.0395046	CD3G
IL17A	246 vs 247	CCL22, TXNIP	CD69	z	-4.21045	2.54868e-05	IL17F	246 vs 247	CCL22, TXNIP	SOCS3, CD69	z	-2.60174	0.00927528	IL26	246 vs 247	SOCS3, BTG1, TXNIP	SOCS1	z	2.77306	0.00555323	IFNG	246 vs 247	TXNIP, CD69	CCL22, BTG1, TXNIP	z	-3.59721	0.000321654	CXCL13	246 vs 247	SOCS3, BTG1	CCL22, TXNIP	z	-1.61603	0.106088	CD2	246 vs 247	SOCS1, SOCS3, TXNIP	SOCS1, BTG1, TXNIP	z	-2.21622	0.0266763	CD3E	246 vs 247	SOCS3, BTG1, TXNIP	SOCS1, SOCS3, TXNIP	z	2.03116	0.0422384	CD3G
IL17A	247 vs 248	CD69	SOCS3, BTG1, TXNIP	z	4.11236	3.91629e-05	IL17F	247 vs 248	SOCS3, CD69	BTG1, TXNIP	z	3.28729	0.00101158	IL26	247 vs 248	SOCS1	TXNIP, CD69	z	-1.55794	0.119247	IFNG	247 vs 248	CCL22, BTG1, TXNIP	SOCS1, BTG1, TXNIP	z	-1.3275	0.184343	CXCL13	247 vs 248	CCL22, TXNIP	SOCS1, TXNIP	z	-2.17501	0.0296291	CD2	247 vs 248	SOCS1, BTG1, TXNIP	SOCS3, BTG1, TXNIP	z	-6.7508	1.47036e-11	CD3E	247 vs 248	SOCS1, SOCS3, TXNIP	SOCS1	z	-1.42134	0.155218	CD3G
IL17A	248 vs 249	SOCS3, BTG1, TXNIP	TXNIP, CD69	z	-0.141032	0.887845	IL17F	248 vs 249	BTG1, TXNIP	TXNIP, CD69	z	-4.89981	9.59279e-07	IL26	248 vs 249	TXNIP, CD69	CCL22, TXNIP	z	-4.39147	1.12588e-05	IFNG	248 vs 249	SOCS1, BTG1, TXNIP	CCL22, TXNIP	z	-0.173187	0.862505	CXCL13	248 vs 249	SOCS1, TXNIP	SOCS1, BTG1, TXNIP	z	1.76651	0.0773102	CD2	248 vs 249	SOCS3, BTG1, TXNIP	BTG1	z	-4.94451	7.63364e-07	CD3E	248 vs 249	SOCS1	CCL22, TXNIP	z	-1.45007	0.14704	CD3G
IL17A	249 vs 250	TXNIP, CD69	SOCS1, TXNIP	z	0.71848	0.472462	IL17F	249 vs 250	TXNIP, CD69	SOCS1, TXNIP	z	0.202107	0.839833	IL26	249 vs 250	CCL22, TXNIP	BTG1	z	-3.39033	0.000698095	IFNG	249 vs 250	CCL22, TXNIP	SOCS1, TXNIP	z	-1.62918	0.103276	CXCL13	249 vs 250	SOCS1, BTG1, TXNIP	CCL22, BTG1, TXNIP	z	1.85827	0.0631314	CD2	249 vs 250	BTG1	CCL22, TXNIP	z	2.14541	0.0319201	CD3E	249 vs 250	CCL22, TXNIP	TXNIP, CD69	z	1.19162	0.23341	CD3G
IL17A	250 vs 251	SOCS1, TXNIP	SOCS3	z	-6.12695	8.95769e-10	IL17F	250 vs 251	SOCS1, TXNIP	SOCS1	z	-3.21765	0.00129245	IL26	250 vs 251	BTG1	SOCS3	z	1.87236	0.0611562	IFNG	250 vs 251	SOCS1, TXNIP	SOCS3, BTG1, TXNIP	z	-2.18101	0.0291825	CXCL13	250 vs 251	CCL22, BTG1, TXNIP	SOCS3, BTG1, TXNIP	z	-9.52522	0	CD2	250 vs 251	CCL22, TXNIP	TXNIP, CD69	z	4.8706	1.11257e-06	CD3E	250 vs 251	TXNIP, CD69	SOCS3	z	-0.164495	0.869342	CD3G
IL17A	251 vs 252	SOCS3	BTG1	z	0.162335	0.871042	IL17F	251 vs 252	SOCS1	SOCS3, TXNIP	z	0.427203	0.669232	IL26	251 vs 252	SOCS3	SOCS1, TXNIP	z	0.644236	0.519422	IFNG	251 vs 252	SOCS3, BTG1, TXNIP	SOCS3, TXNIP	z	-3.7021	0.000213826	CXCL13	251 vs 252	SOCS3, BTG1, TXNIP	SOCS3, TXNIP	z	-3.26329	0.00110127	CD2	251 vs 252	TXNIP, CD69	SOCS1, TXNIP	z	-7.19532	6.23057e-13	CD3E	251 vs 252	SOCS3	BTG1, TXNIP	z	-2.99465	0.00274758	CD3G
IL17A	252 vs 253	BTG1	SOCS3, TXNIP	z	4.50578	6.61298e-06	IL17F	252 vs 253	SOCS3, TXNIP	SOCS3	z	-4.57823	4.68928e-06	IL26	252 vs 253	SOCS1, TXNIP	BTG1, TXNIP	z	-6.85378	7.19269e-12	IFNG	252 vs 253	SOCS3, TXNIP	BTG1	z	-1.59911	0.109797	CXCL13	252 vs 253	SOCS3, TXNIP	BTG1	z	-1.71234	0.0868338	CD2	252 vs 253	SOCS1, TXNIP	BTG1, TXNIP	z	-6.13877	8.31651e-10	CD3E	252 vs 253	BTG1, TXNIP	SOCS1, TXNIP	z	1.98898	0.0467029	CD3G
IL17A	253 vs 254	SOCS3, TXNIP	BTG1, TXNIP	z	-1.10745	0.268098	IL17F	253 vs 254	SOCS3	CD69	z	1.97203	0.048606	IL26	253 vs 254	BTG1, TXNIP	SOCS3, TXNIP	z	-0.279446	0.779903	IFNG	253 vs 254	BTG1	BTG1, TXNIP	z	0.194991	0.8454	CXCL13	253 vs 254	BTG1	BTG1, TXNIP	z	-1.3834	0.166541	CD2	253 vs 254	BTG1, TXNIP	SOCS3, TXNIP	z	-0.0650639	0.948123	CD3E	253 vs 254	SOCS1, TXNIP	SOCS3, TXNIP	z	-5.48631	4.10409e-08	CD3G
IL17A	254 vs 255	BTG1, TXNIP	TXNIP	z	-7.41677	1.19904e-13	IL17F	254 vs 255	CD69	TXNIP	z	-1.63047	0.103002	IL26	254 vs 255	SOCS3, TXNIP	TXNIP	z	-23.6813	0	IFNG	254 vs 255	BTG1, TXNIP	TXNIP	z	-6.34174	2.2719e-10	CXCL13	254 vs 255	BTG1, TXNIP	TXNIP	z	-6.7894	1.12601e-11	CD2	254 vs 255	SOCS3, TXNIP	TXNIP	z	-29.2706	0	CD3E	254 vs 255	SOCS3, TXNIP	TXNIP	z	-24.4338	0	CD3G
[truncated: 62 more columns]
