# Supplementary material for: A single-cell transcriptional gradient in human cutaneous memory T cells restricts Th17/Tc17 identity
Source: Cell Rep Med. 2022 Aug 16;3(8):100715. doi: 10.1016/j.xcrm.2022.100715 (PMC9418858; doi:10.1016/j.xcrm.2022.100715)
Supplement: Table S9. Pre/Mid-IL23 blockade IL17 expressing cell frequencies and Trm1 ZIST program expression , related to Figure 6 [file mmc10.xlsx]

## Sheet: a. IL17A.IL17F inferred per bx
		Patient A Pre	Patient A Mid	Patient B Pre	Patient B Mid	Patient C Pre	Patient C Mid
TOTAL	IL17A+ T cells	864	0	105	24	37.2	3
TOTAL	IL17F+ T cells	940.8	26.5	567	180	93	0
TOTAL	IL26+ T cells	3686.4	143.1	1869	408	809.1	6
CD4	IL17A+ T cells	163.2	0	21	0	27.9	3
CD4	IL17F+ T cells	144	15.9	105	36	74.4	0
CD4	IL26+ T cells	518.4	63.6	252	24	409.2	3
CD8	IL17A+ T cells	307.2	0	63	12	9.3	0
CD8	IL17F+ T cells	556.8	0	252	108	0	0
CD8	IL26+ T cells	1593.6	26.5	1113	300	74.4	0
Total number of cytokine-positive Trm corrected by (total cells isolated from biopsy)/(total cells profiled), see scRNA-seq metrics for adjustment data

## Sheet: b. scRNA-seq cell capture
	Pt A Pre	Pt A Mid	Pt B Pre	Pt B Mid	Pt C Pre	Pt C Mid
Flow sorted CD45+ cells	35000	3900	143452	8522	24960	1692
Chip loaded CD45+ cells	7000	3150	13333	4025	11500	1700
Seurat detected CD45+ cells	3645	738	6804	730	2684	562
Inverse proportion of biopsy in Seurat	9.60219	5.28455	21.0835	11.674	9.29955	3.01068

## Sheet: c. Cytok T cell% pre.mid block
	Patient A Pre	Patient A Mid	Patient B Pre	Patient B Mid	Patient C Pre	Patient C Mid
IL17A+ cell%	1.81132	0	0.289256	0.136364	0.0425143	0.0149254
IL17F+ cell%	1.97233	0.217213	1.56198	1.02273	0.106286	0
IL26+ cell%	7.7283	1.17295	5.14876	2.31818	0.924686	0.0298507
% of Trm positive for Th17.Tc17 cytokines

## Sheet: d. Rel T cell% pre.mid block 
	Tcm	Trm1	Trm2	Treg	CTLex	CTLac
Patient A Pre	0.266241	0.386049	0.0798722	0.181044	0.0654952	0.0212993
Patient A Mid	0.273333	0.188889	0.257778	0.12	0.117778	0.0422222
Patient B Pre	0.585187	0.0922131	0.0140515	0.135246	0.160714	0.0125878
Patient B Mid	0.172949	0.281596	0.108647	0.16408	0.21286	0.059867
Patient C Pre	0.23043	0.303197	0.15656	0.0848953	0.126792	0.0981257
Patient C Mid	0.376022	0.163488	0.168937	0.0435967	0.201635	0.0463215
Proportion of each cell class on per sample basis

## Sheet: e. DEG non-ARE pre.mid block
	Patient A Pre		Patient A Mid		Patient B Pre		Patient B Mid		Patient C Pre		Patient C Mid
	avg_log2FC	p_val_adj	avg_log2FC	p_val_adj	avg_log2FC	p_val_adj	avg_log2FC	p_val_adj	avg_log2FC	p_val_adj	avg_log2FC	p_val_adj
CD2	1.52175	2.65892e-245	0.997751	2.30927e-10	1.03977	4.72572e-73	1.92907	7.94344e-101	1.07712	1.28883e-65	1.41097	4.44215e-09
CD3G	2.22262	0	1.69238	1.80919e-36	1.25196	4.69638e-66	1.91158	1.80357e-70	1.16663	2.138e-65	1.43424	0.00110678
CTLA4	0.634353	1.20738e-62	NS	NS	1.52869	1.13167e-122	0.44932	1.2712e-09	0.875198	1.3706e-56	NS	NS
GNLY	4.17333	4.79332e-177	NS	NS	3.87359	5.06095e-158	1.37815	3.7372e-07	1.77703	2.25688e-21	NS	NS
CXCL13	3.24904	7.31908e-170	3.17133	1.65279e-30	4.74136	4.9302e-240	3.10361	1.22894e-43	3.92558	2.94639e-111	NS	NS

## Sheet: f. ZIST member vs. nml
	Patient A Pre vs. Nml	Patient A Mid vs. Nml	Patient B Pre vs. Nml	Patient B Mid vs. Nml	Patient C Pre vs. Nml	Patient C Mid vs. Nml
ZFP36L2	2.2e-16	2.2e-16	8.2e-12	2.2e-16	6.1e-16	2.2e-16
ZFP36	1e-10	3e-10	2.9e-05	0.71	0.37	2.2e-16
BTG1	4.3e-14	3.8e-05	0.0018	4.4e-09	0.001	2.2e-16
CCL22	0.0046	0.014	0.11	0.038	9.7e-06	2.2e-16
SOCS1	0.0029	4e-06	0.019	0.15	0.079	0.017
SOCS3	0.079	0.0071	0.017	0.016	1.8e-07	9.7e-08
TXNIP	2.2e-16	2.2e-16	0.45	2.2e-16	6.1e-07	2.2e-16
CD69	0.00013	5.6e-05	8.3e-08	1.6e-06	1.7e-13	0.058
Significance of downregulation of ZIST genes
